# Supplementary material for: Early Leukocyte Responses in Ex-Vivo Models of Healing and Non-Healing Human Leishmania (Viannia) panamensis Infections
Source: Front Cell Infect Microbiol. 2021 Sep 7;11:687607. doi: 10.3389/fcimb.2021.687607 (PMC8453012; doi:10.3389/fcimb.2021.687607)
Supplement: Supplementary file 6 [file Table_2.xlsx]

## Sheet: Sheet1
	Sample ID	SRA accession	Sample type	Infection status/timepoint	Patient/Donor	Leishmania strain	Batch	Number of read pairs after trimming	Number of pairs mapped - human	% of pairs mapped - human	Number of pairs mapped - L.panamensis	% of pairs mapped - L.panamensis	Number of pairs mapped - L.braziliensis	% of pairs mapped - L.braziliensis
TM130-Nil (Blue label)	HPGL0241	SRR13516855	Macrophage	Uninfected	TM130	Uninfected	a	46319335	40905961	0.883129	19925	0.000430166	18080	0.000390334
TM130-2271	HPGL0242	SRR13516854	Macrophage	Infected	TM130	L.p. 2271	a	42612353	25394266	0.595937	13117819	0.307841	7430204	0.174367
TM130-2272	HPGL0243	SRR13516843	Macrophage	Infected	TM130	L.p. 2272	a	47344642	31160297	0.658159	11581460	0.24462	6557042	0.138496
TM130-5433	HPGL0244	SRR13516832	Macrophage	Infected	TM130	L.p. 5433	a	46925604	36379602	0.775261	5755998	0.122662	3571235	0.0761042
TM130-1320	HPGL0245	SRR13516829	Macrophage	Infected	TM130	L.p. 1320	a	44384269	22909280	0.516158	16414676	0.369831	9600837	0.216312
TM130-2405	HPGL0246	SRR13516828	Macrophage	Infected	TM130	L.p. 2504	a	45756606	33107145	0.723549	7642919	0.167034	4750397	0.103819
TM130-5430	HPGL0247	SRR13516827	Macrophage	Infected	TM130	L.p./L.b. 5430	a	39107703	23623200	0.604055	6866370	0.175576	10424828	0.266567
TM130-5397	HPGL0248	SRR13516826	Macrophage	Infected	TM130	L.p. 5397	a	38422951	20643854	0.537279	13800405	0.359171	7684982	0.20001
PG108 PBMC NIL-1	HPGL0630	SRR13516825	PBMC	Uninfected	PG108	Uninfected	A	21080786	19710955	0.93502	3648	0.000173049	3600	0.000170772
PG108 PBMC 5430-1	HPGL0631	SRR13516824	PBMC	Infected	PG108	L.p./L.b. 5430	A	20703773	13990665	0.675754	2785618	0.134546	3911864	0.188944
PG108 PBMC 5397-1	HPGL0632	SRR13516853	PBMC	Infected	PG108	L.p. 5397	A	19040357	15450147	0.811442	2175868	0.114277	1160961	0.0609737
PG108 PBMC 2504-1	HPGL0633	SRR13516852	PBMC	Infected	PG108	L.p. 2504	A	22987889	19006500	0.826805	1590949	0.0692081	950928	0.0413665
PG108 PBMC 2272-1	HPGL0634	SRR13516851	PBMC	Infected	PG108	L.p. 2272	A	19071908	16350270	0.857296	937979	0.0491812	496364	0.0260259
PG108 PBMC 1022-1	HPGL0635	SRR13516850	PBMC	Infected	PG108	L.p. 1022	A	18282255	14458247	0.790835	1729216	0.0945844	1010123	0.0552516
PG108 PBMC 2189-1	HPGL0636	SRR13516849	PBMC	Infected	PG108	L.p. 2189	A	16770534	13906718	0.829235	981269	0.0585115	487716	0.0290817
TM130-Nil (black label)	HPGL0637	SRR13516848	Macrophage	Uninfected	TM130	Uninfected	b	20796624	18983002	0.912792	6731	0.000323658	6106	0.000293605
TM130-2189	HPGL0638	SRR13516847	Macrophage	Infected	TM130	L.p. 2189	b	22108038	7593759	0.343484	11947968	0.540435	6562559	0.29684
TM130-1022	HPGL0639	SRR13516846	Macrophage	Infected	TM130	L.p. 1022	b	14247364	9109370	0.639372	3493842	0.245227	2186318	0.153454
PG110 PBMC NIL-1	HPGL0650	SRR13516845	PBMC	Uninfected	PG110	Uninfected	A	27213191	25169428	0.924898	8004	0.000294122	7815	0.000287177
PG110 PBMC 5430-1	HPGL0651	SRR13516844	PBMC	Infected	PG110	L.p./L.b. 5430	A	27649775	22082130	0.798637	1933533	0.0699294	2932657	0.106064
PG110 PBMC 5397-2	HPGL0652	SRR13516842	PBMC	Infected	PG110	L.p. 5397	A	25627236	20146709	0.786144	3083374	0.120316	1589712	0.0620321
PG110 PBMC 2504-1	HPGL0653	SRR13516841	PBMC	Infected	PG110	L.p. 2504	A	26954761	22878935	0.84879	1521465	0.0564451	890883	0.033051
PG110 PBMC 2272-1	HPGL0654	SRR13516840	PBMC	Infected	PG110	L.p. 2272	A	23805248	20835171	0.875234	978617	0.0411093	523165	0.0219769
PG110 PBMC 1022-1	HPGL0655	SRR13516839	PBMC	Infected	PG110	L.p. 1022	A	21587475	16478073	0.763316	2819997	0.130631	1712058	0.0793079
PG110 PBMC 2189-1	HPGL0656	SRR13516838	PBMC	Infected	PG110	L.p. 2189	A	23982222	20564650	0.857496	1441499	0.060107	761181	0.0317394
PG107 PBMC NIL-1	HPGL0657	SRR13516837	PBMC	Uninfected	PG107	Uninfected	A	24880687	22923577	0.92134	6530	0.000262453	6340	0.000254816
PG107 PBMC 5430-1	HPGL0658	SRR13516836	PBMC	Infected	PG107	L.p./L.b. 5430	A	20124553	12109242	0.601715	3694582	0.183586	5416642	0.269156
PG107 PBMC 5397-1	HPGL0659	SRR13516835	PBMC	Infected	PG107	L.p. 5397	A	23665832	17277065	0.730043	3869662	0.163513	2079451	0.0878672
PG107 PBMC 2504-1	HPGL0660	SRR13516834	PBMC	Infected	PG107	L.p. 2504	A	22212327	17537154	0.789523	2053792	0.0924618	1219593	0.0549061
PG107 PBMC 2272-1	HPGL0661	SRR13516833	PBMC	Infected	PG107	L.p. 2272	A	27929431	22809366	0.816679	2638153	0.0944578	1448480	0.0518621
PG107 PBMC 1022-1	HPGL0662	SRR13516831	PBMC	Infected	PG107	L.p. 1022	A	22499792	14604232	0.649083	4883710	0.217056	2948780	0.131058
PG107 PBMC 2189-1	HPGL0663	SRR13516830	PBMC	Infected	PG107	L.p. 2189	A	46174952	38283152	0.829089	3609103	0.0781615	1882095	0.0407601
	Total/Average							910270473	676382122	0.753361	133394681	0.136311	90232996	0.0937122
