# Supplementary material for: Early Leukocyte Responses in Ex-Vivo Models of Healing and Non-Healing Human Leishmania (Viannia) panamensis Infections
Source: Front Cell Infect Microbiol. 2021 Sep 7;11:687607. doi: 10.3389/fcimb.2021.687607 (PMC8453012; doi:10.3389/fcimb.2021.687607)
Supplement: Supplementary file 7 [file Table_3.xlsx]

## Sheet: sh_vs_chr_d110
Table S3: Combined Differential Expression of sh_vs_chr; Contrast numerator: sh. Contrast denominator: chr.
row.names	cdslength	hgncsymbol	description	genebiotype	deseq_logfc	deseq_adjp
ENSG00000000419	864	DPM1	dolichyl-phosphate mannosyltransferase subunit 1, catalytic [Source:HGNC Symbol;Acc:HGNC:3005]	protein_coding	-0.2373	0.5093
ENSG00000000457	2229	SCYL3	SCY1 like pseudokinase 3 [Source:HGNC Symbol;Acc:HGNC:19285]	protein_coding	-0.07506	0.8332
ENSG00000000460	2562	C1orf112	chromosome 1 open reading frame 112 [Source:HGNC Symbol;Acc:HGNC:25565]	protein_coding	-0.6019	1
ENSG00000000938	1590	FGR	FGR proto-oncogene, Src family tyrosine kinase [Source:HGNC Symbol;Acc:HGNC:3697]	protein_coding	-0.06321	0.7021
ENSG00000000971	1158	CFH	complement factor H [Source:HGNC Symbol;Acc:HGNC:4883]	protein_coding	-0.04917	1
ENSG00000001036	1404	FUCA2	fucosidase, alpha-L- 2, plasma [Source:HGNC Symbol;Acc:HGNC:4008]	protein_coding	-0.1503	0.5587
ENSG00000001084	1914	GCLC	glutamate-cysteine ligase catalytic subunit [Source:HGNC Symbol;Acc:HGNC:4311]	protein_coding	-0.4034	0.08832
ENSG00000001167	1044	NFYA	nuclear transcription factor Y subunit alpha [Source:HGNC Symbol;Acc:HGNC:7804]	protein_coding	-0.04651	0.8741
ENSG00000001460	864	STPG1	sperm tail PG-rich repeat containing 1 [Source:HGNC Symbol;Acc:HGNC:28070]	protein_coding	-0.03042	1
ENSG00000001461	975	NIPAL3	NIPA like domain containing 3 [Source:HGNC Symbol;Acc:HGNC:25233]	protein_coding	0.01191	0.9684
ENSG00000001497	2028	LAS1L	LAS1 like, ribosome biogenesis factor [Source:HGNC Symbol;Acc:HGNC:25726]	protein_coding	0.002742	0.9894
ENSG00000001561	1362	ENPP4	ectonucleotide pyrophosphatase/phosphodiesterase 4 (putative) [Source:HGNC Symbol;Acc:HGNC:3359]	protein_coding	-0.4323	1
ENSG00000001629	3270	ANKIB1	ankyrin repeat and IBR domain containing 1 [Source:HGNC Symbol;Acc:HGNC:22215]	protein_coding	-0.2661	0.197
ENSG00000137198	1038	GMPR	guanosine monophosphate reductase [Source:HGNC Symbol;Acc:HGNC:4376]	protein_coding	-1.434	3.224e-06
ENSG00000002016	undefined	RAD52	RAD52 homolog, DNA repair protein [Source:HGNC Symbol;Acc:HGNC:9824]	protein_coding	-0.0977	1		Venn of all genes, lfc < 0.				Venn of all genes, lfc < -1.				Venn of p-value down genes, lfc < 0.				Venn of p-value down genes, lfc < -1.				Significant genes by fc going down.										Significant genes by p going down.
ENSG00000002330	507	BAD	BCL2 associated agonist of cell death [Source:HGNC Symbol;Acc:HGNC:936]	protein_coding	0.8612	1
ENSG00000002549	1560	LAP3	leucine aminopeptidase 3 [Source:HGNC Symbol;Acc:HGNC:18449]	protein_coding	-0.2489	0.1225
ENSG00000002586	186	CD99	CD99 molecule [Source:HGNC Symbol;Acc:HGNC:7082]	protein_coding	0.1129	0.5197
ENSG00000002587	924	HS3ST1	heparan sulfate-glucosamine 3-sulfotransferase 1 [Source:HGNC Symbol;Acc:HGNC:5194]	protein_coding	0.6304	1
ENSG00000002726	2256	AOC1	amine oxidase, copper containing 1 [Source:HGNC Symbol;Acc:HGNC:80]	protein_coding	0.1571	1
ENSG00000002822	2157	MAD1L1	MAD1 mitotic arrest deficient like 1 [Source:HGNC Symbol;Acc:HGNC:6762]	protein_coding	0.1944	0.3937
ENSG00000002834	786	LASP1	LIM and SH3 protein 1 [Source:HGNC Symbol;Acc:HGNC:6513]	protein_coding	0.04239	0.8033
ENSG00000002919	813	SNX11	sorting nexin 11 [Source:HGNC Symbol;Acc:HGNC:14975]	protein_coding	0.1545	0.475
ENSG00000108798	1101	ABI3	ABI family member 3 [Source:HGNC Symbol;Acc:HGNC:29859]	protein_coding	0.4092	0.01625
ENSG00000003056	834	M6PR	mannose-6-phosphate receptor, cation dependent [Source:HGNC Symbol;Acc:HGNC:6752]	protein_coding	0.02741	0.881
ENSG00000003393	4974	ALS2	ALS2, alsin Rho guanine nucleotide exchange factor [Source:HGNC Symbol;Acc:HGNC:443]	protein_coding	-0.03213	0.9232
ENSG00000003400	1566	CASP10	caspase 10 [Source:HGNC Symbol;Acc:HGNC:1500]	protein_coding	-0.2224	0.321
ENSG00000003402	1443	CFLAR	CASP8 and FADD like apoptosis regulator [Source:HGNC Symbol;Acc:HGNC:1876]	protein_coding	-0.03311	0.8698
ENSG00000003436	915	TFPI	tissue factor pathway inhibitor [Source:HGNC Symbol;Acc:HGNC:11760]	protein_coding	-0.3538	1
ENSG00000003509	1326	NDUFAF7	NADH:ubiquinone oxidoreductase complex assembly factor 7 [Source:HGNC Symbol;Acc:HGNC:28816]	protein_coding	-0.1749	0.658
ENSG00000003756	2448	RBM5	RNA binding motif protein 5 [Source:HGNC Symbol;Acc:HGNC:9902]	protein_coding	-0.1319	0.4498
ENSG00000004059	543	ARF5	ADP ribosylation factor 5 [Source:HGNC Symbol;Acc:HGNC:658]	protein_coding	0.2187	0.2478
ENSG00000004139	undefined	SARM1	sterile alpha and TIR motif containing 1 [Source:HGNC Symbol;Acc:HGNC:17074]	protein_coding	0.2806	1		Limma expression coefficients for sh_vs_chr; R^2: 0.988; equation: y = 0.992x + 0.03										limma MA plot										limma volcano plot										limma p-value plot
ENSG00000004142	1107	POLDIP2	DNA polymerase delta interacting protein 2 [Source:HGNC Symbol;Acc:HGNC:23781]	protein_coding	0.07204	0.7434
ENSG00000004399	5778	PLXND1	plexin D1 [Source:HGNC Symbol;Acc:HGNC:9107]	protein_coding	0.1487	0.3538
ENSG00000004455	720	AK2	adenylate kinase 2 [Source:HGNC Symbol;Acc:HGNC:362]	protein_coding	-0.0607	0.7809
ENSG00000004468	903	CD38	CD38 molecule [Source:HGNC Symbol;Acc:HGNC:1667]	protein_coding	-0.005699	1
ENSG00000004478	1380	FKBP4	FK506 binding protein 4 [Source:HGNC Symbol;Acc:HGNC:3720]	protein_coding	0.2161	0.3237
ENSG00000004487	2559	KDM1A	lysine demethylase 1A [Source:HGNC Symbol;Acc:HGNC:29079]	protein_coding	-0.06735	0.7804
ENSG00000004534	3372	RBM6	RNA binding motif protein 6 [Source:HGNC Symbol;Acc:HGNC:9903]	protein_coding	-0.08437	0.6479
ENSG00000004660	1563	CAMKK1	calcium/calmodulin dependent protein kinase kinase 1 [Source:HGNC Symbol;Acc:HGNC:1469]	protein_coding	0.1087	0.7936
ENSG00000151726	2097	ACSL1	acyl-CoA synthetase long-chain family member 1 [Source:HGNC Symbol;Acc:HGNC:3569]	protein_coding	-0.4613	0.0009174
ENSG00000004766	984	VPS50	VPS50, EARP/GARPII complex subunit [Source:HGNC Symbol;Acc:HGNC:25956]	protein_coding	-0.4386	0.1482
ENSG00000004777	2247	ARHGAP33	Rho GTPase activating protein 33 [Source:HGNC Symbol;Acc:HGNC:23085]	protein_coding	0.0734	0.8608
ENSG00000004779	471	NDUFAB1	NADH:ubiquinone oxidoreductase subunit AB1 [Source:HGNC Symbol;Acc:HGNC:7694]	protein_coding	-0.1627	0.6646
ENSG00000004809	1632	SLC22A16	solute carrier family 22 member 16 [Source:HGNC Symbol;Acc:HGNC:20302]	protein_coding	-0.3481	1
ENSG00000004864	2028	SLC25A13	solute carrier family 25 member 13 [Source:HGNC Symbol;Acc:HGNC:10983]	protein_coding	-0.158	0.5985
ENSG00000004866	1758	ST7	suppression of tumorigenicity 7 [Source:HGNC Symbol;Acc:HGNC:11351]	protein_coding	-0.306	1
ENSG00000068366	2136	ACSL4	acyl-CoA synthetase long-chain family member 4 [Source:HGNC Symbol;Acc:HGNC:3571]	protein_coding	-0.3637	0.0273
ENSG00000004961	807	HCCS	holocytochrome c synthase [Source:HGNC Symbol;Acc:HGNC:4837]	protein_coding	0.02313	0.9541
ENSG00000004975	2211	DVL2	dishevelled segment polarity protein 2 [Source:HGNC Symbol;Acc:HGNC:3086]	protein_coding	0.1392	0.5554
ENSG00000005007	3357	UPF1	UPF1, RNA helicase and ATPase [Source:HGNC Symbol;Acc:HGNC:9962]	protein_coding	0.1775	0.2799
ENSG00000005020	1080	SKAP2	src kinase associated phosphoprotein 2 [Source:HGNC Symbol;Acc:HGNC:15687]	protein_coding	-0.1511	0.5474
ENSG00000005022	897	SLC25A5	solute carrier family 25 member 5 [Source:HGNC Symbol;Acc:HGNC:10991]	protein_coding	0.1128	0.5611
ENSG00000005059	1011	MCUB	mitochondrial calcium uniporter dominant negative beta subunit [Source:HGNC Symbol;Acc:HGNC:26076]	protein_coding	-0.2654	0.2916
ENSG00000005075	354	POLR2J	RNA polymerase II subunit J [Source:HGNC Symbol;Acc:HGNC:9197]	protein_coding	0.2813	0.2467
ENSG00000005100	2124	DHX33	DEAH-box helicase 33 [Source:HGNC Symbol;Acc:HGNC:16718]	protein_coding	0.04688	0.8818
ENSG00000005156	2850	LIG3	DNA ligase 3 [Source:HGNC Symbol;Acc:HGNC:6600]	protein_coding	-0.002681	0.9908
ENSG00000138071	1185	ACTR2	ARP2 actin related protein 2 homolog [Source:HGNC Symbol;Acc:HGNC:169]	protein_coding	-0.3562	0.001554
ENSG00000005187	1761	ACSM3	acyl-CoA synthetase medium-chain family member 3 [Source:HGNC Symbol;Acc:HGNC:10522]	protein_coding	-0.3654	1
ENSG00000005194	939	CIAPIN1	cytokine induced apoptosis inhibitor 1 [Source:HGNC Symbol;Acc:HGNC:28050]	protein_coding	0.1219	0.6224
ENSG00000005206	undefined	SPPL2B	signal peptide peptidase like 2B [Source:HGNC Symbol;Acc:HGNC:30627]	protein_coding	0.2301	0.2998
ENSG00000005238	1617	FAM214B	family with sequence similarity 214 member B [Source:HGNC Symbol;Acc:HGNC:25666]	protein_coding	0.1227	0.5363
ENSG00000005243	240	COPZ2	coatomer protein complex subunit zeta 2 [Source:HGNC Symbol;Acc:HGNC:19356]	protein_coding	0.01172	1
ENSG00000005302	1566	MSL3	male-specific lethal 3 homolog (Drosophila) [Source:HGNC Symbol;Acc:HGNC:7370]	protein_coding	-0.1824	0.3246
ENSG00000005339	7329	CREBBP	CREB binding protein [Source:HGNC Symbol;Acc:HGNC:2348]	protein_coding	0.1115	0.4841		Deseq expression coefficients for sh_vs_chr; R^2: 0.988; equation: y = 0.984x + 0.152										deseq MA plot										deseq volcano plot										deseq p-value plot
ENSG00000005379	5394	TSPOAP1	TSPO associated protein 1 [Source:HGNC Symbol;Acc:HGNC:16831]	protein_coding	0.2693	0.2444
ENSG00000005381	2238	MPO	myeloperoxidase [Source:HGNC Symbol;Acc:HGNC:7218]	protein_coding	0.1407	1
ENSG00000005436	2346	GCFC2	GC-rich sequence DNA-binding factor 2 [Source:HGNC Symbol;Acc:HGNC:1317]	protein_coding	-0.2437	1
ENSG00000005448	1005	WDR54	WD repeat domain 54 [Source:HGNC Symbol;Acc:HGNC:25770]	protein_coding	0.2057	0.5896
ENSG00000005469	1839	CROT	carnitine O-octanoyltransferase [Source:HGNC Symbol;Acc:HGNC:2366]	protein_coding	-0.2952	1
ENSG00000005471	3861	ABCB4	ATP binding cassette subfamily B member 4 [Source:HGNC Symbol;Acc:HGNC:45]	protein_coding	0.07592	1
ENSG00000005483	5577	KMT2E	lysine methyltransferase 2E [Source:HGNC Symbol;Acc:HGNC:18541]	protein_coding	-0.233	0.1259
ENSG00000115091	1257	ACTR3	ARP3 actin related protein 3 homolog [Source:HGNC Symbol;Acc:HGNC:170]	protein_coding	-0.3753	0.001439
ENSG00000005700	4062	IBTK	inhibitor of Bruton tyrosine kinase [Source:HGNC Symbol;Acc:HGNC:17853]	protein_coding	-0.3621	0.0759
ENSG00000005801	1821	ZNF195	zinc finger protein 195 [Source:HGNC Symbol;Acc:HGNC:12986]	protein_coding	-0.1191	0.7603
ENSG00000005810	13923	MYCBP2	MYC binding protein 2, E3 ubiquitin protein ligase [Source:HGNC Symbol;Acc:HGNC:23386]	protein_coding	-0.2069	0.1979
ENSG00000005812	1287	FBXL3	F-box and leucine rich repeat protein 3 [Source:HGNC Symbol;Acc:HGNC:13599]	protein_coding	-0.2911	0.2458
ENSG00000005844	3513	ITGAL	integrin subunit alpha L [Source:HGNC Symbol;Acc:HGNC:6148]	protein_coding	0.1231	0.3976
ENSG00000005882	1032	PDK2	pyruvate dehydrogenase kinase 2 [Source:HGNC Symbol;Acc:HGNC:8810]	protein_coding	0.1352	1
ENSG00000005884	3201	ITGA3	integrin subunit alpha 3 [Source:HGNC Symbol;Acc:HGNC:6139]	protein_coding	-0.191	1
ENSG00000005889	2418	ZFX	zinc finger protein, X-linked [Source:HGNC Symbol;Acc:HGNC:12869]	protein_coding	-0.2015	0.334
ENSG00000005893	1233	LAMP2	lysosomal associated membrane protein 2 [Source:HGNC Symbol;Acc:HGNC:6501]	protein_coding	-0.2574	0.09349
ENSG00000006007	996	GDE1	glycerophosphodiester phosphodiesterase 1 [Source:HGNC Symbol;Acc:HGNC:29644]	protein_coding	0.1109	0.6448
ENSG00000006015	606	C19orf60	chromosome 19 open reading frame 60 [Source:HGNC Symbol;Acc:HGNC:26098]	protein_coding	0.2499	1
ENSG00000006025	2529	OSBPL7	oxysterol binding protein like 7 [Source:HGNC Symbol;Acc:HGNC:16387]	protein_coding	0.1798	0.4688
ENSG00000006062	2844	MAP3K14	mitogen-activated protein kinase kinase kinase 14 [Source:HGNC Symbol;Acc:HGNC:6853]	protein_coding	0.1136	0.5504
ENSG00000006118	3075	TMEM132A	transmembrane protein 132A [Source:HGNC Symbol;Acc:HGNC:31092]	protein_coding	0.762	1
ENSG00000006125	546	AP2B1	adaptor related protein complex 2 beta 1 subunit [Source:HGNC Symbol;Acc:HGNC:563]	protein_coding	-0.06562	0.7108
ENSG00000006194	2052	ZNF263	zinc finger protein 263 [Source:HGNC Symbol;Acc:HGNC:13056]	protein_coding	0.09383	0.7059
ENSG00000006282	2409	SPATA20	spermatogenesis associated 20 [Source:HGNC Symbol;Acc:HGNC:26125]	protein_coding	0.0567	0.8193
ENSG00000006327	390	TNFRSF12A	TNF receptor superfamily member 12A [Source:HGNC Symbol;Acc:HGNC:18152]	protein_coding	-0.0845	1
ENSG00000006432	3246	MAP3K9	mitogen-activated protein kinase kinase kinase 9 [Source:HGNC Symbol;Acc:HGNC:6861]	protein_coding	0.1134	1
ENSG00000006451	621	RALA	RAS like proto-oncogene A [Source:HGNC Symbol;Acc:HGNC:9839]	protein_coding	-0.1385	0.5596
ENSG00000006453	1536	BAIAP2L1	BAI1 associated protein 2 like 1 [Source:HGNC Symbol;Acc:HGNC:21649]	protein_coding	0.4078	1
ENSG00000006459	2826	KDM7A	lysine demethylase 7A [Source:HGNC Symbol;Acc:HGNC:22224]	protein_coding	-0.1804	0.3722
ENSG00000006530	1269	AGK	acylglycerol kinase [Source:HGNC Symbol;Acc:HGNC:21869]	protein_coding	-0.01372	0.9677
ENSG00000006534	1407	ALDH3B1	aldehyde dehydrogenase 3 family member B1 [Source:HGNC Symbol;Acc:HGNC:410]	protein_coding	0.09442	0.5852
ENSG00000006555	1119	TTC22	tetratricopeptide repeat domain 22 [Source:HGNC Symbol;Acc:HGNC:26067]	protein_coding	-0.01449	1		Edger expression coefficients for sh_vs_chr; R^2: 0.988; equation: y = 0.984x + 0.0835										edger MA plot										edger volcano plot										edger p-value plot
ENSG00000006576	2358	PHTF2	putative homeodomain transcription factor 2 [Source:HGNC Symbol;Acc:HGNC:13411]	protein_coding	-0.2359	0.4393
ENSG00000006607	3165	FARP2	FERM, ARH/RhoGEF and pleckstrin domain protein 2 [Source:HGNC Symbol;Acc:HGNC:16460]	protein_coding	0.004356	0.9892
ENSG00000006625	345	GGCT	gamma-glutamylcyclotransferase [Source:HGNC Symbol;Acc:HGNC:21705]	protein_coding	-0.2901	1
ENSG00000006634	2025	DBF4	DBF4 zinc finger [Source:HGNC Symbol;Acc:HGNC:17364]	protein_coding	-0.2974	1
ENSG00000006638	1032	TBXA2R	thromboxane A2 receptor [Source:HGNC Symbol;Acc:HGNC:11608]	protein_coding	-0.2304	1
ENSG00000006652	1356	IFRD1	interferon related developmental regulator 1 [Source:HGNC Symbol;Acc:HGNC:5456]	protein_coding	-0.237	0.4764
ENSG00000006695	1332	COX10	COX10, heme A:farnesyltransferase cytochrome c oxidase assembly factor [Source:HGNC Symbol;Acc:HGNC:2260]	protein_coding	0.002007	1
ENSG00000006704	2880	GTF2IRD1	GTF2I repeat domain containing 1 [Source:HGNC Symbol;Acc:HGNC:4661]	protein_coding	0.1121	1
ENSG00000006712	1596	PAF1	PAF1 homolog, Paf1/RNA polymerase II complex component [Source:HGNC Symbol;Acc:HGNC:25459]	protein_coding	0.1209	0.598
ENSG00000006715	630	VPS41	VPS41, HOPS complex subunit [Source:HGNC Symbol;Acc:HGNC:12713]	protein_coding	-0.1805	0.3683
ENSG00000006744	2481	ELAC2	elaC ribonuclease Z 2 [Source:HGNC Symbol;Acc:HGNC:14198]	protein_coding	0.1641	0.3902
ENSG00000006747	2148	SCIN	scinderin [Source:HGNC Symbol;Acc:HGNC:21695]	protein_coding	-1.043	1
ENSG00000006756	undefined	ARSD	arylsulfatase D [Source:HGNC Symbol;Acc:HGNC:717]	protein_coding	0.1177	0.6444
ENSG00000006757	762	PNPLA4	patatin like phospholipase domain containing 4 [Source:HGNC Symbol;Acc:HGNC:24887]	protein_coding	0.09644	1
ENSG00000006831	1161	ADIPOR2	adiponectin receptor 2 [Source:HGNC Symbol;Acc:HGNC:24041]	protein_coding	0.1093	0.5647
ENSG00000007047	2259	MARK4	microtubule affinity regulating kinase 4 [Source:HGNC Symbol;Acc:HGNC:13538]	protein_coding	0.29	0.2444
ENSG00000007080	672	CCDC124	coiled-coil domain containing 124 [Source:HGNC Symbol;Acc:HGNC:25171]	protein_coding	0.1703	0.6122
ENSG00000007129	879	CEACAM21	carcinoembryonic antigen related cell adhesion molecule 21 [Source:HGNC Symbol;Acc:HGNC:28834]	protein_coding	0.1723	0.6629
ENSG00000007168	undefined	PAFAH1B1	platelet activating factor acetylhydrolase 1b regulatory subunit 1 [Source:HGNC Symbol;Acc:HGNC:8574]	protein_coding	-0.1189	0.5004
ENSG00000007202	6279	KIAA0100	KIAA0100 [Source:HGNC Symbol;Acc:HGNC:28960]	protein_coding	0.04787	0.7832
ENSG00000007237	1251	GAS7	growth arrest specific 7 [Source:HGNC Symbol;Acc:HGNC:4169]	protein_coding	0.1299	0.4201
ENSG00000007255	522	TRAPPC6A	trafficking protein particle complex 6A [Source:HGNC Symbol;Acc:HGNC:23069]	protein_coding	0.3739	0.1981
ENSG00000007264	1524	MATK	megakaryocyte-associated tyrosine kinase [Source:HGNC Symbol;Acc:HGNC:6906]	protein_coding	0.08799	0.7768
ENSG00000007312	690	CD79B	CD79b molecule [Source:HGNC Symbol;Acc:HGNC:1699]	protein_coding	0.2756	0.1656
ENSG00000007341	1668	ST7L	suppression of tumorigenicity 7 like [Source:HGNC Symbol;Acc:HGNC:18441]	protein_coding	-0.08615	1
ENSG00000007376	939	RPUSD1	RNA pseudouridylate synthase domain containing 1 [Source:HGNC Symbol;Acc:HGNC:14173]	protein_coding	0.1855	0.5618
ENSG00000007392	1116	LUC7L	LUC7 like [Source:HGNC Symbol;Acc:HGNC:6723]	protein_coding	-0.01972	0.9372
ENSG00000007402	3438	CACNA2D2	calcium voltage-gated channel auxiliary subunit alpha2delta 2 [Source:HGNC Symbol;Acc:HGNC:1400]	protein_coding	0.1604	0.6392
ENSG00000007516	3564	BAIAP3	BAI1 associated protein 3 [Source:HGNC Symbol;Acc:HGNC:948]	protein_coding	0.2802	1
ENSG00000007520	939	TSR3	TSR3, acp transferase ribosome maturation factor [Source:HGNC Symbol;Acc:HGNC:14175]	protein_coding	0.09726	0.8056
ENSG00000007541	2283	PIGQ	phosphatidylinositol glycan anchor biosynthesis class Q [Source:HGNC Symbol;Acc:HGNC:14135]	protein_coding	0.1085	0.7766
ENSG00000007545	3810	CRAMP1	cramped chromatin regulator homolog 1 [Source:HGNC Symbol;Acc:HGNC:14122]	protein_coding	0.1801	0.3872
ENSG00000007923	1524	DNAJC11	DnaJ heat shock protein family (Hsp40) member C11 [Source:HGNC Symbol;Acc:HGNC:25570]	protein_coding	0.03564	0.8981
ENSG00000007944	795	MYLIP	myosin regulatory light chain interacting protein [Source:HGNC Symbol;Acc:HGNC:21155]	protein_coding	0.1414	0.5863
ENSG00000007968	1314	E2F2	E2F transcription factor 2 [Source:HGNC Symbol;Acc:HGNC:3114]	protein_coding	0.3472	1
ENSG00000008018	726	PSMB1	proteasome subunit beta 1 [Source:HGNC Symbol;Acc:HGNC:9537]	protein_coding	-0.03822	0.8495
ENSG00000008083	3741	JARID2	jumonji and AT-rich interaction domain containing 2 [Source:HGNC Symbol;Acc:HGNC:6196]	protein_coding	-0.1194	0.5415
ENSG00000008086	3093	CDKL5	cyclin dependent kinase like 5 [Source:HGNC Symbol;Acc:HGNC:11411]	protein_coding	0.1371	1
ENSG00000008128	2241	CDK11A	cyclin dependent kinase 11A [Source:HGNC Symbol;Acc:HGNC:1730]	protein_coding	0.1134	0.5474
ENSG00000008130	1341	NADK	NAD kinase [Source:HGNC Symbol;Acc:HGNC:29831]	protein_coding	0.04034	0.8508
ENSG00000008226	5268	DLEC1	deleted in lung and esophageal cancer 1 [Source:HGNC Symbol;Acc:HGNC:2899]	protein_coding	0.05552	1
ENSG00000008256	1200	CYTH3	cytohesin 3 [Source:HGNC Symbol;Acc:HGNC:9504]	protein_coding	0.1763	0.5295
ENSG00000008277	2721	ADAM22	ADAM metallopeptidase domain 22 [Source:HGNC Symbol;Acc:HGNC:201]	protein_coding	-0.1991	1
ENSG00000008282	780	SYPL1	synaptophysin like 1 [Source:HGNC Symbol;Acc:HGNC:11507]	protein_coding	-0.07003	0.8132
ENSG00000008283	756	CYB561	cytochrome b561 [Source:HGNC Symbol;Acc:HGNC:2571]	protein_coding	-0.1308	0.6338
ENSG00000008294	3966	SPAG9	sperm associated antigen 9 [Source:HGNC Symbol;Acc:HGNC:14524]	protein_coding	-0.2646	0.07957
ENSG00000008300	9939	CELSR3	cadherin EGF LAG seven-pass G-type receptor 3 [Source:HGNC Symbol;Acc:HGNC:3230]	protein_coding	0.03805	1
ENSG00000008311	2199	AASS	aminoadipate-semialdehyde synthase [Source:HGNC Symbol;Acc:HGNC:17366]	protein_coding	0.01852	1
ENSG00000008324	234	SS18L2	SS18 like 2 [Source:HGNC Symbol;Acc:HGNC:15593]	protein_coding	0.01532	1
ENSG00000008382	1416	MPND	MPN domain containing [Source:HGNC Symbol;Acc:HGNC:25934]	protein_coding	0.1413	0.6683
ENSG00000008394	468	MGST1	microsomal glutathione S-transferase 1 [Source:HGNC Symbol;Acc:HGNC:7061]	protein_coding	-0.27	1
ENSG00000008405	1761	CRY1	cryptochrome circadian clock 1 [Source:HGNC Symbol;Acc:HGNC:2384]	protein_coding	-0.002049	0.9947
ENSG00000008438	591	PGLYRP1	peptidoglycan recognition protein 1 [Source:HGNC Symbol;Acc:HGNC:8904]	protein_coding	0.2214	1
ENSG00000008441	1212	NFIX	nuclear factor I X [Source:HGNC Symbol;Acc:HGNC:7788]	protein_coding	-0.05528	1
ENSG00000008513	1023	ST3GAL1	ST3 beta-galactoside alpha-2,3-sialyltransferase 1 [Source:HGNC Symbol;Acc:HGNC:10862]	protein_coding	0.3124	0.3916
ENSG00000008516	1689	MMP25	matrix metallopeptidase 25 [Source:HGNC Symbol;Acc:HGNC:14246]	protein_coding	0.2337	0.362
ENSG00000137845	2247	ADAM10	ADAM metallopeptidase domain 10 [Source:HGNC Symbol;Acc:HGNC:188]	protein_coding	-0.3321	0.01476
ENSG00000008710	12912	PKD1	polycystin 1, transient receptor potential channel interacting [Source:HGNC Symbol;Acc:HGNC:9008]	protein_coding	0.2282	0.2763
ENSG00000008838	2931	MED24	mediator complex subunit 24 [Source:HGNC Symbol;Acc:HGNC:22963]	protein_coding	-0.01507	0.951
ENSG00000008853	2184	RHOBTB2	Rho related BTB domain containing 2 [Source:HGNC Symbol;Acc:HGNC:18756]	protein_coding	0.0757	0.8211
ENSG00000008869	6216	HEATR5B	HEAT repeat containing 5B [Source:HGNC Symbol;Acc:HGNC:29273]	protein_coding	-0.2109	0.3164
ENSG00000008952	1200	SEC62	SEC62 homolog, preprotein translocation factor [Source:HGNC Symbol;Acc:HGNC:11846]	protein_coding	-0.0574	0.8072
ENSG00000008988	360	RPS20	ribosomal protein S20 [Source:HGNC Symbol;Acc:HGNC:10405]	protein_coding	0.03477	0.8342
ENSG00000205336	2064	ADGRG1	adhesion G protein-coupled receptor G1 [Source:HGNC Symbol;Acc:HGNC:4512]	protein_coding	0.3425	0.03702
ENSG00000009335	3252	UBE3C	ubiquitin protein ligase E3C [Source:HGNC Symbol;Acc:HGNC:16803]	protein_coding	-0.05356	0.7983
ENSG00000009413	9393	REV3L	REV3 like, DNA directed polymerase zeta catalytic subunit [Source:HGNC Symbol;Acc:HGNC:9968]	protein_coding	-0.3161	0.2166
ENSG00000009694	8178	TENM1	teneurin transmembrane protein 1 [Source:HGNC Symbol;Acc:HGNC:8117]	protein_coding	-0.3336	0.4008
ENSG00000009724	2061	MASP2	mannan binding lectin serine peptidase 2 [Source:HGNC Symbol;Acc:HGNC:6902]	protein_coding	-0.2263	0.5589
ENSG00000009780	1026	FAM76A	family with sequence similarity 76 member A [Source:HGNC Symbol;Acc:HGNC:28530]	protein_coding	-0.1594	0.6808
ENSG00000009790	549	TRAF3IP3	TRAF3 interacting protein 3 [Source:HGNC Symbol;Acc:HGNC:30766]	protein_coding	-0.03385	0.8524
ENSG00000009830	2253	POMT2	protein O-mannosyltransferase 2 [Source:HGNC Symbol;Acc:HGNC:19743]	protein_coding	0.09715	0.8238
ENSG00000009844	750	VTA1	vesicle trafficking 1 [Source:HGNC Symbol;Acc:HGNC:20954]	protein_coding	-0.1322	0.6572
ENSG00000009954	4452	BAZ1B	bromodomain adjacent to zinc finger domain 1B [Source:HGNC Symbol;Acc:HGNC:961]	protein_coding	-0.07328	0.7011
ENSG00000010017	2190	RANBP9	RAN binding protein 9 [Source:HGNC Symbol;Acc:HGNC:13727]	protein_coding	-0.1378	0.5991
ENSG00000010030	954	ETV7	ETS variant 7 [Source:HGNC Symbol;Acc:HGNC:18160]	protein_coding	-0.2502	0.5325
ENSG00000010072	624	SPRTN	SprT-like N-terminal domain [Source:HGNC Symbol;Acc:HGNC:25356]	protein_coding	0.02806	0.9544
ENSG00000010165	2100	METTL13	methyltransferase like 13 [Source:HGNC Symbol;Acc:HGNC:24248]	protein_coding	0.06368	0.8112
ENSG00000010219	1563	DYRK4	dual specificity tyrosine phosphorylation regulated kinase 4 [Source:HGNC Symbol;Acc:HGNC:3095]	protein_coding	0.1027	0.799
ENSG00000010244	1437	ZNF207	zinc finger protein 207 [Source:HGNC Symbol;Acc:HGNC:12998]	protein_coding	-0.09961	0.5547
ENSG00000010256	1443	UQCRC1	ubiquinol-cytochrome c reductase core protein I [Source:HGNC Symbol;Acc:HGNC:12585]	protein_coding	0.08799	0.658
ENSG00000010270	705	STARD3NL	STARD3 N-terminal like [Source:HGNC Symbol;Acc:HGNC:19169]	protein_coding	-0.1356	0.6424
ENSG00000010278	687	CD9	CD9 molecule [Source:HGNC Symbol;Acc:HGNC:1709]	protein_coding	-0.1009	0.6243
ENSG00000010292	4206	NCAPD2	non-SMC condensin I complex subunit D2 [Source:HGNC Symbol;Acc:HGNC:24305]	protein_coding	0.1377	0.484
ENSG00000010295	1689	IFFO1	intermediate filament family orphan 1 [Source:HGNC Symbol;Acc:HGNC:24970]	protein_coding	0.1861	0.278
ENSG00000010310	1260	GIPR	gastric inhibitory polypeptide receptor [Source:HGNC Symbol;Acc:HGNC:4271]	protein_coding	0.2532	1
ENSG00000010318	1146	PHF7	PHD finger protein 7 [Source:HGNC Symbol;Acc:HGNC:18458]	protein_coding	-0.01575	0.9695
ENSG00000010322	4515	NISCH	nischarin [Source:HGNC Symbol;Acc:HGNC:18006]	protein_coding	0.1382	0.3742
ENSG00000010327	7713	STAB1	stabilin 1 [Source:HGNC Symbol;Acc:HGNC:18628]	protein_coding	0.1734	0.196
ENSG00000010361	1257	FUZ	fuzzy planar cell polarity protein [Source:HGNC Symbol;Acc:HGNC:26219]	protein_coding	0.07052	1
ENSG00000010404	1653	IDS	iduronate 2-sulfatase [Source:HGNC Symbol;Acc:HGNC:5389]	protein_coding	0.09928	0.5573
ENSG00000010539	1185	ZNF200	zinc finger protein 200 [Source:HGNC Symbol;Acc:HGNC:12993]	protein_coding	-0.2046	0.5255
ENSG00000035687	1371	ADSS	adenylosuccinate synthase [Source:HGNC Symbol;Acc:HGNC:292]	protein_coding	-0.4677	0.02779
ENSG00000010626	1032	LRRC23	leucine rich repeat containing 23 [Source:HGNC Symbol;Acc:HGNC:19138]	protein_coding	0.1837	1
ENSG00000010671	1980	BTK	Bruton tyrosine kinase [Source:HGNC Symbol;Acc:HGNC:1133]	protein_coding	-0.1047	0.576
ENSG00000010704	1014	HFE	hemochromatosis [Source:HGNC Symbol;Acc:HGNC:4886]	protein_coding	-0.08191	1
ENSG00000010803	1983	SCMH1	sex comb on midleg homolog 1 (Drosophila) [Source:HGNC Symbol;Acc:HGNC:19003]	protein_coding	0.182	0.6035
ENSG00000010810	1449	FYN	FYN proto-oncogene, Src family tyrosine kinase [Source:HGNC Symbol;Acc:HGNC:4037]	protein_coding	0.1148	0.477
ENSG00000010818	7341	HIVEP2	human immunodeficiency virus type I enhancer binding protein 2 [Source:HGNC Symbol;Acc:HGNC:4921]	protein_coding	-0.03873	0.8486
ENSG00000011007	2397	TCEB3	transcription elongation factor B subunit 3 [Source:HGNC Symbol;Acc:HGNC:11620]	protein_coding	0.1403	0.4843
ENSG00000011009	495	LYPLA2	lysophospholipase II [Source:HGNC Symbol;Acc:HGNC:6738]	protein_coding	0.1064	0.6038
ENSG00000011021	2544	CLCN6	chloride voltage-gated channel 6 [Source:HGNC Symbol;Acc:HGNC:2024]	protein_coding	0.05684	0.8056
ENSG00000011028	4440	MRC2	mannose receptor C type 2 [Source:HGNC Symbol;Acc:HGNC:16875]	protein_coding	0.1611	0.6581
ENSG00000011114	1233	BTBD7	BTB domain containing 7 [Source:HGNC Symbol;Acc:HGNC:18269]	protein_coding	-0.07052	0.7885
ENSG00000011132	1728	APBA3	amyloid beta precursor protein binding family A member 3 [Source:HGNC Symbol;Acc:HGNC:580]	protein_coding	0.186	0.581
ENSG00000011143	1371	MKS1	Meckel syndrome, type 1 [Source:HGNC Symbol;Acc:HGNC:7121]	protein_coding	0.08993	1
ENSG00000011198	135	ABHD5	abhydrolase domain containing 5 [Source:HGNC Symbol;Acc:HGNC:21396]	protein_coding	-0.07306	0.8538
ENSG00000011201	2043	ANOS1	anosmin 1 [Source:HGNC Symbol;Acc:HGNC:6211]	protein_coding	0.779	1
ENSG00000011243	1941	AKAP8L	A-kinase anchoring protein 8 like [Source:HGNC Symbol;Acc:HGNC:29857]	protein_coding	0.1406	0.4531
ENSG00000011258	1233	MBTD1	mbt domain containing 1 [Source:HGNC Symbol;Acc:HGNC:19866]	protein_coding	-0.2116	0.4688
ENSG00000011260	1671	UTP18	UTP18, small subunit processome component [Source:HGNC Symbol;Acc:HGNC:24274]	protein_coding	-0.3546	0.09838
ENSG00000011275	981	RNF216	ring finger protein 216 [Source:HGNC Symbol;Acc:HGNC:21698]	protein_coding	0.07505	0.6565
ENSG00000011295	1143	TTC19	tetratricopeptide repeat domain 19 [Source:HGNC Symbol;Acc:HGNC:26006]	protein_coding	-0.3009	0.313
ENSG00000011304	1596	PTBP1	polypyrimidine tract binding protein 1 [Source:HGNC Symbol;Acc:HGNC:9583]	protein_coding	0.09378	0.5841
ENSG00000011376	2712	LARS2	leucyl-tRNA synthetase 2, mitochondrial [Source:HGNC Symbol;Acc:HGNC:17095]	protein_coding	-0.08138	0.8167
ENSG00000185745	1437	IFIT1	interferon induced protein with tetratricopeptide repeats 1 [Source:HGNC Symbol;Acc:HGNC:5407]	protein_coding	-1.334	0.02768
ENSG00000018510	1977	AGPS	alkylglycerone phosphate synthase [Source:HGNC Symbol;Acc:HGNC:327]	protein_coding	-0.5476	0.005278
ENSG00000011451	2385	WIZ	widely interspaced zinc finger motifs [Source:HGNC Symbol;Acc:HGNC:30917]	protein_coding	0.07864	0.7748
ENSG00000011454	undefined	RABGAP1	RAB GTPase activating protein 1 [Source:HGNC Symbol;Acc:HGNC:17155]	protein_coding	-0.1123	0.6141
ENSG00000011478	1149	QPCTL	glutaminyl-peptide cyclotransferase like [Source:HGNC Symbol;Acc:HGNC:25952]	protein_coding	-0.01218	0.977
ENSG00000011485	1500	PPP5C	protein phosphatase 5 catalytic subunit [Source:HGNC Symbol;Acc:HGNC:9322]	protein_coding	0.1871	0.4909
ENSG00000011523	1863	CEP68	centrosomal protein 68 [Source:HGNC Symbol;Acc:HGNC:29076]	protein_coding	-0.02221	0.9465
ENSG00000135049	3837	AGTPBP1	ATP/GTP binding protein 1 [Source:HGNC Symbol;Acc:HGNC:17258]	protein_coding	-0.57	0.002296
ENSG00000011590	1464	ZBTB32	zinc finger and BTB domain containing 32 [Source:HGNC Symbol;Acc:HGNC:16763]	protein_coding	0.06496	1
ENSG00000153207	6828	AHCTF1	AT-hook containing transcription factor 1 [Source:HGNC Symbol;Acc:HGNC:24618]	protein_coding	-0.3834	0.02474
ENSG00000011638	486	TMEM159	transmembrane protein 159 [Source:HGNC Symbol;Acc:HGNC:30136]	protein_coding	0.1312	1
ENSG00000012048	2166	BRCA1	BRCA1, DNA repair associated [Source:HGNC Symbol;Acc:HGNC:1100]	protein_coding	-0.3235	1
ENSG00000012061	972	ERCC1	ERCC excision repair 1, endonuclease non-catalytic subunit [Source:HGNC Symbol;Acc:HGNC:3433]	protein_coding	0.1355	0.6035
ENSG00000012124	2544	CD22	CD22 molecule [Source:HGNC Symbol;Acc:HGNC:1643]	protein_coding	0.03989	0.8657
ENSG00000012174	993	MBTPS2	membrane bound transcription factor peptidase, site 2 [Source:HGNC Symbol;Acc:HGNC:15455]	protein_coding	-0.06886	1
ENSG00000012211	undefined	PRICKLE3	prickle planar cell polarity protein 3 [Source:HGNC Symbol;Acc:HGNC:6645]	protein_coding	0.06615	1
ENSG00000012223	2133	LTF	lactotransferrin [Source:HGNC Symbol;Acc:HGNC:6720]	protein_coding	0.08149	0.6298
ENSG00000012232	2760	EXTL3	exostosin like glycosyltransferase 3 [Source:HGNC Symbol;Acc:HGNC:3518]	protein_coding	0.1486	0.5265
ENSG00000012660	900	ELOVL5	ELOVL fatty acid elongase 5 [Source:HGNC Symbol;Acc:HGNC:21308]	protein_coding	-0.2368	0.2029
ENSG00000204472	486	AIF1	allograft inflammatory factor 1 [Source:HGNC Symbol;Acc:HGNC:352]	protein_coding	0.3691	0.003291
ENSG00000012822	2073	CALCOCO1	calcium binding and coiled-coil domain 1 [Source:HGNC Symbol;Acc:HGNC:29306]	protein_coding	0.07945	0.6518
ENSG00000012963	1278	UBR7	ubiquitin protein ligase E3 component n-recognin 7 (putative) [Source:HGNC Symbol;Acc:HGNC:20344]	protein_coding	-0.1107	0.6508
ENSG00000012983	2541	MAP4K5	mitogen-activated protein kinase kinase kinase kinase 5 [Source:HGNC Symbol;Acc:HGNC:6867]	protein_coding	-0.2733	0.4388
ENSG00000013016	1608	EHD3	EH domain containing 3 [Source:HGNC Symbol;Acc:HGNC:3244]	protein_coding	0.2533	0.5254
ENSG00000013275	1257	PSMC4	proteasome 26S subunit, ATPase 4 [Source:HGNC Symbol;Acc:HGNC:9551]	protein_coding	0.106	0.5878
ENSG00000013288	3030	MAN2B2	mannosidase alpha class 2B member 2 [Source:HGNC Symbol;Acc:HGNC:29623]	protein_coding	0.06782	0.7238
ENSG00000013306	1056	SLC25A39	solute carrier family 25 member 39 [Source:HGNC Symbol;Acc:HGNC:24279]	protein_coding	0.267	0.2249
ENSG00000013364	2682	MVP	major vault protein [Source:HGNC Symbol;Acc:HGNC:7531]	protein_coding	0.07697	0.6224
ENSG00000013374	1878	NUB1	negative regulator of ubiquitin like proteins 1 [Source:HGNC Symbol;Acc:HGNC:17623]	protein_coding	-0.1764	0.3157
ENSG00000013375	1386	PGM3	phosphoglucomutase 3 [Source:HGNC Symbol;Acc:HGNC:8907]	protein_coding	-0.2518	0.4909
ENSG00000013392	879	RWDD2A	RWD domain containing 2A [Source:HGNC Symbol;Acc:HGNC:21385]	protein_coding	-0.1645	1
ENSG00000013441	1455	CLK1	CDC like kinase 1 [Source:HGNC Symbol;Acc:HGNC:2068]	protein_coding	-0.2698	0.1519
ENSG00000013503	3402	POLR3B	RNA polymerase III subunit B [Source:HGNC Symbol;Acc:HGNC:30348]	protein_coding	-0.1491	1
ENSG00000013523	2013	ANGEL1	angel homolog 1 [Source:HGNC Symbol;Acc:HGNC:19961]	protein_coding	0.1896	0.3431
ENSG00000013561	1425	RNF14	ring finger protein 14 [Source:HGNC Symbol;Acc:HGNC:10058]	protein_coding	-0.1963	0.5208
ENSG00000013563	909	DNASE1L1	deoxyribonuclease 1 like 1 [Source:HGNC Symbol;Acc:HGNC:2957]	protein_coding	0.05717	0.8625
ENSG00000013573	2643	DDX11	DEAD/H-box helicase 11 [Source:HGNC Symbol;Acc:HGNC:2736]	protein_coding	0.1222	0.6397
ENSG00000013583	570	HEBP1	heme binding protein 1 [Source:HGNC Symbol;Acc:HGNC:17176]	protein_coding	-0.06005	0.8076
ENSG00000013725	2007	CD6	CD6 molecule [Source:HGNC Symbol;Acc:HGNC:1691]	protein_coding	0.2687	0.05487
ENSG00000013810	2517	TACC3	transforming acidic coiled-coil containing protein 3 [Source:HGNC Symbol;Acc:HGNC:11524]	protein_coding	0.2298	0.2949
ENSG00000014123	2385	UFL1	UFM1 specific ligase 1 [Source:HGNC Symbol;Acc:HGNC:23039]	protein_coding	-0.3614	0.08381
ENSG00000014138	1797	POLA2	DNA polymerase alpha 2, accessory subunit [Source:HGNC Symbol;Acc:HGNC:30073]	protein_coding	-0.06862	0.8257
ENSG00000014164	2847	ZC3H3	zinc finger CCCH-type containing 3 [Source:HGNC Symbol;Acc:HGNC:28972]	protein_coding	0.07151	0.7889
ENSG00000014216	2145	CAPN1	calpain 1 [Source:HGNC Symbol;Acc:HGNC:1476]	protein_coding	0.1128	0.5076
ENSG00000014257	1161	ACPP	acid phosphatase, prostate [Source:HGNC Symbol;Acc:HGNC:125]	protein_coding	-0.02269	1
ENSG00000014641	1005	MDH1	malate dehydrogenase 1 [Source:HGNC Symbol;Acc:HGNC:6970]	protein_coding	-0.1087	0.625
ENSG00000014824	1707	SLC30A9	solute carrier family 30 member 9 [Source:HGNC Symbol;Acc:HGNC:1329]	protein_coding	-0.3753	0.1632
ENSG00000014914	1923	MTMR11	myotubularin related protein 11 [Source:HGNC Symbol;Acc:HGNC:24307]	protein_coding	0.3744	1
ENSG00000014919	1233	COX15	COX15, cytochrome c oxidase assembly homolog [Source:HGNC Symbol;Acc:HGNC:2263]	protein_coding	-0.0528	0.8594
ENSG00000015133	1521	CCDC88C	coiled-coil domain containing 88C [Source:HGNC Symbol;Acc:HGNC:19967]	protein_coding	0.09066	0.5699
ENSG00000015153	615	YAF2	YY1 associated factor 2 [Source:HGNC Symbol;Acc:HGNC:17363]	protein_coding	-0.2079	1
ENSG00000015171	1644	ZMYND11	zinc finger MYND-type containing 11 [Source:HGNC Symbol;Acc:HGNC:16966]	protein_coding	0.003664	0.9875
ENSG00000015285	1509	WAS	Wiskott-Aldrich syndrome [Source:HGNC Symbol;Acc:HGNC:12731]	protein_coding	0.1337	0.4332
ENSG00000015475	726	BID	BH3 interacting domain death agonist [Source:HGNC Symbol;Acc:HGNC:1050]	protein_coding	0.07348	0.7652
ENSG00000015479	2544	MATR3	matrin 3 [Source:HGNC Symbol;Acc:HGNC:6912]	protein_coding	-0.1861	0.219
ENSG00000015532	2598	XYLT2	xylosyltransferase 2 [Source:HGNC Symbol;Acc:HGNC:15517]	protein_coding	0.2289	0.4078
ENSG00000015568	5298	RGPD5	RANBP2-like and GRIP domain containing 5 [Source:HGNC Symbol;Acc:HGNC:32418]	protein_coding	-0.1777	0.5587
ENSG00000015676	undefined	NUDCD3	NudC domain containing 3 [Source:HGNC Symbol;Acc:HGNC:22208]	protein_coding	0.1745	0.3592
ENSG00000016864	1116	GLT8D1	glycosyltransferase 8 domain containing 1 [Source:HGNC Symbol;Acc:HGNC:24870]	protein_coding	-0.2695	0.32
ENSG00000017260	2667	ATP2C1	ATPase secretory pathway Ca2+ transporting 1 [Source:HGNC Symbol;Acc:HGNC:13211]	protein_coding	-0.1865	0.4069
ENSG00000017483	656	SLC38A5	solute carrier family 38 member 5 [Source:HGNC Symbol;Acc:HGNC:18070]	protein_coding	-0.2377	0.523
ENSG00000017797	1968	RALBP1	ralA binding protein 1 [Source:HGNC Symbol;Acc:HGNC:9841]	protein_coding	-0.04742	0.836
ENSG00000018189	1410	RUFY3	RUN and FYVE domain containing 3 [Source:HGNC Symbol;Acc:HGNC:30285]	protein_coding	-0.2497	0.3231
ENSG00000018280	1653	SLC11A1	solute carrier family 11 member 1 [Source:HGNC Symbol;Acc:HGNC:10907]	protein_coding	0.3019	0.449
ENSG00000023516	5706	AKAP11	A-kinase anchoring protein 11 [Source:HGNC Symbol;Acc:HGNC:369]	protein_coding	-0.4994	0.001747
ENSG00000018610	522	CXorf56	chromosome X open reading frame 56 [Source:HGNC Symbol;Acc:HGNC:26239]	protein_coding	-0.06884	0.8429
ENSG00000018699	2532	TTC27	tetratricopeptide repeat domain 27 [Source:HGNC Symbol;Acc:HGNC:25986]	protein_coding	-0.171	0.6749
ENSG00000018869	1554	ZNF582	zinc finger protein 582 [Source:HGNC Symbol;Acc:HGNC:26421]	protein_coding	-0.4012	1
ENSG00000019144	3960	PHLDB1	pleckstrin homology like domain family B member 1 [Source:HGNC Symbol;Acc:HGNC:23697]	protein_coding	0.1687	1
ENSG00000019169	1563	MARCO	macrophage receptor with collagenous structure [Source:HGNC Symbol;Acc:HGNC:6895]	protein_coding	-0.02794	0.9555
ENSG00000019485	1434	PRDM11	PR/SET domain 11 [Source:HGNC Symbol;Acc:HGNC:13996]	protein_coding	0.2051	1
ENSG00000127914	11724	AKAP9	A-kinase anchoring protein 9 [Source:HGNC Symbol;Acc:HGNC:379]	protein_coding	-0.3447	0.04437
ENSG00000019991	2187	HGF	hepatocyte growth factor [Source:HGNC Symbol;Acc:HGNC:4893]	protein_coding	-0.004845	1
ENSG00000019995	2127	ZRANB1	zinc finger RANBP2-type containing 1 [Source:HGNC Symbol;Acc:HGNC:18224]	protein_coding	-0.07476	0.7922
ENSG00000020129	2190	NCDN	neurochondrin [Source:HGNC Symbol;Acc:HGNC:17597]	protein_coding	0.1282	0.684
ENSG00000020256	2046	ZFP64	ZFP64 zinc finger protein [Source:HGNC Symbol;Acc:HGNC:15940]	protein_coding	0.1089	1
ENSG00000020426	930	MNAT1	MNAT1, CDK activating kinase assembly factor [Source:HGNC Symbol;Acc:HGNC:7181]	protein_coding	0.2595	1
ENSG00000020577	1893	SAMD4A	sterile alpha motif domain containing 4A [Source:HGNC Symbol;Acc:HGNC:23023]	protein_coding	-0.351	0.1154
ENSG00000020633	1248	RUNX3	runt related transcription factor 3 [Source:HGNC Symbol;Acc:HGNC:10473]	protein_coding	0.257	0.07191
ENSG00000020922	2127	MRE11	MRE11 homolog, double strand break repair nuclease [Source:HGNC Symbol;Acc:HGNC:7230]	protein_coding	-0.3703	0.1707
ENSG00000021300	570	PLEKHB1	pleckstrin homology domain containing B1 [Source:HGNC Symbol;Acc:HGNC:19079]	protein_coding	0.1625	0.6847
ENSG00000021355	1140	SERPINB1	serpin family B member 1 [Source:HGNC Symbol;Acc:HGNC:3311]	protein_coding	-0.09807	0.5902
ENSG00000021574	1851	SPAST	spastin [Source:HGNC Symbol;Acc:HGNC:11233]	protein_coding	-0.1687	0.6102
ENSG00000021762	2640	OSBPL5	oxysterol binding protein like 5 [Source:HGNC Symbol;Acc:HGNC:16392]	protein_coding	0.06479	0.7937
ENSG00000021776	4458	AQR	aquarius intron-binding spliceosomal factor [Source:HGNC Symbol;Acc:HGNC:29513]	protein_coding	-0.2648	0.2058
ENSG00000022267	972	FHL1	four and a half LIM domains 1 [Source:HGNC Symbol;Acc:HGNC:3702]	protein_coding	0.02463	1
ENSG00000022277	1011	RTFDC1	replication termination factor 2 domain containing 1 [Source:HGNC Symbol;Acc:HGNC:15890]	protein_coding	-0.03198	0.8935
ENSG00000022556	3180	NLRP2	NLR family pyrin domain containing 2 [Source:HGNC Symbol;Acc:HGNC:22948]	protein_coding	0.006749	1
ENSG00000022567	2397	SLC45A4	solute carrier family 45 member 4 [Source:HGNC Symbol;Acc:HGNC:29196]	protein_coding	0.2693	0.2552
ENSG00000022840	2436	RNF10	ring finger protein 10 [Source:HGNC Symbol;Acc:HGNC:10055]	protein_coding	0.02901	0.885
ENSG00000022976	undefined	ZNF839	zinc finger protein 839 [Source:HGNC Symbol;Acc:HGNC:20345]	protein_coding	0.1947	0.512
ENSG00000023041	1230	ZDHHC6	zinc finger DHHC-type containing 6 [Source:HGNC Symbol;Acc:HGNC:19160]	protein_coding	-0.2494	0.2349
ENSG00000023171	2217	GRAMD1B	GRAM domain containing 1B [Source:HGNC Symbol;Acc:HGNC:29214]	protein_coding	0.1214	0.6811
ENSG00000023191	1386	RNH1	ribonuclease/angiogenin inhibitor 1 [Source:HGNC Symbol;Acc:HGNC:10074]	protein_coding	0.1439	0.4
ENSG00000023228	2184	NDUFS1	NADH:ubiquinone oxidoreductase core subunit S1 [Source:HGNC Symbol;Acc:HGNC:7707]	protein_coding	-0.1176	0.5686
ENSG00000023287	4785	RB1CC1	RB1 inducible coiled-coil 1 [Source:HGNC Symbol;Acc:HGNC:15574]	protein_coding	-0.3422	0.1029
ENSG00000023318	1221	ERP44	endoplasmic reticulum protein 44 [Source:HGNC Symbol;Acc:HGNC:18311]	protein_coding	-0.2537	0.1657
ENSG00000023330	1923	ALAS1	5'-aminolevulinate synthase 1 [Source:HGNC Symbol;Acc:HGNC:396]	protein_coding	-0.01879	0.9384
ENSG00000023445	1815	BIRC3	baculoviral IAP repeat containing 3 [Source:HGNC Symbol;Acc:HGNC:591]	protein_coding	-0.1372	0.484
ENSG00000111275	1554	ALDH2	aldehyde dehydrogenase 2 family (mitochondrial) [Source:HGNC Symbol;Acc:HGNC:404]	protein_coding	0.5272	0.0006655
ENSG00000023608	1107	SNAPC1	small nuclear RNA activating complex polypeptide 1 [Source:HGNC Symbol;Acc:HGNC:11134]	protein_coding	-0.3757	1
ENSG00000023697	957	DERA	deoxyribose-phosphate aldolase [Source:HGNC Symbol;Acc:HGNC:24269]	protein_coding	0.02859	0.9413
ENSG00000023734	1092	STRAP	serine/threonine kinase receptor associated protein [Source:HGNC Symbol;Acc:HGNC:30796]	protein_coding	-0.1357	0.5883
ENSG00000023839	882	ABCC2	ATP binding cassette subfamily C member 2 [Source:HGNC Symbol;Acc:HGNC:53]	protein_coding	-0.115	1
ENSG00000023892	1896	DEF6	DEF6, guanine nucleotide exchange factor [Source:HGNC Symbol;Acc:HGNC:2760]	protein_coding	0.1804	0.2596
ENSG00000023902	1230	PLEKHO1	pleckstrin homology domain containing O1 [Source:HGNC Symbol;Acc:HGNC:24310]	protein_coding	0.09141	0.5615
ENSG00000023909	825	GCLM	glutamate-cysteine ligase modifier subunit [Source:HGNC Symbol;Acc:HGNC:4312]	protein_coding	-0.1495	1
ENSG00000024048	5268	UBR2	ubiquitin protein ligase E3 component n-recognin 2 [Source:HGNC Symbol;Acc:HGNC:21289]	protein_coding	-0.2715	0.09751
ENSG00000024862	825	CCDC28A	coiled-coil domain containing 28A [Source:HGNC Symbol;Acc:HGNC:21098]	protein_coding	-0.007475	0.9825
ENSG00000025039	750	RRAGD	Ras related GTP binding D [Source:HGNC Symbol;Acc:HGNC:19903]	protein_coding	-0.08486	0.7904
ENSG00000025156	1611	HSF2	heat shock transcription factor 2 [Source:HGNC Symbol;Acc:HGNC:5225]	protein_coding	-0.1758	1
ENSG00000025293	1629	PHF20	PHD finger protein 20 [Source:HGNC Symbol;Acc:HGNC:16098]	protein_coding	-0.01304	0.9615
ENSG00000025434	1209	NR1H3	nuclear receptor subfamily 1 group H member 3 [Source:HGNC Symbol;Acc:HGNC:7966]	protein_coding	0.05003	0.9087
ENSG00000025708	1449	TYMP	thymidine phosphorylase [Source:HGNC Symbol;Acc:HGNC:3148]	protein_coding	-0.03793	0.8452
ENSG00000025770	1821	NCAPH2	non-SMC condensin II complex subunit H2 [Source:HGNC Symbol;Acc:HGNC:25071]	protein_coding	0.05021	0.8342
ENSG00000025772	930	TOMM34	translocase of outer mitochondrial membrane 34 [Source:HGNC Symbol;Acc:HGNC:15746]	protein_coding	0.05427	0.8821
ENSG00000137673	804	MMP7	matrix metallopeptidase 7 [Source:HGNC Symbol;Acc:HGNC:7174]	protein_coding	-1.258	9.325e-05
ENSG00000025800	1611	KPNA6	karyopherin subunit alpha 6 [Source:HGNC Symbol;Acc:HGNC:6399]	protein_coding	0.03287	0.8804
ENSG00000026025	1401	VIM	vimentin [Source:HGNC Symbol;Acc:HGNC:12692]	protein_coding	-0.0706	0.6859
ENSG00000026036	undefined	RTEL1-TNFRSF6B	RTEL1-TNFRSF6B readthrough (NMD candidate) [Source:HGNC Symbol;Acc:HGNC:44095]	protein_coding	0.1468	0.475
ENSG00000026103	undefined	FAS	Fas cell surface death receptor [Source:HGNC Symbol;Acc:HGNC:11920]	protein_coding	-0.2513	0.4664
ENSG00000026297	216	RNASET2	ribonuclease T2 [Source:HGNC Symbol;Acc:HGNC:21686]	protein_coding	-0.02523	0.925
ENSG00000026508	1086	CD44	CD44 molecule (Indian blood group) [Source:HGNC Symbol;Acc:HGNC:1681]	protein_coding	0.09556	0.506
ENSG00000026652	1137	AGPAT4	1-acylglycerol-3-phosphate O-acyltransferase 4 [Source:HGNC Symbol;Acc:HGNC:20885]	protein_coding	-0.04864	0.855
ENSG00000026751	891	SLAMF7	SLAM family member 7 [Source:HGNC Symbol;Acc:HGNC:21394]	protein_coding	0.05327	0.7338
ENSG00000026950	undefined	BTN3A1	butyrophilin subfamily 3 member A1 [Source:HGNC Symbol;Acc:HGNC:1138]	protein_coding	0.03456	0.859
ENSG00000027001	2142	MIPEP	mitochondrial intermediate peptidase [Source:HGNC Symbol;Acc:HGNC:7104]	protein_coding	-0.2357	1
ENSG00000027075	2052	PRKCH	protein kinase C eta [Source:HGNC Symbol;Acc:HGNC:9403]	protein_coding	0.0533	0.7895
ENSG00000027697	1470	IFNGR1	interferon gamma receptor 1 [Source:HGNC Symbol;Acc:HGNC:5439]	protein_coding	-0.2725	0.1176
ENSG00000027847	984	B4GALT7	beta-1,4-galactosyltransferase 7 [Source:HGNC Symbol;Acc:HGNC:930]	protein_coding	0.2836	0.2332
ENSG00000027869	1116	SH2D2A	SH2 domain containing 2A [Source:HGNC Symbol;Acc:HGNC:10821]	protein_coding	0.1972	0.3683
ENSG00000028116	1527	VRK2	vaccinia related kinase 2 [Source:HGNC Symbol;Acc:HGNC:12719]	protein_coding	-0.2885	0.3119
ENSG00000028137	1386	TNFRSF1B	TNF receptor superfamily member 1B [Source:HGNC Symbol;Acc:HGNC:11917]	protein_coding	0.1858	0.1947
ENSG00000028203	1383	VEZT	vezatin, adherens junctions transmembrane protein [Source:HGNC Symbol;Acc:HGNC:18258]	protein_coding	-0.2972	0.2021
ENSG00000028277	1761	POU2F2	POU class 2 homeobox 2 [Source:HGNC Symbol;Acc:HGNC:9213]	protein_coding	0.09392	0.6777
ENSG00000028310	273	BRD9	bromodomain containing 9 [Source:HGNC Symbol;Acc:HGNC:25818]	protein_coding	-0.02169	0.9351
ENSG00000028528	1674	SNX1	sorting nexin 1 [Source:HGNC Symbol;Acc:HGNC:11172]	protein_coding	-0.09056	0.5878
ENSG00000028839	561	TBPL1	TATA-box binding protein like 1 [Source:HGNC Symbol;Acc:HGNC:11589]	protein_coding	-0.1922	1
ENSG00000029153	1767	ARNTL2	aryl hydrocarbon receptor nuclear translocator like 2 [Source:HGNC Symbol;Acc:HGNC:18984]	protein_coding	-0.02932	1
ENSG00000029363	2610	BCLAF1	BCL2 associated transcription factor 1 [Source:HGNC Symbol;Acc:HGNC:16863]	protein_coding	-0.2331	0.1564
ENSG00000029364	726	SLC39A9	solute carrier family 39 member 9 [Source:HGNC Symbol;Acc:HGNC:20182]	protein_coding	0.03139	0.8981
ENSG00000029534	5694	ANK1	ankyrin 1 [Source:HGNC Symbol;Acc:HGNC:492]	protein_coding	0.1473	1
ENSG00000029639	1041	TFB1M	transcription factor B1, mitochondrial [Source:HGNC Symbol;Acc:HGNC:17037]	protein_coding	-0.05466	1
ENSG00000029725	2490	RABEP1	rabaptin, RAB GTPase binding effector protein 1 [Source:HGNC Symbol;Acc:HGNC:17677]	protein_coding	-0.1976	0.3224
ENSG00000029993	603	HMGB3	high mobility group box 3 [Source:HGNC Symbol;Acc:HGNC:5004]	protein_coding	0.189	1
ENSG00000012779	2025	ALOX5	arachidonate 5-lipoxygenase [Source:HGNC Symbol;Acc:HGNC:435]	protein_coding	0.4395	0.006562
ENSG00000030110	576	BAK1	BCL2 antagonist/killer 1 [Source:HGNC Symbol;Acc:HGNC:949]	protein_coding	0.1155	0.6224
ENSG00000030419	1599	IKZF2	IKAROS family zinc finger 2 [Source:HGNC Symbol;Acc:HGNC:13177]	protein_coding	-0.07441	0.8215
ENSG00000030582	1782	GRN	granulin precursor [Source:HGNC Symbol;Acc:HGNC:4601]	protein_coding	0.09229	0.532
ENSG00000101745	6189	ANKRD12	ankyrin repeat domain 12 [Source:HGNC Symbol;Acc:HGNC:29135]	protein_coding	-0.457	0.003202
ENSG00000031081	4335	ARHGAP31	Rho GTPase activating protein 31 [Source:HGNC Symbol;Acc:HGNC:29216]	protein_coding	-0.02972	0.8903
ENSG00000031691	807	CENPQ	centromere protein Q [Source:HGNC Symbol;Acc:HGNC:21347]	protein_coding	-0.4267	1
ENSG00000031698	1545	SARS	seryl-tRNA synthetase [Source:HGNC Symbol;Acc:HGNC:10537]	protein_coding	0.08714	0.6314
ENSG00000031823	1500	RANBP3	RAN binding protein 3 [Source:HGNC Symbol;Acc:HGNC:9850]	protein_coding	0.1381	0.4935
ENSG00000032219	3567	ARID4A	AT-rich interaction domain 4A [Source:HGNC Symbol;Acc:HGNC:9885]	protein_coding	-0.3646	0.07206
ENSG00000032389	1164	TSSC1	tumor suppressing subtransferable candidate 1 [Source:HGNC Symbol;Acc:HGNC:12383]	protein_coding	0.1474	0.6734
ENSG00000032444	3984	PNPLA6	patatin like phospholipase domain containing 6 [Source:HGNC Symbol;Acc:HGNC:16268]	protein_coding	0.1773	0.3158
ENSG00000032742	2502	IFT88	intraflagellar transport 88 [Source:HGNC Symbol;Acc:HGNC:20606]	protein_coding	-0.1435	1
ENSG00000033011	1395	ALG1	ALG1, chitobiosyldiphosphodolichol beta-mannosyltransferase [Source:HGNC Symbol;Acc:HGNC:18294]	protein_coding	0.1569	0.7087
ENSG00000033030	1410	ZCCHC8	zinc finger CCHC-type containing 8 [Source:HGNC Symbol;Acc:HGNC:25265]	protein_coding	-0.05052	0.8508
ENSG00000033050	1905	ABCF2	ATP binding cassette subfamily F member 2 [Source:HGNC Symbol;Acc:HGNC:71]	protein_coding	0.1404	0.5331
ENSG00000033100	2319	CHPF2	chondroitin polymerizing factor 2 [Source:HGNC Symbol;Acc:HGNC:29270]	protein_coding	0.1967	0.3115
ENSG00000033170	927	FUT8	fucosyltransferase 8 [Source:HGNC Symbol;Acc:HGNC:4019]	protein_coding	0.1095	1
ENSG00000138646	3075	HERC5	HECT and RLD domain containing E3 ubiquitin protein ligase 5 [Source:HGNC Symbol;Acc:HGNC:24368]	protein_coding	-1.236	0.03275
ENSG00000033327	1917	GAB2	GRB2 associated binding protein 2 [Source:HGNC Symbol;Acc:HGNC:14458]	protein_coding	0.1087	0.5378
ENSG00000033627	2517	ATP6V0A1	ATPase H+ transporting V0 subunit a1 [Source:HGNC Symbol;Acc:HGNC:865]	protein_coding	0.07791	0.6576
ENSG00000033800	1956	PIAS1	protein inhibitor of activated STAT 1 [Source:HGNC Symbol;Acc:HGNC:2752]	protein_coding	-0.17	0.4195
ENSG00000033867	3645	SLC4A7	solute carrier family 4 member 7 [Source:HGNC Symbol;Acc:HGNC:11033]	protein_coding	-0.2917	0.2208
ENSG00000034053	undefined	APBA2	amyloid beta precursor protein binding family A member 2 [Source:HGNC Symbol;Acc:HGNC:579]	protein_coding	0.04145	0.8753
ENSG00000034152	957	MAP2K3	mitogen-activated protein kinase kinase 3 [Source:HGNC Symbol;Acc:HGNC:6843]	protein_coding	0.07051	0.7728
ENSG00000034510	135	TMSB10	thymosin beta 10 [Source:HGNC Symbol;Acc:HGNC:11879]	protein_coding	0.1025	0.4829
ENSG00000034533	2040	ASTE1	asteroid homolog 1 (Drosophila) [Source:HGNC Symbol;Acc:HGNC:25021]	protein_coding	0.07769	0.8581
ENSG00000034677	2517	RNF19A	ring finger protein 19A, RBR E3 ubiquitin protein ligase [Source:HGNC Symbol;Acc:HGNC:13432]	protein_coding	-0.2819	0.1864
ENSG00000034693	1122	PEX3	peroxisomal biogenesis factor 3 [Source:HGNC Symbol;Acc:HGNC:8858]	protein_coding	-0.2223	1
ENSG00000034713	354	GABARAPL2	GABA type A receptor associated protein like 2 [Source:HGNC Symbol;Acc:HGNC:13291]	protein_coding	0.01777	0.954
ENSG00000035115	1029	SH3YL1	SH3 and SYLF domain containing 1 [Source:HGNC Symbol;Acc:HGNC:29546]	protein_coding	-0.04288	0.9147
ENSG00000035141	417	FAM136A	family with sequence similarity 136 member A [Source:HGNC Symbol;Acc:HGNC:25911]	protein_coding	-0.07747	0.776
ENSG00000035403	3405	VCL	vinculin [Source:HGNC Symbol;Acc:HGNC:12665]	protein_coding	0.08015	0.6847
ENSG00000035664	1113	DAPK2	death associated protein kinase 2 [Source:HGNC Symbol;Acc:HGNC:2675]	protein_coding	0.1472	1
ENSG00000035681	2754	NSMAF	neutral sphingomyelinase activation associated factor [Source:HGNC Symbol;Acc:HGNC:8017]	protein_coding	-0.1653	0.417
ENSG00000100280	2760	AP1B1	adaptor related protein complex 1 beta 1 subunit [Source:HGNC Symbol;Acc:HGNC:554]	protein_coding	0.2752	0.04048
ENSG00000035720	888	STAP1	signal transducing adaptor family member 1 [Source:HGNC Symbol;Acc:HGNC:24133]	protein_coding	-0.3691	1
ENSG00000035862	663	TIMP2	TIMP metallopeptidase inhibitor 2 [Source:HGNC Symbol;Acc:HGNC:11821]	protein_coding	-0.02637	0.8959
ENSG00000035928	3444	RFC1	replication factor C subunit 1 [Source:HGNC Symbol;Acc:HGNC:9969]	protein_coding	-0.1068	0.6581
ENSG00000036054	2055	TBC1D23	TBC1 domain family member 23 [Source:HGNC Symbol;Acc:HGNC:25622]	protein_coding	-0.1474	0.638
ENSG00000036257	2307	CUL3	cullin 3 [Source:HGNC Symbol;Acc:HGNC:2553]	protein_coding	-0.2925	0.1432
ENSG00000036549	1230	ZZZ3	zinc finger ZZ-type containing 3 [Source:HGNC Symbol;Acc:HGNC:24523]	protein_coding	-0.3193	0.2081
ENSG00000037042	1356	TUBG2	tubulin gamma 2 [Source:HGNC Symbol;Acc:HGNC:12419]	protein_coding	0.1833	0.6452
ENSG00000037241	438	RPL26L1	ribosomal protein L26 like 1 [Source:HGNC Symbol;Acc:HGNC:17050]	protein_coding	0.07223	1
ENSG00000037280	4092	FLT4	fms related tyrosine kinase 4 [Source:HGNC Symbol;Acc:HGNC:3767]	protein_coding	-0.08085	1
ENSG00000037474	2304	NSUN2	NOP2/Sun RNA methyltransferase family member 2 [Source:HGNC Symbol;Acc:HGNC:25994]	protein_coding	-0.08106	0.6852
ENSG00000037637	2154	FBXO42	F-box protein 42 [Source:HGNC Symbol;Acc:HGNC:29249]	protein_coding	0.08272	0.7503
ENSG00000037749	1089	MFAP3	microfibrillar associated protein 3 [Source:HGNC Symbol;Acc:HGNC:7034]	protein_coding	-0.3138	0.2615
ENSG00000037757	1110	MRI1	methylthioribose-1-phosphate isomerase 1 [Source:HGNC Symbol;Acc:HGNC:28469]	protein_coding	0.1045	0.7191
ENSG00000037897	468	METTL1	methyltransferase like 1 [Source:HGNC Symbol;Acc:HGNC:7030]	protein_coding	0.03304	0.9429
ENSG00000038002	1041	AGA	aspartylglucosaminidase [Source:HGNC Symbol;Acc:HGNC:318]	protein_coding	-0.1857	0.6314
ENSG00000038210	1446	PI4K2B	phosphatidylinositol 4-kinase type 2 beta [Source:HGNC Symbol;Acc:HGNC:18215]	protein_coding	-0.2957	0.4007
ENSG00000038219	9156	BOD1L1	biorientation of chromosomes in cell division 1 like 1 [Source:HGNC Symbol;Acc:HGNC:31792]	protein_coding	-0.1258	0.4776
ENSG00000038274	972	MAT2B	methionine adenosyltransferase 2B [Source:HGNC Symbol;Acc:HGNC:6905]	protein_coding	-0.1352	0.4695
ENSG00000038358	4206	EDC4	enhancer of mRNA decapping 4 [Source:HGNC Symbol;Acc:HGNC:17157]	protein_coding	0.1422	0.3989
ENSG00000038382	1791	TRIO	trio Rho guanine nucleotide exchange factor [Source:HGNC Symbol;Acc:HGNC:12303]	protein_coding	-0.06195	0.7658
ENSG00000038427	10191	VCAN	versican [Source:HGNC Symbol;Acc:HGNC:2464]	protein_coding	0.1538	0.581
ENSG00000038532	457	CLEC16A	C-type lectin domain family 16 member A [Source:HGNC Symbol;Acc:HGNC:29013]	protein_coding	0.2017	0.3527
ENSG00000134982	8532	APC	APC, WNT signaling pathway regulator [Source:HGNC Symbol;Acc:HGNC:583]	protein_coding	-0.3602	0.04323
ENSG00000039068	2649	CDH1	cadherin 1 [Source:HGNC Symbol;Acc:HGNC:1748]	protein_coding	0.2665	1
ENSG00000047365	5115	ARAP2	ArfGAP with RhoGAP domain, ankyrin repeat and PH domain 2 [Source:HGNC Symbol;Acc:HGNC:16924]	protein_coding	-0.4821	0.01424
ENSG00000066777	5550	ARFGEF1	ADP ribosylation factor guanine nucleotide exchange factor 1 [Source:HGNC Symbol;Acc:HGNC:15772]	protein_coding	-0.433	0.006526
ENSG00000039523	3660	FAM65A	family with sequence similarity 65 member A [Source:HGNC Symbol;Acc:HGNC:25836]	protein_coding	0.1911	0.2688
ENSG00000039560	2943	RAI14	retinoic acid induced 14 [Source:HGNC Symbol;Acc:HGNC:14873]	protein_coding	-0.5082	1
ENSG00000039650	1566	PNKP	polynucleotide kinase 3'-phosphatase [Source:HGNC Symbol;Acc:HGNC:9154]	protein_coding	0.1765	0.4478
ENSG00000040199	3771	PHLPP2	PH domain and leucine rich repeat protein phosphatase 2 [Source:HGNC Symbol;Acc:HGNC:29149]	protein_coding	0.1376	0.6886
ENSG00000040275	1818	SPDL1	spindle apparatus coiled-coil protein 1 [Source:HGNC Symbol;Acc:HGNC:26010]	protein_coding	-0.1895	1
ENSG00000040341	1440	STAU2	staufen double-stranded RNA binding protein 2 [Source:HGNC Symbol;Acc:HGNC:11371]	protein_coding	-0.1816	0.6452
ENSG00000040487	876	PQLC2	PQ loop repeat containing 2 [Source:HGNC Symbol;Acc:HGNC:26001]	protein_coding	0.1509	0.5891
ENSG00000040531	1104	CTNS	cystinosin, lysosomal cystine transporter [Source:HGNC Symbol;Acc:HGNC:2518]	protein_coding	0.1319	0.5504
ENSG00000040608	1422	RTN4R	reticulon 4 receptor [Source:HGNC Symbol;Acc:HGNC:18601]	protein_coding	-0.03447	1
ENSG00000040633	1212	PHF23	PHD finger protein 23 [Source:HGNC Symbol;Acc:HGNC:28428]	protein_coding	0.1277	0.5763
ENSG00000040933	2934	INPP4A	inositol polyphosphate-4-phosphatase type I A [Source:HGNC Symbol;Acc:HGNC:6074]	protein_coding	0.1095	0.5332
ENSG00000041353	657	RAB27B	RAB27B, member RAS oncogene family [Source:HGNC Symbol;Acc:HGNC:9767]	protein_coding	-0.2349	1
ENSG00000188042	606	ARL4C	ADP ribosylation factor like GTPase 4C [Source:HGNC Symbol;Acc:HGNC:698]	protein_coding	0.2981	0.03194
ENSG00000041802	1977	LSG1	large 60S subunit nuclear export GTPase 1 [Source:HGNC Symbol;Acc:HGNC:25652]	protein_coding	0.04843	0.8455
ENSG00000041880	1623	PARP3	poly(ADP-ribose) polymerase family member 3 [Source:HGNC Symbol;Acc:HGNC:273]	protein_coding	0.0266	1
ENSG00000041988	720	THAP3	THAP domain containing 3 [Source:HGNC Symbol;Acc:HGNC:20855]	protein_coding	0.1374	0.7368
ENSG00000042062	2841	FAM65C	family with sequence similarity 65 member C [Source:HGNC Symbol;Acc:HGNC:16168]	protein_coding	-0.009509	1
ENSG00000042088	1827	TDP1	tyrosyl-DNA phosphodiesterase 1 [Source:HGNC Symbol;Acc:HGNC:18884]	protein_coding	0.1094	0.7104
ENSG00000042286	1122	AIFM2	apoptosis inducing factor, mitochondria associated 2 [Source:HGNC Symbol;Acc:HGNC:21411]	protein_coding	0.07828	0.7936
ENSG00000042429	1956	MED17	mediator complex subunit 17 [Source:HGNC Symbol;Acc:HGNC:2375]	protein_coding	-0.2899	0.3463
ENSG00000042445	1833	RETSAT	retinol saturase [Source:HGNC Symbol;Acc:HGNC:25991]	protein_coding	0.08847	0.7233
ENSG00000042493	1047	CAPG	capping actin protein, gelsolin like [Source:HGNC Symbol;Acc:HGNC:1474]	protein_coding	0.2362	0.06877
ENSG00000042753	429	AP2S1	adaptor related protein complex 2 sigma 1 subunit [Source:HGNC Symbol;Acc:HGNC:565]	protein_coding	0.1849	0.3436
ENSG00000042980	2328	ADAM28	ADAM metallopeptidase domain 28 [Source:HGNC Symbol;Acc:HGNC:206]	protein_coding	-0.009179	0.9704
ENSG00000043093	780	DCUN1D1	defective in cullin neddylation 1 domain containing 1 [Source:HGNC Symbol;Acc:HGNC:18184]	protein_coding	-0.1929	0.6039
ENSG00000043143	2505	JADE2	jade family PHD finger 2 [Source:HGNC Symbol;Acc:HGNC:22984]	protein_coding	0.143	0.3917
ENSG00000043462	1602	LCP2	lymphocyte cytosolic protein 2 [Source:HGNC Symbol;Acc:HGNC:6529]	protein_coding	0.01098	0.9613
ENSG00000043514	1404	TRIT1	tRNA isopentenyltransferase 1 [Source:HGNC Symbol;Acc:HGNC:20286]	protein_coding	-0.04287	0.9168
ENSG00000044090	5097	CUL7	cullin 7 [Source:HGNC Symbol;Acc:HGNC:21024]	protein_coding	0.09592	0.6954
ENSG00000044115	2721	CTNNA1	catenin alpha 1 [Source:HGNC Symbol;Acc:HGNC:2509]	protein_coding	-0.05771	0.7434
ENSG00000044446	3708	PHKA2	phosphorylase kinase regulatory subunit alpha 2 [Source:HGNC Symbol;Acc:HGNC:8926]	protein_coding	0.01852	0.9469
ENSG00000044459	1176	CNTLN	centlein [Source:HGNC Symbol;Acc:HGNC:23432]	protein_coding	-0.3352	1
ENSG00000044574	1965	HSPA5	heat shock protein family A (Hsp70) member 5 [Source:HGNC Symbol;Acc:HGNC:5238]	protein_coding	-0.1099	0.4983
ENSG00000046604	3357	DSG2	desmoglein 2 [Source:HGNC Symbol;Acc:HGNC:3049]	protein_coding	-0.06822	1
ENSG00000046647	531	GEMIN8	gem nuclear organelle associated protein 8 [Source:HGNC Symbol;Acc:HGNC:26044]	protein_coding	0.1299	1
ENSG00000046651	3039	OFD1	OFD1, centriole and centriolar satellite protein [Source:HGNC Symbol;Acc:HGNC:2567]	protein_coding	-0.0626	0.8063
ENSG00000046653	987	GPM6B	glycoprotein M6B [Source:HGNC Symbol;Acc:HGNC:4461]	protein_coding	-0.7828	1
ENSG00000047056	1485	WDR37	WD repeat domain 37 [Source:HGNC Symbol;Acc:HGNC:31406]	protein_coding	0.03774	0.8834
ENSG00000047188	4293	YTHDC2	YTH domain containing 2 [Source:HGNC Symbol;Acc:HGNC:24721]	protein_coding	-0.3496	0.07207
ENSG00000047230	1761	CTPS2	CTP synthase 2 [Source:HGNC Symbol;Acc:HGNC:2520]	protein_coding	-0.005734	1
ENSG00000047249	1398	ATP6V1H	ATPase H+ transporting V1 subunit H [Source:HGNC Symbol;Acc:HGNC:18303]	protein_coding	-0.2814	0.1735
ENSG00000170540	612	ARL6IP1	ADP ribosylation factor like GTPase 6 interacting protein 1 [Source:HGNC Symbol;Acc:HGNC:697]	protein_coding	-0.3544	0.01961
ENSG00000047346	3231	FAM214A	family with sequence similarity 214 member A [Source:HGNC Symbol;Acc:HGNC:25609]	protein_coding	-0.2725	0.2799
ENSG00000105643	1224	ARRDC2	arrestin domain containing 2 [Source:HGNC Symbol;Acc:HGNC:25225]	protein_coding	0.2831	0.04934
ENSG00000112249	147	ASCC3	activating signal cointegrator 1 complex subunit 3 [Source:HGNC Symbol;Acc:HGNC:18697]	protein_coding	-0.3939	0.0422
ENSG00000047578	4857	KIAA0556	KIAA0556 [Source:HGNC Symbol;Acc:HGNC:29068]	protein_coding	0.1381	0.5562
ENSG00000047579	912	DTNBP1	dystrobrevin binding protein 1 [Source:HGNC Symbol;Acc:HGNC:17328]	protein_coding	0.103	0.7049
ENSG00000198363	942	ASPH	aspartate beta-hydroxylase [Source:HGNC Symbol;Acc:HGNC:757]	protein_coding	-0.5252	0.02579
ENSG00000047634	990	SCML1	sex comb on midleg-like 1 (Drosophila) [Source:HGNC Symbol;Acc:HGNC:10580]	protein_coding	0.01983	0.9642
ENSG00000047644	3279	WWC3	WWC family member 3 [Source:HGNC Symbol;Acc:HGNC:29237]	protein_coding	0.1703	0.4127
ENSG00000047648	2316	ARHGAP6	Rho GTPase activating protein 6 [Source:HGNC Symbol;Acc:HGNC:676]	protein_coding	0.2374	1
ENSG00000047662	3183	FAM184B	family with sequence similarity 184 member B [Source:HGNC Symbol;Acc:HGNC:29235]	protein_coding	-0.3138	0.4419
ENSG00000047849	1392	MAP4	microtubule associated protein 4 [Source:HGNC Symbol;Acc:HGNC:6862]	protein_coding	0.05033	0.7869
ENSG00000047932	1365	GOPC	golgi associated PDZ and coiled-coil motif containing [Source:HGNC Symbol;Acc:HGNC:17643]	protein_coding	-0.07948	0.8082
ENSG00000048028	3234	USP28	ubiquitin specific peptidase 28 [Source:HGNC Symbol;Acc:HGNC:12625]	protein_coding	-0.1898	0.4388
ENSG00000048052	3078	HDAC9	histone deacetylase 9 [Source:HGNC Symbol;Acc:HGNC:14065]	protein_coding	-0.1499	1
ENSG00000048140	567	TSPAN17	tetraspanin 17 [Source:HGNC Symbol;Acc:HGNC:13594]	protein_coding	0.07379	0.7717
ENSG00000048162	undefined	NOP16	NOP16 nucleolar protein [Source:HGNC Symbol;Acc:HGNC:26934]	protein_coding	0.03339	1
ENSG00000048392	1056	RRM2B	ribonucleotide reductase regulatory TP53 inducible subunit M2B [Source:HGNC Symbol;Acc:HGNC:17296]	protein_coding	-0.288	0.3246
ENSG00000048405	1995	ZNF800	zinc finger protein 800 [Source:HGNC Symbol;Acc:HGNC:27267]	protein_coding	-0.3806	0.1735
ENSG00000048471	210	SNX29	sorting nexin 29 [Source:HGNC Symbol;Acc:HGNC:30542]	protein_coding	0.2636	0.125
ENSG00000048544	606	MRPS10	mitochondrial ribosomal protein S10 [Source:HGNC Symbol;Acc:HGNC:14502]	protein_coding	-0.3673	0.1962
ENSG00000048649	4326	RSF1	remodeling and spacing factor 1 [Source:HGNC Symbol;Acc:HGNC:18118]	protein_coding	-0.1589	0.4841
ENSG00000048707	9632	VPS13D	vacuolar protein sorting 13 homolog D [Source:HGNC Symbol;Acc:HGNC:23595]	protein_coding	-0.04378	0.8259
ENSG00000048740	1509	CELF2	CUGBP, Elav-like family member 2 [Source:HGNC Symbol;Acc:HGNC:2550]	protein_coding	0.04127	0.8264
ENSG00000048828	3357	FAM120A	family with sequence similarity 120A [Source:HGNC Symbol;Acc:HGNC:13247]	protein_coding	-0.01656	0.9433
ENSG00000048991	3300	R3HDM1	R3H domain containing 1 [Source:HGNC Symbol;Acc:HGNC:9757]	protein_coding	-0.00339	0.9892
ENSG00000049089	249	COL9A2	collagen type IX alpha 2 chain [Source:HGNC Symbol;Acc:HGNC:2218]	protein_coding	0.1629	1
ENSG00000049167	1191	ERCC8	ERCC excision repair 8, CSA ubiquitin ligase complex subunit [Source:HGNC Symbol;Acc:HGNC:3439]	protein_coding	-0.8941	1
ENSG00000049192	undefined	ADAMTS6	ADAM metallopeptidase with thrombospondin type 1 motif 6 [Source:HGNC Symbol;Acc:HGNC:222]	protein_coding	0.1901	1
ENSG00000049239	2376	H6PD	hexose-6-phosphate dehydrogenase/glucose 1-dehydrogenase [Source:HGNC Symbol;Acc:HGNC:4795]	protein_coding	0.1796	0.2384
ENSG00000049245	303	VAMP3	vesicle associated membrane protein 3 [Source:HGNC Symbol;Acc:HGNC:12644]	protein_coding	-0.1317	0.5042
ENSG00000049246	3606	PER3	period circadian clock 3 [Source:HGNC Symbol;Acc:HGNC:8847]	protein_coding	-0.1874	0.5673
ENSG00000049247	420	UTS2	urotensin 2 [Source:HGNC Symbol;Acc:HGNC:12636]	protein_coding	-0.3488	1
ENSG00000049249	768	TNFRSF9	TNF receptor superfamily member 9 [Source:HGNC Symbol;Acc:HGNC:11924]	protein_coding	-0.05235	1
ENSG00000049449	996	RCN1	reticulocalbin 1 [Source:HGNC Symbol;Acc:HGNC:9934]	protein_coding	0.03769	0.9291
ENSG00000049541	1065	RFC2	replication factor C subunit 2 [Source:HGNC Symbol;Acc:HGNC:9970]	protein_coding	0.2072	0.4948
ENSG00000049618	2184	ARID1B	AT-rich interaction domain 1B [Source:HGNC Symbol;Acc:HGNC:18040]	protein_coding	0.1426	0.4256
ENSG00000049656	1617	CLPTM1L	CLPTM1 like [Source:HGNC Symbol;Acc:HGNC:24308]	protein_coding	0.02449	0.9105
ENSG00000049759	2616	NEDD4L	neural precursor cell expressed, developmentally down-regulated 4-like, E3 ubiquitin protein ligase [Source:HGNC Symbol;Acc:HGNC:7728]	protein_coding	0.1092	1
ENSG00000049768	1326	FOXP3	forkhead box P3 [Source:HGNC Symbol;Acc:HGNC:6106]	protein_coding	0.03744	0.9272
ENSG00000049769	2400	PPP1R3F	protein phosphatase 1 regulatory subunit 3F [Source:HGNC Symbol;Acc:HGNC:14944]	protein_coding	-0.1762	1
ENSG00000049860	1671	HEXB	hexosaminidase subunit beta [Source:HGNC Symbol;Acc:HGNC:4879]	protein_coding	-0.2203	0.1404
ENSG00000049883	1167	PTCD2	pentatricopeptide repeat domain 2 [Source:HGNC Symbol;Acc:HGNC:25734]	protein_coding	-0.2332	1
ENSG00000149311	9171	ATM	ATM serine/threonine kinase [Source:HGNC Symbol;Acc:HGNC:795]	protein_coding	-0.403	0.000851
ENSG00000050165	1053	DKK3	dickkopf WNT signaling pathway inhibitor 3 [Source:HGNC Symbol;Acc:HGNC:2893]	protein_coding	-0.1251	1
ENSG00000050327	4794	ARHGEF5	Rho guanine nucleotide exchange factor 5 [Source:HGNC Symbol;Acc:HGNC:13209]	protein_coding	0.04897	1
ENSG00000050344	2085	NFE2L3	nuclear factor, erythroid 2 like 3 [Source:HGNC Symbol;Acc:HGNC:7783]	protein_coding	-0.3021	0.2693
ENSG00000050393	1080	MCUR1	mitochondrial calcium uniporter regulator 1 [Source:HGNC Symbol;Acc:HGNC:21097]	protein_coding	-0.00578	1
ENSG00000050405	2280	LIMA1	LIM domain and actin binding 1 [Source:HGNC Symbol;Acc:HGNC:24636]	protein_coding	-0.1297	1
ENSG00000050426	1083	LETMD1	LETM1 domain containing 1 [Source:HGNC Symbol;Acc:HGNC:24241]	protein_coding	-0.009804	0.973
ENSG00000050438	undefined	SLC4A8	solute carrier family 4 member 8 [Source:HGNC Symbol;Acc:HGNC:11034]	protein_coding	0.02653	1
ENSG00000050730	978	TNIP3	TNFAIP3 interacting protein 3 [Source:HGNC Symbol;Acc:HGNC:19315]	protein_coding	-0.2232	1
ENSG00000050748	1149	MAPK9	mitogen-activated protein kinase 9 [Source:HGNC Symbol;Acc:HGNC:6886]	protein_coding	-0.1564	0.5191
ENSG00000101974	3399	ATP11C	ATPase phospholipid transporting 11C [Source:HGNC Symbol;Acc:HGNC:13554]	protein_coding	-0.5773	0.04178
ENSG00000051009	2961	FAM160A2	family with sequence similarity 160 member A2 [Source:HGNC Symbol;Acc:HGNC:25378]	protein_coding	0.06127	0.7899
ENSG00000051108	1173	HERPUD1	homocysteine inducible ER protein with ubiquitin like domain 1 [Source:HGNC Symbol;Acc:HGNC:13744]	protein_coding	0.1932	0.2651
ENSG00000051128	1077	HOMER3	homer scaffolding protein 3 [Source:HGNC Symbol;Acc:HGNC:17514]	protein_coding	0.1518	0.6223
ENSG00000051382	3213	PIK3CB	phosphatidylinositol-4,5-bisphosphate 3-kinase catalytic subunit beta [Source:HGNC Symbol;Acc:HGNC:8976]	protein_coding	-0.3401	0.1311
ENSG00000074370	3090	ATP2A3	ATPase sarcoplasmic/endoplasmic reticulum Ca2+ transporting 3 [Source:HGNC Symbol;Acc:HGNC:813]	protein_coding	0.3155	0.01476
ENSG00000051596	1056	THOC3	THO complex 3 [Source:HGNC Symbol;Acc:HGNC:19072]	protein_coding	0.1228	0.7525
ENSG00000051620	351	HEBP2	heme binding protein 2 [Source:HGNC Symbol;Acc:HGNC:15716]	protein_coding	-0.3268	1
ENSG00000051825	2523	MPHOSPH9	M-phase phosphoprotein 9 [Source:HGNC Symbol;Acc:HGNC:7215]	protein_coding	-0.2492	1
ENSG00000052126	3351	PLEKHA5	pleckstrin homology domain containing A5 [Source:HGNC Symbol;Acc:HGNC:30036]	protein_coding	-0.01459	1
ENSG00000052723	624	SIKE1	suppressor of IKBKE 1 [Source:HGNC Symbol;Acc:HGNC:26119]	protein_coding	-0.2268	0.4783
ENSG00000052749	3594	RRP12	ribosomal RNA processing 12 homolog [Source:HGNC Symbol;Acc:HGNC:29100]	protein_coding	-0.01152	0.9695
ENSG00000070961	3663	ATP2B1	ATPase plasma membrane Ca2+ transporting 1 [Source:HGNC Symbol;Acc:HGNC:814]	protein_coding	-0.3992	0.01543
ENSG00000052802	882	MSMO1	methylsterol monooxygenase 1 [Source:HGNC Symbol;Acc:HGNC:10545]	protein_coding	-0.01237	1
ENSG00000052841	3426	TTC17	tetratricopeptide repeat domain 17 [Source:HGNC Symbol;Acc:HGNC:25596]	protein_coding	-0.1702	0.3583
ENSG00000053254	1473	FOXN3	forkhead box N3 [Source:HGNC Symbol;Acc:HGNC:1928]	protein_coding	-0.0594	0.7542
ENSG00000053371	1080	AKR7A2	aldo-keto reductase family 7 member A2 [Source:HGNC Symbol;Acc:HGNC:389]	protein_coding	0.0504	0.887
ENSG00000053372	720	MRTO4	MRT4 homolog, ribosome maturation factor [Source:HGNC Symbol;Acc:HGNC:18477]	protein_coding	-0.02453	0.9417
ENSG00000053438	246	NNAT	neuronatin [Source:HGNC Symbol;Acc:HGNC:7860]	protein_coding	-0.2253	1
ENSG00000053501	780	USE1	unconventional SNARE in the ER 1 [Source:HGNC Symbol;Acc:HGNC:30882]	protein_coding	0.2032	0.5897
ENSG00000053524	3345	MCF2L2	MCF.2 cell line derived transforming sequence-like 2 [Source:HGNC Symbol;Acc:HGNC:30319]	protein_coding	0.1434	1
ENSG00000053702	846	NRIP2	nuclear receptor interacting protein 2 [Source:HGNC Symbol;Acc:HGNC:23078]	protein_coding	0.05818	1
ENSG00000053770	1473	AP5M1	adaptor related protein complex 5 mu 1 subunit [Source:HGNC Symbol;Acc:HGNC:20192]	protein_coding	-0.2148	0.4949
ENSG00000053900	2427	ANAPC4	anaphase promoting complex subunit 4 [Source:HGNC Symbol;Acc:HGNC:19990]	protein_coding	-0.3843	0.1326
ENSG00000053918	2031	KCNQ1	potassium voltage-gated channel subfamily Q member 1 [Source:HGNC Symbol;Acc:HGNC:6294]	protein_coding	0.1004	0.7498
ENSG00000054116	357	TRAPPC3	trafficking protein particle complex 3 [Source:HGNC Symbol;Acc:HGNC:19942]	protein_coding	0.01741	0.9491
ENSG00000054118	2868	THRAP3	thyroid hormone receptor associated protein 3 [Source:HGNC Symbol;Acc:HGNC:22964]	protein_coding	0.031	0.8647
ENSG00000054148	378	PHPT1	phosphohistidine phosphatase 1 [Source:HGNC Symbol;Acc:HGNC:30033]	protein_coding	0.2644	0.3459
ENSG00000054219	5169	LY75	lymphocyte antigen 75 [Source:HGNC Symbol;Acc:HGNC:6729]	protein_coding	0.1661	1
ENSG00000054267	3939	ARID4B	AT-rich interaction domain 4B [Source:HGNC Symbol;Acc:HGNC:15550]	protein_coding	-0.1977	0.3229
ENSG00000054277	1209	OPN3	opsin 3 [Source:HGNC Symbol;Acc:HGNC:14007]	protein_coding	-0.02443	1
ENSG00000054282	2142	SDCCAG8	serologically defined colon cancer antigen 8 [Source:HGNC Symbol;Acc:HGNC:10671]	protein_coding	-0.1315	0.6831
ENSG00000054392	1482	HHAT	hedgehog acyltransferase [Source:HGNC Symbol;Acc:HGNC:18270]	protein_coding	0.2352	1
ENSG00000054523	5313	KIF1B	kinesin family member 1B [Source:HGNC Symbol;Acc:HGNC:16636]	protein_coding	-0.1811	0.3246
ENSG00000054611	1554	TBC1D22A	TBC1 domain family member 22A [Source:HGNC Symbol;Acc:HGNC:1309]	protein_coding	0.2356	0.2393
ENSG00000054654	858	SYNE2	spectrin repeat containing nuclear envelope protein 2 [Source:HGNC Symbol;Acc:HGNC:17084]	protein_coding	-0.1238	0.505
ENSG00000054793	2736	ATP9A	ATPase phospholipid transporting 9A (putative) [Source:HGNC Symbol;Acc:HGNC:13540]	protein_coding	0.3562	1
ENSG00000054965	735	FAM168A	family with sequence similarity 168 member A [Source:HGNC Symbol;Acc:HGNC:28999]	protein_coding	0.1618	0.3603
ENSG00000054967	1293	RELT	RELT tumor necrosis factor receptor [Source:HGNC Symbol;Acc:HGNC:13764]	protein_coding	0.1406	0.477
ENSG00000054983	2058	GALC	galactosylceramidase [Source:HGNC Symbol;Acc:HGNC:4115]	protein_coding	-0.09993	0.6703
ENSG00000055044	1590	NOP58	NOP58 ribonucleoprotein [Source:HGNC Symbol;Acc:HGNC:29926]	protein_coding	-0.3129	0.1426
ENSG00000055070	459	SZRD1	SUZ RNA binding domain containing 1 [Source:HGNC Symbol;Acc:HGNC:30232]	protein_coding	0.1385	0.4465
ENSG00000055130	2331	CUL1	cullin 1 [Source:HGNC Symbol;Acc:HGNC:2551]	protein_coding	-0.1556	0.4103
ENSG00000055147	1518	FAM114A2	family with sequence similarity 114 member A2 [Source:HGNC Symbol;Acc:HGNC:1333]	protein_coding	-0.09569	0.78
ENSG00000055163	3354	CYFIP2	cytoplasmic FMR1 interacting protein 2 [Source:HGNC Symbol;Acc:HGNC:13760]	protein_coding	0.1569	0.3055
ENSG00000055208	2082	TAB2	TGF-beta activated kinase 1/MAP3K7 binding protein 2 [Source:HGNC Symbol;Acc:HGNC:17075]	protein_coding	-0.27	0.07252
ENSG00000055211	993	GINM1	glycoprotein integral membrane 1 [Source:HGNC Symbol;Acc:HGNC:21074]	protein_coding	-0.2307	0.5216
ENSG00000055332	1656	EIF2AK2	eukaryotic translation initiation factor 2 alpha kinase 2 [Source:HGNC Symbol;Acc:HGNC:9437]	protein_coding	-0.9918	0.1183
ENSG00000055483	3372	USP36	ubiquitin specific peptidase 36 [Source:HGNC Symbol;Acc:HGNC:20062]	protein_coding	0.05808	0.78
ENSG00000055609	14736	KMT2C	lysine methyltransferase 2C [Source:HGNC Symbol;Acc:HGNC:13726]	protein_coding	-0.0584	0.76
ENSG00000055732	1494	MCOLN3	mucolipin 3 [Source:HGNC Symbol;Acc:HGNC:13358]	protein_coding	-0.4383	1
ENSG00000055917	2790	PUM2	pumilio RNA binding family member 2 [Source:HGNC Symbol;Acc:HGNC:14958]	protein_coding	-0.2025	0.2125
ENSG00000055950	609	MRPL43	mitochondrial ribosomal protein L43 [Source:HGNC Symbol;Acc:HGNC:14517]	protein_coding	0.2896	0.3053
ENSG00000055957	2736	ITIH1	inter-alpha-trypsin inhibitor heavy chain 1 [Source:HGNC Symbol;Acc:HGNC:6166]	protein_coding	0.5618	1
ENSG00000056050	1041	HPF1	histone PARylation factor 1 [Source:HGNC Symbol;Acc:HGNC:26051]	protein_coding	-0.3725	1
ENSG00000056097	3225	ZFR	zinc finger RNA binding protein [Source:HGNC Symbol;Acc:HGNC:17277]	protein_coding	-0.1487	0.4388
ENSG00000056277	2214	ZNF280C	zinc finger protein 280C [Source:HGNC Symbol;Acc:HGNC:25955]	protein_coding	-0.5316	1
ENSG00000056558	1251	TRAF1	TNF receptor associated factor 1 [Source:HGNC Symbol;Acc:HGNC:12031]	protein_coding	0.04017	0.8323
ENSG00000056586	1521	RC3H2	ring finger and CCCH-type domains 2 [Source:HGNC Symbol;Acc:HGNC:21461]	protein_coding	-0.2248	0.2705
ENSG00000056736	1509	IL17RB	interleukin 17 receptor B [Source:HGNC Symbol;Acc:HGNC:18015]	protein_coding	-0.07153	1
ENSG00000056972	1725	TRAF3IP2	TRAF3 interacting protein 2 [Source:HGNC Symbol;Acc:HGNC:1343]	protein_coding	0.2538	1
ENSG00000057019	2328	DCBLD2	discoidin, CUB and LCCL domain containing 2 [Source:HGNC Symbol;Acc:HGNC:24627]	protein_coding	-0.04441	1
ENSG00000155097	1149	ATP6V1C1	ATPase H+ transporting V1 subunit C1 [Source:HGNC Symbol;Acc:HGNC:856]	protein_coding	-0.4092	0.007015
ENSG00000175054	7935	ATR	ATR serine/threonine kinase [Source:HGNC Symbol;Acc:HGNC:882]	protein_coding	-0.4506	0.04698
ENSG00000057657	2076	PRDM1	PR/SET domain 1 [Source:HGNC Symbol;Acc:HGNC:9346]	protein_coding	0.3025	0.1066
ENSG00000057663	828	ATG5	autophagy related 5 [Source:HGNC Symbol;Acc:HGNC:589]	protein_coding	-0.4639	0.09833
ENSG00000057704	1434	TMCC3	transmembrane and coiled-coil domain family 3 [Source:HGNC Symbol;Acc:HGNC:29199]	protein_coding	0.1141	0.7622
ENSG00000057757	636	PITHD1	PITH domain containing 1 [Source:HGNC Symbol;Acc:HGNC:25022]	protein_coding	-0.02179	0.9351
ENSG00000057935	1785	MTA3	metastasis associated 1 family member 3 [Source:HGNC Symbol;Acc:HGNC:23784]	protein_coding	-0.08259	0.8332
ENSG00000058056	2592	USP13	ubiquitin specific peptidase 13 (isopeptidase T-3) [Source:HGNC Symbol;Acc:HGNC:12611]	protein_coding	0.1705	1
ENSG00000058063	3534	ATP11B	ATPase phospholipid transporting 11B (putative) [Source:HGNC Symbol;Acc:HGNC:13553]	protein_coding	-0.2738	0.1314
ENSG00000058091	1356	CDK14	cyclin dependent kinase 14 [Source:HGNC Symbol;Acc:HGNC:8883]	protein_coding	0.04043	0.916
ENSG00000058262	1431	SEC61A1	Sec61 translocon alpha 1 subunit [Source:HGNC Symbol;Acc:HGNC:18276]	protein_coding	0.03156	0.8578
ENSG00000085224	7479	ATRX	ATRX, chromatin remodeler [Source:HGNC Symbol;Acc:HGNC:886]	protein_coding	-0.5168	0.001817
ENSG00000058335	1470	RASGRF1	Ras protein specific guanine nucleotide releasing factor 1 [Source:HGNC Symbol;Acc:HGNC:9875]	protein_coding	-0.4074	1
ENSG00000058453	6054	CROCC	ciliary rootlet coiled-coil, rootletin [Source:HGNC Symbol;Acc:HGNC:21299]	protein_coding	0.07218	0.8088
ENSG00000058600	2127	POLR3E	RNA polymerase III subunit E [Source:HGNC Symbol;Acc:HGNC:30347]	protein_coding	-0.01607	0.9585
ENSG00000058668	3513	ATP2B4	ATPase plasma membrane Ca2+ transporting 4 [Source:HGNC Symbol;Acc:HGNC:817]	protein_coding	0.1028	0.5943
ENSG00000058673	2433	ZC3H11A	zinc finger CCCH-type containing 11A [Source:HGNC Symbol;Acc:HGNC:29093]	protein_coding	-0.1123	0.5083
ENSG00000058729	1659	RIOK2	RIO kinase 2 [Source:HGNC Symbol;Acc:HGNC:18999]	protein_coding	-0.4885	0.1543
ENSG00000058799	921	YIPF1	Yip1 domain family member 1 [Source:HGNC Symbol;Acc:HGNC:25231]	protein_coding	-0.06832	0.8069
ENSG00000058804	2025	NDC1	NDC1 transmembrane nucleoporin [Source:HGNC Symbol;Acc:HGNC:25525]	protein_coding	-0.4262	1
ENSG00000058866	2376	DGKG	diacylglycerol kinase gamma [Source:HGNC Symbol;Acc:HGNC:2853]	protein_coding	0.2736	1
ENSG00000059122	2151	FLYWCH1	FLYWCH-type zinc finger 1 [Source:HGNC Symbol;Acc:HGNC:25404]	protein_coding	0.1161	0.6093
ENSG00000059145	690	UNKL	unkempt family like zinc finger [Source:HGNC Symbol;Acc:HGNC:14184]	protein_coding	0.07509	0.7889
ENSG00000059377	1605	TBXAS1	thromboxane A synthase 1 [Source:HGNC Symbol;Acc:HGNC:11609]	protein_coding	0.267	0.1585
ENSG00000059378	2106	PARP12	poly(ADP-ribose) polymerase family member 12 [Source:HGNC Symbol;Acc:HGNC:21919]	protein_coding	-0.3489	0.4521
ENSG00000059573	2382	ALDH18A1	aldehyde dehydrogenase 18 family member A1 [Source:HGNC Symbol;Acc:HGNC:9722]	protein_coding	0.1229	0.6975
ENSG00000059588	4866	TARBP1	TAR (HIV-1) RNA binding protein 1 [Source:HGNC Symbol;Acc:HGNC:11568]	protein_coding	-0.3062	0.1292
ENSG00000059691	1674	GATB	glutamyl-tRNA amidotransferase subunit B [Source:HGNC Symbol;Acc:HGNC:8849]	protein_coding	0.01253	0.9765
ENSG00000059728	666	MXD1	MAX dimerization protein 1 [Source:HGNC Symbol;Acc:HGNC:6761]	protein_coding	-0.1766	0.7219
ENSG00000059758	1572	CDK17	cyclin dependent kinase 17 [Source:HGNC Symbol;Acc:HGNC:8750]	protein_coding	-0.3136	0.1933
ENSG00000059769	1083	DNAJC25	DnaJ heat shock protein family (Hsp40) member C25 [Source:HGNC Symbol;Acc:HGNC:34187]	protein_coding	-0.2769	1
ENSG00000059804	1491	SLC2A3	solute carrier family 2 member 3 [Source:HGNC Symbol;Acc:HGNC:11007]	protein_coding	0.07767	0.6947
ENSG00000059915	3075	PSD	pleckstrin and Sec7 domain containing [Source:HGNC Symbol;Acc:HGNC:9507]	protein_coding	0.1474	1
ENSG00000060069	2604	CTDP1	CTD phosphatase subunit 1 [Source:HGNC Symbol;Acc:HGNC:2498]	protein_coding	0.08355	0.7409
ENSG00000060138	1119	YBX3	Y-box binding protein 3 [Source:HGNC Symbol;Acc:HGNC:2428]	protein_coding	-0.0444	0.8741
ENSG00000060237	7149	WNK1	WNK lysine deficient protein kinase 1 [Source:HGNC Symbol;Acc:HGNC:14540]	protein_coding	0.006194	0.9722
ENSG00000060339	3453	CCAR1	cell division cycle and apoptosis regulator 1 [Source:HGNC Symbol;Acc:HGNC:24236]	protein_coding	-0.268	0.1439
ENSG00000060491	2034	OGFR	opioid growth factor receptor [Source:HGNC Symbol;Acc:HGNC:15768]	protein_coding	0.08267	0.637
ENSG00000060558	1125	GNA15	G protein subunit alpha 15 [Source:HGNC Symbol;Acc:HGNC:4383]	protein_coding	0.2426	0.2246
ENSG00000060642	1482	PIGV	phosphatidylinositol glycan anchor biosynthesis class V [Source:HGNC Symbol;Acc:HGNC:26031]	protein_coding	0.02512	0.9585
ENSG00000060688	1074	SNRNP40	small nuclear ribonucleoprotein U5 subunit 40 [Source:HGNC Symbol;Acc:HGNC:30857]	protein_coding	0.1105	0.6648
ENSG00000060709	3159	RIMBP2	RIMS binding protein 2 [Source:HGNC Symbol;Acc:HGNC:30339]	protein_coding	-0.159	1
ENSG00000060749	5208	QSER1	glutamine and serine rich 1 [Source:HGNC Symbol;Acc:HGNC:26154]	protein_coding	-0.5178	0.07067
ENSG00000060762	201	MPC1	mitochondrial pyruvate carrier 1 [Source:HGNC Symbol;Acc:HGNC:21606]	protein_coding	0.2342	0.4005
ENSG00000060971	996	ACAA1	acetyl-CoA acyltransferase 1 [Source:HGNC Symbol;Acc:HGNC:82]	protein_coding	0.1699	0.4527
ENSG00000060982	1161	BCAT1	branched chain amino acid transaminase 1 [Source:HGNC Symbol;Acc:HGNC:976]	protein_coding	-0.1775	0.465
ENSG00000061273	2976	HDAC7	histone deacetylase 7 [Source:HGNC Symbol;Acc:HGNC:14067]	protein_coding	0.1712	0.3349
ENSG00000061794	972	MRPS35	mitochondrial ribosomal protein S35 [Source:HGNC Symbol;Acc:HGNC:16635]	protein_coding	-0.2399	0.4142
ENSG00000061936	2856	SFSWAP	splicing factor SWAP homolog [Source:HGNC Symbol;Acc:HGNC:10790]	protein_coding	0.04018	0.8532
ENSG00000061938	3117	TNK2	tyrosine kinase non receptor 2 [Source:HGNC Symbol;Acc:HGNC:19297]	protein_coding	-0.1283	0.528
ENSG00000156273	2211	BACH1	BTB domain and CNC homolog 1 [Source:HGNC Symbol;Acc:HGNC:935]	protein_coding	-0.3761	0.009718
ENSG00000198604	4575	BAZ1A	bromodomain adjacent to zinc finger domain 1A [Source:HGNC Symbol;Acc:HGNC:960]	protein_coding	-0.549	0.0001522
ENSG00000062282	1167	DGAT2	diacylglycerol O-acyltransferase 2 [Source:HGNC Symbol;Acc:HGNC:16940]	protein_coding	0.1511	1
ENSG00000062370	2742	ZNF112	zinc finger protein 112 [Source:HGNC Symbol;Acc:HGNC:12892]	protein_coding	0.0416	1
ENSG00000062485	1401	CS	citrate synthase [Source:HGNC Symbol;Acc:HGNC:2422]	protein_coding	-0.02393	0.9053
ENSG00000062524	2595	LTK	leukocyte receptor tyrosine kinase [Source:HGNC Symbol;Acc:HGNC:6721]	protein_coding	0.1789	1
ENSG00000062582	504	MRPS24	mitochondrial ribosomal protein S24 [Source:HGNC Symbol;Acc:HGNC:14510]	protein_coding	0.1932	0.5897
ENSG00000062598	2163	ELMO2	engulfment and cell motility 2 [Source:HGNC Symbol;Acc:HGNC:17233]	protein_coding	-0.09103	0.6561
ENSG00000062650	1209	WAPL	WAPL cohesin release factor [Source:HGNC Symbol;Acc:HGNC:23293]	protein_coding	-0.3048	0.06454
ENSG00000062716	1221	VMP1	vacuole membrane protein 1 [Source:HGNC Symbol;Acc:HGNC:29559]	protein_coding	-0.2398	0.1825
ENSG00000062725	1758	APPBP2	amyloid beta precursor protein binding protein 2 [Source:HGNC Symbol;Acc:HGNC:622]	protein_coding	-0.363	0.1957
ENSG00000062822	3324	POLD1	DNA polymerase delta 1, catalytic subunit [Source:HGNC Symbol;Acc:HGNC:9175]	protein_coding	0.2296	0.4465
ENSG00000063046	1836	EIF4B	eukaryotic translation initiation factor 4B [Source:HGNC Symbol;Acc:HGNC:3285]	protein_coding	0.03125	0.8594
ENSG00000063127	2211	SLC6A16	solute carrier family 6 member 16 [Source:HGNC Symbol;Acc:HGNC:13622]	protein_coding	-0.2101	1
ENSG00000063169	4683	GLTSCR1	glioma tumor suppressor candidate region gene 1 [Source:HGNC Symbol;Acc:HGNC:4332]	protein_coding	0.1471	0.6441
ENSG00000063176	1965	SPHK2	sphingosine kinase 2 [Source:HGNC Symbol;Acc:HGNC:18859]	protein_coding	0.3029	0.2818
ENSG00000140379	528	BCL2A1	BCL2 related protein A1 [Source:HGNC Symbol;Acc:HGNC:991]	protein_coding	-0.4621	0.01099
ENSG00000063180	987	CA11	carbonic anhydrase 11 [Source:HGNC Symbol;Acc:HGNC:1370]	protein_coding	0.1754	1
ENSG00000063241	666	ISOC2	isochorismatase domain containing 2 [Source:HGNC Symbol;Acc:HGNC:26278]	protein_coding	0.09321	0.8257
ENSG00000063244	1428	U2AF2	U2 small nuclear RNA auxiliary factor 2 [Source:HGNC Symbol;Acc:HGNC:23156]	protein_coding	0.09546	0.5847
ENSG00000063245	1653	EPN1	epsin 1 [Source:HGNC Symbol;Acc:HGNC:21604]	protein_coding	0.2136	0.3193
ENSG00000063322	666	MED29	mediator complex subunit 29 [Source:HGNC Symbol;Acc:HGNC:23074]	protein_coding	0.09939	0.6463
ENSG00000063438	2160	AHRR	aryl-hydrocarbon receptor repressor [Source:HGNC Symbol;Acc:HGNC:346]	protein_coding	0.2999	0.09056
ENSG00000063587	1131	ZNF275	zinc finger protein 275 [Source:HGNC Symbol;Acc:HGNC:13069]	protein_coding	0.1425	0.6073
ENSG00000063601	undefined	MTMR1	myotubularin related protein 1 [Source:HGNC Symbol;Acc:HGNC:7449]	protein_coding	-0.02281	0.9323
ENSG00000063761	1572	ADCK1	aarF domain containing kinase 1 [Source:HGNC Symbol;Acc:HGNC:19038]	protein_coding	0.2087	1
ENSG00000063854	783	HAGH	hydroxyacylglutathione hydrolase [Source:HGNC Symbol;Acc:HGNC:4805]	protein_coding	0.2994	0.1901
ENSG00000063978	573	RNF4	ring finger protein 4 [Source:HGNC Symbol;Acc:HGNC:10067]	protein_coding	0.09824	0.5991
ENSG00000064012	1188	CASP8	caspase 8 [Source:HGNC Symbol;Acc:HGNC:1509]	protein_coding	-0.03076	0.887
ENSG00000064102	2121	ASUN	asunder, spermatogenesis regulator [Source:HGNC Symbol;Acc:HGNC:20174]	protein_coding	-0.4402	0.1953
ENSG00000064115	1713	TM7SF3	transmembrane 7 superfamily member 3 [Source:HGNC Symbol;Acc:HGNC:23049]	protein_coding	-0.1265	0.6622
ENSG00000064201	963	TSPAN32	tetraspanin 32 [Source:HGNC Symbol;Acc:HGNC:13410]	protein_coding	-0.005337	0.9867
ENSG00000064225	642	ST3GAL6	ST3 beta-galactoside alpha-2,3-sialyltransferase 6 [Source:HGNC Symbol;Acc:HGNC:18080]	protein_coding	-0.3819	0.2458
ENSG00000064300	1284	NGFR	nerve growth factor receptor [Source:HGNC Symbol;Acc:HGNC:7809]	protein_coding	-1.209	1
ENSG00000064313	3600	TAF2	TATA-box binding protein associated factor 2 [Source:HGNC Symbol;Acc:HGNC:11536]	protein_coding	-0.3626	0.1461
ENSG00000064393	2736	HIPK2	homeodomain interacting protein kinase 2 [Source:HGNC Symbol;Acc:HGNC:14402]	protein_coding	0.1071	0.5653
ENSG00000064419	2772	TNPO3	transportin 3 [Source:HGNC Symbol;Acc:HGNC:17103]	protein_coding	-0.1645	0.4326
ENSG00000064490	783	RFXANK	regulatory factor X associated ankyrin containing protein [Source:HGNC Symbol;Acc:HGNC:9987]	protein_coding	0.1385	0.626
ENSG00000064545	1440	TMEM161A	transmembrane protein 161A [Source:HGNC Symbol;Acc:HGNC:26020]	protein_coding	0.165	0.6425
ENSG00000064547	1056	LPAR2	lysophosphatidic acid receptor 2 [Source:HGNC Symbol;Acc:HGNC:3168]	protein_coding	-0.01824	0.9574
ENSG00000064601	1443	CTSA	cathepsin A [Source:HGNC Symbol;Acc:HGNC:9251]	protein_coding	0.2296	0.09783
ENSG00000064607	3093	SUGP2	SURP and G-patch domain containing 2 [Source:HGNC Symbol;Acc:HGNC:18641]	protein_coding	0.01886	0.9222
ENSG00000064651	3639	SLC12A2	solute carrier family 12 member 2 [Source:HGNC Symbol;Acc:HGNC:10911]	protein_coding	-0.3363	1
ENSG00000064652	510	SNX24	sorting nexin 24 [Source:HGNC Symbol;Acc:HGNC:21533]	protein_coding	-0.197	1
ENSG00000064666	930	CNN2	calponin 2 [Source:HGNC Symbol;Acc:HGNC:2156]	protein_coding	0.1964	0.2101
ENSG00000064687	6441	ABCA7	ATP binding cassette subfamily A member 7 [Source:HGNC Symbol;Acc:HGNC:37]	protein_coding	0.1777	0.3957
ENSG00000064703	2475	DDX20	DEAD-box helicase 20 [Source:HGNC Symbol;Acc:HGNC:2743]	protein_coding	-0.2708	0.3998
ENSG00000064726	1449	BTBD1	BTB domain containing 1 [Source:HGNC Symbol;Acc:HGNC:1120]	protein_coding	-0.2417	0.2857
ENSG00000064763	1548	FAR2	fatty acyl-CoA reductase 2 [Source:HGNC Symbol;Acc:HGNC:25531]	protein_coding	-0.3504	0.1665
ENSG00000064886	1143	CHI3L2	chitinase 3 like 2 [Source:HGNC Symbol;Acc:HGNC:1933]	protein_coding	0.1365	1
ENSG00000064932	4101	SBNO2	strawberry notch homolog 2 [Source:HGNC Symbol;Acc:HGNC:29158]	protein_coding	0.2346	0.1295
ENSG00000064933	327	PMS1	PMS1 homolog 1, mismatch repair system component [Source:HGNC Symbol;Acc:HGNC:9121]	protein_coding	-0.3666	1
ENSG00000064961	859	HMG20B	high mobility group 20B [Source:HGNC Symbol;Acc:HGNC:5002]	protein_coding	0.0164	0.9558
ENSG00000064995	636	TAF11	TATA-box binding protein associated factor 11 [Source:HGNC Symbol;Acc:HGNC:11544]	protein_coding	-0.09523	0.7634
ENSG00000064999	3405	ANKS1A	ankyrin repeat and sterile alpha motif domain containing 1A [Source:HGNC Symbol;Acc:HGNC:20961]	protein_coding	0.138	0.6093
ENSG00000065000	3462	AP3D1	adaptor related protein complex 3 delta 1 subunit [Source:HGNC Symbol;Acc:HGNC:568]	protein_coding	0.1098	0.4942
ENSG00000065029	456	ZNF76	zinc finger protein 76 [Source:HGNC Symbol;Acc:HGNC:13149]	protein_coding	0.03175	0.8933
ENSG00000065057	939	NTHL1	nth like DNA glycosylase 1 [Source:HGNC Symbol;Acc:HGNC:8028]	protein_coding	0.2484	1
ENSG00000065060	4323	UHRF1BP1	UHRF1 binding protein 1 [Source:HGNC Symbol;Acc:HGNC:21216]	protein_coding	-0.1327	0.4944
ENSG00000065135	1065	GNAI3	G protein subunit alpha i3 [Source:HGNC Symbol;Acc:HGNC:4387]	protein_coding	-0.2727	0.1822
ENSG00000065150	3348	IPO5	importin 5 [Source:HGNC Symbol;Acc:HGNC:6402]	protein_coding	-0.2877	0.09382
ENSG00000065154	1320	OAT	ornithine aminotransferase [Source:HGNC Symbol;Acc:HGNC:8091]	protein_coding	-0.003186	0.991
ENSG00000065183	2832	WDR3	WD repeat domain 3 [Source:HGNC Symbol;Acc:HGNC:12755]	protein_coding	-0.1913	0.5093
ENSG00000065243	1815	PKN2	protein kinase N2 [Source:HGNC Symbol;Acc:HGNC:9406]	protein_coding	-0.4211	0.07353
ENSG00000065268	1289	WDR18	WD repeat domain 18 [Source:HGNC Symbol;Acc:HGNC:17956]	protein_coding	0.09297	0.8463
ENSG00000065308	1113	TRAM2	translocation associated membrane protein 2 [Source:HGNC Symbol;Acc:HGNC:16855]	protein_coding	0.1	0.7159
ENSG00000065357	2208	DGKA	diacylglycerol kinase alpha [Source:HGNC Symbol;Acc:HGNC:2849]	protein_coding	-0.09369	0.5889
ENSG00000065361	4029	ERBB3	erb-b2 receptor tyrosine kinase 3 [Source:HGNC Symbol;Acc:HGNC:3431]	protein_coding	0.1705	1
ENSG00000065413	2760	ANKRD44	ankyrin repeat domain 44 [Source:HGNC Symbol;Acc:HGNC:25259]	protein_coding	0.02507	0.903
ENSG00000065427	1794	KARS	lysyl-tRNA synthetase [Source:HGNC Symbol;Acc:HGNC:6215]	protein_coding	-0.1104	0.5217
ENSG00000065457	1509	ADAT1	adenosine deaminase, tRNA specific 1 [Source:HGNC Symbol;Acc:HGNC:228]	protein_coding	0.05609	0.8824
ENSG00000065485	1560	PDIA5	protein disulfide isomerase family A member 5 [Source:HGNC Symbol;Acc:HGNC:24811]	protein_coding	-0.0501	1
ENSG00000065491	1518	TBC1D22B	TBC1 domain family member 22B [Source:HGNC Symbol;Acc:HGNC:21602]	protein_coding	-0.06394	0.8466
ENSG00000065518	390	NDUFB4	NADH:ubiquinone oxidoreductase subunit B4 [Source:HGNC Symbol;Acc:HGNC:7699]	protein_coding	0.1096	0.6496
ENSG00000065526	10995	SPEN	spen family transcriptional repressor [Source:HGNC Symbol;Acc:HGNC:17575]	protein_coding	-0.03265	0.8583
ENSG00000065548	1281	ZC3H15	zinc finger CCCH-type containing 15 [Source:HGNC Symbol;Acc:HGNC:29528]	protein_coding	-0.3516	0.101
ENSG00000065559	1200	MAP2K4	mitogen-activated protein kinase kinase 4 [Source:HGNC Symbol;Acc:HGNC:6844]	protein_coding	-0.2475	0.3353
ENSG00000065600	1053	TMEM206	transmembrane protein 206 [Source:HGNC Symbol;Acc:HGNC:25593]	protein_coding	-0.03761	0.9055
ENSG00000065613	3615	SLK	STE20 like kinase [Source:HGNC Symbol;Acc:HGNC:11088]	protein_coding	-0.2712	0.178
ENSG00000065615	330	CYB5R4	cytochrome b5 reductase 4 [Source:HGNC Symbol;Acc:HGNC:20147]	protein_coding	-0.35	0.09838
ENSG00000065665	1431	SEC61A2	Sec61 translocon alpha 2 subunit [Source:HGNC Symbol;Acc:HGNC:17702]	protein_coding	-0.04194	1
ENSG00000065675	2121	PRKCQ	protein kinase C theta [Source:HGNC Symbol;Acc:HGNC:9410]	protein_coding	0.04865	0.8581
ENSG00000065717	2232	TLE2	transducin like enhancer of split 2 [Source:HGNC Symbol;Acc:HGNC:11838]	protein_coding	0.04919	1
ENSG00000065802	1008	ASB1	ankyrin repeat and SOCS box containing 1 [Source:HGNC Symbol;Acc:HGNC:16011]	protein_coding	0.148	0.477
ENSG00000065809	921	FAM107B	family with sequence similarity 107 member B [Source:HGNC Symbol;Acc:HGNC:23726]	protein_coding	-0.1172	0.484
ENSG00000186174	4500	BCL9L	B-cell CLL/lymphoma 9-like [Source:HGNC Symbol;Acc:HGNC:23688]	protein_coding	0.3164	0.02425
ENSG00000065882	3507	TBC1D1	TBC1 domain family member 1 [Source:HGNC Symbol;Acc:HGNC:11578]	protein_coding	-0.0997	0.6091
ENSG00000065883	4539	CDK13	cyclin dependent kinase 13 [Source:HGNC Symbol;Acc:HGNC:1733]	protein_coding	-0.06748	0.7573
ENSG00000065911	1053	MTHFD2	methylenetetrahydrofolate dehydrogenase (NADP+ dependent) 2, methenyltetrahydrofolate cyclohydrolase [Source:HGNC Symbol;Acc:HGNC:7434]	protein_coding	-0.1741	0.3915
ENSG00000065923	2178	SLC9A7	solute carrier family 9 member A7 [Source:HGNC Symbol;Acc:HGNC:17123]	protein_coding	0.01196	0.9787
ENSG00000065970	1725	FOXJ2	forkhead box J2 [Source:HGNC Symbol;Acc:HGNC:24818]	protein_coding	-0.01286	0.9594
ENSG00000065978	975	YBX1	Y-box binding protein 1 [Source:HGNC Symbol;Acc:HGNC:8014]	protein_coding	0.00322	0.9864
ENSG00000065989	2583	PDE4A	phosphodiesterase 4A [Source:HGNC Symbol;Acc:HGNC:8780]	protein_coding	0.1519	0.5102
ENSG00000066027	1461	PPP2R5A	protein phosphatase 2 regulatory subunit B'alpha [Source:HGNC Symbol;Acc:HGNC:9309]	protein_coding	-0.2522	0.3304
ENSG00000066044	981	ELAVL1	ELAV like RNA binding protein 1 [Source:HGNC Symbol;Acc:HGNC:3312]	protein_coding	0.1001	0.7054
ENSG00000066084	4731	DIP2B	disco interacting protein 2 homolog B [Source:HGNC Symbol;Acc:HGNC:29284]	protein_coding	-0.1549	0.4521
ENSG00000066117	1425	SMARCD1	SWI/SNF related, matrix associated, actin dependent regulator of chromatin, subfamily d, member 1 [Source:HGNC Symbol;Acc:HGNC:11106]	protein_coding	0.06023	0.7817
ENSG00000066135	3195	KDM4A	lysine demethylase 4A [Source:HGNC Symbol;Acc:HGNC:22978]	protein_coding	0.06614	0.7885
ENSG00000066136	1377	NFYC	nuclear transcription factor Y subunit gamma [Source:HGNC Symbol;Acc:HGNC:7806]	protein_coding	0.03607	0.8751
ENSG00000066230	2505	SLC9A3	solute carrier family 9 member A3 [Source:HGNC Symbol;Acc:HGNC:11073]	protein_coding	0.05209	1
ENSG00000066294	1038	CD84	CD84 molecule [Source:HGNC Symbol;Acc:HGNC:1704]	protein_coding	-0.2335	0.08362
ENSG00000066322	840	ELOVL1	ELOVL fatty acid elongase 1 [Source:HGNC Symbol;Acc:HGNC:14418]	protein_coding	0.1766	0.2912
ENSG00000066336	816	SPI1	Spi-1 proto-oncogene [Source:HGNC Symbol;Acc:HGNC:11241]	protein_coding	0.1349	0.4478
ENSG00000066379	381	ZNRD1	zinc ribbon domain containing 1 [Source:HGNC Symbol;Acc:HGNC:13182]	protein_coding	0.2204	1
ENSG00000066422	3162	ZBTB11	zinc finger and BTB domain containing 11 [Source:HGNC Symbol;Acc:HGNC:16740]	protein_coding	-0.2714	0.2633
ENSG00000066427	921	ATXN3	ataxin 3 [Source:HGNC Symbol;Acc:HGNC:7106]	protein_coding	-0.05824	0.8742
ENSG00000066455	2196	GOLGA5	golgin A5 [Source:HGNC Symbol;Acc:HGNC:4428]	protein_coding	-0.1735	0.4521
ENSG00000066557	1809	LRRC40	leucine rich repeat containing 40 [Source:HGNC Symbol;Acc:HGNC:26004]	protein_coding	-0.2934	1
ENSG00000066583	897	ISOC1	isochorismatase domain containing 1 [Source:HGNC Symbol;Acc:HGNC:24254]	protein_coding	-0.04088	1
ENSG00000066651	1392	TRMT11	tRNA methyltransferase 11 homolog [Source:HGNC Symbol;Acc:HGNC:21080]	protein_coding	-0.3872	0.313
ENSG00000066654	1062	THUMPD1	THUMP domain containing 1 [Source:HGNC Symbol;Acc:HGNC:23807]	protein_coding	-0.2543	0.2605
ENSG00000066697	480	MSANTD3	Myb/SANT DNA binding domain containing 3 [Source:HGNC Symbol;Acc:HGNC:23370]	protein_coding	-0.2573	1
ENSG00000066739	undefined	ATG2B	autophagy related 2B [Source:HGNC Symbol;Acc:HGNC:20187]	protein_coding	-0.2508	0.1887
ENSG00000115760	14574	BIRC6	baculoviral IAP repeat containing 6 [Source:HGNC Symbol;Acc:HGNC:13516]	protein_coding	-0.3346	0.0198
ENSG00000066827	3732	ZFAT	zinc finger and AT-hook domain containing [Source:HGNC Symbol;Acc:HGNC:19899]	protein_coding	0.05188	0.9009
ENSG00000066855	1002	MTFR1	mitochondrial fission regulator 1 [Source:HGNC Symbol;Acc:HGNC:29510]	protein_coding	-0.2183	1
ENSG00000066923	3678	STAG3	stromal antigen 3 [Source:HGNC Symbol;Acc:HGNC:11356]	protein_coding	0.01516	1
ENSG00000066926	1272	FECH	ferrochelatase [Source:HGNC Symbol;Acc:HGNC:3647]	protein_coding	-0.1054	0.6792
ENSG00000066933	7647	MYO9A	myosin IXA [Source:HGNC Symbol;Acc:HGNC:7608]	protein_coding	-0.2403	0.2684
ENSG00000067057	609	PFKP	phosphofructokinase, platelet [Source:HGNC Symbol;Acc:HGNC:8878]	protein_coding	-0.01439	0.9621
ENSG00000067064	855	IDI1	isopentenyl-diphosphate delta isomerase 1 [Source:HGNC Symbol;Acc:HGNC:5387]	protein_coding	0.03713	0.9055
ENSG00000185658	6963	BRWD1	bromodomain and WD repeat domain containing 1 [Source:HGNC Symbol;Acc:HGNC:12760]	protein_coding	-0.4128	0.01744
ENSG00000067082	undefined	KLF6	Kruppel like factor 6 [Source:HGNC Symbol;Acc:HGNC:2235]	protein_coding	-0.167	0.3013
ENSG00000067141	4386	NEO1	neogenin 1 [Source:HGNC Symbol;Acc:HGNC:7754]	protein_coding	0.1767	1
ENSG00000165288	5409	BRWD3	bromodomain and WD repeat domain containing 3 [Source:HGNC Symbol;Acc:HGNC:17342]	protein_coding	-0.4539	0.01769
ENSG00000067182	1368	TNFRSF1A	TNF receptor superfamily member 1A [Source:HGNC Symbol;Acc:HGNC:11916]	protein_coding	0.01751	0.9394
ENSG00000067191	1572	CACNB1	calcium voltage-gated channel auxiliary subunit beta 1 [Source:HGNC Symbol;Acc:HGNC:1401]	protein_coding	0.186	1
ENSG00000067208	2433	EVI5	ecotropic viral integration site 5 [Source:HGNC Symbol;Acc:HGNC:3501]	protein_coding	-0.2204	0.5148
ENSG00000067221	1068	STOML1	stomatin like 1 [Source:HGNC Symbol;Acc:HGNC:14560]	protein_coding	0.2338	1
ENSG00000067225	1596	PKM	pyruvate kinase, muscle [Source:HGNC Symbol;Acc:HGNC:9021]	protein_coding	0.09341	0.5207
ENSG00000067248	4110	DHX29	DExH-box helicase 29 [Source:HGNC Symbol;Acc:HGNC:15815]	protein_coding	-0.4076	0.1107
ENSG00000095564	5550	BTAF1	B-TFIID TATA-box binding protein associated factor 1 [Source:HGNC Symbol;Acc:HGNC:17307]	protein_coding	-0.3601	0.01762
ENSG00000067365	618	METTL22	methyltransferase like 22 [Source:HGNC Symbol;Acc:HGNC:28368]	protein_coding	0.1904	0.627
ENSG00000067369	5919	TP53BP1	tumor protein p53 binding protein 1 [Source:HGNC Symbol;Acc:HGNC:11999]	protein_coding	-0.06199	0.8184
ENSG00000067445	4296	TRO	trophinin [Source:HGNC Symbol;Acc:HGNC:12326]	protein_coding	0.5862	1
ENSG00000067533	849	RRP15	ribosomal RNA processing 15 homolog [Source:HGNC Symbol;Acc:HGNC:24255]	protein_coding	-0.2491	1
ENSG00000067560	undefined	RHOA	ras homolog family member A [Source:HGNC Symbol;Acc:HGNC:667]	protein_coding	0.05448	0.7242
ENSG00000067596	3663	DHX8	DEAH-box helicase 8 [Source:HGNC Symbol;Acc:HGNC:2749]	protein_coding	0.06714	0.7457
ENSG00000067606	1779	PRKCZ	protein kinase C zeta [Source:HGNC Symbol;Acc:HGNC:9412]	protein_coding	0.1689	1
ENSG00000067704	3039	IARS2	isoleucyl-tRNA synthetase 2, mitochondrial [Source:HGNC Symbol;Acc:HGNC:29685]	protein_coding	-0.28	0.105
ENSG00000067829	1182	IDH3G	isocitrate dehydrogenase 3 (NAD(+)) gamma [Source:HGNC Symbol;Acc:HGNC:5386]	protein_coding	0.1311	0.5142
ENSG00000067836	864	ROGDI	rogdi homolog [Source:HGNC Symbol;Acc:HGNC:29478]	protein_coding	0.19	1
ENSG00000067840	2310	PDZD4	PDZ domain containing 4 [Source:HGNC Symbol;Acc:HGNC:21167]	protein_coding	0.2638	0.4849
ENSG00000159388	477	BTG2	BTG anti-proliferation factor 2 [Source:HGNC Symbol;Acc:HGNC:1131]	protein_coding	0.3674	0.002727
ENSG00000067955	549	CBFB	core-binding factor beta subunit [Source:HGNC Symbol;Acc:HGNC:1539]	protein_coding	0.1195	0.6314
ENSG00000067992	1221	PDK3	pyruvate dehydrogenase kinase 3 [Source:HGNC Symbol;Acc:HGNC:8811]	protein_coding	-0.3141	0.3824
ENSG00000068001	1422	HYAL2	hyaluronoglucosaminidase 2 [Source:HGNC Symbol;Acc:HGNC:5321]	protein_coding	0.2172	0.5985
ENSG00000068024	3255	HDAC4	histone deacetylase 4 [Source:HGNC Symbol;Acc:HGNC:14063]	protein_coding	0.1682	0.4588
ENSG00000068028	813	RASSF1	Ras association domain family member 1 [Source:HGNC Symbol;Acc:HGNC:9882]	protein_coding	0.1806	0.3676
ENSG00000068079	undefined	IFI35	interferon induced protein 35 [Source:HGNC Symbol;Acc:HGNC:5399]	protein_coding	-0.368	0.4718
ENSG00000068097	3546	HEATR6	HEAT repeat containing 6 [Source:HGNC Symbol;Acc:HGNC:24076]	protein_coding	0.01267	0.9677
ENSG00000068120	1695	COASY	Coenzyme A synthase [Source:HGNC Symbol;Acc:HGNC:29932]	protein_coding	0.09734	0.6459
ENSG00000068305	1494	MEF2A	myocyte enhancer factor 2A [Source:HGNC Symbol;Acc:HGNC:6993]	protein_coding	-0.1247	0.5488
ENSG00000068308	1716	OTUD5	OTU deubiquitinase 5 [Source:HGNC Symbol;Acc:HGNC:25402]	protein_coding	0.1582	0.3725
ENSG00000068323	1728	TFE3	transcription factor binding to IGHM enhancer 3 [Source:HGNC Symbol;Acc:HGNC:11752]	protein_coding	0.08707	0.6314
ENSG00000068354	2067	TBC1D25	TBC1 domain family member 25 [Source:HGNC Symbol;Acc:HGNC:8092]	protein_coding	0.1934	0.4756
ENSG00000082153	407	BZW1	basic leucine zipper and W2 domains 1 [Source:HGNC Symbol;Acc:HGNC:18380]	protein_coding	-0.3186	0.03738
ENSG00000068383	832	INPP5A	inositol polyphosphate-5-phosphatase A [Source:HGNC Symbol;Acc:HGNC:6076]	protein_coding	0.1475	1
ENSG00000068394	1431	GPKOW	G-patch domain and KOW motifs [Source:HGNC Symbol;Acc:HGNC:30677]	protein_coding	0.2404	0.3746
ENSG00000068400	2526	GRIPAP1	GRIP1 associated protein 1 [Source:HGNC Symbol;Acc:HGNC:18706]	protein_coding	-0.01129	0.9585
ENSG00000068438	984	FTSJ1	FtsJ RNA methyltransferase homolog 1 (E. coli) [Source:HGNC Symbol;Acc:HGNC:13254]	protein_coding	0.02617	0.9262
ENSG00000068489	1083	PRR11	proline rich 11 [Source:HGNC Symbol;Acc:HGNC:25619]	protein_coding	0.1526	1
ENSG00000068650	3576	ATP11A	ATPase phospholipid transporting 11A [Source:HGNC Symbol;Acc:HGNC:13552]	protein_coding	0.0273	0.8959
ENSG00000068654	5163	POLR1A	RNA polymerase I subunit A [Source:HGNC Symbol;Acc:HGNC:17264]	protein_coding	0.1041	0.6587
ENSG00000068697	702	LAPTM4A	lysosomal protein transmembrane 4 alpha [Source:HGNC Symbol;Acc:HGNC:6924]	protein_coding	-0.2518	0.1292
ENSG00000068724	2577	TTC7A	tetratricopeptide repeat domain 7A [Source:HGNC Symbol;Acc:HGNC:19750]	protein_coding	0.2194	0.1931
ENSG00000068745	1281	IP6K2	inositol hexakisphosphate kinase 2 [Source:HGNC Symbol;Acc:HGNC:17313]	protein_coding	0.07942	0.7491
ENSG00000068784	2988	SRBD1	S1 RNA binding domain 1 [Source:HGNC Symbol;Acc:HGNC:25521]	protein_coding	-0.3271	0.3389
ENSG00000068796	2061	KIF2A	kinesin family member 2A [Source:HGNC Symbol;Acc:HGNC:6318]	protein_coding	-0.3807	0.053
ENSG00000068831	1830	RASGRP2	RAS guanyl releasing protein 2 [Source:HGNC Symbol;Acc:HGNC:9879]	protein_coding	0.07878	0.6924
ENSG00000205413	4770	SAMD9	sterile alpha motif domain containing 9 [Source:HGNC Symbol;Acc:HGNC:1348]	protein_coding	-1.228	0.02024
ENSG00000068885	2334	IFT80	intraflagellar transport 80 [Source:HGNC Symbol;Acc:HGNC:29262]	protein_coding	-0.3297	1
ENSG00000068903	1170	SIRT2	sirtuin 2 [Source:HGNC Symbol;Acc:HGNC:10886]	protein_coding	0.1449	0.454
ENSG00000068912	1452	ERLEC1	endoplasmic reticulum lectin 1 [Source:HGNC Symbol;Acc:HGNC:25222]	protein_coding	-0.2405	0.3728
ENSG00000068971	1494	PPP2R5B	protein phosphatase 2 regulatory subunit B'beta [Source:HGNC Symbol;Acc:HGNC:9310]	protein_coding	0.2834	0.388
ENSG00000068976	2529	PYGM	phosphorylase, glycogen, muscle [Source:HGNC Symbol;Acc:HGNC:9726]	protein_coding	0.1502	1
ENSG00000069020	7290	MAST4	microtubule associated serine/threonine kinase family member 4 [Source:HGNC Symbol;Acc:HGNC:19037]	protein_coding	0.1424	1
ENSG00000069188	6519	SDK2	sidekick cell adhesion molecule 2 [Source:HGNC Symbol;Acc:HGNC:19308]	protein_coding	0.1437	0.7083
ENSG00000069248	3471	NUP133	nucleoporin 133 [Source:HGNC Symbol;Acc:HGNC:18016]	protein_coding	-0.1975	0.3819
ENSG00000069275	732	NUCKS1	nuclear casein kinase and cyclin dependent kinase substrate 1 [Source:HGNC Symbol;Acc:HGNC:29923]	protein_coding	-0.1637	0.366
ENSG00000146540	585	C7orf50	chromosome 7 open reading frame 50 [Source:HGNC Symbol;Acc:HGNC:22421]	protein_coding	0.4617	0.01506
ENSG00000069345	1239	DNAJA2	DnaJ heat shock protein family (Hsp40) member A2 [Source:HGNC Symbol;Acc:HGNC:14884]	protein_coding	-0.02827	0.9168
ENSG00000069399	1365	BCL3	B-cell CLL/lymphoma 3 [Source:HGNC Symbol;Acc:HGNC:998]	protein_coding	0.3119	0.05933
ENSG00000069424	1104	KCNAB2	potassium voltage-gated channel subfamily A regulatory beta subunit 2 [Source:HGNC Symbol;Acc:HGNC:6229]	protein_coding	0.0497	0.78
ENSG00000069431	4650	ABCC9	ATP binding cassette subfamily C member 9 [Source:HGNC Symbol;Acc:HGNC:60]	protein_coding	-1.131	1
ENSG00000069493	465	CLEC2D	C-type lectin domain family 2 member D [Source:HGNC Symbol;Acc:HGNC:14351]	protein_coding	-0.1493	0.4688
ENSG00000069509	468	FUNDC1	FUN14 domain containing 1 [Source:HGNC Symbol;Acc:HGNC:28746]	protein_coding	-0.1623	1
ENSG00000069667	1671	RORA	RAR related orphan receptor A [Source:HGNC Symbol;Acc:HGNC:10258]	protein_coding	-0.1137	0.5706
ENSG00000069702	2556	TGFBR3	transforming growth factor beta receptor 3 [Source:HGNC Symbol;Acc:HGNC:11774]	protein_coding	0.1843	0.4016
ENSG00000069712	4065	KIAA1107	KIAA1107 [Source:HGNC Symbol;Acc:HGNC:29192]	protein_coding	-1.021	1
ENSG00000069849	840	ATP1B3	ATPase Na+/K+ transporting subunit beta 3 [Source:HGNC Symbol;Acc:HGNC:806]	protein_coding	-0.284	0.1183
ENSG00000148362	615	C9orf142	chromosome 9 open reading frame 142 [Source:HGNC Symbol;Acc:HGNC:27849]	protein_coding	0.3964	0.04837
ENSG00000069943	1665	PIGB	phosphatidylinositol glycan anchor biosynthesis class B [Source:HGNC Symbol;Acc:HGNC:8959]	protein_coding	-0.3467	1
ENSG00000116161	687	CACYBP	calcyclin binding protein [Source:HGNC Symbol;Acc:HGNC:30423]	protein_coding	-0.4653	0.02139
ENSG00000069966	1188	GNB5	G protein subunit beta 5 [Source:HGNC Symbol;Acc:HGNC:4401]	protein_coding	0.1074	0.7434
ENSG00000069974	666	RAB27A	RAB27A, member RAS oncogene family [Source:HGNC Symbol;Acc:HGNC:9766]	protein_coding	0.1099	0.6602
ENSG00000069998	1182	CECR5	cat eye syndrome chromosome region, candidate 5 [Source:HGNC Symbol;Acc:HGNC:1843]	protein_coding	0.03396	0.9099
ENSG00000070010	924	UFD1L	ubiquitin fusion degradation 1 like (yeast) [Source:HGNC Symbol;Acc:HGNC:12520]	protein_coding	0.07072	0.7354
ENSG00000070018	4842	LRP6	LDL receptor related protein 6 [Source:HGNC Symbol;Acc:HGNC:6698]	protein_coding	-0.003724	1
ENSG00000070047	4950	PHRF1	PHD and ring finger domains 1 [Source:HGNC Symbol;Acc:HGNC:24351]	protein_coding	0.2851	0.08548
ENSG00000070061	3999	IKBKAP	inhibitor of kappa light polypeptide gene enhancer in B-cells, kinase complex-associated protein [Source:HGNC Symbol;Acc:HGNC:5959]	protein_coding	-0.03456	0.8903
ENSG00000070081	1263	NUCB2	nucleobindin 2 [Source:HGNC Symbol;Acc:HGNC:8044]	protein_coding	-0.3958	0.1359
ENSG00000070182	undefined	SPTB	spectrin beta, erythrocytic [Source:HGNC Symbol;Acc:HGNC:11274]	protein_coding	0.2816	1
ENSG00000070190	792	DAPP1	dual adaptor of phosphotyrosine and 3-phosphoinositides 1 [Source:HGNC Symbol;Acc:HGNC:16500]	protein_coding	-0.1974	0.3518
ENSG00000070214	1974	SLC44A1	solute carrier family 44 member 1 [Source:HGNC Symbol;Acc:HGNC:18798]	protein_coding	-0.2435	0.272
ENSG00000070269	2124	TMEM260	transmembrane protein 260 [Source:HGNC Symbol;Acc:HGNC:20185]	protein_coding	-0.1121	0.7922
ENSG00000070366	4260	SMG6	SMG6, nonsense mediated mRNA decay factor [Source:HGNC Symbol;Acc:HGNC:17809]	protein_coding	0.2303	0.2496
ENSG00000070367	1932	EXOC5	exocyst complex component 5 [Source:HGNC Symbol;Acc:HGNC:10696]	protein_coding	-0.3523	0.1749
ENSG00000070371	undefined	CLTCL1	clathrin heavy chain like 1 [Source:HGNC Symbol;Acc:HGNC:2093]	protein_coding	-0.2012	1
ENSG00000070404	792	FSTL3	follistatin like 3 [Source:HGNC Symbol;Acc:HGNC:3973]	protein_coding	0.04583	1
ENSG00000070413	1653	DGCR2	DiGeorge syndrome critical region gene 2 [Source:HGNC Symbol;Acc:HGNC:2845]	protein_coding	0.1699	0.3442
ENSG00000070423	936	RNF126	ring finger protein 126 [Source:HGNC Symbol;Acc:HGNC:21151]	protein_coding	0.2091	0.4516
ENSG00000070444	1749	MNT	MAX network transcriptional repressor [Source:HGNC Symbol;Acc:HGNC:7188]	protein_coding	0.1826	0.4868
ENSG00000070476	2133	ZXDC	ZXD family zinc finger C [Source:HGNC Symbol;Acc:HGNC:28160]	protein_coding	0.103	0.6333
ENSG00000070495	1008	JMJD6	arginine demethylase and lysine hydroxylase [Source:HGNC Symbol;Acc:HGNC:19355]	protein_coding	0.1938	0.3938
ENSG00000070501	1008	POLB	DNA polymerase beta [Source:HGNC Symbol;Acc:HGNC:9174]	protein_coding	0.1862	1
ENSG00000070540	1341	WIPI1	WD repeat domain, phosphoinositide interacting 1 [Source:HGNC Symbol;Acc:HGNC:25471]	protein_coding	0.1269	0.6192
ENSG00000070610	519	GBA2	glucosylceramidase beta 2 [Source:HGNC Symbol;Acc:HGNC:18986]	protein_coding	0.05302	0.8035
ENSG00000070614	2649	NDST1	N-deacetylase and N-sulfotransferase 1 [Source:HGNC Symbol;Acc:HGNC:7680]	protein_coding	0.1224	0.5577
ENSG00000070669	1686	ASNS	asparagine synthetase (glutamine-hydrolyzing) [Source:HGNC Symbol;Acc:HGNC:753]	protein_coding	-0.3469	0.3649
ENSG00000070718	1257	AP3M2	adaptor related protein complex 3 mu 2 subunit [Source:HGNC Symbol;Acc:HGNC:570]	protein_coding	-0.0916	0.7528
ENSG00000070731	1125	ST6GALNAC2	ST6 N-acetylgalactosaminide alpha-2,6-sialyltransferase 2 [Source:HGNC Symbol;Acc:HGNC:10867]	protein_coding	0.004032	1
ENSG00000070756	1911	PABPC1	poly(A) binding protein cytoplasmic 1 [Source:HGNC Symbol;Acc:HGNC:8554]	protein_coding	-0.09606	0.523
ENSG00000070759	1629	TESK2	testis-specific kinase 2 [Source:HGNC Symbol;Acc:HGNC:11732]	protein_coding	-0.005688	0.986
ENSG00000070761	582	CFAP20	cilia and flagella associated protein 20 [Source:HGNC Symbol;Acc:HGNC:29523]	protein_coding	0.1709	0.6337
ENSG00000070770	1053	CSNK2A2	casein kinase 2 alpha 2 [Source:HGNC Symbol;Acc:HGNC:2459]	protein_coding	-0.1045	0.7433
ENSG00000070785	1359	EIF2B3	eukaryotic translation initiation factor 2B subunit gamma [Source:HGNC Symbol;Acc:HGNC:3259]	protein_coding	-0.1515	0.7157
ENSG00000070814	4236	TCOF1	treacle ribosome biogenesis factor 1 [Source:HGNC Symbol;Acc:HGNC:11654]	protein_coding	0.05915	0.7828
ENSG00000143933	450	CALM2	calmodulin 2 [Source:HGNC Symbol;Acc:HGNC:1445]	protein_coding	-0.5721	2.244e-07
ENSG00000070882	2664	OSBPL3	oxysterol binding protein like 3 [Source:HGNC Symbol;Acc:HGNC:16370]	protein_coding	-0.1733	0.4304
ENSG00000070950	1488	RAD18	RAD18, E3 ubiquitin protein ligase [Source:HGNC Symbol;Acc:HGNC:18278]	protein_coding	-0.08732	1
ENSG00000111530	undefined	CAND1	cullin associated and neddylation dissociated 1 [Source:HGNC Symbol;Acc:HGNC:30688]	protein_coding	-0.5138	0.0007392
ENSG00000071051	1143	NCK2	NCK adaptor protein 2 [Source:HGNC Symbol;Acc:HGNC:7665]	protein_coding	0.09961	0.7584
ENSG00000071054	2964	MAP4K4	mitogen-activated protein kinase kinase kinase kinase 4 [Source:HGNC Symbol;Acc:HGNC:6866]	protein_coding	0.02005	0.9229
ENSG00000071073	1608	MGAT4A	mannosyl (alpha-1,3-)-glycoprotein beta-1,4-N-acetylglucosaminyltransferase, isozyme A [Source:HGNC Symbol;Acc:HGNC:7047]	protein_coding	-0.1633	0.3742
ENSG00000071082	378	RPL31	ribosomal protein L31 [Source:HGNC Symbol;Acc:HGNC:10334]	protein_coding	0.1216	0.5039
ENSG00000071127	undefined	WDR1	WD repeat domain 1 [Source:HGNC Symbol;Acc:HGNC:12754]	protein_coding	0.05515	0.7362
ENSG00000116489	861	CAPZA1	capping actin protein of muscle Z-line alpha subunit 1 [Source:HGNC Symbol;Acc:HGNC:1488]	protein_coding	-0.4028	0.001654
ENSG00000071205	2361	ARHGAP10	Rho GTPase activating protein 10 [Source:HGNC Symbol;Acc:HGNC:26099]	protein_coding	-0.213	0.2952
ENSG00000071242	2202	RPS6KA2	ribosomal protein S6 kinase A2 [Source:HGNC Symbol;Acc:HGNC:10431]	protein_coding	-0.06744	0.7387
ENSG00000071243	1257	ING3	inhibitor of growth family member 3 [Source:HGNC Symbol;Acc:HGNC:14587]	protein_coding	-0.1485	0.6834
ENSG00000107201	2169	DDX58	DExD/H-box helicase 58 [Source:HGNC Symbol;Acc:HGNC:19102]	protein_coding	-1.101	0.03538
ENSG00000071462	846	WBSCR22	Williams-Beuren syndrome chromosome region 22 [Source:HGNC Symbol;Acc:HGNC:16405]	protein_coding	0.1127	0.6196
ENSG00000071537	2385	SEL1L	SEL1L ERAD E3 ligase adaptor subunit [Source:HGNC Symbol;Acc:HGNC:10717]	protein_coding	-0.09107	0.627
ENSG00000071553	1413	ATP6AP1	ATPase H+ transporting accessory protein 1 [Source:HGNC Symbol;Acc:HGNC:868]	protein_coding	0.08262	0.6186
ENSG00000071564	1965	TCF3	transcription factor 3 [Source:HGNC Symbol;Acc:HGNC:11633]	protein_coding	0.1262	0.5775
ENSG00000071575	1032	TRIB2	tribbles pseudokinase 2 [Source:HGNC Symbol;Acc:HGNC:30809]	protein_coding	0.01693	0.9586
ENSG00000071626	1224	DAZAP1	DAZ associated protein 1 [Source:HGNC Symbol;Acc:HGNC:2683]	protein_coding	0.0815	0.7126
ENSG00000071655	780	MBD3	methyl-CpG binding domain protein 3 [Source:HGNC Symbol;Acc:HGNC:6918]	protein_coding	0.2514	0.3139
ENSG00000071794	3030	HLTF	helicase like transcription factor [Source:HGNC Symbol;Acc:HGNC:11099]	protein_coding	-0.472	1
ENSG00000071859	780	FAM50A	family with sequence similarity 50 member A [Source:HGNC Symbol;Acc:HGNC:18786]	protein_coding	0.1255	0.5286
ENSG00000071889	735	FAM3A	family with sequence similarity 3 member A [Source:HGNC Symbol;Acc:HGNC:13749]	protein_coding	0.1372	0.6334
ENSG00000071894	undefined	CPSF1	cleavage and polyadenylation specific factor 1 [Source:HGNC Symbol;Acc:HGNC:2324]	protein_coding	0.09375	0.6353
ENSG00000071967	861	CYBRD1	cytochrome b reductase 1 [Source:HGNC Symbol;Acc:HGNC:20797]	protein_coding	-0.1353	0.7451
ENSG00000071994	666	PDCD2	programmed cell death 2 [Source:HGNC Symbol;Acc:HGNC:8762]	protein_coding	0.05327	0.847
ENSG00000072042	957	RDH11	retinol dehydrogenase 11 (all-trans/9-cis/11-cis) [Source:HGNC Symbol;Acc:HGNC:17964]	protein_coding	-0.04362	0.8554
ENSG00000072062	1056	PRKACA	protein kinase cAMP-activated catalytic subunit alpha [Source:HGNC Symbol;Acc:HGNC:9380]	protein_coding	0.1839	0.28
ENSG00000072071	4425	ADGRL1	adhesion G protein-coupled receptor L1 [Source:HGNC Symbol;Acc:HGNC:20973]	protein_coding	0.155	0.5304
ENSG00000072110	2679	ACTN1	actinin alpha 1 [Source:HGNC Symbol;Acc:HGNC:163]	protein_coding	0.01128	0.9585
ENSG00000072121	7620	ZFYVE26	zinc finger FYVE-type containing 26 [Source:HGNC Symbol;Acc:HGNC:20761]	protein_coding	-0.1163	0.5991
ENSG00000072134	1926	EPN2	epsin 2 [Source:HGNC Symbol;Acc:HGNC:18639]	protein_coding	0.1641	1
ENSG00000072135	1383	PTPN18	protein tyrosine phosphatase, non-receptor type 18 [Source:HGNC Symbol;Acc:HGNC:9649]	protein_coding	0.1313	0.4942
ENSG00000072163	1098	LIMS2	LIM zinc finger domain containing 2 [Source:HGNC Symbol;Acc:HGNC:16084]	protein_coding	0.2541	1
ENSG00000072195	9804	SPEG	SPEG complex locus [Source:HGNC Symbol;Acc:HGNC:16901]	protein_coding	-0.04497	1
ENSG00000072210	1458	ALDH3A2	aldehyde dehydrogenase 3 family member A2 [Source:HGNC Symbol;Acc:HGNC:403]	protein_coding	-0.1541	0.484
ENSG00000118412	undefined	CASP8AP2	caspase 8 associated protein 2 [Source:HGNC Symbol;Acc:HGNC:1510]	protein_coding	-0.4975	0.04608
ENSG00000072310	3444	SREBF1	sterol regulatory element binding transcription factor 1 [Source:HGNC Symbol;Acc:HGNC:11289]	protein_coding	0.1163	0.5587
ENSG00000072364	3492	AFF4	AF4/FMR2 family member 4 [Source:HGNC Symbol;Acc:HGNC:17869]	protein_coding	-0.2383	0.1742
ENSG00000072401	444	UBE2D1	ubiquitin conjugating enzyme E2 D1 [Source:HGNC Symbol;Acc:HGNC:12474]	protein_coding	0.2796	1
ENSG00000072415	2028	MPP5	membrane palmitoylated protein 5 [Source:HGNC Symbol;Acc:HGNC:18669]	protein_coding	-0.1891	0.6224
ENSG00000072422	2091	RHOBTB1	Rho related BTB domain containing 1 [Source:HGNC Symbol;Acc:HGNC:18738]	protein_coding	0.1045	1
ENSG00000072501	3702	SMC1A	structural maintenance of chromosomes 1A [Source:HGNC Symbol;Acc:HGNC:11111]	protein_coding	0.01226	0.9512
ENSG00000072506	786	HSD17B10	hydroxysteroid 17-beta dehydrogenase 10 [Source:HGNC Symbol;Acc:HGNC:4800]	protein_coding	0.3063	0.1565
ENSG00000072518	2130	MARK2	microtubule affinity regulating kinase 2 [Source:HGNC Symbol;Acc:HGNC:3332]	protein_coding	0.1356	0.475
ENSG00000072609	1872	CHFR	checkpoint with forkhead and ring finger domains [Source:HGNC Symbol;Acc:HGNC:20455]	protein_coding	0.07207	0.7495
ENSG00000072682	1608	P4HA2	prolyl 4-hydroxylase subunit alpha 2 [Source:HGNC Symbol;Acc:HGNC:8547]	protein_coding	0.2997	1
ENSG00000072694	876	FCGR2B	Fc fragment of IgG receptor IIb [Source:HGNC Symbol;Acc:HGNC:3618]	protein_coding	0.2166	0.2529
ENSG00000072736	3207	NFATC3	nuclear factor of activated T-cells 3 [Source:HGNC Symbol;Acc:HGNC:7777]	protein_coding	-0.2279	0.2129
ENSG00000072756	1305	TRNT1	tRNA nucleotidyl transferase 1 [Source:HGNC Symbol;Acc:HGNC:17341]	protein_coding	-0.5288	1
ENSG00000072778	120	ACADVL	acyl-CoA dehydrogenase, very long chain [Source:HGNC Symbol;Acc:HGNC:92]	protein_coding	0.05985	0.7634
ENSG00000072786	2907	STK10	serine/threonine kinase 10 [Source:HGNC Symbol;Acc:HGNC:11388]	protein_coding	0.08151	0.6105
ENSG00000072803	1629	FBXW11	F-box and WD repeat domain containing 11 [Source:HGNC Symbol;Acc:HGNC:13607]	protein_coding	-0.04074	0.8746
ENSG00000072818	2223	ACAP1	ArfGAP with coiled-coil, ankyrin repeat and PH domains 1 [Source:HGNC Symbol;Acc:HGNC:16467]	protein_coding	0.1334	0.4639
ENSG00000072840	2979	EVC	EvC ciliary complex subunit 1 [Source:HGNC Symbol;Acc:HGNC:3497]	protein_coding	-0.2667	1
ENSG00000072849	720	DERL2	derlin 2 [Source:HGNC Symbol;Acc:HGNC:17943]	protein_coding	-0.1715	0.5414
ENSG00000072858	2484	SIDT1	SID1 transmembrane family member 1 [Source:HGNC Symbol;Acc:HGNC:25967]	protein_coding	-0.03495	0.9025
ENSG00000072864	1008	NDE1	nudE neurodevelopment protein 1 [Source:HGNC Symbol;Acc:HGNC:17619]	protein_coding	0.1994	0.466
ENSG00000072958	1272	AP1M1	adaptor related protein complex 1 mu 1 subunit [Source:HGNC Symbol;Acc:HGNC:13667]	protein_coding	0.1474	0.4521
ENSG00000073008	135	PVR	poliovirus receptor [Source:HGNC Symbol;Acc:HGNC:9705]	protein_coding	0.2018	0.477
ENSG00000073050	1902	XRCC1	X-ray repair cross complementing 1 [Source:HGNC Symbol;Acc:HGNC:12828]	protein_coding	0.1132	0.6459
ENSG00000073060	1530	SCARB1	scavenger receptor class B member 1 [Source:HGNC Symbol;Acc:HGNC:1664]	protein_coding	0.2417	0.2317
ENSG00000073111	2715	MCM2	minichromosome maintenance complex component 2 [Source:HGNC Symbol;Acc:HGNC:6944]	protein_coding	0.2448	0.4032
ENSG00000073169	2010	SELENOO	selenoprotein O [Source:HGNC Symbol;Acc:HGNC:30395]	protein_coding	0.1681	0.4959
ENSG00000073331	3735	ALPK1	alpha kinase 1 [Source:HGNC Symbol;Acc:HGNC:20917]	protein_coding	-0.07163	0.7728
ENSG00000073350	3048	LLGL2	LLGL2, scribble cell polarity complex component [Source:HGNC Symbol;Acc:HGNC:6629]	protein_coding	0.2918	0.2393
ENSG00000073417	2490	PDE8A	phosphodiesterase 8A [Source:HGNC Symbol;Acc:HGNC:8793]	protein_coding	-0.3198	0.1297
ENSG00000073464	2190	CLCN4	chloride voltage-gated channel 4 [Source:HGNC Symbol;Acc:HGNC:2022]	protein_coding	0.3018	1
ENSG00000073536	1332	NLE1	notchless homolog 1 [Source:HGNC Symbol;Acc:HGNC:19889]	protein_coding	0.0492	1
ENSG00000073578	1995	SDHA	succinate dehydrogenase complex flavoprotein subunit A [Source:HGNC Symbol;Acc:HGNC:10680]	protein_coding	0.1141	0.5404
ENSG00000073584	532	SMARCE1	SWI/SNF related, matrix associated, actin dependent regulator of chromatin, subfamily e, member 1 [Source:HGNC Symbol;Acc:HGNC:11109]	protein_coding	-0.06505	0.7521
ENSG00000073598	975	FNDC8	fibronectin type III domain containing 8 [Source:HGNC Symbol;Acc:HGNC:25286]	protein_coding	-0.2063	1
ENSG00000073605	1212	GSDMB	gasdermin B [Source:HGNC Symbol;Acc:HGNC:23690]	protein_coding	-0.02095	0.9416
ENSG00000073614	5073	KDM5A	lysine demethylase 5A [Source:HGNC Symbol;Acc:HGNC:9886]	protein_coding	-0.08872	0.6149
ENSG00000073711	3453	PPP2R3A	protein phosphatase 2 regulatory subunit B''alpha [Source:HGNC Symbol;Acc:HGNC:9307]	protein_coding	-0.24	1
ENSG00000136682	1188	CBWD2	COBW domain containing 2 [Source:HGNC Symbol;Acc:HGNC:17907]	protein_coding	-0.4917	0.01663
ENSG00000073756	1815	PTGS2	prostaglandin-endoperoxide synthase 2 [Source:HGNC Symbol;Acc:HGNC:9605]	protein_coding	0.9592	1
ENSG00000073792	1671	IGF2BP2	insulin like growth factor 2 mRNA binding protein 2 [Source:HGNC Symbol;Acc:HGNC:28867]	protein_coding	-0.2556	1
ENSG00000073803	2901	MAP3K13	mitogen-activated protein kinase kinase kinase 13 [Source:HGNC Symbol;Acc:HGNC:6852]	protein_coding	-0.1676	1
ENSG00000073849	1221	ST6GAL1	ST6 beta-galactoside alpha-2,6-sialyltransferase 1 [Source:HGNC Symbol;Acc:HGNC:10860]	protein_coding	0.08223	0.6546
ENSG00000073861	1608	TBX21	T-box 21 [Source:HGNC Symbol;Acc:HGNC:11599]	protein_coding	0.1666	0.4418
ENSG00000073910	588	FRY	FRY microtubule binding protein [Source:HGNC Symbol;Acc:HGNC:20367]	protein_coding	0.1044	0.7434
ENSG00000073921	1899	PICALM	phosphatidylinositol binding clathrin assembly protein [Source:HGNC Symbol;Acc:HGNC:15514]	protein_coding	-0.1504	0.3433
ENSG00000073969	2235	NSF	N-ethylmaleimide sensitive factor, vesicle fusing ATPase [Source:HGNC Symbol;Acc:HGNC:8016]	protein_coding	-0.163	0.4008
ENSG00000074054	4617	CLASP1	cytoplasmic linker associated protein 1 [Source:HGNC Symbol;Acc:HGNC:17088]	protein_coding	0.08778	0.671
ENSG00000074071	678	MRPS34	mitochondrial ribosomal protein S34 [Source:HGNC Symbol;Acc:HGNC:16618]	protein_coding	0.1539	0.6315
ENSG00000074181	6966	NOTCH3	notch 3 [Source:HGNC Symbol;Acc:HGNC:7883]	protein_coding	-0.3439	1
ENSG00000074201	612	CLNS1A	chloride nucleotide-sensitive channel 1A [Source:HGNC Symbol;Acc:HGNC:2080]	protein_coding	-0.06694	0.8134
ENSG00000074219	1344	TEAD2	TEA domain transcription factor 2 [Source:HGNC Symbol;Acc:HGNC:11715]	protein_coding	0.0651	1
ENSG00000074266	1326	EED	embryonic ectoderm development [Source:HGNC Symbol;Acc:HGNC:3188]	protein_coding	-0.3153	0.3429
ENSG00000074319	1173	TSG101	tumor susceptibility 101 [Source:HGNC Symbol;Acc:HGNC:15971]	protein_coding	-0.03268	0.9074
ENSG00000074356	1863	NCBP3	nuclear cap binding subunit 3 [Source:HGNC Symbol;Acc:HGNC:24612]	protein_coding	0.05022	0.8372
ENSG00000122565	552	CBX3	chromobox 3 [Source:HGNC Symbol;Acc:HGNC:1553]	protein_coding	-0.5463	0.0002905
ENSG00000074416	942	MGLL	monoglyceride lipase [Source:HGNC Symbol;Acc:HGNC:17038]	protein_coding	-0.05281	0.7387
ENSG00000074582	1260	BCS1L	BCS1 homolog, ubiquinol-cytochrome c reductase complex chaperone [Source:HGNC Symbol;Acc:HGNC:1020]	protein_coding	0.07128	0.8568
ENSG00000074590	1986	NUAK1	NUAK family kinase 1 [Source:HGNC Symbol;Acc:HGNC:14311]	protein_coding	0.3407	1
ENSG00000074603	2649	DPP8	dipeptidyl peptidase 8 [Source:HGNC Symbol;Acc:HGNC:16490]	protein_coding	-0.2716	0.1461
ENSG00000074621	3300	SLC24A1	solute carrier family 24 member 1 [Source:HGNC Symbol;Acc:HGNC:10975]	protein_coding	-0.07152	0.8524
ENSG00000074657	3906	ZNF532	zinc finger protein 532 [Source:HGNC Symbol;Acc:HGNC:30940]	protein_coding	-0.08669	0.7881
ENSG00000074660	2493	SCARF1	scavenger receptor class F member 1 [Source:HGNC Symbol;Acc:HGNC:16820]	protein_coding	0.1411	0.7409
ENSG00000074695	1533	LMAN1	lectin, mannose binding 1 [Source:HGNC Symbol;Acc:HGNC:6631]	protein_coding	-0.2324	0.3518
ENSG00000074696	1089	HACD3	3-hydroxyacyl-CoA dehydratase 3 [Source:HGNC Symbol;Acc:HGNC:24175]	protein_coding	-0.278	0.3615
ENSG00000074706	1314	IPCEF1	interaction protein for cytohesin exchange factors 1 [Source:HGNC Symbol;Acc:HGNC:21204]	protein_coding	-0.236	0.3692
ENSG00000074755	8886	ZZEF1	zinc finger ZZ-type and EF-hand domain containing 1 [Source:HGNC Symbol;Acc:HGNC:29027]	protein_coding	0.1181	0.4893
ENSG00000074800	1305	ENO1	enolase 1 [Source:HGNC Symbol;Acc:HGNC:3350]	protein_coding	0.08837	0.5513
ENSG00000074842	522	MYDGF	myeloid derived growth factor [Source:HGNC Symbol;Acc:HGNC:16948]	protein_coding	0.1573	0.411
ENSG00000074855	3699	ANO8	anoctamin 8 [Source:HGNC Symbol;Acc:HGNC:29329]	protein_coding	0.1366	0.7077
ENSG00000074935	undefined	TUBE1	tubulin epsilon 1 [Source:HGNC Symbol;Acc:HGNC:20775]	protein_coding	-0.5096	1
ENSG00000074964	1836	ARHGEF10L	Rho guanine nucleotide exchange factor 10 like [Source:HGNC Symbol;Acc:HGNC:25540]	protein_coding	0.2449	0.2111
ENSG00000074966	1584	TXK	TXK tyrosine kinase [Source:HGNC Symbol;Acc:HGNC:12434]	protein_coding	-0.2771	0.3143
ENSG00000075089	1191	ACTR6	ARP6 actin-related protein 6 homolog [Source:HGNC Symbol;Acc:HGNC:24025]	protein_coding	-0.3629	1
ENSG00000075131	906	TIPIN	TIMELESS interacting protein [Source:HGNC Symbol;Acc:HGNC:30750]	protein_coding	-0.4079	1
ENSG00000075142	597	SRI	sorcin [Source:HGNC Symbol;Acc:HGNC:11292]	protein_coding	-0.01331	0.9677
ENSG00000075151	4758	EIF4G3	eukaryotic translation initiation factor 4 gamma 3 [Source:HGNC Symbol;Acc:HGNC:3298]	protein_coding	-0.05843	0.8035
ENSG00000075188	981	NUP37	nucleoporin 37 [Source:HGNC Symbol;Acc:HGNC:29929]	protein_coding	-0.2028	1
ENSG00000075223	2256	SEMA3C	semaphorin 3C [Source:HGNC Symbol;Acc:HGNC:10725]	protein_coding	-0.1012	0.7429
ENSG00000075234	1410	TTC38	tetratricopeptide repeat domain 38 [Source:HGNC Symbol;Acc:HGNC:26082]	protein_coding	0.01251	0.9667
ENSG00000075239	1284	ACAT1	acetyl-CoA acetyltransferase 1 [Source:HGNC Symbol;Acc:HGNC:93]	protein_coding	-0.2373	0.5254
ENSG00000075240	1737	GRAMD4	GRAM domain containing 4 [Source:HGNC Symbol;Acc:HGNC:29113]	protein_coding	0.2265	0.2332
ENSG00000075275	9045	CELSR1	cadherin EGF LAG seven-pass G-type receptor 1 [Source:HGNC Symbol;Acc:HGNC:1850]	protein_coding	0.06827	0.7747
ENSG00000115355	5532	CCDC88A	coiled-coil domain containing 88A [Source:HGNC Symbol;Acc:HGNC:25523]	protein_coding	-0.5543	0.0001589
ENSG00000075303	1017	SLC25A40	solute carrier family 25 member 40 [Source:HGNC Symbol;Acc:HGNC:29680]	protein_coding	-0.5622	0.09833
ENSG00000075336	747	TIMM21	translocase of inner mitochondrial membrane 21 [Source:HGNC Symbol;Acc:HGNC:25010]	protein_coding	-0.02474	1
ENSG00000075340	2181	ADD2	adducin 2 [Source:HGNC Symbol;Acc:HGNC:244]	protein_coding	0.0787	1
ENSG00000075391	3843	RASAL2	RAS protein activator like 2 [Source:HGNC Symbol;Acc:HGNC:9874]	protein_coding	-0.2735	0.2127
ENSG00000075399	1896	VPS9D1	VPS9 domain containing 1 [Source:HGNC Symbol;Acc:HGNC:13526]	protein_coding	0.2539	0.251
ENSG00000075407	1686	ZNF37A	zinc finger protein 37A [Source:HGNC Symbol;Acc:HGNC:13102]	protein_coding	-0.1954	0.4934
ENSG00000075413	2142	MARK3	microtubule affinity regulating kinase 3 [Source:HGNC Symbol;Acc:HGNC:6897]	protein_coding	-0.09145	0.658
ENSG00000075415	1086	SLC25A3	solute carrier family 25 member 3 [Source:HGNC Symbol;Acc:HGNC:10989]	protein_coding	-0.02905	0.8741
ENSG00000075420	3615	FNDC3B	fibronectin type III domain containing 3B [Source:HGNC Symbol;Acc:HGNC:24670]	protein_coding	-0.08693	0.7713
ENSG00000075426	981	FOSL2	FOS like 2, AP-1 transcription factor subunit [Source:HGNC Symbol;Acc:HGNC:3798]	protein_coding	0.1865	0.2571
ENSG00000156261	1647	CCT8	chaperonin containing TCP1 subunit 8 [Source:HGNC Symbol;Acc:HGNC:1623]	protein_coding	-0.4145	0.003796
ENSG00000075568	5652	TMEM131	transmembrane protein 131 [Source:HGNC Symbol;Acc:HGNC:30366]	protein_coding	-0.1323	0.505
ENSG00000075618	1482	FSCN1	fascin actin-bundling protein 1 [Source:HGNC Symbol;Acc:HGNC:11148]	protein_coding	0.3868	0.1437
ENSG00000075624	1128	ACTB	actin beta [Source:HGNC Symbol;Acc:HGNC:132]	protein_coding	0.04274	0.7921
ENSG00000075651	459	PLD1	phospholipase D1 [Source:HGNC Symbol;Acc:HGNC:9067]	protein_coding	-0.1372	0.799
ENSG00000075702	4557	WDR62	WD repeat domain 62 [Source:HGNC Symbol;Acc:HGNC:24502]	protein_coding	-0.188	1
ENSG00000075711	2781	DLG1	discs large MAGUK scaffold protein 1 [Source:HGNC Symbol;Acc:HGNC:2900]	protein_coding	-0.2941	0.2583
ENSG00000075785	624	RAB7A	RAB7A, member RAS oncogene family [Source:HGNC Symbol;Acc:HGNC:9788]	protein_coding	-0.05428	0.7453
ENSG00000075790	726	BCAP29	B-cell receptor associated protein 29 [Source:HGNC Symbol;Acc:HGNC:24131]	protein_coding	-0.2965	0.3871
ENSG00000075826	3540	SEC31B	SEC31 homolog B, COPII coat complex component [Source:HGNC Symbol;Acc:HGNC:23197]	protein_coding	-0.05847	0.8339
ENSG00000075856	2892	SART3	squamous cell carcinoma antigen recognized by T-cells 3 [Source:HGNC Symbol;Acc:HGNC:16860]	protein_coding	0.04769	0.828
ENSG00000075884	1428	ARHGAP15	Rho GTPase activating protein 15 [Source:HGNC Symbol;Acc:HGNC:21030]	protein_coding	-0.2973	0.2478
ENSG00000075914	876	EXOSC7	exosome component 7 [Source:HGNC Symbol;Acc:HGNC:28112]	protein_coding	-0.132	0.7059
ENSG00000075945	2379	KIFAP3	kinesin associated protein 3 [Source:HGNC Symbol;Acc:HGNC:17060]	protein_coding	-0.4998	1
ENSG00000075975	1251	MKRN2	makorin ring finger protein 2 [Source:HGNC Symbol;Acc:HGNC:7113]	protein_coding	-0.09792	0.7266
ENSG00000076003	2466	MCM6	minichromosome maintenance complex component 6 [Source:HGNC Symbol;Acc:HGNC:6949]	protein_coding	-0.1103	0.6664
ENSG00000076043	714	REXO2	RNA exonuclease 2 [Source:HGNC Symbol;Acc:HGNC:17851]	protein_coding	-0.601	1
ENSG00000076053	804	RBM7	RNA binding motif protein 7 [Source:HGNC Symbol;Acc:HGNC:9904]	protein_coding	-0.1343	1
ENSG00000076067	1224	RBMS2	RNA binding motif single stranded interacting protein 2 [Source:HGNC Symbol;Acc:HGNC:9909]	protein_coding	0.02327	1
ENSG00000076108	5628	BAZ2A	bromodomain adjacent to zinc finger domain 2A [Source:HGNC Symbol;Acc:HGNC:962]	protein_coding	0.07447	0.6413
ENSG00000076201	4911	PTPN23	protein tyrosine phosphatase, non-receptor type 23 [Source:HGNC Symbol;Acc:HGNC:14406]	protein_coding	0.03475	0.871
ENSG00000076242	2271	MLH1	mutL homolog 1 [Source:HGNC Symbol;Acc:HGNC:7127]	protein_coding	-0.006495	0.9808
ENSG00000076248	942	UNG	uracil DNA glycosylase [Source:HGNC Symbol;Acc:HGNC:12572]	protein_coding	0.07612	1
ENSG00000076258	1677	FMO4	flavin containing monooxygenase 4 [Source:HGNC Symbol;Acc:HGNC:3772]	protein_coding	-0.2153	1
ENSG00000076321	1830	KLHL20	kelch like family member 20 [Source:HGNC Symbol;Acc:HGNC:25056]	protein_coding	0.09013	0.7942
ENSG00000076351	undefined	SLC46A1	solute carrier family 46 member 1 [Source:HGNC Symbol;Acc:HGNC:30521]	protein_coding	-0.1826	1
ENSG00000076356	5685	PLXNA2	plexin A2 [Source:HGNC Symbol;Acc:HGNC:9100]	protein_coding	0.351	1
ENSG00000076382	3582	SPAG5	sperm associated antigen 5 [Source:HGNC Symbol;Acc:HGNC:13452]	protein_coding	0.02757	1
ENSG00000076513	1773	ANKRD13A	ankyrin repeat domain 13A [Source:HGNC Symbol;Acc:HGNC:21268]	protein_coding	0.02644	0.8962
ENSG00000076554	555	TPD52	tumor protein D52 [Source:HGNC Symbol;Acc:HGNC:12005]	protein_coding	0.06613	1
ENSG00000076555	7377	ACACB	acetyl-CoA carboxylase beta [Source:HGNC Symbol;Acc:HGNC:85]	protein_coding	0.1555	0.6093
ENSG00000076604	1413	TRAF4	TNF receptor associated factor 4 [Source:HGNC Symbol;Acc:HGNC:12034]	protein_coding	0.155	0.5547
ENSG00000076641	1299	PAG1	phosphoprotein membrane anchor with glycosphingolipid microdomains 1 [Source:HGNC Symbol;Acc:HGNC:30043]	protein_coding	0.05229	0.8243
ENSG00000076650	2796	GPATCH1	G-patch domain containing 1 [Source:HGNC Symbol;Acc:HGNC:24658]	protein_coding	0.03469	0.9286
ENSG00000076662	1644	ICAM3	intercellular adhesion molecule 3 [Source:HGNC Symbol;Acc:HGNC:5346]	protein_coding	0.1873	0.3788
ENSG00000136689	543	IL1RN	interleukin 1 receptor antagonist [Source:HGNC Symbol;Acc:HGNC:6000]	protein_coding	-1.101	0.0003879
ENSG00000076716	1671	GPC4	glypican 4 [Source:HGNC Symbol;Acc:HGNC:4452]	protein_coding	-0.8151	1
ENSG00000076770	1005	MBNL3	muscleblind like splicing regulator 3 [Source:HGNC Symbol;Acc:HGNC:20564]	protein_coding	-0.174	0.5751
ENSG00000076924	2568	XAB2	XPA binding protein 2 [Source:HGNC Symbol;Acc:HGNC:14089]	protein_coding	0.1769	0.3683
ENSG00000076928	2784	ARHGEF1	Rho guanine nucleotide exchange factor 1 [Source:HGNC Symbol;Acc:HGNC:681]	protein_coding	0.1356	0.366
ENSG00000076944	1782	STXBP2	syntaxin binding protein 2 [Source:HGNC Symbol;Acc:HGNC:11445]	protein_coding	0.1311	0.417
ENSG00000076984	1260	MAP2K7	mitogen-activated protein kinase kinase 7 [Source:HGNC Symbol;Acc:HGNC:6847]	protein_coding	0.09597	0.6818
ENSG00000077044	3645	DGKD	diacylglycerol kinase delta [Source:HGNC Symbol;Acc:HGNC:2851]	protein_coding	0.1726	0.2552
ENSG00000077063	4992	CTTNBP2	cortactin binding protein 2 [Source:HGNC Symbol;Acc:HGNC:15679]	protein_coding	0.8401	1
ENSG00000077097	4881	TOP2B	topoisomerase (DNA) II beta [Source:HGNC Symbol;Acc:HGNC:11990]	protein_coding	-0.2732	0.05661
ENSG00000186074	735	CD300LF	CD300 molecule like family member f [Source:HGNC Symbol;Acc:HGNC:29883]	protein_coding	0.4815	0.004676
ENSG00000077150	2700	NFKB2	nuclear factor kappa B subunit 2 [Source:HGNC Symbol;Acc:HGNC:7795]	protein_coding	0.2069	0.19
ENSG00000077152	594	UBE2T	ubiquitin conjugating enzyme E2 T [Source:HGNC Symbol;Acc:HGNC:25009]	protein_coding	-0.2343	1
ENSG00000077157	675	PPP1R12B	protein phosphatase 1 regulatory subunit 12B [Source:HGNC Symbol;Acc:HGNC:7619]	protein_coding	-0.001197	0.9969
ENSG00000010610	1377	CD4	CD4 molecule [Source:HGNC Symbol;Acc:HGNC:1678]	protein_coding	0.3183	0.02779
ENSG00000077235	6330	GTF3C1	general transcription factor IIIC subunit 1 [Source:HGNC Symbol;Acc:HGNC:4664]	protein_coding	0.1649	0.3463
ENSG00000077238	2433	IL4R	interleukin 4 receptor [Source:HGNC Symbol;Acc:HGNC:6015]	protein_coding	0.1451	0.4017
ENSG00000117335	1200	CD46	CD46 molecule [Source:HGNC Symbol;Acc:HGNC:6953]	protein_coding	-0.3332	0.0191
ENSG00000077312	849	SNRPA	small nuclear ribonucleoprotein polypeptide A [Source:HGNC Symbol;Acc:HGNC:11151]	protein_coding	0.1034	0.6384
ENSG00000077348	708	EXOSC5	exosome component 5 [Source:HGNC Symbol;Acc:HGNC:24662]	protein_coding	0.144	1
ENSG00000077380	1839	DYNC1I2	dynein cytoplasmic 1 intermediate chain 2 [Source:HGNC Symbol;Acc:HGNC:2964]	protein_coding	-0.1794	0.3813
ENSG00000077420	519	APBB1IP	amyloid beta precursor protein binding family B member 1 interacting protein [Source:HGNC Symbol;Acc:HGNC:17379]	protein_coding	-0.03734	0.8624
ENSG00000077454	2052	LRCH4	leucine rich repeats and calponin homology domain containing 4 [Source:HGNC Symbol;Acc:HGNC:6691]	protein_coding	0.09534	0.7077
ENSG00000077458	1020	FAM76B	family with sequence similarity 76 member B [Source:HGNC Symbol;Acc:HGNC:28492]	protein_coding	-0.2176	0.4521
ENSG00000077463	987	SIRT6	sirtuin 6 [Source:HGNC Symbol;Acc:HGNC:14934]	protein_coding	0.2843	0.3583
ENSG00000077514	1401	POLD3	DNA polymerase delta 3, accessory subunit [Source:HGNC Symbol;Acc:HGNC:20932]	protein_coding	-0.2072	0.454
ENSG00000077549	819	CAPZB	capping actin protein of muscle Z-line beta subunit [Source:HGNC Symbol;Acc:HGNC:1491]	protein_coding	0.1223	0.4187
ENSG00000077585	undefined	GPR137B	G protein-coupled receptor 137B [Source:HGNC Symbol;Acc:HGNC:11862]	protein_coding	-0.1219	0.6664
ENSG00000077684	2529	JADE1	jade family PHD finger 1 [Source:HGNC Symbol;Acc:HGNC:30027]	protein_coding	0.1467	0.5897
ENSG00000077713	1026	SLC25A43	solute carrier family 25 member 43 [Source:HGNC Symbol;Acc:HGNC:30557]	protein_coding	-0.1901	0.616
ENSG00000077721	450	UBE2A	ubiquitin conjugating enzyme E2 A [Source:HGNC Symbol;Acc:HGNC:12472]	protein_coding	-0.1329	0.6093
ENSG00000077782	2196	FGFR1	fibroblast growth factor receptor 1 [Source:HGNC Symbol;Acc:HGNC:3688]	protein_coding	-0.1558	1
ENSG00000077984	438	CST7	cystatin F [Source:HGNC Symbol;Acc:HGNC:2479]	protein_coding	0.24	0.1743
ENSG00000078043	1719	PIAS2	protein inhibitor of activated STAT 2 [Source:HGNC Symbol;Acc:HGNC:17311]	protein_coding	-0.3472	0.3431
ENSG00000078061	1830	ARAF	A-Raf proto-oncogene, serine/threonine kinase [Source:HGNC Symbol;Acc:HGNC:646]	protein_coding	0.0889	0.6368
ENSG00000078070	2178	MCCC1	methylcrotonoyl-CoA carboxylase 1 [Source:HGNC Symbol;Acc:HGNC:6936]	protein_coding	0.0603	0.8658
ENSG00000078081	1251	LAMP3	lysosomal associated membrane protein 3 [Source:HGNC Symbol;Acc:HGNC:14582]	protein_coding	-0.05701	0.8507
ENSG00000078124	231	ACER3	alkaline ceramidase 3 [Source:HGNC Symbol;Acc:HGNC:16066]	protein_coding	-0.3585	0.2615
ENSG00000078140	603	UBE2K	ubiquitin conjugating enzyme E2 K [Source:HGNC Symbol;Acc:HGNC:4914]	protein_coding	-0.4031	0.06398
ENSG00000078142	2664	PIK3C3	phosphatidylinositol 3-kinase catalytic subunit type 3 [Source:HGNC Symbol;Acc:HGNC:8974]	protein_coding	-0.2492	0.2298
ENSG00000078177	5313	N4BP2	NEDD4 binding protein 2 [Source:HGNC Symbol;Acc:HGNC:29851]	protein_coding	-0.4907	0.1356
ENSG00000078237	813	TIGAR	TP53 induced glycolysis regulatory phosphatase [Source:HGNC Symbol;Acc:HGNC:1185]	protein_coding	-0.5208	1
ENSG00000078246	1506	TULP3	tubby like protein 3 [Source:HGNC Symbol;Acc:HGNC:12425]	protein_coding	0.1585	0.6931
ENSG00000078269	4491	SYNJ2	synaptojanin 2 [Source:HGNC Symbol;Acc:HGNC:11504]	protein_coding	-0.1764	0.6637
ENSG00000078304	1623	PPP2R5C	protein phosphatase 2 regulatory subunit B'gamma [Source:HGNC Symbol;Acc:HGNC:9311]	protein_coding	-0.1632	0.3395
ENSG00000078369	1023	GNB1	G protein subunit beta 1 [Source:HGNC Symbol;Acc:HGNC:4396]	protein_coding	0.01716	0.9217
ENSG00000078401	639	EDN1	endothelin 1 [Source:HGNC Symbol;Acc:HGNC:3176]	protein_coding	-0.4974	1
ENSG00000078403	3207	MLLT10	myeloid/lymphoid or mixed-lineage leukemia; translocated to, 10 [Source:HGNC Symbol;Acc:HGNC:16063]	protein_coding	-0.1074	0.6444
ENSG00000078487	1575	ZCWPW1	zinc finger CW-type and PWWP domain containing 1 [Source:HGNC Symbol;Acc:HGNC:23486]	protein_coding	0.08301	1
ENSG00000078589	1020	P2RY10	purinergic receptor P2Y10 [Source:HGNC Symbol;Acc:HGNC:19906]	protein_coding	-0.1208	0.6609
ENSG00000078596	792	ITM2A	integral membrane protein 2A [Source:HGNC Symbol;Acc:HGNC:6173]	protein_coding	-0.02137	0.9532
ENSG00000078618	3456	NRDC	nardilysin convertase [Source:HGNC Symbol;Acc:HGNC:7995]	protein_coding	-0.251	0.1076
ENSG00000078668	852	VDAC3	voltage dependent anion channel 3 [Source:HGNC Symbol;Acc:HGNC:12674]	protein_coding	-0.2284	0.2529
ENSG00000196776	918	CD47	CD47 molecule [Source:HGNC Symbol;Acc:HGNC:1682]	protein_coding	-0.3831	0.009502
ENSG00000078687	5073	TNRC6C	trinucleotide repeat containing 6C [Source:HGNC Symbol;Acc:HGNC:29318]	protein_coding	0.1394	0.523
ENSG00000078699	1788	CBFA2T2	CBFA2/RUNX1 translocation partner 2 [Source:HGNC Symbol;Acc:HGNC:1536]	protein_coding	0.08084	0.7238
ENSG00000078747	2712	ITCH	itchy E3 ubiquitin protein ligase [Source:HGNC Symbol;Acc:HGNC:13890]	protein_coding	-0.2073	0.2563
ENSG00000078804	663	TP53INP2	tumor protein p53 inducible nuclear protein 2 [Source:HGNC Symbol;Acc:HGNC:16104]	protein_coding	-0.01725	0.9586
ENSG00000078808	1047	SDF4	stromal cell derived factor 4 [Source:HGNC Symbol;Acc:HGNC:24188]	protein_coding	0.1157	0.5129
ENSG00000078814	5952	MYH7B	myosin heavy chain 7B [Source:HGNC Symbol;Acc:HGNC:15906]	protein_coding	0.04677	1
ENSG00000078902	741	TOLLIP	toll interacting protein [Source:HGNC Symbol;Acc:HGNC:16476]	protein_coding	0.2005	0.3534
ENSG00000078967	444	UBE2D4	ubiquitin conjugating enzyme E2 D4 (putative) [Source:HGNC Symbol;Acc:HGNC:21647]	protein_coding	-0.2038	1
ENSG00000079134	1974	THOC1	THO complex 1 [Source:HGNC Symbol;Acc:HGNC:19070]	protein_coding	-0.198	0.5239
ENSG00000079215	1629	SLC1A3	solute carrier family 1 member 3 [Source:HGNC Symbol;Acc:HGNC:10941]	protein_coding	-0.1987	0.2459
ENSG00000019582	891	CD74	CD74 molecule [Source:HGNC Symbol;Acc:HGNC:1697]	protein_coding	0.283	0.01121
ENSG00000079257	669	LXN	latexin [Source:HGNC Symbol;Acc:HGNC:13347]	protein_coding	0.144	1
ENSG00000079263	2424	SP140	SP140 nuclear body protein [Source:HGNC Symbol;Acc:HGNC:17133]	protein_coding	-0.0975	0.7098
ENSG00000079277	990	MKNK1	MAP kinase interacting serine/threonine kinase 1 [Source:HGNC Symbol;Acc:HGNC:7110]	protein_coding	-0.06634	0.7274
ENSG00000079308	5208	TNS1	tensin 1 [Source:HGNC Symbol;Acc:HGNC:11973]	protein_coding	0.1664	0.697
ENSG00000079313	3666	REXO1	RNA exonuclease 1 homolog [Source:HGNC Symbol;Acc:HGNC:24616]	protein_coding	0.1639	0.4835
ENSG00000079332	366	SAR1A	secretion associated Ras related GTPase 1A [Source:HGNC Symbol;Acc:HGNC:10534]	protein_coding	-0.2739	0.1292
ENSG00000079335	1785	CDC14A	cell division cycle 14A [Source:HGNC Symbol;Acc:HGNC:1718]	protein_coding	-0.1183	0.7246
ENSG00000079337	2772	RAPGEF3	Rap guanine nucleotide exchange factor 3 [Source:HGNC Symbol;Acc:HGNC:16629]	protein_coding	-0.1541	1
ENSG00000079385	1581	CEACAM1	carcinoembryonic antigen related cell adhesion molecule 1 [Source:HGNC Symbol;Acc:HGNC:1814]	protein_coding	-0.1549	1
ENSG00000079387	1935	SENP1	SUMO1/sentrin specific peptidase 1 [Source:HGNC Symbol;Acc:HGNC:17927]	protein_coding	-0.3897	0.1192
ENSG00000079432	4821	CIC	capicua transcriptional repressor [Source:HGNC Symbol;Acc:HGNC:14214]	protein_coding	0.213	0.2298
ENSG00000079435	3231	LIPE	lipase E, hormone sensitive type [Source:HGNC Symbol;Acc:HGNC:6621]	protein_coding	-0.08822	1
ENSG00000079459	1254	FDFT1	farnesyl-diphosphate farnesyltransferase 1 [Source:HGNC Symbol;Acc:HGNC:3629]	protein_coding	0.1376	0.4683
ENSG00000079462	696	PAFAH1B3	platelet activating factor acetylhydrolase 1b catalytic subunit 3 [Source:HGNC Symbol;Acc:HGNC:8576]	protein_coding	0.05589	1
ENSG00000079482	2409	OPHN1	oligophrenin 1 [Source:HGNC Symbol;Acc:HGNC:8148]	protein_coding	-0.3192	1
ENSG00000079616	1998	KIF22	kinesin family member 22 [Source:HGNC Symbol;Acc:HGNC:6391]	protein_coding	0.1964	0.3282
ENSG00000079691	4116	CARMIL1	capping protein regulator and myosin 1 linker 1 [Source:HGNC Symbol;Acc:HGNC:21581]	protein_coding	0.2446	1
ENSG00000079739	1743	PGM1	phosphoglucomutase 1 [Source:HGNC Symbol;Acc:HGNC:8905]	protein_coding	0.07376	0.8578
ENSG00000079785	2223	DDX1	DEAD-box helicase 1 [Source:HGNC Symbol;Acc:HGNC:2734]	protein_coding	-0.3319	0.08381
ENSG00000079805	2613	DNM2	dynamin 2 [Source:HGNC Symbol;Acc:HGNC:2974]	protein_coding	0.2046	0.1253
ENSG00000079819	3018	EPB41L2	erythrocyte membrane protein band 4.1 like 2 [Source:HGNC Symbol;Acc:HGNC:3379]	protein_coding	-0.1336	0.6444
ENSG00000079950	720	STX7	syntaxin 7 [Source:HGNC Symbol;Acc:HGNC:11442]	protein_coding	-0.08649	0.6714
ENSG00000079974	690	RABL2B	RAB, member of RAS oncogene family-like 2B [Source:HGNC Symbol;Acc:HGNC:9800]	protein_coding	-0.08152	0.7686
ENSG00000079999	1875	KEAP1	kelch like ECH associated protein 1 [Source:HGNC Symbol;Acc:HGNC:23177]	protein_coding	0.09953	0.6897
ENSG00000080189	1098	SLC35C2	solute carrier family 35 member C2 [Source:HGNC Symbol;Acc:HGNC:17117]	protein_coding	0.1154	0.5959
ENSG00000080200	8913	CRYBG3	crystallin beta-gamma domain containing 3 [Source:HGNC Symbol;Acc:HGNC:34427]	protein_coding	-0.5627	1
ENSG00000080298	1242	RFX3	regulatory factor X3 [Source:HGNC Symbol;Acc:HGNC:9984]	protein_coding	-0.2244	1
ENSG00000105369	681	CD79A	CD79a molecule [Source:HGNC Symbol;Acc:HGNC:1698]	protein_coding	0.3453	0.01769
ENSG00000080371	678	RAB21	RAB21, member RAS oncogene family [Source:HGNC Symbol;Acc:HGNC:18263]	protein_coding	-0.09603	0.7375
ENSG00000080493	3240	SLC4A4	solute carrier family 4 member 4 [Source:HGNC Symbol;Acc:HGNC:11030]	protein_coding	0.01143	1
ENSG00000080503	837	SMARCA2	SWI/SNF related, matrix associated, actin dependent regulator of chromatin, subfamily a, member 2 [Source:HGNC Symbol;Acc:HGNC:11098]	protein_coding	0.05118	0.7936
ENSG00000080546	1281	SESN1	sestrin 1 [Source:HGNC Symbol;Acc:HGNC:21595]	protein_coding	-0.1755	0.5985
ENSG00000080561	2208	MID2	midline 2 [Source:HGNC Symbol;Acc:HGNC:7096]	protein_coding	-0.128	1
ENSG00000080573	5238	COL5A3	collagen type V alpha 3 chain [Source:HGNC Symbol;Acc:HGNC:14864]	protein_coding	-0.1833	1
ENSG00000080603	9693	SRCAP	Snf2 related CREBBP activator protein [Source:HGNC Symbol;Acc:HGNC:16974]	protein_coding	0.06011	0.725
ENSG00000080608	undefined	PUM3	pumilio RNA binding family member 3 [Source:HGNC Symbol;Acc:HGNC:29676]	protein_coding	-0.3246	0.2799
ENSG00000080802	1728	CNOT4	CCR4-NOT transcription complex subunit 4 [Source:HGNC Symbol;Acc:HGNC:7880]	protein_coding	0.03453	0.9222
ENSG00000080815	1404	PSEN1	presenilin 1 [Source:HGNC Symbol;Acc:HGNC:9508]	protein_coding	-0.0909	0.6275
ENSG00000080819	1365	CPOX	coproporphyrinogen oxidase [Source:HGNC Symbol;Acc:HGNC:2321]	protein_coding	-0.01192	0.975
ENSG00000080822	762	CLDND1	claudin domain containing 1 [Source:HGNC Symbol;Acc:HGNC:1322]	protein_coding	-0.2318	0.3403
ENSG00000080823	1257	MOK	MOK protein kinase [Source:HGNC Symbol;Acc:HGNC:9833]	protein_coding	0.2633	1
ENSG00000110651	711	CD81	CD81 molecule [Source:HGNC Symbol;Acc:HGNC:1701]	protein_coding	0.3023	0.01769
ENSG00000080839	3045	RBL1	RB transcriptional corepressor like 1 [Source:HGNC Symbol;Acc:HGNC:9893]	protein_coding	-0.1531	0.7021
ENSG00000080845	2979	DLGAP4	DLG associated protein 4 [Source:HGNC Symbol;Acc:HGNC:24476]	protein_coding	0.03258	0.9021
ENSG00000080854	4050	IGSF9B	immunoglobulin superfamily member 9B [Source:HGNC Symbol;Acc:HGNC:32326]	protein_coding	-0.1503	1
ENSG00000080986	1929	NDC80	NDC80, kinetochore complex component [Source:HGNC Symbol;Acc:HGNC:16909]	protein_coding	-0.7552	1
ENSG00000081014	3414	AP4E1	adaptor related protein complex 4 epsilon 1 subunit [Source:HGNC Symbol;Acc:HGNC:573]	protein_coding	-0.04877	0.8954
ENSG00000081019	2409	RSBN1	round spermatid basic protein 1 [Source:HGNC Symbol;Acc:HGNC:25642]	protein_coding	-0.04151	0.9046
ENSG00000081026	4446	MAGI3	membrane associated guanylate kinase, WW and PDZ domain containing 3 [Source:HGNC Symbol;Acc:HGNC:29647]	protein_coding	-0.4218	1
ENSG00000081041	undefined	CXCL2	C-X-C motif chemokine ligand 2 [Source:HGNC Symbol;Acc:HGNC:4603]	protein_coding	-0.2763	0.1161
ENSG00000081052	5073	COL4A4	collagen type IV alpha 4 chain [Source:HGNC Symbol;Acc:HGNC:2206]	protein_coding	0.04756	1
ENSG00000081059	1155	TCF7	transcription factor 7 (T-cell specific, HMG-box) [Source:HGNC Symbol;Acc:HGNC:11639]	protein_coding	0.02584	0.9087
ENSG00000081087	1005	OSTM1	osteopetrosis associated transmembrane protein 1 [Source:HGNC Symbol;Acc:HGNC:21652]	protein_coding	0.04089	0.899
ENSG00000081154	537	PCNP	PEST proteolytic signal containing nuclear protein [Source:HGNC Symbol;Acc:HGNC:30023]	protein_coding	-0.1597	0.5096
ENSG00000081177	1866	EXD2	exonuclease 3'-5' domain containing 2 [Source:HGNC Symbol;Acc:HGNC:20217]	protein_coding	0.07383	1
ENSG00000081181	1065	ARG2	arginase 2 [Source:HGNC Symbol;Acc:HGNC:664]	protein_coding	-0.1107	1
ENSG00000081189	1452	MEF2C	myocyte enhancer factor 2C [Source:HGNC Symbol;Acc:HGNC:6996]	protein_coding	-0.09035	0.7354
ENSG00000081237	3438	PTPRC	protein tyrosine phosphatase, receptor type C [Source:HGNC Symbol;Acc:HGNC:9666]	protein_coding	-0.1871	0.1616
ENSG00000081307	1047	UBA5	ubiquitin like modifier activating enzyme 5 [Source:HGNC Symbol;Acc:HGNC:23230]	protein_coding	-0.7225	1
ENSG00000081320	1119	STK17B	serine/threonine kinase 17b [Source:HGNC Symbol;Acc:HGNC:11396]	protein_coding	-0.05322	0.8073
ENSG00000081377	1380	CDC14B	cell division cycle 14B [Source:HGNC Symbol;Acc:HGNC:1719]	protein_coding	0.2128	1
ENSG00000081386	2052	ZNF510	zinc finger protein 510 [Source:HGNC Symbol;Acc:HGNC:29161]	protein_coding	-0.2411	0.5117
ENSG00000081665	1335	ZNF506	zinc finger protein 506 [Source:HGNC Symbol;Acc:HGNC:23780]	protein_coding	-0.3934	0.2815
ENSG00000081692	1392	JMJD4	jumonji domain containing 4 [Source:HGNC Symbol;Acc:HGNC:25724]	protein_coding	0.2281	1
ENSG00000081721	1023	DUSP12	dual specificity phosphatase 12 [Source:HGNC Symbol;Acc:HGNC:3067]	protein_coding	0.001558	0.9969
ENSG00000081760	2019	AACS	acetoacetyl-CoA synthetase [Source:HGNC Symbol;Acc:HGNC:21298]	protein_coding	0.2211	0.5167
ENSG00000081791	1548	KIAA0141	KIAA0141 [Source:HGNC Symbol;Acc:HGNC:28969]	protein_coding	0.05856	0.7792
ENSG00000081870	435	HSPB11	heat shock protein family B (small) member 11 [Source:HGNC Symbol;Acc:HGNC:25019]	protein_coding	-0.4339	1
ENSG00000081913	5154	PHLPP1	PH domain and leucine rich repeat protein phosphatase 1 [Source:HGNC Symbol;Acc:HGNC:20610]	protein_coding	0.1633	0.6834
ENSG00000081923	3756	ATP8B1	ATPase phospholipid transporting 8B1 [Source:HGNC Symbol;Acc:HGNC:3706]	protein_coding	-0.1572	1
ENSG00000081985	2589	IL12RB2	interleukin 12 receptor subunit beta 2 [Source:HGNC Symbol;Acc:HGNC:5972]	protein_coding	-0.07258	1
ENSG00000082014	1452	SMARCD3	SWI/SNF related, matrix associated, actin dependent regulator of chromatin, subfamily d, member 3 [Source:HGNC Symbol;Acc:HGNC:11108]	protein_coding	0.395	0.2054
ENSG00000082068	1965	WDR70	WD repeat domain 70 [Source:HGNC Symbol;Acc:HGNC:25495]	protein_coding	-0.1376	0.6196
ENSG00000082074	2352	FYB	FYN binding protein [Source:HGNC Symbol;Acc:HGNC:4036]	protein_coding	-0.08221	0.5991
ENSG00000082146	1257	STRADB	STE20-related kinase adaptor beta [Source:HGNC Symbol;Acc:HGNC:13205]	protein_coding	-0.2402	1
ENSG00000004897	2475	CDC27	cell division cycle 27 [Source:HGNC Symbol;Acc:HGNC:1728]	protein_coding	-0.4393	0.04539
ENSG00000082196	741	C1QTNF3	C1q and tumor necrosis factor related protein 3 [Source:HGNC Symbol;Acc:HGNC:14326]	protein_coding	-0.1127	1
ENSG00000070831	576	CDC42	cell division cycle 42 [Source:HGNC Symbol;Acc:HGNC:1736]	protein_coding	-0.2932	0.0198
ENSG00000082213	1329	C5orf22	chromosome 5 open reading frame 22 [Source:HGNC Symbol;Acc:HGNC:25639]	protein_coding	-0.4058	0.1962
ENSG00000082258	2193	CCNT2	cyclin T2 [Source:HGNC Symbol;Acc:HGNC:1600]	protein_coding	-0.2517	0.2399
ENSG00000082269	444	FAM135A	family with sequence similarity 135 member A [Source:HGNC Symbol;Acc:HGNC:21084]	protein_coding	-0.5429	1
ENSG00000082293	111	COL19A1	collagen type XIX alpha 1 chain [Source:HGNC Symbol;Acc:HGNC:2196]	protein_coding	-0.04163	0.9314
ENSG00000082397	3264	EPB41L3	erythrocyte membrane protein band 4.1 like 3 [Source:HGNC Symbol;Acc:HGNC:3380]	protein_coding	0.1078	0.5553
ENSG00000082438	3501	COBLL1	cordon-bleu WH2 repeat protein like 1 [Source:HGNC Symbol;Acc:HGNC:23571]	protein_coding	-0.03671	0.9363
ENSG00000082458	2550	DLG3	discs large MAGUK scaffold protein 3 [Source:HGNC Symbol;Acc:HGNC:2902]	protein_coding	0.08498	0.8212
ENSG00000082512	1674	TRAF5	TNF receptor associated factor 5 [Source:HGNC Symbol;Acc:HGNC:12035]	protein_coding	-0.04275	0.8624
ENSG00000082515	381	MRPL22	mitochondrial ribosomal protein L22 [Source:HGNC Symbol;Acc:HGNC:14480]	protein_coding	-0.1583	1
ENSG00000082516	4527	GEMIN5	gem nuclear organelle associated protein 5 [Source:HGNC Symbol;Acc:HGNC:20043]	protein_coding	-0.06819	0.8243
ENSG00000082641	2229	NFE2L1	nuclear factor, erythroid 2 like 1 [Source:HGNC Symbol;Acc:HGNC:7781]	protein_coding	0.1276	0.426
ENSG00000082701	1263	GSK3B	glycogen synthase kinase 3 beta [Source:HGNC Symbol;Acc:HGNC:4617]	protein_coding	-0.192	0.3353
ENSG00000082781	2400	ITGB5	integrin subunit beta 5 [Source:HGNC Symbol;Acc:HGNC:6160]	protein_coding	-0.2033	0.6241
ENSG00000082805	2847	ERC1	ELKS/RAB6-interacting/CAST family member 1 [Source:HGNC Symbol;Acc:HGNC:17072]	protein_coding	0.07085	0.7585
ENSG00000124762	495	CDKN1A	cyclin dependent kinase inhibitor 1A [Source:HGNC Symbol;Acc:HGNC:1784]	protein_coding	0.4332	0.0006313
ENSG00000115816	3165	CEBPZ	CCAAT/enhancer binding protein zeta [Source:HGNC Symbol;Acc:HGNC:24218]	protein_coding	-0.5306	0.008644
ENSG00000083093	3561	PALB2	partner and localizer of BRCA2 [Source:HGNC Symbol;Acc:HGNC:26144]	protein_coding	-0.3472	0.3149
ENSG00000083097	7431	DOPEY1	dopey family member 1 [Source:HGNC Symbol;Acc:HGNC:21194]	protein_coding	-0.3637	0.1225
ENSG00000083099	297	LYRM2	LYR motif containing 2 [Source:HGNC Symbol;Acc:HGNC:25229]	protein_coding	-0.1571	0.5962
ENSG00000083123	1179	BCKDHB	branched chain keto acid dehydrogenase E1 subunit beta [Source:HGNC Symbol;Acc:HGNC:987]	protein_coding	-0.1479	1
ENSG00000083168	6015	KAT6A	lysine acetyltransferase 6A [Source:HGNC Symbol;Acc:HGNC:13013]	protein_coding	0.07075	0.7098
ENSG00000083223	2355	ZCCHC6	zinc finger CCHC-type containing 6 [Source:HGNC Symbol;Acc:HGNC:25817]	protein_coding	-0.2686	0.1154
ENSG00000083290	3111	ULK2	unc-51 like autophagy activating kinase 2 [Source:HGNC Symbol;Acc:HGNC:13480]	protein_coding	-0.1304	0.7246
ENSG00000134255	1251	CEPT1	choline/ethanolamine phosphotransferase 1 [Source:HGNC Symbol;Acc:HGNC:24289]	protein_coding	-0.4399	0.0447
ENSG00000083444	2184	PLOD1	procollagen-lysine,2-oxoglutarate 5-dioxygenase 1 [Source:HGNC Symbol;Acc:HGNC:9081]	protein_coding	0.16	0.5265
ENSG00000083454	1269	P2RX5	purinergic receptor P2X 5 [Source:HGNC Symbol;Acc:HGNC:8536]	protein_coding	0.168	0.567
ENSG00000083457	3540	ITGAE	integrin subunit alpha E [Source:HGNC Symbol;Acc:HGNC:6147]	protein_coding	0.1066	0.6664
ENSG00000126759	1410	CFP	complement factor properdin [Source:HGNC Symbol;Acc:HGNC:8864]	protein_coding	0.4237	0.04812
ENSG00000083535	2274	PIBF1	progesterone immunomodulatory binding factor 1 [Source:HGNC Symbol;Acc:HGNC:23352]	protein_coding	-0.753	1
ENSG00000138035	540	PNPT1	polyribonucleotide nucleotidyltransferase 1 [Source:HGNC Symbol;Acc:HGNC:23166]	protein_coding	-1.017	0.0219
ENSG00000083635	1488	NUFIP1	NUFIP1, FMR1 interacting protein 1 [Source:HGNC Symbol;Acc:HGNC:8057]	protein_coding	-0.1276	1
ENSG00000083642	4344	PDS5B	PDS5 cohesin associated factor B [Source:HGNC Symbol;Acc:HGNC:20418]	protein_coding	-0.3619	0.09783
ENSG00000083720	1563	OXCT1	3-oxoacid CoA-transferase 1 [Source:HGNC Symbol;Acc:HGNC:8527]	protein_coding	-0.1128	0.7812
ENSG00000083750	1125	RRAGB	Ras related GTP binding B [Source:HGNC Symbol;Acc:HGNC:19901]	protein_coding	-0.113	0.7928
ENSG00000083799	2871	CYLD	CYLD lysine 63 deubiquitinase [Source:HGNC Symbol;Acc:HGNC:2584]	protein_coding	-0.138	0.3983
ENSG00000083812	1662	ZNF324	zinc finger protein 324 [Source:HGNC Symbol;Acc:HGNC:14096]	protein_coding	0.1404	0.6975
ENSG00000083814	1605	ZNF671	zinc finger protein 671 [Source:HGNC Symbol;Acc:HGNC:26279]	protein_coding	0.0813	0.8001
ENSG00000083817	1785	ZNF416	zinc finger protein 416 [Source:HGNC Symbol;Acc:HGNC:20645]	protein_coding	0.2079	1
ENSG00000083828	1080	ZNF586	zinc finger protein 586 [Source:HGNC Symbol;Acc:HGNC:25949]	protein_coding	-0.336	1
ENSG00000083838	1011	ZNF446	zinc finger protein 446 [Source:HGNC Symbol;Acc:HGNC:21036]	protein_coding	0.2723	0.4707
ENSG00000083844	1884	ZNF264	zinc finger protein 264 [Source:HGNC Symbol;Acc:HGNC:13057]	protein_coding	0.01226	0.9669
ENSG00000083845	615	RPS5	ribosomal protein S5 [Source:HGNC Symbol;Acc:HGNC:10426]	protein_coding	0.2382	0.08911
ENSG00000083896	2184	YTHDC1	YTH domain containing 1 [Source:HGNC Symbol;Acc:HGNC:30626]	protein_coding	-0.1202	0.5308
ENSG00000083937	642	CHMP2B	charged multivesicular body protein 2B [Source:HGNC Symbol;Acc:HGNC:24537]	protein_coding	-0.4622	0.1104
ENSG00000084070	1200	SMAP2	small ArfGAP2 [Source:HGNC Symbol;Acc:HGNC:25082]	protein_coding	0.1147	0.4656
ENSG00000084072	906	PPIE	peptidylprolyl isomerase E [Source:HGNC Symbol;Acc:HGNC:9258]	protein_coding	0.02328	0.9302
ENSG00000084073	1428	ZMPSTE24	zinc metallopeptidase STE24 [Source:HGNC Symbol;Acc:HGNC:12877]	protein_coding	-0.2935	0.2683
ENSG00000084090	1113	STARD7	StAR related lipid transfer domain containing 7 [Source:HGNC Symbol;Acc:HGNC:18063]	protein_coding	-0.08084	0.6641
ENSG00000084092	2097	NOA1	nitric oxide associated 1 [Source:HGNC Symbol;Acc:HGNC:28473]	protein_coding	-0.0755	0.8524
ENSG00000084093	3294	REST	RE1 silencing transcription factor [Source:HGNC Symbol;Acc:HGNC:9966]	protein_coding	-0.1578	0.4901
ENSG00000084110	1974	HAL	histidine ammonia-lyase [Source:HGNC Symbol;Acc:HGNC:4806]	protein_coding	-0.02796	1
ENSG00000084112	2112	SSH1	slingshot protein phosphatase 1 [Source:HGNC Symbol;Acc:HGNC:30579]	protein_coding	0.1638	0.368
ENSG00000084207	525	GSTP1	glutathione S-transferase pi 1 [Source:HGNC Symbol;Acc:HGNC:4638]	protein_coding	0.3005	0.07206
ENSG00000084234	2292	APLP2	amyloid beta precursor like protein 2 [Source:HGNC Symbol;Acc:HGNC:598]	protein_coding	0.04591	0.7947
ENSG00000084444	1869	FAM234B	family with sequence similarity 234 member B [Source:HGNC Symbol;Acc:HGNC:29288]	protein_coding	-0.07099	0.8583
ENSG00000084463	1926	WBP11	WW domain binding protein 11 [Source:HGNC Symbol;Acc:HGNC:16461]	protein_coding	0.07912	0.6698
ENSG00000084623	375	EIF3I	eukaryotic translation initiation factor 3 subunit I [Source:HGNC Symbol;Acc:HGNC:3272]	protein_coding	0.1097	0.5611
ENSG00000084652	1641	TXLNA	taxilin alpha [Source:HGNC Symbol;Acc:HGNC:30685]	protein_coding	-0.0149	0.9491
ENSG00000084676	4200	NCOA1	nuclear receptor coactivator 1 [Source:HGNC Symbol;Acc:HGNC:7668]	protein_coding	-0.1094	0.5474
ENSG00000084693	2154	AGBL5	ATP/GTP binding protein like 5 [Source:HGNC Symbol;Acc:HGNC:26147]	protein_coding	0.1439	0.6662
ENSG00000084731	2382	KIF3C	kinesin family member 3C [Source:HGNC Symbol;Acc:HGNC:6321]	protein_coding	0.1154	1
ENSG00000177200	undefined	CHD9	chromodomain helicase DNA binding protein 9 [Source:HGNC Symbol;Acc:HGNC:25701]	protein_coding	-0.4531	0.007623
ENSG00000084754	2292	HADHA	hydroxyacyl-CoA dehydrogenase/3-ketoacyl-CoA thiolase/enoyl-CoA hydratase (trifunctional protein), alpha subunit [Source:HGNC Symbol;Acc:HGNC:4801]	protein_coding	-0.07315	0.6633
ENSG00000084764	846	MAPRE3	microtubule associated protein RP/EB family member 3 [Source:HGNC Symbol;Acc:HGNC:6892]	protein_coding	0.3286	1
ENSG00000084774	6678	CAD	carbamoyl-phosphate synthetase 2, aspartate transcarbamylase, and dihydroorotase [Source:HGNC Symbol;Acc:HGNC:1424]	protein_coding	0.07261	0.7477
ENSG00000085063	387	CD59	CD59 molecule [Source:HGNC Symbol;Acc:HGNC:1689]	protein_coding	-0.1708	0.477
ENSG00000085117	804	CD82	CD82 molecule [Source:HGNC Symbol;Acc:HGNC:6210]	protein_coding	0.2579	0.09207
ENSG00000085185	5136	BCORL1	BCL6 corepressor-like 1 [Source:HGNC Symbol;Acc:HGNC:25657]	protein_coding	0.09237	0.8125
ENSG00000185043	576	CIB1	calcium and integrin binding 1 [Source:HGNC Symbol;Acc:HGNC:16920]	protein_coding	0.3317	0.02401
ENSG00000085231	510	AK6	adenylate kinase 6 [Source:HGNC Symbol;Acc:HGNC:49151]	protein_coding	-0.3141	0.2021
ENSG00000138433	1353	CIR1	corepressor interacting with RBPJ, 1 [Source:HGNC Symbol;Acc:HGNC:24217]	protein_coding	-0.4781	0.00186
ENSG00000085274	1833	MYNN	myoneurin [Source:HGNC Symbol;Acc:HGNC:14955]	protein_coding	-0.3879	0.2871
ENSG00000085365	619	SCAMP1	secretory carrier membrane protein 1 [Source:HGNC Symbol;Acc:HGNC:10563]	protein_coding	-0.1078	0.7848
ENSG00000085377	2133	PREP	prolyl endopeptidase [Source:HGNC Symbol;Acc:HGNC:9358]	protein_coding	0.004624	0.986
ENSG00000085382	2730	HACE1	HECT domain and ankyrin repeat containing E3 ubiquitin protein ligase 1 [Source:HGNC Symbol;Acc:HGNC:21033]	protein_coding	-0.3232	1
ENSG00000085415	1083	SEH1L	SEH1 like nucleoporin [Source:HGNC Symbol;Acc:HGNC:30379]	protein_coding	-0.2319	0.4366
ENSG00000085433	2682	WDR47	WD repeat domain 47 [Source:HGNC Symbol;Acc:HGNC:29141]	protein_coding	-0.2717	0.41
ENSG00000085449	1233	WDFY1	WD repeat and FYVE domain containing 1 [Source:HGNC Symbol;Acc:HGNC:20451]	protein_coding	-0.2067	0.3193
ENSG00000085465	2037	OVGP1	oviductal glycoprotein 1 [Source:HGNC Symbol;Acc:HGNC:8524]	protein_coding	-0.2231	1
ENSG00000085491	333	SLC25A24	solute carrier family 25 member 24 [Source:HGNC Symbol;Acc:HGNC:20662]	protein_coding	-0.1992	0.3615
ENSG00000085511	4665	MAP3K4	mitogen-activated protein kinase kinase kinase 4 [Source:HGNC Symbol;Acc:HGNC:6856]	protein_coding	-0.09714	0.6924
ENSG00000085514	912	PILRA	paired immunoglobin like type 2 receptor alpha [Source:HGNC Symbol;Acc:HGNC:20396]	protein_coding	0.2175	0.1654
ENSG00000085563	3843	ABCB1	ATP binding cassette subfamily B member 1 [Source:HGNC Symbol;Acc:HGNC:40]	protein_coding	-0.09874	0.7394
ENSG00000085644	1380	ZNF213	zinc finger protein 213 [Source:HGNC Symbol;Acc:HGNC:13005]	protein_coding	-0.02599	0.9486
ENSG00000085662	951	AKR1B1	aldo-keto reductase family 1 member B [Source:HGNC Symbol;Acc:HGNC:381]	protein_coding	0.2182	0.2926
ENSG00000085719	undefined	CPNE3	copine 3 [Source:HGNC Symbol;Acc:HGNC:2316]	protein_coding	-0.1106	0.6432
ENSG00000085721	1956	RRN3	RRN3 homolog, RNA polymerase I transcription factor [Source:HGNC Symbol;Acc:HGNC:30346]	protein_coding	-0.1086	0.6664
ENSG00000085760	2184	MTIF2	mitochondrial translational initiation factor 2 [Source:HGNC Symbol;Acc:HGNC:7441]	protein_coding	-0.2209	0.4133
ENSG00000085788	2136	DDHD2	DDHD domain containing 2 [Source:HGNC Symbol;Acc:HGNC:29106]	protein_coding	-0.2334	0.3353
ENSG00000141367	5028	CLTC	clathrin heavy chain [Source:HGNC Symbol;Acc:HGNC:2092]	protein_coding	-0.3707	0.001591
ENSG00000085840	2586	ORC1	origin recognition complex subunit 1 [Source:HGNC Symbol;Acc:HGNC:8487]	protein_coding	0.3168	1
ENSG00000085871	444	MGST2	microsomal glutathione S-transferase 2 [Source:HGNC Symbol;Acc:HGNC:7063]	protein_coding	0.08898	1
ENSG00000085872	2784	CHERP	calcium homeostasis endoplasmic reticulum protein [Source:HGNC Symbol;Acc:HGNC:16930]	protein_coding	0.1514	0.5231
ENSG00000085978	1335	ATG16L1	autophagy related 16 like 1 [Source:HGNC Symbol;Acc:HGNC:21498]	protein_coding	0.001778	0.9939
ENSG00000085982	3708	USP40	ubiquitin specific peptidase 40 [Source:HGNC Symbol;Acc:HGNC:20069]	protein_coding	-0.05908	0.8507
ENSG00000085998	1983	POMGNT1	protein O-linked mannose N-acetylglucosaminyltransferase 1 (beta 1,2-) [Source:HGNC Symbol;Acc:HGNC:19139]	protein_coding	0.1102	0.6648
ENSG00000086015	5397	MAST2	microtubule associated serine/threonine kinase 2 [Source:HGNC Symbol;Acc:HGNC:19035]	protein_coding	-0.06052	0.8181
ENSG00000136152	2487	COG3	component of oligomeric golgi complex 3 [Source:HGNC Symbol;Acc:HGNC:18619]	protein_coding	-0.4573	0.0447
ENSG00000086062	1197	B4GALT1	beta-1,4-galactosyltransferase 1 [Source:HGNC Symbol;Acc:HGNC:924]	protein_coding	0.1031	0.5456
ENSG00000086065	660	CHMP5	charged multivesicular body protein 5 [Source:HGNC Symbol;Acc:HGNC:26942]	protein_coding	-0.2744	0.2283
ENSG00000086102	2502	NFX1	nuclear transcription factor, X-box binding 1 [Source:HGNC Symbol;Acc:HGNC:7803]	protein_coding	-0.06759	0.7494
ENSG00000086189	942	DIMT1	DIM1 dimethyladenosine transferase 1 homolog [Source:HGNC Symbol;Acc:HGNC:30217]	protein_coding	-0.1773	0.658
ENSG00000086200	2928	IPO11	importin 11 [Source:HGNC Symbol;Acc:HGNC:20628]	protein_coding	-0.2937	1
ENSG00000086232	1893	EIF2AK1	eukaryotic translation initiation factor 2 alpha kinase 1 [Source:HGNC Symbol;Acc:HGNC:24921]	protein_coding	-0.02059	0.9221
ENSG00000086288	1767	NME8	NME/NM23 family member 8 [Source:HGNC Symbol;Acc:HGNC:16473]	protein_coding	-0.3702	1
ENSG00000086300	606	SNX10	sorting nexin 10 [Source:HGNC Symbol;Acc:HGNC:14974]	protein_coding	-0.07443	0.7772
ENSG00000086475	1179	SEPHS1	selenophosphate synthetase 1 [Source:HGNC Symbol;Acc:HGNC:19685]	protein_coding	0.126	0.6315
ENSG00000086504	771	MRPL28	mitochondrial ribosomal protein L28 [Source:HGNC Symbol;Acc:HGNC:14484]	protein_coding	0.2011	0.4051
ENSG00000086544	2052	ITPKC	inositol-trisphosphate 3-kinase C [Source:HGNC Symbol;Acc:HGNC:14897]	protein_coding	0.07378	0.8323
ENSG00000086548	1035	CEACAM6	carcinoembryonic antigen related cell adhesion molecule 6 [Source:HGNC Symbol;Acc:HGNC:1818]	protein_coding	-0.2454	1
ENSG00000086570	13050	FAT2	FAT atypical cadherin 2 [Source:HGNC Symbol;Acc:HGNC:3596]	protein_coding	-0.3641	1
ENSG00000086589	1263	RBM22	RNA binding motif protein 22 [Source:HGNC Symbol;Acc:HGNC:25503]	protein_coding	0.0137	0.9577
ENSG00000086598	606	TMED2	transmembrane p24 trafficking protein 2 [Source:HGNC Symbol;Acc:HGNC:16996]	protein_coding	-0.1731	0.3665
ENSG00000086619	522	ERO1B	endoplasmic reticulum oxidoreductase 1 beta [Source:HGNC Symbol;Acc:HGNC:14355]	protein_coding	-0.371	0.3149
ENSG00000086666	627	ZFAND6	zinc finger AN1-type containing 6 [Source:HGNC Symbol;Acc:HGNC:30164]	protein_coding	-0.2682	0.2818
ENSG00000086712	1587	TXLNG	taxilin gamma [Source:HGNC Symbol;Acc:HGNC:18578]	protein_coding	-0.09345	0.7947
ENSG00000228253	207	MT-ATP8	mitochondrially encoded ATP synthase 8 [Source:HGNC Symbol;Acc:HGNC:7415]	protein_coding	-0.9119	0.0273
ENSG00000086758	undefined	HUWE1	HECT, UBA and WWE domain containing 1, E3 ubiquitin protein ligase [Source:HGNC Symbol;Acc:HGNC:30892]	protein_coding	0.005143	0.9788
ENSG00000086827	2340	ZW10	zw10 kinetochore protein [Source:HGNC Symbol;Acc:HGNC:13194]	protein_coding	-0.4152	0.2031
ENSG00000086848	1323	ALG9	ALG9, alpha-1,2-mannosyltransferase [Source:HGNC Symbol;Acc:HGNC:15672]	protein_coding	-0.1284	0.7276
ENSG00000087008	2103	ACOX3	acyl-CoA oxidase 3, pristanoyl [Source:HGNC Symbol;Acc:HGNC:121]	protein_coding	-0.1106	0.7389
ENSG00000087053	1932	MTMR2	myotubularin related protein 2 [Source:HGNC Symbol;Acc:HGNC:7450]	protein_coding	-0.2898	0.4122
ENSG00000129083	2862	COPB1	coatomer protein complex subunit beta 1 [Source:HGNC Symbol;Acc:HGNC:2231]	protein_coding	-0.4494	0.001935
ENSG00000087076	813	HSD17B14	hydroxysteroid 17-beta dehydrogenase 14 [Source:HGNC Symbol;Acc:HGNC:23238]	protein_coding	0.4243	1
ENSG00000087077	1431	TRIP6	thyroid hormone receptor interactor 6 [Source:HGNC Symbol;Acc:HGNC:12311]	protein_coding	-0.1833	0.6384
ENSG00000087086	528	FTL	ferritin light chain [Source:HGNC Symbol;Acc:HGNC:3999]	protein_coding	0.007915	0.9632
ENSG00000087087	232	SRRT	serrate, RNA effector molecule [Source:HGNC Symbol;Acc:HGNC:24101]	protein_coding	0.0608	0.7411
ENSG00000087088	657	BAX	BCL2 associated X, apoptosis regulator [Source:HGNC Symbol;Acc:HGNC:959]	protein_coding	0.1333	0.5004
ENSG00000087095	1584	NLK	nemo like kinase [Source:HGNC Symbol;Acc:HGNC:29858]	protein_coding	-0.1991	0.592
ENSG00000087111	126	PIGS	phosphatidylinositol glycan anchor biosynthesis class S [Source:HGNC Symbol;Acc:HGNC:14937]	protein_coding	0.1747	0.3384
ENSG00000087116	3636	ADAMTS2	ADAM metallopeptidase with thrombospondin type 1 motif 2 [Source:HGNC Symbol;Acc:HGNC:218]	protein_coding	0.3154	1
ENSG00000087152	1044	ATXN7L3	ataxin 7 like 3 [Source:HGNC Symbol;Acc:HGNC:25416]	protein_coding	0.1811	0.2806
ENSG00000087157	1671	PGS1	phosphatidylglycerophosphate synthase 1 [Source:HGNC Symbol;Acc:HGNC:30029]	protein_coding	0.02991	0.9128
ENSG00000087191	1221	PSMC5	proteasome 26S subunit, ATPase 5 [Source:HGNC Symbol;Acc:HGNC:9552]	protein_coding	0.04871	0.8099
ENSG00000087206	2160	UIMC1	ubiquitin interaction motif containing 1 [Source:HGNC Symbol;Acc:HGNC:30298]	protein_coding	-0.02982	0.9191
ENSG00000087237	1482	CETP	cholesteryl ester transfer protein [Source:HGNC Symbol;Acc:HGNC:1869]	protein_coding	-0.3125	1
ENSG00000087245	1983	MMP2	matrix metallopeptidase 2 [Source:HGNC Symbol;Acc:HGNC:7166]	protein_coding	0.1822	1
ENSG00000087253	1635	LPCAT2	lysophosphatidylcholine acyltransferase 2 [Source:HGNC Symbol;Acc:HGNC:26032]	protein_coding	-0.2345	0.2913
ENSG00000087258	1065	GNAO1	G protein subunit alpha o1 [Source:HGNC Symbol;Acc:HGNC:4389]	protein_coding	0.1456	1
ENSG00000087263	120	OGFOD1	2-oxoglutarate and iron dependent oxygenase domain containing 1 [Source:HGNC Symbol;Acc:HGNC:25585]	protein_coding	-0.0543	0.8583
ENSG00000087266	1686	SH3BP2	SH3 domain binding protein 2 [Source:HGNC Symbol;Acc:HGNC:10825]	protein_coding	0.05242	0.7634
ENSG00000087269	2574	NOP14	NOP14 nucleolar protein [Source:HGNC Symbol;Acc:HGNC:16821]	protein_coding	0.02952	0.916
ENSG00000087274	2307	ADD1	adducin 1 [Source:HGNC Symbol;Acc:HGNC:243]	protein_coding	0.05231	0.76
ENSG00000087299	1326	L2HGDH	L-2-hydroxyglutarate dehydrogenase [Source:HGNC Symbol;Acc:HGNC:20499]	protein_coding	0.08473	1
ENSG00000087301	2478	TXNDC16	thioredoxin domain containing 16 [Source:HGNC Symbol;Acc:HGNC:19965]	protein_coding	-0.3155	1
ENSG00000087302	735	C14orf166	chromosome 14 open reading frame 166 [Source:HGNC Symbol;Acc:HGNC:23169]	protein_coding	-0.2382	0.2608
ENSG00000087303	4128	NID2	nidogen 2 [Source:HGNC Symbol;Acc:HGNC:13389]	protein_coding	0.09286	1
ENSG00000087338	1548	GMCL1	germ cell-less, spermatogenesis associated 1 [Source:HGNC Symbol;Acc:HGNC:23843]	protein_coding	-0.09998	0.8134
ENSG00000087365	2688	SF3B2	splicing factor 3b subunit 2 [Source:HGNC Symbol;Acc:HGNC:10769]	protein_coding	0.1056	0.5016
ENSG00000087448	1518	KLHL42	kelch like family member 42 [Source:HGNC Symbol;Acc:HGNC:29252]	protein_coding	-0.04651	0.9175
ENSG00000087460	1140	GNAS	GNAS complex locus [Source:HGNC Symbol;Acc:HGNC:4392]	protein_coding	-0.004396	0.9801
ENSG00000102879	1386	CORO1A	coronin 1A [Source:HGNC Symbol;Acc:HGNC:2252]	protein_coding	0.2717	0.04934
ENSG00000087502	1134	ERGIC2	ERGIC and golgi 2 [Source:HGNC Symbol;Acc:HGNC:30208]	protein_coding	-0.2651	1
ENSG00000087586	1212	AURKA	aurora kinase A [Source:HGNC Symbol;Acc:HGNC:11393]	protein_coding	-0.1692	1
ENSG00000087589	2361	CASS4	Cas scaffolding protein family member 4 [Source:HGNC Symbol;Acc:HGNC:15878]	protein_coding	0.5223	1
ENSG00000087842	873	PIR	pirin [Source:HGNC Symbol;Acc:HGNC:30048]	protein_coding	0.02881	1
ENSG00000087884	444	AAMDC	adipogenesis associated Mth938 domain containing [Source:HGNC Symbol;Acc:HGNC:30205]	protein_coding	0.03035	1
ENSG00000087903	2172	RFX2	regulatory factor X2 [Source:HGNC Symbol;Acc:HGNC:9983]	protein_coding	0.2094	1
ENSG00000087995	1137	METTL2A	methyltransferase like 2A [Source:HGNC Symbol;Acc:HGNC:25755]	protein_coding	-0.1998	1
ENSG00000088035	1530	ALG6	ALG6, alpha-1,3-glucosyltransferase [Source:HGNC Symbol;Acc:HGNC:23157]	protein_coding	-0.432	1
ENSG00000088038	2262	CNOT3	CCR4-NOT transcription complex subunit 3 [Source:HGNC Symbol;Acc:HGNC:7879]	protein_coding	0.08104	0.7261
ENSG00000088179	2781	PTPN4	protein tyrosine phosphatase, non-receptor type 4 [Source:HGNC Symbol;Acc:HGNC:9656]	protein_coding	-0.1304	0.6177
ENSG00000088205	2013	DDX18	DEAD-box helicase 18 [Source:HGNC Symbol;Acc:HGNC:2741]	protein_coding	-0.1079	0.5946
ENSG00000088247	2136	KHSRP	KH-type splicing regulatory protein [Source:HGNC Symbol;Acc:HGNC:6316]	protein_coding	0.122	0.5069
ENSG00000088256	1080	GNA11	G protein subunit alpha 11 [Source:HGNC Symbol;Acc:HGNC:4379]	protein_coding	0.02751	1
ENSG00000088280	2712	ASAP3	ArfGAP with SH3 domain, ankyrin repeat and PH domain 3 [Source:HGNC Symbol;Acc:HGNC:14987]	protein_coding	0.1164	1
ENSG00000088298	1626	EDEM2	ER degradation enhancing alpha-mannosidase like protein 2 [Source:HGNC Symbol;Acc:HGNC:15877]	protein_coding	0.05086	0.8302
ENSG00000088325	2244	TPX2	TPX2, microtubule nucleation factor [Source:HGNC Symbol;Acc:HGNC:1249]	protein_coding	0.09866	1
ENSG00000088356	402	PDRG1	p53 and DNA damage regulated 1 [Source:HGNC Symbol;Acc:HGNC:16119]	protein_coding	0.2694	0.4187
ENSG00000088367	2340	EPB41L1	erythrocyte membrane protein band 4.1 like 1 [Source:HGNC Symbol;Acc:HGNC:3378]	protein_coding	-0.4226	1
ENSG00000088387	4182	DOCK9	dedicator of cytokinesis 9 [Source:HGNC Symbol;Acc:HGNC:14132]	protein_coding	0.01019	0.9695
ENSG00000088448	1263	ANKRD10	ankyrin repeat domain 10 [Source:HGNC Symbol;Acc:HGNC:20265]	protein_coding	-0.0562	0.7919
ENSG00000088451	1053	TGDS	TDP-glucose 4,6-dehydratase [Source:HGNC Symbol;Acc:HGNC:20324]	protein_coding	-0.2463	1
ENSG00000088538	6093	DOCK3	dedicator of cytokinesis 3 [Source:HGNC Symbol;Acc:HGNC:2989]	protein_coding	-0.4475	1
ENSG00000088543	489	C3orf18	chromosome 3 open reading frame 18 [Source:HGNC Symbol;Acc:HGNC:24837]	protein_coding	0.4558	1
ENSG00000088682	957	COQ9	coenzyme Q9 [Source:HGNC Symbol;Acc:HGNC:25302]	protein_coding	0.09682	0.7507
ENSG00000088766	906	CRLS1	cardiolipin synthase 1 [Source:HGNC Symbol;Acc:HGNC:16148]	protein_coding	-0.2543	1
ENSG00000088808	3273	PPP1R13B	protein phosphatase 1 regulatory subunit 13B [Source:HGNC Symbol;Acc:HGNC:14950]	protein_coding	0.3017	0.379
ENSG00000088812	4290	ATRN	attractin [Source:HGNC Symbol;Acc:HGNC:885]	protein_coding	0.04648	0.8222
ENSG00000088826	1599	SMOX	spermine oxidase [Source:HGNC Symbol;Acc:HGNC:15862]	protein_coding	0.1897	1
ENSG00000088827	5130	SIGLEC1	sialic acid binding Ig like lectin 1 [Source:HGNC Symbol;Acc:HGNC:11127]	protein_coding	-0.6074	0.4998
ENSG00000088832	312	FKBP1A	FK506 binding protein 1A [Source:HGNC Symbol;Acc:HGNC:3711]	protein_coding	-0.1269	0.4945
ENSG00000088833	1113	NSFL1C	NSFL1 cofactor [Source:HGNC Symbol;Acc:HGNC:15912]	protein_coding	0.08471	0.6811
ENSG00000088854	3534	C20orf194	chromosome 20 open reading frame 194 [Source:HGNC Symbol;Acc:HGNC:17721]	protein_coding	0.01778	0.9508
ENSG00000088876	1800	ZNF343	zinc finger protein 343 [Source:HGNC Symbol;Acc:HGNC:16017]	protein_coding	0.08636	0.835
ENSG00000088881	1866	EBF4	early B-cell factor 4 [Source:HGNC Symbol;Acc:HGNC:29278]	protein_coding	0.5729	1
ENSG00000088888	1200	MAVS	mitochondrial antiviral signaling protein [Source:HGNC Symbol;Acc:HGNC:29233]	protein_coding	0.1369	0.4807
ENSG00000088899	2022	LZTS3	leucine zipper tumor suppressor family member 3 [Source:HGNC Symbol;Acc:HGNC:30139]	protein_coding	0.1308	1
ENSG00000088930	2853	XRN2	5'-3' exoribonuclease 2 [Source:HGNC Symbol;Acc:HGNC:12836]	protein_coding	-0.2382	0.1286
ENSG00000088970	undefined	KIZ	kizuna centrosomal protein [Source:HGNC Symbol;Acc:HGNC:15865]	protein_coding	-0.1199	0.6594
ENSG00000088986	270	DYNLL1	dynein light chain LC8-type 1 [Source:HGNC Symbol;Acc:HGNC:15476]	protein_coding	-0.03215	0.8999
ENSG00000088992	645	TESC	tescalcin [Source:HGNC Symbol;Acc:HGNC:26065]	protein_coding	0.3549	1
ENSG00000089006	1215	SNX5	sorting nexin 5 [Source:HGNC Symbol;Acc:HGNC:14969]	protein_coding	-0.3203	0.08269
ENSG00000089009	867	RPL6	ribosomal protein L6 [Source:HGNC Symbol;Acc:HGNC:10362]	protein_coding	0.02695	0.876
ENSG00000089012	831	SIRPG	signal regulatory protein gamma [Source:HGNC Symbol;Acc:HGNC:15757]	protein_coding	0.1624	1
ENSG00000089022	undefined	MAPKAPK5	mitogen-activated protein kinase-activated protein kinase 5 [Source:HGNC Symbol;Acc:HGNC:6889]	protein_coding	-0.01737	0.9561
ENSG00000089041	450	P2RX7	purinergic receptor P2X 7 [Source:HGNC Symbol;Acc:HGNC:8537]	protein_coding	-0.2311	0.1225
ENSG00000089048	2556	ESF1	ESF1 nucleolar pre-rRNA processing protein homolog [Source:HGNC Symbol;Acc:HGNC:15898]	protein_coding	-0.5647	1
ENSG00000089050	561	RBBP9	RB binding protein 9, serine hydrolase [Source:HGNC Symbol;Acc:HGNC:9892]	protein_coding	-0.05468	0.9025
ENSG00000089053	2268	ANAPC5	anaphase promoting complex subunit 5 [Source:HGNC Symbol;Acc:HGNC:15713]	protein_coding	-0.04664	0.8092
ENSG00000089057	1953	SLC23A2	solute carrier family 23 member 2 [Source:HGNC Symbol;Acc:HGNC:10973]	protein_coding	-0.02363	0.9055
ENSG00000089060	1755	SLC8B1	solute carrier family 8 member B1 [Source:HGNC Symbol;Acc:HGNC:26175]	protein_coding	0.1757	0.3237
ENSG00000089063	363	TMEM230	transmembrane protein 230 [Source:HGNC Symbol;Acc:HGNC:15876]	protein_coding	-0.05271	0.8501
ENSG00000089091	2259	DZANK1	double zinc ribbon and ankyrin repeat domains 1 [Source:HGNC Symbol;Acc:HGNC:15858]	protein_coding	-0.279	1
ENSG00000089094	3798	KDM2B	lysine demethylase 2B [Source:HGNC Symbol;Acc:HGNC:13610]	protein_coding	0.08156	0.6621
ENSG00000089123	1263	TASP1	taspase 1 [Source:HGNC Symbol;Acc:HGNC:15859]	protein_coding	-0.046	1
ENSG00000089127	1203	OAS1	2'-5'-oligoadenylate synthetase 1 [Source:HGNC Symbol;Acc:HGNC:8086]	protein_coding	-0.6832	0.1918
ENSG00000089154	8016	GCN1	GCN1, eIF2 alpha kinase activator homolog [Source:HGNC Symbol;Acc:HGNC:4199]	protein_coding	0.0756	0.6664
ENSG00000089157	954	RPLP0	ribosomal protein lateral stalk subunit P0 [Source:HGNC Symbol;Acc:HGNC:10371]	protein_coding	0.1584	0.3245
ENSG00000089159	1776	PXN	paxillin [Source:HGNC Symbol;Acc:HGNC:9718]	protein_coding	0.05594	0.7958
ENSG00000089177	3954	KIF16B	kinesin family member 16B [Source:HGNC Symbol;Acc:HGNC:15869]	protein_coding	-0.2093	0.4975
ENSG00000089195	1494	TRMT6	tRNA methyltransferase 6 [Source:HGNC Symbol;Acc:HGNC:20900]	protein_coding	0.1044	0.7799
ENSG00000089220	564	PEBP1	phosphatidylethanolamine binding protein 1 [Source:HGNC Symbol;Acc:HGNC:8630]	protein_coding	0.09598	0.6396
ENSG00000089234	1689	BRAP	BRCA1 associated protein [Source:HGNC Symbol;Acc:HGNC:1099]	protein_coding	-0.1285	0.6338
ENSG00000089248	786	ERP29	endoplasmic reticulum protein 29 [Source:HGNC Symbol;Acc:HGNC:13799]	protein_coding	0.1311	0.4909
ENSG00000089280	1581	FUS	FUS RNA binding protein [Source:HGNC Symbol;Acc:HGNC:4010]	protein_coding	-0.03737	0.8554
ENSG00000089289	1020	IGBP1	immunoglobulin (CD79A) binding protein 1 [Source:HGNC Symbol;Acc:HGNC:5461]	protein_coding	-0.007291	0.9807
ENSG00000089327	537	FXYD5	FXYD domain containing ion transport regulator 5 [Source:HGNC Symbol;Acc:HGNC:4029]	protein_coding	0.09781	0.5562
ENSG00000089335	1200	ZNF302	zinc finger protein 302 [Source:HGNC Symbol;Acc:HGNC:13848]	protein_coding	-0.4604	0.08362
ENSG00000108582	4143	CPD	carboxypeptidase D [Source:HGNC Symbol;Acc:HGNC:2301]	protein_coding	-0.3935	0.03938
ENSG00000089486	627	CDIP1	cell death inducing p53 target 1 [Source:HGNC Symbol;Acc:HGNC:13234]	protein_coding	0.1831	0.4313
ENSG00000089597	2901	GANAB	glucosidase II alpha subunit [Source:HGNC Symbol;Acc:HGNC:4138]	protein_coding	0.1096	0.4677
ENSG00000089639	2913	GMIP	GEM interacting protein [Source:HGNC Symbol;Acc:HGNC:24852]	protein_coding	0.1254	0.444
ENSG00000089682	1242	RBM41	RNA binding motif protein 41 [Source:HGNC Symbol;Acc:HGNC:25617]	protein_coding	-0.2732	1
ENSG00000089692	1578	LAG3	lymphocyte activating 3 [Source:HGNC Symbol;Acc:HGNC:6476]	protein_coding	-0.2854	0.5414
ENSG00000089693	747	MLF2	myeloid leukemia factor 2 [Source:HGNC Symbol;Acc:HGNC:7126]	protein_coding	0.1392	0.4841
ENSG00000089723	705	OTUB2	OTU deubiquitinase, ubiquitin aldehyde binding 2 [Source:HGNC Symbol;Acc:HGNC:20351]	protein_coding	-0.07778	1
ENSG00000089737	2415	DDX24	DEAD-box helicase 24 [Source:HGNC Symbol;Acc:HGNC:13266]	protein_coding	0.1238	0.4465
ENSG00000089775	1308	ZBTB25	zinc finger and BTB domain containing 25 [Source:HGNC Symbol;Acc:HGNC:13112]	protein_coding	-0.08638	0.8195
ENSG00000089818	828	NECAP1	NECAP endocytosis associated 1 [Source:HGNC Symbol;Acc:HGNC:24539]	protein_coding	-0.09228	0.701
ENSG00000089820	2841	ARHGAP4	Rho GTPase activating protein 4 [Source:HGNC Symbol;Acc:HGNC:674]	protein_coding	0.2513	0.1316
ENSG00000089876	2232	DHX32	DEAH-box helicase 32 (putative) [Source:HGNC Symbol;Acc:HGNC:16717]	protein_coding	-0.4898	0.1432
ENSG00000089902	1458	RCOR1	REST corepressor 1 [Source:HGNC Symbol;Acc:HGNC:17441]	protein_coding	-0.1041	0.6444
ENSG00000089916	1449	GPATCH2L	G-patch domain containing 2 like [Source:HGNC Symbol;Acc:HGNC:20210]	protein_coding	-0.007586	0.9792
ENSG00000090006	4764	LTBP4	latent transforming growth factor beta binding protein 4 [Source:HGNC Symbol;Acc:HGNC:6717]	protein_coding	0.2536	0.321
ENSG00000090013	621	BLVRB	biliverdin reductase B [Source:HGNC Symbol;Acc:HGNC:1063]	protein_coding	0.05859	0.818
ENSG00000090020	2448	SLC9A1	solute carrier family 9 member A1 [Source:HGNC Symbol;Acc:HGNC:11071]	protein_coding	0.1226	0.6025
ENSG00000090054	1422	SPTLC1	serine palmitoyltransferase long chain base subunit 1 [Source:HGNC Symbol;Acc:HGNC:11277]	protein_coding	-0.1623	0.4829
ENSG00000090060	2238	PAPOLA	poly(A) polymerase alpha [Source:HGNC Symbol;Acc:HGNC:14981]	protein_coding	-0.2948	0.05393
ENSG00000090061	1743	CCNK	cyclin K [Source:HGNC Symbol;Acc:HGNC:1596]	protein_coding	-0.06564	0.7745
ENSG00000090097	1212	PCBP4	poly(rC) binding protein 4 [Source:HGNC Symbol;Acc:HGNC:8652]	protein_coding	0.291	1
ENSG00000090104	630	RGS1	regulator of G-protein signaling 1 [Source:HGNC Symbol;Acc:HGNC:9991]	protein_coding	0.2271	0.2763
ENSG00000090238	360	YPEL3	yippee like 3 [Source:HGNC Symbol;Acc:HGNC:18327]	protein_coding	0.2887	0.1702
ENSG00000090263	321	MRPS33	mitochondrial ribosomal protein S33 [Source:HGNC Symbol;Acc:HGNC:16634]	protein_coding	-0.2046	1
ENSG00000090266	318	NDUFB2	NADH:ubiquinone oxidoreductase subunit B2 [Source:HGNC Symbol;Acc:HGNC:7697]	protein_coding	0.2409	0.3422
ENSG00000090273	996	NUDC	nuclear distribution C, dynein complex regulator [Source:HGNC Symbol;Acc:HGNC:8045]	protein_coding	0.1616	0.4575
ENSG00000090316	1068	MAEA	macrophage erythroblast attacher [Source:HGNC Symbol;Acc:HGNC:13731]	protein_coding	0.1681	0.411
ENSG00000090339	1599	ICAM1	intercellular adhesion molecule 1 [Source:HGNC Symbol;Acc:HGNC:5344]	protein_coding	0.2889	0.07226
ENSG00000090372	2262	STRN4	striatin 4 [Source:HGNC Symbol;Acc:HGNC:15721]	protein_coding	0.1426	0.4397
ENSG00000090376	1791	IRAK3	interleukin 1 receptor associated kinase 3 [Source:HGNC Symbol;Acc:HGNC:17020]	protein_coding	-0.09811	0.6761
ENSG00000090382	447	LYZ	lysozyme [Source:HGNC Symbol;Acc:HGNC:6740]	protein_coding	0.2486	0.1401
ENSG00000090432	1059	MUL1	mitochondrial E3 ubiquitin protein ligase 1 [Source:HGNC Symbol;Acc:HGNC:25762]	protein_coding	0.1954	0.4157
ENSG00000090447	1017	TFAP4	transcription factor AP-4 [Source:HGNC Symbol;Acc:HGNC:11745]	protein_coding	0.2254	1
ENSG00000090470	1458	PDCD7	programmed cell death 7 [Source:HGNC Symbol;Acc:HGNC:8767]	protein_coding	-0.01916	0.9613
ENSG00000090487	927	SPG21	spastic paraplegia 21 (autosomal recessive, Mast syndrome) [Source:HGNC Symbol;Acc:HGNC:20373]	protein_coding	-0.1462	0.4422
ENSG00000090520	1077	DNAJB11	DnaJ heat shock protein family (Hsp40) member B11 [Source:HGNC Symbol;Acc:HGNC:14889]	protein_coding	-0.1313	0.5265
ENSG00000090554	462	FLT3LG	fms related tyrosine kinase 3 ligand [Source:HGNC Symbol;Acc:HGNC:3766]	protein_coding	0.2641	0.2961
ENSG00000090565	2271	RAB11FIP3	RAB11 family interacting protein 3 [Source:HGNC Symbol;Acc:HGNC:17224]	protein_coding	0.1427	0.5989
ENSG00000090581	918	GNPTG	N-acetylglucosamine-1-phosphate transferase gamma subunit [Source:HGNC Symbol;Acc:HGNC:23026]	protein_coding	0.1543	0.4279
ENSG00000090612	2844	ZNF268	zinc finger protein 268 [Source:HGNC Symbol;Acc:HGNC:13061]	protein_coding	-0.3593	1
ENSG00000090615	4497	GOLGA3	golgin A3 [Source:HGNC Symbol;Acc:HGNC:4426]	protein_coding	0.1044	0.5763
ENSG00000090621	1896	PABPC4	poly(A) binding protein cytoplasmic 4 [Source:HGNC Symbol;Acc:HGNC:8557]	protein_coding	0.04762	0.7937
ENSG00000090659	1083	CD209	CD209 molecule [Source:HGNC Symbol;Acc:HGNC:1641]	protein_coding	0.05542	0.8638
ENSG00000090661	1185	CERS4	ceramide synthase 4 [Source:HGNC Symbol;Acc:HGNC:23747]	protein_coding	0.3518	0.3125
ENSG00000090674	1743	MCOLN1	mucolipin 1 [Source:HGNC Symbol;Acc:HGNC:13356]	protein_coding	0.1908	0.2815
ENSG00000121858	846	TNFSF10	tumor necrosis factor superfamily member 10 [Source:HGNC Symbol;Acc:HGNC:11925]	protein_coding	-0.8804	1.792e-09
ENSG00000090776	1041	EFNB1	ephrin B1 [Source:HGNC Symbol;Acc:HGNC:3226]	protein_coding	0.04023	1
ENSG00000090857	2640	PDPR	pyruvate dehydrogenase phosphatase regulatory subunit [Source:HGNC Symbol;Acc:HGNC:30264]	protein_coding	0.1293	0.4966
ENSG00000090861	2907	AARS	alanyl-tRNA synthetase [Source:HGNC Symbol;Acc:HGNC:20]	protein_coding	0.1079	0.5897
ENSG00000090863	3612	GLG1	golgi glycoprotein 1 [Source:HGNC Symbol;Acc:HGNC:4316]	protein_coding	0.05627	0.7453
ENSG00000090905	5742	TNRC6A	trinucleotide repeat containing 6A [Source:HGNC Symbol;Acc:HGNC:11969]	protein_coding	-0.04617	0.8306
ENSG00000090924	3764	PLEKHG2	pleckstrin homology and RhoGEF domain containing G2 [Source:HGNC Symbol;Acc:HGNC:29515]	protein_coding	0.123	0.5902
ENSG00000090971	621	NAT14	N-acetyltransferase 14 (putative) [Source:HGNC Symbol;Acc:HGNC:28918]	protein_coding	0.2715	1
ENSG00000090975	4032	PITPNM2	phosphatidylinositol transfer protein membrane associated 2 [Source:HGNC Symbol;Acc:HGNC:21044]	protein_coding	0.08315	0.8342
ENSG00000090989	2685	EXOC1	exocyst complex component 1 [Source:HGNC Symbol;Acc:HGNC:30380]	protein_coding	-0.3295	0.1151
ENSG00000091009	3183	RBM27	RNA binding motif protein 27 [Source:HGNC Symbol;Acc:HGNC:29243]	protein_coding	-0.1022	0.6658
ENSG00000091039	2670	OSBPL8	oxysterol binding protein like 8 [Source:HGNC Symbol;Acc:HGNC:16396]	protein_coding	-0.3356	0.07393
ENSG00000091073	1869	DTX2	deltex E3 ubiquitin ligase 2 [Source:HGNC Symbol;Acc:HGNC:15973]	protein_coding	0.1363	0.5653
ENSG00000091106	1080	NLRC4	NLR family CARD domain containing 4 [Source:HGNC Symbol;Acc:HGNC:16412]	protein_coding	-0.05383	0.8826
ENSG00000091127	1986	PUS7	pseudouridylate synthase 7 (putative) [Source:HGNC Symbol;Acc:HGNC:26033]	protein_coding	-0.4087	1
ENSG00000091129	3552	NRCAM	neuronal cell adhesion molecule [Source:HGNC Symbol;Acc:HGNC:7994]	protein_coding	-0.2373	1
ENSG00000091140	1530	DLD	dihydrolipoamide dehydrogenase [Source:HGNC Symbol;Acc:HGNC:2898]	protein_coding	-0.363	0.1086
ENSG00000091157	4473	WDR7	WD repeat domain 7 [Source:HGNC Symbol;Acc:HGNC:13490]	protein_coding	0.007151	0.9788
ENSG00000091164	870	TXNL1	thioredoxin like 1 [Source:HGNC Symbol;Acc:HGNC:12436]	protein_coding	-0.4601	0.0716
ENSG00000091317	552	CMTM6	CKLF like MARVEL transmembrane domain containing 6 [Source:HGNC Symbol;Acc:HGNC:19177]	protein_coding	-0.1896	0.2602
ENSG00000091409	3222	ITGA6	integrin subunit alpha 6 [Source:HGNC Symbol;Acc:HGNC:6142]	protein_coding	-0.2582	0.2528
ENSG00000091436	1368		Mitogen-activated protein kinase kinase kinase MLT [Source:UniProtKB/Swiss-Prot;Acc:Q9NYL2]	protein_coding	-0.00118	0.9971
ENSG00000091483	1533	FH	fumarate hydratase [Source:HGNC Symbol;Acc:HGNC:3700]	protein_coding	-0.2831	0.2444
ENSG00000091490	3294	SEL1L3	SEL1L family member 3 [Source:HGNC Symbol;Acc:HGNC:29108]	protein_coding	-0.002132	0.9914
ENSG00000091527	777	CDV3	CDV3 homolog [Source:HGNC Symbol;Acc:HGNC:26928]	protein_coding	-0.1964	0.1949
ENSG00000091536	10593	MYO15A	myosin XVA [Source:HGNC Symbol;Acc:HGNC:7594]	protein_coding	0.6148	1
ENSG00000091542	1185	ALKBH5	alkB homolog 5, RNA demethylase [Source:HGNC Symbol;Acc:HGNC:25996]	protein_coding	0.08101	0.7077
ENSG00000091592	4128	NLRP1	NLR family pyrin domain containing 1 [Source:HGNC Symbol;Acc:HGNC:14374]	protein_coding	0.1054	0.493
ENSG00000091622	2925	PITPNM3	PITPNM family member 3 [Source:HGNC Symbol;Acc:HGNC:21043]	protein_coding	-0.09784	1
ENSG00000091640	684	SPAG7	sperm associated antigen 7 [Source:HGNC Symbol;Acc:HGNC:11216]	protein_coding	0.04342	0.8647
ENSG00000091732	1446	ZC3HC1	zinc finger C3HC-type containing 1 [Source:HGNC Symbol;Acc:HGNC:29913]	protein_coding	0.2134	0.5763
ENSG00000091831	1788	ESR1	estrogen receptor 1 [Source:HGNC Symbol;Acc:HGNC:3467]	protein_coding	-0.2003	1
ENSG00000091947	774	TMEM101	transmembrane protein 101 [Source:HGNC Symbol;Acc:HGNC:28653]	protein_coding	0.2567	0.4023
ENSG00000091972	810	CD200	CD200 molecule [Source:HGNC Symbol;Acc:HGNC:7203]	protein_coding	0.132	1
ENSG00000092010	750	PSME1	proteasome activator subunit 1 [Source:HGNC Symbol;Acc:HGNC:9568]	protein_coding	0.1814	0.2062
ENSG00000143162	663	CREG1	cellular repressor of E1A stimulated genes 1 [Source:HGNC Symbol;Acc:HGNC:2351]	protein_coding	-0.3426	0.02468
ENSG00000092036	1092	HAUS4	HAUS augmin like complex subunit 4 [Source:HGNC Symbol;Acc:HGNC:20163]	protein_coding	-0.007936	0.9792
ENSG00000092067	846	CEBPE	CCAAT/enhancer binding protein epsilon [Source:HGNC Symbol;Acc:HGNC:1836]	protein_coding	-0.2815	1
ENSG00000092068	1608	SLC7A8	solute carrier family 7 member 8 [Source:HGNC Symbol;Acc:HGNC:11066]	protein_coding	-0.2254	0.3979
ENSG00000092094	1008	OSGEP	O-sialoglycoprotein endopeptidase [Source:HGNC Symbol;Acc:HGNC:18028]	protein_coding	-0.06804	0.7879
ENSG00000092096	1617	SLC22A17	solute carrier family 22 member 17 [Source:HGNC Symbol;Acc:HGNC:23095]	protein_coding	0.2469	1
ENSG00000092098	3219	RNF31	ring finger protein 31 [Source:HGNC Symbol;Acc:HGNC:16031]	protein_coding	0.05055	0.8175
ENSG00000009307	2304	CSDE1	cold shock domain containing E1 [Source:HGNC Symbol;Acc:HGNC:29905]	protein_coding	-0.2445	0.0488
ENSG00000092140	2121	G2E3	G2/M-phase specific E3 ubiquitin protein ligase [Source:HGNC Symbol;Acc:HGNC:20338]	protein_coding	-0.3103	1
ENSG00000101596	6018	SMCHD1	structural maintenance of chromosomes flexible hinge domain containing 1 [Source:HGNC Symbol;Acc:HGNC:29090]	protein_coding	-0.8777	6.072e-10
ENSG00000092199	867	HNRNPC	heterogeneous nuclear ribonucleoprotein C (C1/C2) [Source:HGNC Symbol;Acc:HGNC:5035]	protein_coding	-0.05247	0.76
ENSG00000092200	1839	RPGRIP1	retinitis pigmentosa GTPase regulator interacting protein 1 [Source:HGNC Symbol;Acc:HGNC:13436]	protein_coding	0.3018	1
ENSG00000092201	3144	SUPT16H	SPT16 homolog, facilitates chromatin remodeling subunit [Source:HGNC Symbol;Acc:HGNC:11465]	protein_coding	-0.1013	0.5826
ENSG00000092203	666	TOX4	TOX high mobility group box family member 4 [Source:HGNC Symbol;Acc:HGNC:20161]	protein_coding	0.05404	0.7936
ENSG00000092208	798	GEMIN2	gem nuclear organelle associated protein 2 [Source:HGNC Symbol;Acc:HGNC:10884]	protein_coding	-0.1478	1
ENSG00000092295	2454	TGM1	transglutaminase 1 [Source:HGNC Symbol;Acc:HGNC:11777]	protein_coding	-0.2301	1
ENSG00000092330	1356	TINF2	TERF1 interacting nuclear factor 2 [Source:HGNC Symbol;Acc:HGNC:11824]	protein_coding	0.02685	0.8996
ENSG00000092421	3144	SEMA6A	semaphorin 6A [Source:HGNC Symbol;Acc:HGNC:10738]	protein_coding	-0.2936	1
ENSG00000169429	300	CXCL8	C-X-C motif chemokine ligand 8 [Source:HGNC Symbol;Acc:HGNC:6025]	protein_coding	0.3368	0.01121
ENSG00000092470	1881	WDR76	WD repeat domain 76 [Source:HGNC Symbol;Acc:HGNC:25773]	protein_coding	-0.164	1
ENSG00000092529	2322	CAPN3	calpain 3 [Source:HGNC Symbol;Acc:HGNC:1480]	protein_coding	0.07221	0.8184
ENSG00000092531	636	SNAP23	synaptosome associated protein 23 [Source:HGNC Symbol;Acc:HGNC:11131]	protein_coding	-0.1429	0.4411
ENSG00000092621	1500	PHGDH	phosphoglycerate dehydrogenase [Source:HGNC Symbol;Acc:HGNC:8923]	protein_coding	0.07091	1
ENSG00000092758	2055	COL9A3	collagen type IX alpha 3 chain [Source:HGNC Symbol;Acc:HGNC:2219]	protein_coding	0.4272	1
ENSG00000092820	1761	EZR	ezrin [Source:HGNC Symbol;Acc:HGNC:12691]	protein_coding	0.09557	0.5541
ENSG00000092841	459	MYL6	myosin light chain 6 [Source:HGNC Symbol;Acc:HGNC:7587]	protein_coding	0.199	0.1386
ENSG00000092847	2574	AGO1	argonaute 1, RISC catalytic component [Source:HGNC Symbol;Acc:HGNC:3262]	protein_coding	0.06763	0.7799
ENSG00000092871	1092	RFFL	ring finger and FYVE like domain containing E3 ubiquitin protein ligase [Source:HGNC Symbol;Acc:HGNC:24821]	protein_coding	0.1422	0.4568
ENSG00000092929	3273	UNC13D	unc-13 homolog D [Source:HGNC Symbol;Acc:HGNC:23147]	protein_coding	0.1661	0.2879
ENSG00000092931	1350	MFSD11	major facilitator superfamily domain containing 11 [Source:HGNC Symbol;Acc:HGNC:25458]	protein_coding	-0.03684	0.9103
ENSG00000092964	1719	DPYSL2	dihydropyrimidinase like 2 [Source:HGNC Symbol;Acc:HGNC:3014]	protein_coding	-0.05136	0.8215
ENSG00000092978	1131	GPATCH2	G-patch domain containing 2 [Source:HGNC Symbol;Acc:HGNC:25499]	protein_coding	-0.0004094	1
ENSG00000093000	1407	NUP50	nucleoporin 50 [Source:HGNC Symbol;Acc:HGNC:8065]	protein_coding	-0.09012	0.6403
ENSG00000093010	600	COMT	catechol-O-methyltransferase [Source:HGNC Symbol;Acc:HGNC:2228]	protein_coding	0.136	0.5816
ENSG00000093072	1536	CECR1	cat eye syndrome chromosome region, candidate 1 [Source:HGNC Symbol;Acc:HGNC:1839]	protein_coding	-0.03906	0.8309
ENSG00000093144	undefined	ECHDC1	ethylmalonyl-CoA decarboxylase 1 [Source:HGNC Symbol;Acc:HGNC:21489]	protein_coding	-0.2934	0.2863
ENSG00000093167	2166	LRRFIP2	LRR binding FLII interacting protein 2 [Source:HGNC Symbol;Acc:HGNC:6703]	protein_coding	-0.1056	0.6898
ENSG00000093183	912	SEC22C	SEC22 homolog C, vesicle trafficking protein [Source:HGNC Symbol;Acc:HGNC:16828]	protein_coding	0.04676	0.841
ENSG00000093217	1611	XYLB	xylulokinase [Source:HGNC Symbol;Acc:HGNC:12839]	protein_coding	0.1435	1
ENSG00000094631	3648	HDAC6	histone deacetylase 6 [Source:HGNC Symbol;Acc:HGNC:14064]	protein_coding	0.07853	0.6897
ENSG00000094841	429	UPRT	uracil phosphoribosyltransferase homolog [Source:HGNC Symbol;Acc:HGNC:28334]	protein_coding	-0.1626	1
ENSG00000094880	456	CDC23	cell division cycle 23 [Source:HGNC Symbol;Acc:HGNC:1724]	protein_coding	-0.1743	0.5266
ENSG00000094914	1641	AAAS	aladin WD repeat nucleoporin [Source:HGNC Symbol;Acc:HGNC:13666]	protein_coding	0.1213	0.6364
ENSG00000094916	576	CBX5	chromobox 5 [Source:HGNC Symbol;Acc:HGNC:1555]	protein_coding	-0.2338	0.2213
ENSG00000186810	1248	CXCR3	C-X-C motif chemokine receptor 3 [Source:HGNC Symbol;Acc:HGNC:4540]	protein_coding	0.4347	0.02024
ENSG00000095002	2805	MSH2	mutS homolog 2 [Source:HGNC Symbol;Acc:HGNC:7325]	protein_coding	-0.3357	0.3191
ENSG00000095015	4539	MAP3K1	mitogen-activated protein kinase kinase kinase 1 [Source:HGNC Symbol;Acc:HGNC:6848]	protein_coding	-0.2161	0.2528
ENSG00000095059	1110	DHPS	deoxyhypusine synthase [Source:HGNC Symbol;Acc:HGNC:2869]	protein_coding	0.1093	0.6583
ENSG00000095066	2154	HOOK2	hook microtubule tethering protein 2 [Source:HGNC Symbol;Acc:HGNC:19885]	protein_coding	0.05876	1
ENSG00000095139	1536	ARCN1	archain 1 [Source:HGNC Symbol;Acc:HGNC:649]	protein_coding	-0.153	0.365
ENSG00000095209	714	TMEM38B	transmembrane protein 38B [Source:HGNC Symbol;Acc:HGNC:25535]	protein_coding	-0.1861	0.5092
ENSG00000095261	1515	PSMD5	proteasome 26S subunit, non-ATPase 5 [Source:HGNC Symbol;Acc:HGNC:9563]	protein_coding	-0.2595	0.3797
ENSG00000121966	1059	CXCR4	C-X-C motif chemokine receptor 4 [Source:HGNC Symbol;Acc:HGNC:2561]	protein_coding	0.3771	0.002098
ENSG00000095319	5250	NUP188	nucleoporin 188 [Source:HGNC Symbol;Acc:HGNC:17859]	protein_coding	-0.05093	0.8028
ENSG00000095321	1881	CRAT	carnitine O-acetyltransferase [Source:HGNC Symbol;Acc:HGNC:2342]	protein_coding	0.2043	0.4645
ENSG00000095370	2583	SH2D3C	SH2 domain containing 3C [Source:HGNC Symbol;Acc:HGNC:16884]	protein_coding	0.2797	0.1613
ENSG00000095380	1080	NANS	N-acetylneuraminate synthase [Source:HGNC Symbol;Acc:HGNC:19237]	protein_coding	0.06019	0.8484
ENSG00000095383	2133	TBC1D2	TBC1 domain family member 2 [Source:HGNC Symbol;Acc:HGNC:18026]	protein_coding	0.04962	0.8234
ENSG00000095397	1575	WHRN	whirlin [Source:HGNC Symbol;Acc:HGNC:16361]	protein_coding	0.03594	0.916
ENSG00000095485	1617	CWF19L1	CWF19-like 1, cell cycle control (S. pombe) [Source:HGNC Symbol;Acc:HGNC:25613]	protein_coding	-0.05702	0.8253
ENSG00000095539	2532	SEMA4G	semaphorin 4G [Source:HGNC Symbol;Acc:HGNC:10735]	protein_coding	-0.09586	1
ENSG00000162144	729	CYB561A3	cytochrome b561 family member A3 [Source:HGNC Symbol;Acc:HGNC:23014]	protein_coding	0.3087	0.01685
ENSG00000095574	1260	IKZF5	IKAROS family zinc finger 5 [Source:HGNC Symbol;Acc:HGNC:14283]	protein_coding	-0.08618	0.7943
ENSG00000095585	1371	BLNK	B-cell linker [Source:HGNC Symbol;Acc:HGNC:14211]	protein_coding	-0.1359	0.6443
ENSG00000095787	undefined	WAC	WW domain containing adaptor with coiled-coil [Source:HGNC Symbol;Acc:HGNC:17327]	protein_coding	-0.1968	0.2101
ENSG00000095794	900	CREM	cAMP responsive element modulator [Source:HGNC Symbol;Acc:HGNC:2352]	protein_coding	-0.2032	0.5486
ENSG00000095906	816	NUBP2	nucleotide binding protein 2 [Source:HGNC Symbol;Acc:HGNC:8042]	protein_coding	0.4015	0.1857
ENSG00000095951	8157	HIVEP1	human immunodeficiency virus type I enhancer binding protein 1 [Source:HGNC Symbol;Acc:HGNC:4920]	protein_coding	-0.1294	0.5624
ENSG00000095970	660	TREM2	triggering receptor expressed on myeloid cells 2 [Source:HGNC Symbol;Acc:HGNC:17761]	protein_coding	0.2964	0.355
ENSG00000096006	777	CRISP3	cysteine rich secretory protein 3 [Source:HGNC Symbol;Acc:HGNC:16904]	protein_coding	-0.4674	1
ENSG00000096060	1374	FKBP5	FK506 binding protein 5 [Source:HGNC Symbol;Acc:HGNC:3721]	protein_coding	-0.06807	0.7326
ENSG00000096063	undefined	SRPK1	SRSF protein kinase 1 [Source:HGNC Symbol;Acc:HGNC:11305]	protein_coding	-0.1637	0.5562
ENSG00000096070	2808	BRPF3	bromodomain and PHD finger containing 3 [Source:HGNC Symbol;Acc:HGNC:14256]	protein_coding	0.08968	0.699
ENSG00000096080	384	MRPS18A	mitochondrial ribosomal protein S18A [Source:HGNC Symbol;Acc:HGNC:14515]	protein_coding	0.04127	1
ENSG00000096092	300	TMEM14A	transmembrane protein 14A [Source:HGNC Symbol;Acc:HGNC:21076]	protein_coding	-0.03409	1
ENSG00000096093	1923	EFHC1	EF-hand domain containing 1 [Source:HGNC Symbol;Acc:HGNC:16406]	protein_coding	-0.05601	1
ENSG00000096384	2175	HSP90AB1	heat shock protein 90 alpha family class B member 1 [Source:HGNC Symbol;Acc:HGNC:5258]	protein_coding	-0.04281	0.7937
ENSG00000096401	2409	CDC5L	cell division cycle 5 like [Source:HGNC Symbol;Acc:HGNC:1743]	protein_coding	-0.07366	0.7611
ENSG00000096433	8016	ITPR3	inositol 1,4,5-trisphosphate receptor type 3 [Source:HGNC Symbol;Acc:HGNC:6182]	protein_coding	0.1312	0.4393
ENSG00000096654	2256	ZNF184	zinc finger protein 184 [Source:HGNC Symbol;Acc:HGNC:12975]	protein_coding	-0.07154	1
ENSG00000096696	8616	DSP	desmoplakin [Source:HGNC Symbol;Acc:HGNC:3052]	protein_coding	-0.5037	1
ENSG00000096717	2244	SIRT1	sirtuin 1 [Source:HGNC Symbol;Acc:HGNC:14929]	protein_coding	-0.3042	0.2818
ENSG00000096746	1041	HNRNPH3	heterogeneous nuclear ribonucleoprotein H3 [Source:HGNC Symbol;Acc:HGNC:5043]	protein_coding	-0.139	0.7752
ENSG00000096872	1803	IFT74	intraflagellar transport 74 [Source:HGNC Symbol;Acc:HGNC:21424]	protein_coding	-0.5233	1
ENSG00000051523	588	CYBA	cytochrome b-245 alpha chain [Source:HGNC Symbol;Acc:HGNC:2577]	protein_coding	0.4291	0.0009938
ENSG00000096996	1146	IL12RB1	interleukin 12 receptor subunit beta 1 [Source:HGNC Symbol;Acc:HGNC:5971]	protein_coding	0.2468	0.2866
ENSG00000097007	3393	ABL1	ABL proto-oncogene 1, non-receptor tyrosine kinase [Source:HGNC Symbol;Acc:HGNC:76]	protein_coding	0.2058	0.2291
ENSG00000097021	1113	ACOT7	acyl-CoA thioesterase 7 [Source:HGNC Symbol;Acc:HGNC:24157]	protein_coding	0.08746	1
ENSG00000138061	430	CYP1B1	cytochrome P450 family 1 subfamily B member 1 [Source:HGNC Symbol;Acc:HGNC:2597]	protein_coding	-0.3495	0.009245
ENSG00000097046	1725	CDC7	cell division cycle 7 [Source:HGNC Symbol;Acc:HGNC:1745]	protein_coding	-0.4151	1
ENSG00000099139	2742	PCSK5	proprotein convertase subtilisin/kexin type 5 [Source:HGNC Symbol;Acc:HGNC:8747]	protein_coding	0.01998	1
ENSG00000099194	1080	SCD	stearoyl-CoA desaturase [Source:HGNC Symbol;Acc:HGNC:10571]	protein_coding	-0.2078	0.4417
ENSG00000099203	684	TMED1	transmembrane p24 trafficking protein 1 [Source:HGNC Symbol;Acc:HGNC:17291]	protein_coding	0.2951	0.2478
ENSG00000099204	2337	ABLIM1	actin binding LIM protein 1 [Source:HGNC Symbol;Acc:HGNC:78]	protein_coding	-0.02397	0.9055
ENSG00000099219	undefined	ERMP1	endoplasmic reticulum metallopeptidase 1 [Source:HGNC Symbol;Acc:HGNC:23703]	protein_coding	-0.318	0.2523
ENSG00000099246	621	RAB18	RAB18, member RAS oncogene family [Source:HGNC Symbol;Acc:HGNC:14244]	protein_coding	-0.1314	0.6664
ENSG00000099250	2772	NRP1	neuropilin 1 [Source:HGNC Symbol;Acc:HGNC:8004]	protein_coding	-0.2004	0.32
ENSG00000099282	885	TSPAN15	tetraspanin 15 [Source:HGNC Symbol;Acc:HGNC:23298]	protein_coding	0.5217	1
ENSG00000099284	1119	H2AFY2	H2A histone family member Y2 [Source:HGNC Symbol;Acc:HGNC:14453]	protein_coding	0.3902	0.2265
ENSG00000099290	4026	FAM21A	family with sequence similarity 21 member A [Source:HGNC Symbol;Acc:HGNC:23416]	protein_coding	-0.09517	0.6779
ENSG00000099308	3930	MAST3	microtubule associated serine/threonine kinase 3 [Source:HGNC Symbol;Acc:HGNC:19036]	protein_coding	0.1534	0.4075
ENSG00000099326	2205	MZF1	myeloid zinc finger 1 [Source:HGNC Symbol;Acc:HGNC:13108]	protein_coding	-0.006026	0.9871
ENSG00000099330	795	OCEL1	occludin/ELL domain containing 1 [Source:HGNC Symbol;Acc:HGNC:26221]	protein_coding	0.3142	1
ENSG00000099331	6069	MYO9B	myosin IXB [Source:HGNC Symbol;Acc:HGNC:7609]	protein_coding	0.08969	0.5499
ENSG00000099337	942	KCNK6	potassium two pore domain channel subfamily K member 6 [Source:HGNC Symbol;Acc:HGNC:6281]	protein_coding	-0.0005501	0.9986
ENSG00000099338	879	CATSPERG	cation channel sperm associated auxiliary subunit gamma [Source:HGNC Symbol;Acc:HGNC:25243]	protein_coding	-0.1296	1
ENSG00000099341	1053	PSMD8	proteasome 26S subunit, non-ATPase 8 [Source:HGNC Symbol;Acc:HGNC:9566]	protein_coding	0.139	0.4279
ENSG00000099364	2025	FBXL19	F-box and leucine rich repeat protein 19 [Source:HGNC Symbol;Acc:HGNC:25300]	protein_coding	0.08906	0.8089
ENSG00000099365	867	STX1B	syntaxin 1B [Source:HGNC Symbol;Acc:HGNC:18539]	protein_coding	0.0594	1
ENSG00000099377	591	HSD3B7	hydroxy-delta-5-steroid dehydrogenase, 3 beta- and steroid delta-isomerase 7 [Source:HGNC Symbol;Acc:HGNC:18324]	protein_coding	-0.2045	0.3046
ENSG00000099381	5124	SETD1A	SET domain containing 1A [Source:HGNC Symbol;Acc:HGNC:29010]	protein_coding	0.1086	0.6062
ENSG00000099385	654	BCL7C	BCL tumor suppressor 7C [Source:HGNC Symbol;Acc:HGNC:1006]	protein_coding	0.3467	0.3099
ENSG00000099622	519	CIRBP	cold inducible RNA binding protein [Source:HGNC Symbol;Acc:HGNC:1982]	protein_coding	0.07827	0.6209
ENSG00000099624	507	ATP5D	ATP synthase, H+ transporting, mitochondrial F1 complex, delta subunit [Source:HGNC Symbol;Acc:HGNC:837]	protein_coding	0.1715	0.5989
ENSG00000099783	2193	HNRNPM	heterogeneous nuclear ribonucleoprotein M [Source:HGNC Symbol;Acc:HGNC:5046]	protein_coding	-0.06027	0.7386
ENSG00000099785	741	MARCH2	membrane associated ring-CH-type finger 2 [Source:HGNC Symbol;Acc:HGNC:28038]	protein_coding	0.1918	0.3526
ENSG00000099795	414	NDUFB7	NADH:ubiquinone oxidoreductase subunit B7 [Source:HGNC Symbol;Acc:HGNC:7702]	protein_coding	0.2489	0.3644
ENSG00000099797	927	TECR	trans-2,3-enoyl-CoA reductase [Source:HGNC Symbol;Acc:HGNC:4551]	protein_coding	0.1179	0.6102
ENSG00000099800	288	TIMM13	translocase of inner mitochondrial membrane 13 [Source:HGNC Symbol;Acc:HGNC:11816]	protein_coding	0.1811	0.5494
ENSG00000099804	711	CDC34	cell division cycle 34 [Source:HGNC Symbol;Acc:HGNC:1734]	protein_coding	0.2741	0.3317
ENSG00000099810	852	MTAP	methylthioadenosine phosphorylase [Source:HGNC Symbol;Acc:HGNC:7413]	protein_coding	-0.1549	1
ENSG00000099814	undefined	CEP170B	centrosomal protein 170B [Source:HGNC Symbol;Acc:HGNC:20362]	protein_coding	0.2049	1
ENSG00000099817	615	POLR2E	RNA polymerase II subunit E [Source:HGNC Symbol;Acc:HGNC:9192]	protein_coding	0.2725	0.1372
ENSG00000099821	undefined	POLRMT	RNA polymerase mitochondrial [Source:HGNC Symbol;Acc:HGNC:9200]	protein_coding	0.1438	0.5745
ENSG00000099834	1956	CDHR5	cadherin related family member 5 [Source:HGNC Symbol;Acc:HGNC:7521]	protein_coding	-0.5601	1
ENSG00000099840	627	IZUMO4	IZUMO family member 4 [Source:HGNC Symbol;Acc:HGNC:26950]	protein_coding	0.2858	1
ENSG00000099849	1014	RASSF7	Ras association domain family member 7 [Source:HGNC Symbol;Acc:HGNC:1166]	protein_coding	0.3269	0.3087
ENSG00000099860	483	GADD45B	growth arrest and DNA damage inducible beta [Source:HGNC Symbol;Acc:HGNC:4096]	protein_coding	0.2752	0.1079
ENSG00000099875	1398	MKNK2	MAP kinase interacting serine/threonine kinase 2 [Source:HGNC Symbol;Acc:HGNC:7111]	protein_coding	0.2714	0.0693
ENSG00000099889	2889	ARVCF	armadillo repeat gene deleted in velocardiofacial syndrome [Source:HGNC Symbol;Acc:HGNC:728]	protein_coding	0.1816	1
ENSG00000099899	1878	TRMT2A	tRNA methyltransferase 2 homolog A [Source:HGNC Symbol;Acc:HGNC:24974]	protein_coding	0.1984	0.396
ENSG00000099901	606	RANBP1	RAN binding protein 1 [Source:HGNC Symbol;Acc:HGNC:9847]	protein_coding	-0.005963	0.9846
ENSG00000099904	2022	ZDHHC8	zinc finger DHHC-type containing 8 [Source:HGNC Symbol;Acc:HGNC:18474]	protein_coding	0.04996	0.8647
ENSG00000099910	1905	KLHL22	kelch like family member 22 [Source:HGNC Symbol;Acc:HGNC:25888]	protein_coding	0.1066	0.7127
ENSG00000099917	2367	MED15	mediator complex subunit 15 [Source:HGNC Symbol;Acc:HGNC:14248]	protein_coding	0.1383	0.3741
ENSG00000099940	777	SNAP29	synaptosome associated protein 29 [Source:HGNC Symbol;Acc:HGNC:11133]	protein_coding	-0.1229	0.5771
ENSG00000099942	912	CRKL	CRK like proto-oncogene, adaptor protein [Source:HGNC Symbol;Acc:HGNC:2363]	protein_coding	0.1104	0.5414
ENSG00000099949	2523	LZTR1	leucine zipper like transcription regulator 1 [Source:HGNC Symbol;Acc:HGNC:6742]	protein_coding	0.1545	0.4253
ENSG00000099953	1467	MMP11	matrix metallopeptidase 11 [Source:HGNC Symbol;Acc:HGNC:7157]	protein_coding	0.4336	1
ENSG00000099954	3906	CECR2	CECR2, histone acetyl-lysine reader [Source:HGNC Symbol;Acc:HGNC:1840]	protein_coding	-0.448	1
ENSG00000099956	1158	SMARCB1	SWI/SNF related, matrix associated, actin dependent regulator of chromatin, subfamily b, member 1 [Source:HGNC Symbol;Acc:HGNC:11103]	protein_coding	0.166	0.4128
ENSG00000099958	undefined	DERL3	derlin 3 [Source:HGNC Symbol;Acc:HGNC:14236]	protein_coding	0.3821	0.2214
ENSG00000099968	1458	BCL2L13	BCL2 like 13 [Source:HGNC Symbol;Acc:HGNC:17164]	protein_coding	0.08258	0.7265
ENSG00000099974	405	DDTL	D-dopachrome tautomerase-like [Source:HGNC Symbol;Acc:HGNC:33446]	protein_coding	0.06587	1
ENSG00000099977	357	DDT	D-dopachrome tautomerase [Source:HGNC Symbol;Acc:HGNC:2732]	protein_coding	0.262	1
ENSG00000136147	879	PHF11	PHD finger protein 11 [Source:HGNC Symbol;Acc:HGNC:17024]	protein_coding	-0.8763	0.02658
ENSG00000099991	6663	CABIN1	calcineurin binding protein 1 [Source:HGNC Symbol;Acc:HGNC:24187]	protein_coding	0.1611	0.3465
ENSG00000099992	1527	TBC1D10A	TBC1 domain family member 10A [Source:HGNC Symbol;Acc:HGNC:23609]	protein_coding	0.2158	0.4688
ENSG00000099995	2382	SF3A1	splicing factor 3a subunit 1 [Source:HGNC Symbol;Acc:HGNC:10765]	protein_coding	0.1575	0.3299
ENSG00000099999	1030	RNF215	ring finger protein 215 [Source:HGNC Symbol;Acc:HGNC:33434]	protein_coding	0.1912	1
ENSG00000100003	963	SEC14L2	SEC14 like lipid binding 2 [Source:HGNC Symbol;Acc:HGNC:10699]	protein_coding	0.3815	1
ENSG00000100014	3354	SPECC1L	sperm antigen with calponin homology and coiled-coil domains 1 like [Source:HGNC Symbol;Acc:HGNC:29022]	protein_coding	0.1111	0.6151
ENSG00000100023	1563	PPIL2	peptidylprolyl isomerase like 2 [Source:HGNC Symbol;Acc:HGNC:9261]	protein_coding	0.05836	0.7748
ENSG00000100024	1155	UPB1	beta-ureidopropionase 1 [Source:HGNC Symbol;Acc:HGNC:16297]	protein_coding	0.3482	1
ENSG00000100027	360	YPEL1	yippee like 1 [Source:HGNC Symbol;Acc:HGNC:12845]	protein_coding	0.06404	0.8486
ENSG00000100028	381	SNRPD3	small nuclear ribonucleoprotein D3 polypeptide [Source:HGNC Symbol;Acc:HGNC:11160]	protein_coding	-0.2397	1
ENSG00000100029	1752	PES1	pescadillo ribosomal biogenesis factor 1 [Source:HGNC Symbol;Acc:HGNC:8848]	protein_coding	0.1118	0.5852
ENSG00000100030	1083	MAPK1	mitogen-activated protein kinase 1 [Source:HGNC Symbol;Acc:HGNC:6871]	protein_coding	-0.01763	0.9277
ENSG00000100031	1710	GGT1	gamma-glutamyltransferase 1 [Source:HGNC Symbol;Acc:HGNC:4250]	protein_coding	0.1076	1
ENSG00000100034	1365	PPM1F	protein phosphatase, Mg2+/Mn2+ dependent 1F [Source:HGNC Symbol;Acc:HGNC:19388]	protein_coding	0.3283	0.082
ENSG00000100036	1053	SLC35E4	solute carrier family 35 member E4 [Source:HGNC Symbol;Acc:HGNC:17058]	protein_coding	0.103	1
ENSG00000100038	2589	TOP3B	topoisomerase (DNA) III beta [Source:HGNC Symbol;Acc:HGNC:11993]	protein_coding	0.09319	0.7077
ENSG00000100055	1185	CYTH4	cytohesin 4 [Source:HGNC Symbol;Acc:HGNC:9505]	protein_coding	0.06194	0.7025
ENSG00000100056	1431	DGCR14	DiGeorge syndrome critical region gene 14 [Source:HGNC Symbol;Acc:HGNC:16817]	protein_coding	0.2783	0.3224
ENSG00000100060	966	MFNG	MFNG O-fucosylpeptide 3-beta-N-acetylglucosaminyltransferase [Source:HGNC Symbol;Acc:HGNC:7038]	protein_coding	0.1785	0.3526
ENSG00000100068	759	LRP5L	LDL receptor related protein 5 like [Source:HGNC Symbol;Acc:HGNC:25323]	protein_coding	0.2516	0.4944
ENSG00000100075	936	SLC25A1	solute carrier family 25 member 1 [Source:HGNC Symbol;Acc:HGNC:10979]	protein_coding	0.2275	0.3904
ENSG00000100077	2067	GRK3	G protein-coupled receptor kinase 3 [Source:HGNC Symbol;Acc:HGNC:290]	protein_coding	-0.04724	0.8302
ENSG00000100079	399	LGALS2	galectin 2 [Source:HGNC Symbol;Acc:HGNC:6562]	protein_coding	-0.01029	0.9771
ENSG00000100083	1659	GGA1	golgi associated, gamma adaptin ear containing, ARF binding protein 1 [Source:HGNC Symbol;Acc:HGNC:17842]	protein_coding	0.1341	0.4193
ENSG00000100084	3054	HIRA	histone cell cycle regulator [Source:HGNC Symbol;Acc:HGNC:4916]	protein_coding	0.02201	1
ENSG00000100092	2106	SH3BP1	SH3 domain binding protein 1 [Source:HGNC Symbol;Acc:HGNC:10824]	protein_coding	0.1531	0.4983
ENSG00000128708	1260	HAT1	histone acetyltransferase 1 [Source:HGNC Symbol;Acc:HGNC:4821]	protein_coding	-0.8687	0.0009782
ENSG00000100099	2127	HPS4	HPS4, biogenesis of lysosomal organelles complex 3 subunit 2 [Source:HGNC Symbol;Acc:HGNC:15844]	protein_coding	0.1049	0.6177
ENSG00000110367	undefined	DDX6	DEAD-box helicase 6 [Source:HGNC Symbol;Acc:HGNC:2747]	protein_coding	-0.2982	0.04812
ENSG00000100104	1020	SRRD	SRR1 domain containing [Source:HGNC Symbol;Acc:HGNC:33910]	protein_coding	0.06346	1
ENSG00000100105	1614	PATZ1	POZ/BTB and AT hook containing zinc finger 1 [Source:HGNC Symbol;Acc:HGNC:13071]	protein_coding	0.1358	0.5611
ENSG00000100106	undefined	TRIOBP	TRIO and F-actin binding protein [Source:HGNC Symbol;Acc:HGNC:17009]	protein_coding	0.2396	0.4521
ENSG00000100109	2514	TFIP11	tuftelin interacting protein 11 [Source:HGNC Symbol;Acc:HGNC:17165]	protein_coding	0.185	0.3522
ENSG00000100124	903	ANKRD54	ankyrin repeat domain 54 [Source:HGNC Symbol;Acc:HGNC:25185]	protein_coding	0.2098	0.5713
ENSG00000100129	1551	EIF3L	eukaryotic translation initiation factor 3 subunit L [Source:HGNC Symbol;Acc:HGNC:18138]	protein_coding	0.06974	0.7059
ENSG00000100138	387	SNU13	SNU13 homolog, small nuclear ribonucleoprotein (U4/U6.U5) [Source:HGNC Symbol;Acc:HGNC:7819]	protein_coding	0.1352	0.5107
ENSG00000100139	2592	MICALL1	MICAL like 1 [Source:HGNC Symbol;Acc:HGNC:29804]	protein_coding	0.09964	0.6764
ENSG00000100142	436	POLR2F	RNA polymerase II subunit F [Source:HGNC Symbol;Acc:HGNC:9193]	protein_coding	0.2903	0.3725
ENSG00000100147	690	CCDC134	coiled-coil domain containing 134 [Source:HGNC Symbol;Acc:HGNC:26185]	protein_coding	0.154	1
ENSG00000100150	4659	DEPDC5	DEP domain containing 5 [Source:HGNC Symbol;Acc:HGNC:18423]	protein_coding	-0.09322	0.709
ENSG00000100151	1248	PICK1	protein interacting with PRKCA 1 [Source:HGNC Symbol;Acc:HGNC:9394]	protein_coding	0.2276	0.5195
ENSG00000100154	7446	TTC28	tetratricopeptide repeat domain 28 [Source:HGNC Symbol;Acc:HGNC:29179]	protein_coding	-0.0227	1
ENSG00000100197	1341	CYP2D6	cytochrome P450 family 2 subfamily D member 6 [Source:HGNC Symbol;Acc:HGNC:2625]	protein_coding	-0.0475	1
ENSG00000100201	undefined	DDX17	DEAD-box helicase 17 [Source:HGNC Symbol;Acc:HGNC:2740]	protein_coding	-0.1786	0.2444
ENSG00000100207	5817	TCF20	transcription factor 20 [Source:HGNC Symbol;Acc:HGNC:11631]	protein_coding	0.04213	0.836
ENSG00000100209	708	HSCB	HscB mitochondrial iron-sulfur cluster cochaperone [Source:HGNC Symbol;Acc:HGNC:28913]	protein_coding	-0.1814	1
ENSG00000100211	381	CBY1	chibby family member 1, beta catenin antagonist [Source:HGNC Symbol;Acc:HGNC:1307]	protein_coding	-0.06773	1
ENSG00000100216	429	TOMM22	translocase of outer mitochondrial membrane 22 [Source:HGNC Symbol;Acc:HGNC:18002]	protein_coding	0.2081	0.4009
ENSG00000100219	786	XBP1	X-box binding protein 1 [Source:HGNC Symbol;Acc:HGNC:12801]	protein_coding	0.05608	0.7981
ENSG00000100220	1518	RTCB	RNA 2',3'-cyclic phosphate and 5'-OH ligase [Source:HGNC Symbol;Acc:HGNC:26935]	protein_coding	-0.266	0.137
ENSG00000100221	609	JOSD1	Josephin domain containing 1 [Source:HGNC Symbol;Acc:HGNC:28953]	protein_coding	0.1794	0.329
ENSG00000100225	1569	FBXO7	F-box protein 7 [Source:HGNC Symbol;Acc:HGNC:13586]	protein_coding	-0.09672	0.6005
ENSG00000100226	2010	GTPBP1	GTP binding protein 1 [Source:HGNC Symbol;Acc:HGNC:4669]	protein_coding	-0.08763	0.6839
ENSG00000100227	1266	POLDIP3	DNA polymerase delta interacting protein 3 [Source:HGNC Symbol;Acc:HGNC:23782]	protein_coding	0.1492	0.4018
ENSG00000100234	636	TIMP3	TIMP metallopeptidase inhibitor 3 [Source:HGNC Symbol;Acc:HGNC:11822]	protein_coding	-0.7435	0.3429
ENSG00000100239	2901	PPP6R2	protein phosphatase 6 regulatory subunit 2 [Source:HGNC Symbol;Acc:HGNC:19253]	protein_coding	0.1395	0.4142
ENSG00000100241	5607	SBF1	SET binding factor 1 [Source:HGNC Symbol;Acc:HGNC:10542]	protein_coding	0.2392	0.1005
ENSG00000100242	2217	SUN2	Sad1 and UNC84 domain containing 2 [Source:HGNC Symbol;Acc:HGNC:14210]	protein_coding	0.2149	0.1387
ENSG00000100243	906	CYB5R3	cytochrome b5 reductase 3 [Source:HGNC Symbol;Acc:HGNC:2873]	protein_coding	0.0927	0.6186
ENSG00000100246	318	DNAL4	dynein axonemal light chain 4 [Source:HGNC Symbol;Acc:HGNC:2955]	protein_coding	0.3446	1
ENSG00000100258	2049	LMF2	lipase maturation factor 2 [Source:HGNC Symbol;Acc:HGNC:25096]	protein_coding	0.1248	0.4966
ENSG00000100263	1161	RHBDD3	rhomboid domain containing 3 [Source:HGNC Symbol;Acc:HGNC:1308]	protein_coding	0.1934	0.5338
ENSG00000100266	1461	PACSIN2	protein kinase C and casein kinase substrate in neurons 2 [Source:HGNC Symbol;Acc:HGNC:8571]	protein_coding	-0.03421	0.8703
ENSG00000100271	1272	TTLL1	tubulin tyrosine ligase like 1 [Source:HGNC Symbol;Acc:HGNC:1312]	protein_coding	0.1263	1
ENSG00000160570	966	DEDD2	death effector domain containing 2 [Source:HGNC Symbol;Acc:HGNC:24450]	protein_coding	0.361	0.02123
ENSG00000100281	1806	HMGXB4	HMG-box containing 4 [Source:HGNC Symbol;Acc:HGNC:5003]	protein_coding	0.008197	0.9801
ENSG00000124795	1026	DEK	DEK proto-oncogene [Source:HGNC Symbol;Acc:HGNC:2768]	protein_coding	-0.4489	0.007152
ENSG00000100285	3063	NEFH	neurofilament heavy polypeptide [Source:HGNC Symbol;Acc:HGNC:7737]	protein_coding	-0.02151	1
ENSG00000100288	1188	CHKB	choline kinase beta [Source:HGNC Symbol;Acc:HGNC:1938]	protein_coding	0.09539	1
ENSG00000100292	867	HMOX1	heme oxygenase 1 [Source:HGNC Symbol;Acc:HGNC:5013]	protein_coding	0.06436	0.76
ENSG00000100294	1173	MCAT	malonyl-CoA-acyl carrier protein transacylase [Source:HGNC Symbol;Acc:HGNC:29622]	protein_coding	0.3538	1
ENSG00000100296	384	THOC5	THO complex 5 [Source:HGNC Symbol;Acc:HGNC:19074]	protein_coding	0.1295	0.6159
ENSG00000100297	2205	MCM5	minichromosome maintenance complex component 5 [Source:HGNC Symbol;Acc:HGNC:6948]	protein_coding	0.1843	0.3858
ENSG00000100298	549	APOBEC3H	apolipoprotein B mRNA editing enzyme catalytic subunit 3H [Source:HGNC Symbol;Acc:HGNC:24100]	protein_coding	0.154	1
ENSG00000100299	1530	ARSA	arylsulfatase A [Source:HGNC Symbol;Acc:HGNC:713]	protein_coding	0.1159	0.6093
ENSG00000100300	510	TSPO	translocator protein [Source:HGNC Symbol;Acc:HGNC:1158]	protein_coding	0.2615	0.2464
ENSG00000100304	1935	TTLL12	tubulin tyrosine ligase like 12 [Source:HGNC Symbol;Acc:HGNC:28974]	protein_coding	0.3053	0.4388
ENSG00000100307	756	CBX7	chromobox 7 [Source:HGNC Symbol;Acc:HGNC:1557]	protein_coding	0.2223	0.2031
ENSG00000164163	1800	ABCE1	ATP binding cassette subfamily E member 1 [Source:HGNC Symbol;Acc:HGNC:69]	protein_coding	-0.8391	6.623e-05
ENSG00000100316	1212	RPL3	ribosomal protein L3 [Source:HGNC Symbol;Acc:HGNC:10332]	protein_coding	0.1509	0.3656
ENSG00000100319	513	ZMAT5	zinc finger matrin-type 5 [Source:HGNC Symbol;Acc:HGNC:28046]	protein_coding	0.203	0.6091
ENSG00000100321	357	SYNGR1	synaptogyrin 1 [Source:HGNC Symbol;Acc:HGNC:11498]	protein_coding	0.118	1
ENSG00000100324	1515	TAB1	TGF-beta activated kinase 1 (MAP3K7) binding protein 1 [Source:HGNC Symbol;Acc:HGNC:18157]	protein_coding	0.1892	0.4332
ENSG00000100325	2274	ASCC2	activating signal cointegrator 1 complex subunit 2 [Source:HGNC Symbol;Acc:HGNC:24103]	protein_coding	0.04037	0.853
ENSG00000100330	3189	MTMR3	myotubularin related protein 3 [Source:HGNC Symbol;Acc:HGNC:7451]	protein_coding	0.1277	0.454
ENSG00000100335	1392	MIEF1	mitochondrial elongation factor 1 [Source:HGNC Symbol;Acc:HGNC:25979]	protein_coding	0.09873	0.6444
ENSG00000100336	324	APOL4	apolipoprotein L4 [Source:HGNC Symbol;Acc:HGNC:14867]	protein_coding	-0.1756	0.6413
ENSG00000100342	1245	APOL1	apolipoprotein L1 [Source:HGNC Symbol;Acc:HGNC:618]	protein_coding	-0.0869	0.6931
ENSG00000100345	5883	MYH9	myosin heavy chain 9 [Source:HGNC Symbol;Acc:HGNC:7579]	protein_coding	0.2014	0.1127
ENSG00000100346	6051	CACNA1I	calcium voltage-gated channel subunit alpha1 I [Source:HGNC Symbol;Acc:HGNC:1396]	protein_coding	-0.0737	0.8355
ENSG00000100347	1410	SAMM50	SAMM50 sorting and assembly machinery component [Source:HGNC Symbol;Acc:HGNC:24276]	protein_coding	0.07549	0.8037
ENSG00000100348	501	TXN2	thioredoxin 2 [Source:HGNC Symbol;Acc:HGNC:17772]	protein_coding	0.1316	0.5869
ENSG00000100350	2055	FOXRED2	FAD dependent oxidoreductase domain containing 2 [Source:HGNC Symbol;Acc:HGNC:26264]	protein_coding	0.1093	0.7817
ENSG00000100351	993	GRAP2	GRB2-related adaptor protein 2 [Source:HGNC Symbol;Acc:HGNC:4563]	protein_coding	0.0561	0.8215
ENSG00000100353	1647	EIF3D	eukaryotic translation initiation factor 3 subunit D [Source:HGNC Symbol;Acc:HGNC:3278]	protein_coding	0.08214	0.626
ENSG00000100354	3090	TNRC6B	trinucleotide repeat containing 6B [Source:HGNC Symbol;Acc:HGNC:29190]	protein_coding	-0.114	0.5332
ENSG00000100359	2250	SGSM3	small G protein signaling modulator 3 [Source:HGNC Symbol;Acc:HGNC:25228]	protein_coding	0.1685	0.3691
ENSG00000100360	558	IFT27	intraflagellar transport 27 [Source:HGNC Symbol;Acc:HGNC:18626]	protein_coding	-0.02594	0.9337
ENSG00000100364	1230	KIAA0930	KIAA0930 [Source:HGNC Symbol;Acc:HGNC:1314]	protein_coding	-0.007221	0.969
ENSG00000137145	2091	DENND4C	DENN domain containing 4C [Source:HGNC Symbol;Acc:HGNC:26079]	protein_coding	-0.5397	0.001841
ENSG00000100368	2670	CSF2RB	colony stimulating factor 2 receptor beta common subunit [Source:HGNC Symbol;Acc:HGNC:2436]	protein_coding	0.2327	0.1311
ENSG00000100372	192	SLC25A17	solute carrier family 25 member 17 [Source:HGNC Symbol;Acc:HGNC:10987]	protein_coding	0.08319	1
ENSG00000100376	1074	FAM118A	family with sequence similarity 118 member A [Source:HGNC Symbol;Acc:HGNC:1313]	protein_coding	0.1563	0.5164
ENSG00000100379	894	KCTD17	potassium channel tetramerization domain containing 17 [Source:HGNC Symbol;Acc:HGNC:25705]	protein_coding	0.2953	0.2725
ENSG00000100380	1110	ST13	suppression of tumorigenicity 13 (colon carcinoma) (Hsp70 interacting protein) [Source:HGNC Symbol;Acc:HGNC:11343]	protein_coding	-0.01241	0.9549
ENSG00000154359	2322	LONRF1	LON peptidase N-terminal domain and ring finger 1 [Source:HGNC Symbol;Acc:HGNC:26302]	protein_coding	-0.8196	0.004597
ENSG00000100387	327	RBX1	ring-box 1 [Source:HGNC Symbol;Acc:HGNC:9928]	protein_coding	-0.008974	1
ENSG00000100393	7245	EP300	E1A binding protein p300 [Source:HGNC Symbol;Acc:HGNC:3373]	protein_coding	-0.01528	0.9393
ENSG00000100395	2118	L3MBTL2	L3MBTL2 polycomb repressive complex 1 subunit [Source:HGNC Symbol;Acc:HGNC:18594]	protein_coding	0.144	0.5745
ENSG00000100401	1764	RANGAP1	Ran GTPase activating protein 1 [Source:HGNC Symbol;Acc:HGNC:9854]	protein_coding	0.05972	0.7899
ENSG00000100403	2934	ZC3H7B	zinc finger CCCH-type containing 7B [Source:HGNC Symbol;Acc:HGNC:30869]	protein_coding	0.0715	0.7049
ENSG00000100410	333	PHF5A	PHD finger protein 5A [Source:HGNC Symbol;Acc:HGNC:18000]	protein_coding	0.03386	0.9257
ENSG00000100412	2343	ACO2	aconitase 2 [Source:HGNC Symbol;Acc:HGNC:118]	protein_coding	0.08404	0.6822
ENSG00000100413	528	POLR3H	RNA polymerase III subunit H [Source:HGNC Symbol;Acc:HGNC:30349]	protein_coding	0.1825	0.5265
ENSG00000100416	1266	TRMU	tRNA 5-methylaminomethyl-2-thiouridylate methyltransferase [Source:HGNC Symbol;Acc:HGNC:25481]	protein_coding	0.01245	0.9651
ENSG00000100417	789	PMM1	phosphomannomutase 1 [Source:HGNC Symbol;Acc:HGNC:9114]	protein_coding	0.3501	0.3087
ENSG00000100418	507	DESI1	desumoylating isopeptidase 1 [Source:HGNC Symbol;Acc:HGNC:24577]	protein_coding	0.004626	0.9859
ENSG00000100422	1614	CERK	ceramide kinase [Source:HGNC Symbol;Acc:HGNC:19256]	protein_coding	0.1905	0.2419
ENSG00000100425	3177	BRD1	bromodomain containing 1 [Source:HGNC Symbol;Acc:HGNC:1102]	protein_coding	0.1293	0.4809
ENSG00000100426	3516	ZBED4	zinc finger BED-type containing 4 [Source:HGNC Symbol;Acc:HGNC:20721]	protein_coding	0.03946	0.8908
ENSG00000100427	1134	MLC1	megalencephalic leukoencephalopathy with subcortical cysts 1 [Source:HGNC Symbol;Acc:HGNC:17082]	protein_coding	0.05504	1
ENSG00000100439	450	ABHD4	abhydrolase domain containing 4 [Source:HGNC Symbol;Acc:HGNC:20154]	protein_coding	0.2093	0.4051
ENSG00000100441	2037	KHNYN	KH and NYN domain containing [Source:HGNC Symbol;Acc:HGNC:20166]	protein_coding	0.08088	0.6422
ENSG00000100442	675	FKBP3	FK506 binding protein 3 [Source:HGNC Symbol;Acc:HGNC:3719]	protein_coding	-0.2817	0.4379
ENSG00000100445	882	SDR39U1	short chain dehydrogenase/reductase family 39U member 1 [Source:HGNC Symbol;Acc:HGNC:20275]	protein_coding	0.2261	0.5699
ENSG00000100450	741	GZMH	granzyme H [Source:HGNC Symbol;Acc:HGNC:4710]	protein_coding	0.2588	0.1742
ENSG00000100453	744	GZMB	granzyme B [Source:HGNC Symbol;Acc:HGNC:4709]	protein_coding	0.1396	0.484
ENSG00000100461	undefined	RBM23	RNA binding motif protein 23 [Source:HGNC Symbol;Acc:HGNC:20155]	protein_coding	0.08172	0.6784
ENSG00000100462	1731	PRMT5	protein arginine methyltransferase 5 [Source:HGNC Symbol;Acc:HGNC:10894]	protein_coding	0.1395	0.6571
ENSG00000100473	1653	COCH	cochlin [Source:HGNC Symbol;Acc:HGNC:2180]	protein_coding	-0.07882	1
ENSG00000100478	480	AP4S1	adaptor related protein complex 4 sigma 1 subunit [Source:HGNC Symbol;Acc:HGNC:575]	protein_coding	-0.3226	1
ENSG00000100483	585	VCPKMT	valosin containing protein lysine methyltransferase [Source:HGNC Symbol;Acc:HGNC:20352]	protein_coding	0.1153	1
ENSG00000100485	3999	SOS2	SOS Ras/Rho guanine nucleotide exchange factor 2 [Source:HGNC Symbol;Acc:HGNC:11188]	protein_coding	-0.246	0.3191
ENSG00000100490	831	CDKL1	cyclin dependent kinase like 1 [Source:HGNC Symbol;Acc:HGNC:1781]	protein_coding	-0.4208	1
ENSG00000100503	6402	NIN	ninein [Source:HGNC Symbol;Acc:HGNC:14906]	protein_coding	-0.09273	0.5921
ENSG00000100504	2544	PYGL	phosphorylase, glycogen, liver [Source:HGNC Symbol;Acc:HGNC:9725]	protein_coding	0.03863	0.8746
ENSG00000100519	1212	PSMC6	proteasome 26S subunit, ATPase 6 [Source:HGNC Symbol;Acc:HGNC:9553]	protein_coding	-0.3852	0.06663
ENSG00000100522	555	GNPNAT1	glucosamine-phosphate N-acetyltransferase 1 [Source:HGNC Symbol;Acc:HGNC:19980]	protein_coding	-0.3116	1
ENSG00000100523	2703	DDHD1	DDHD domain containing 1 [Source:HGNC Symbol;Acc:HGNC:19714]	protein_coding	-0.3402	0.06439
ENSG00000100528	435	CNIH1	cornichon family AMPA receptor auxiliary protein 1 [Source:HGNC Symbol;Acc:HGNC:19431]	protein_coding	-0.2645	0.4846
ENSG00000100532	999	CGRRF1	cell growth regulator with ring finger domain 1 [Source:HGNC Symbol;Acc:HGNC:15528]	protein_coding	-0.2831	1
ENSG00000100554	744	ATP6V1D	ATPase H+ transporting V1 subunit D [Source:HGNC Symbol;Acc:HGNC:13527]	protein_coding	-0.3151	0.2031
ENSG00000100564	567	PIGH	phosphatidylinositol glycan anchor biosynthesis class H [Source:HGNC Symbol;Acc:HGNC:8964]	protein_coding	-0.07478	0.8473
ENSG00000100567	768	PSMA3	proteasome subunit alpha 3 [Source:HGNC Symbol;Acc:HGNC:9532]	protein_coding	-0.3382	0.07009
ENSG00000100568	135	VTI1B	vesicle transport through interaction with t-SNAREs 1B [Source:HGNC Symbol;Acc:HGNC:17793]	protein_coding	0.2061	0.3937
ENSG00000100575	undefined	TIMM9	translocase of inner mitochondrial membrane 9 [Source:HGNC Symbol;Acc:HGNC:11819]	protein_coding	-0.2712	1
ENSG00000100577	651	GSTZ1	glutathione S-transferase zeta 1 [Source:HGNC Symbol;Acc:HGNC:4643]	protein_coding	0.2348	0.4688
ENSG00000100578	4419	KIAA0586	KIAA0586 [Source:HGNC Symbol;Acc:HGNC:19960]	protein_coding	-0.2419	0.4814
ENSG00000100580	978	TMED8	transmembrane p24 trafficking protein family member 8 [Source:HGNC Symbol;Acc:HGNC:18633]	protein_coding	0.03341	1
ENSG00000100591	1017	AHSA1	activator of Hsp90 ATPase activity 1 [Source:HGNC Symbol;Acc:HGNC:1189]	protein_coding	0.02924	0.9067
ENSG00000100592	3207	DAAM1	dishevelled associated activator of morphogenesis 1 [Source:HGNC Symbol;Acc:HGNC:18142]	protein_coding	-0.1297	1
ENSG00000109606	2388	DHX15	DEAH-box helicase 15 [Source:HGNC Symbol;Acc:HGNC:2738]	protein_coding	-0.3988	0.004175
ENSG00000100599	2958	RIN3	Ras and Rab interactor 3 [Source:HGNC Symbol;Acc:HGNC:18751]	protein_coding	0.1321	0.4769
ENSG00000100600	1302	LGMN	legumain [Source:HGNC Symbol;Acc:HGNC:9472]	protein_coding	-0.1177	0.5096
ENSG00000100601	1170	ALKBH1	alkB homolog 1, histone H2A dioxygenase [Source:HGNC Symbol;Acc:HGNC:17911]	protein_coding	0.1669	0.6818
ENSG00000100603	1611	SNW1	SNW domain containing 1 [Source:HGNC Symbol;Acc:HGNC:16696]	protein_coding	-0.1054	0.6196
ENSG00000100605	1245	ITPK1	inositol-tetrakisphosphate 1-kinase [Source:HGNC Symbol;Acc:HGNC:6177]	protein_coding	0.06193	0.7817
ENSG00000100612	1020	DHRS7	dehydrogenase/reductase 7 [Source:HGNC Symbol;Acc:HGNC:21524]	protein_coding	-0.06375	0.7936
ENSG00000100614	1368	PPM1A	protein phosphatase, Mg2+/Mn2+ dependent 1A [Source:HGNC Symbol;Acc:HGNC:9275]	protein_coding	-0.1833	0.4293
ENSG00000100629	1308	CEP128	centrosomal protein 128 [Source:HGNC Symbol;Acc:HGNC:20359]	protein_coding	0.04686	1
ENSG00000100632	undefined	ERH	enhancer of rudimentary homolog (Drosophila) [Source:HGNC Symbol;Acc:HGNC:3447]	protein_coding	-0.04177	0.8886
ENSG00000100644	2208	HIF1A	hypoxia inducible factor 1 alpha subunit [Source:HGNC Symbol;Acc:HGNC:4910]	protein_coding	-0.2215	0.2622
ENSG00000100647	912	SUSD6	sushi domain containing 6 [Source:HGNC Symbol;Acc:HGNC:19956]	protein_coding	0.21	0.2063
ENSG00000100650	819	SRSF5	serine and arginine rich splicing factor 5 [Source:HGNC Symbol;Acc:HGNC:10787]	protein_coding	-0.008657	0.9637
ENSG00000100664	1296	EIF5	eukaryotic translation initiation factor 5 [Source:HGNC Symbol;Acc:HGNC:3299]	protein_coding	-0.2178	0.1876
ENSG00000100697	5769	DICER1	dicer 1, ribonuclease III [Source:HGNC Symbol;Acc:HGNC:17098]	protein_coding	-0.2325	0.1107
ENSG00000100711	759	ZFYVE21	zinc finger FYVE-type containing 21 [Source:HGNC Symbol;Acc:HGNC:20760]	protein_coding	0.06143	0.8819
ENSG00000100714	2808	MTHFD1	methylenetetrahydrofolate dehydrogenase, cyclohydrolase and formyltetrahydrofolate synthetase 1 [Source:HGNC Symbol;Acc:HGNC:7432]	protein_coding	-0.03865	0.8818
ENSG00000100721	345	TCL1A	T-cell leukemia/lymphoma 1A [Source:HGNC Symbol;Acc:HGNC:11648]	protein_coding	0.2673	0.1759
ENSG00000100722	2211	ZC3H14	zinc finger CCCH-type containing 14 [Source:HGNC Symbol;Acc:HGNC:20509]	protein_coding	-0.2007	0.4278
ENSG00000100726	2514	TELO2	telomere maintenance 2 [Source:HGNC Symbol;Acc:HGNC:29099]	protein_coding	0.2918	0.1904
ENSG00000100731	7026	PCNX1	pecanex homolog 1 (Drosophila) [Source:HGNC Symbol;Acc:HGNC:19740]	protein_coding	-0.02913	0.897
ENSG00000100744	420	GSKIP	GSK3B interacting protein [Source:HGNC Symbol;Acc:HGNC:20343]	protein_coding	-0.056	1
ENSG00000100749	1191	VRK1	vaccinia related kinase 1 [Source:HGNC Symbol;Acc:HGNC:12718]	protein_coding	-0.3465	1
ENSG00000100764	1323	PSMC1	proteasome 26S subunit, ATPase 1 [Source:HGNC Symbol;Acc:HGNC:9547]	protein_coding	-0.00754	0.9736
ENSG00000100767	2427	PAPLN	papilin, proteoglycan like sulfated glycoprotein [Source:HGNC Symbol;Acc:HGNC:19262]	protein_coding	-0.05935	0.8614
ENSG00000100784	1650	RPS6KA5	ribosomal protein S6 kinase A5 [Source:HGNC Symbol;Acc:HGNC:10434]	protein_coding	-0.144	0.6985
ENSG00000100796	1630	PPP4R3A	protein phosphatase 4 regulatory subunit 3A [Source:HGNC Symbol;Acc:HGNC:20219]	protein_coding	-0.2166	0.2574
ENSG00000100802	1617	C14orf93	chromosome 14 open reading frame 93 [Source:HGNC Symbol;Acc:HGNC:20162]	protein_coding	0.1134	0.7937
ENSG00000100804	234	PSMB5	proteasome subunit beta 5 [Source:HGNC Symbol;Acc:HGNC:9542]	protein_coding	0.1121	0.7406
ENSG00000100811	1245	YY1	YY1 transcription factor [Source:HGNC Symbol;Acc:HGNC:12856]	protein_coding	0.04675	0.8306
ENSG00000100813	4026	ACIN1	apoptotic chromatin condensation inducer 1 [Source:HGNC Symbol;Acc:HGNC:17066]	protein_coding	0.043	0.8078
ENSG00000100814	834	CCNB1IP1	cyclin B1 interacting protein 1 [Source:HGNC Symbol;Acc:HGNC:19437]	protein_coding	-0.07717	0.8547
ENSG00000100815	5940	TRIP11	thyroid hormone receptor interactor 11 [Source:HGNC Symbol;Acc:HGNC:12305]	protein_coding	-0.2765	0.3146
ENSG00000100823	957	APEX1	apurinic/apyrimidinic endodeoxyribonuclease 1 [Source:HGNC Symbol;Acc:HGNC:587]	protein_coding	-0.00723	0.9751
ENSG00000100836	921	PABPN1	poly(A) binding protein nuclear 1 [Source:HGNC Symbol;Acc:HGNC:8565]	protein_coding	0.05679	0.7636
ENSG00000100852	undefined	ARHGAP5	Rho GTPase activating protein 5 [Source:HGNC Symbol;Acc:HGNC:675]	protein_coding	-0.4438	0.1409
ENSG00000100865	639	CINP	cyclin dependent kinase 2 interacting protein [Source:HGNC Symbol;Acc:HGNC:23789]	protein_coding	-0.1036	0.7913
ENSG00000135317	2841	SNX14	sorting nexin 14 [Source:HGNC Symbol;Acc:HGNC:14977]	protein_coding	-0.8172	0.0009338
ENSG00000100888	7746	CHD8	chromodomain helicase DNA binding protein 8 [Source:HGNC Symbol;Acc:HGNC:20153]	protein_coding	-0.01568	0.9432
ENSG00000100889	1923	PCK2	phosphoenolpyruvate carboxykinase 2, mitochondrial [Source:HGNC Symbol;Acc:HGNC:8725]	protein_coding	0.007359	0.9732
ENSG00000100890	1704	KIAA0391	KIAA0391 [Source:HGNC Symbol;Acc:HGNC:19958]	protein_coding	-0.2045	0.5286
ENSG00000100897	216	DCAF11	DDB1 and CUL4 associated factor 11 [Source:HGNC Symbol;Acc:HGNC:20258]	protein_coding	0.1011	0.5699
ENSG00000100902	741	PSMA6	proteasome subunit alpha 6 [Source:HGNC Symbol;Acc:HGNC:9535]	protein_coding	-0.1445	0.4528
ENSG00000100906	954	NFKBIA	NFKB inhibitor alpha [Source:HGNC Symbol;Acc:HGNC:7797]	protein_coding	0.2444	0.1066
ENSG00000100908	627	EMC9	ER membrane protein complex subunit 9 [Source:HGNC Symbol;Acc:HGNC:20273]	protein_coding	0.1206	1
ENSG00000100911	720	PSME2	proteasome activator subunit 2 [Source:HGNC Symbol;Acc:HGNC:9569]	protein_coding	0.1219	0.4621
ENSG00000100916	972	BRMS1L	breast cancer metastasis-suppressor 1-like [Source:HGNC Symbol;Acc:HGNC:20512]	protein_coding	-0.01366	1
ENSG00000100918	223	REC8	REC8 meiotic recombination protein [Source:HGNC Symbol;Acc:HGNC:16879]	protein_coding	-0.08007	0.82
ENSG00000100926	1821	TM9SF1	transmembrane 9 superfamily member 1 [Source:HGNC Symbol;Acc:HGNC:11864]	protein_coding	0.2477	1
ENSG00000100934	2298	SEC23A	Sec23 homolog A, coat complex II component [Source:HGNC Symbol;Acc:HGNC:10701]	protein_coding	-0.2095	0.3437
ENSG00000100938	1050	GMPR2	guanosine monophosphate reductase 2 [Source:HGNC Symbol;Acc:HGNC:4377]	protein_coding	0.1593	0.4664
ENSG00000100941	2154	PNN	pinin, desmosome associated protein [Source:HGNC Symbol;Acc:HGNC:9162]	protein_coding	-0.04639	0.8478
ENSG00000100949	1704	RABGGTA	Rab geranylgeranyltransferase alpha subunit [Source:HGNC Symbol;Acc:HGNC:9795]	protein_coding	0.06804	0.7711
ENSG00000100979	1326	PLTP	phospholipid transfer protein [Source:HGNC Symbol;Acc:HGNC:9093]	protein_coding	0.2589	1
ENSG00000100982	2115	PCIF1	PDX1 C-terminal inhibiting factor 1 [Source:HGNC Symbol;Acc:HGNC:16200]	protein_coding	0.2172	0.2132
ENSG00000100983	1425	GSS	glutathione synthetase [Source:HGNC Symbol;Acc:HGNC:4624]	protein_coding	0.08186	0.7251
ENSG00000100985	2124	MMP9	matrix metallopeptidase 9 [Source:HGNC Symbol;Acc:HGNC:7176]	protein_coding	0.2719	0.411
ENSG00000100991	2394	TRPC4AP	transient receptor potential cation channel subfamily C member 4 associated protein [Source:HGNC Symbol;Acc:HGNC:16181]	protein_coding	0.0937	0.582
ENSG00000100994	2532	PYGB	phosphorylase, glycogen; brain [Source:HGNC Symbol;Acc:HGNC:9723]	protein_coding	0.1309	0.4998
ENSG00000100997	1197	ABHD12	abhydrolase domain containing 12 [Source:HGNC Symbol;Acc:HGNC:15868]	protein_coding	0.1931	0.2399
ENSG00000101000	717	PROCR	protein C receptor [Source:HGNC Symbol;Acc:HGNC:9452]	protein_coding	0.1807	1
ENSG00000101003	591	GINS1	GINS complex subunit 1 [Source:HGNC Symbol;Acc:HGNC:28980]	protein_coding	-0.1851	1
ENSG00000101017	612	CD40	CD40 molecule [Source:HGNC Symbol;Acc:HGNC:11919]	protein_coding	0.1254	0.5295
ENSG00000101019	819	UQCC1	ubiquinol-cytochrome c reductase complex assembly factor 1 [Source:HGNC Symbol;Acc:HGNC:15891]	protein_coding	0.0345	0.9155
ENSG00000101040	3507	ZMYND8	zinc finger MYND-type containing 8 [Source:HGNC Symbol;Acc:HGNC:9397]	protein_coding	0.1801	0.4279
ENSG00000101052	1314	IFT52	intraflagellar transport 52 [Source:HGNC Symbol;Acc:HGNC:15901]	protein_coding	-0.1301	0.6944
ENSG00000101057	2103	MYBL2	MYB proto-oncogene like 2 [Source:HGNC Symbol;Acc:HGNC:7548]	protein_coding	0.2159	1
ENSG00000101079	1128	NDRG3	NDRG family member 3 [Source:HGNC Symbol;Acc:HGNC:14462]	protein_coding	-0.09487	0.74
ENSG00000101082	786	SLA2	Src like adaptor 2 [Source:HGNC Symbol;Acc:HGNC:17329]	protein_coding	0.2663	0.1552
ENSG00000101084	432	C20orf24	chromosome 20 open reading frame 24 [Source:HGNC Symbol;Acc:HGNC:15870]	protein_coding	-0.0534	0.8215
ENSG00000101096	2766	NFATC2	nuclear factor of activated T-cells 2 [Source:HGNC Symbol;Acc:HGNC:7776]	protein_coding	0.1354	0.4707
ENSG00000101104	1845	PABPC1L	poly(A) binding protein cytoplasmic 1 like [Source:HGNC Symbol;Acc:HGNC:15797]	protein_coding	-0.07691	0.846
ENSG00000101109	1389	STK4	serine/threonine kinase 4 [Source:HGNC Symbol;Acc:HGNC:11408]	protein_coding	-0.08817	0.6006
ENSG00000101126	3309	ADNP	activity dependent neuroprotector homeobox [Source:HGNC Symbol;Acc:HGNC:15766]	protein_coding	-0.1412	0.4597
ENSG00000101132	405	PFDN4	prefoldin subunit 4 [Source:HGNC Symbol;Acc:HGNC:8868]	protein_coding	-0.1685	1
ENSG00000101138	1296	CSTF1	cleavage stimulation factor subunit 1 [Source:HGNC Symbol;Acc:HGNC:2483]	protein_coding	0.0427	0.9025
ENSG00000101146	1107	RAE1	ribonucleic acid export 1 [Source:HGNC Symbol;Acc:HGNC:9828]	protein_coding	-0.006426	0.9834
ENSG00000101150	690	TPD52L2	tumor protein D52 like 2 [Source:HGNC Symbol;Acc:HGNC:12007]	protein_coding	0.1056	0.5076
ENSG00000101152	597	DNAJC5	DnaJ heat shock protein family (Hsp40) member C5 [Source:HGNC Symbol;Acc:HGNC:16235]	protein_coding	0.2118	0.1295
ENSG00000101158	1781	NELFCD	negative elongation factor complex member C/D [Source:HGNC Symbol;Acc:HGNC:15934]	protein_coding	0.04816	0.8249
ENSG00000101160	912	CTSZ	cathepsin Z [Source:HGNC Symbol;Acc:HGNC:2547]	protein_coding	0.06422	0.6869
ENSG00000101161	2826	PRPF6	pre-mRNA processing factor 6 [Source:HGNC Symbol;Acc:HGNC:15860]	protein_coding	0.1314	0.4388
ENSG00000101162	1356	TUBB1	tubulin beta 1 class VI [Source:HGNC Symbol;Acc:HGNC:16257]	protein_coding	0.2825	1
ENSG00000101166	585	PRELID3B	PRELI domain containing 3B [Source:HGNC Symbol;Acc:HGNC:15892]	protein_coding	0.0121	0.968
ENSG00000101181	1221	MTG2	mitochondrial ribosome associated GTPase 2 [Source:HGNC Symbol;Acc:HGNC:16239]	protein_coding	0.03728	0.9059
ENSG00000101182	450	PSMA7	proteasome subunit alpha 7 [Source:HGNC Symbol;Acc:HGNC:9536]	protein_coding	0.07729	0.6572
ENSG00000101187	2169	SLCO4A1	solute carrier organic anion transporter family member 4A1 [Source:HGNC Symbol;Acc:HGNC:10953]	protein_coding	-0.1686	1
ENSG00000101189	615	MRGBP	MRG domain binding protein [Source:HGNC Symbol;Acc:HGNC:15866]	protein_coding	0.07499	0.8209
ENSG00000101190	1452	TCFL5	transcription factor like 5 [Source:HGNC Symbol;Acc:HGNC:11646]	protein_coding	0.1673	1
ENSG00000101191	6723	DIDO1	death inducer-obliterator 1 [Source:HGNC Symbol;Acc:HGNC:2680]	protein_coding	0.05089	0.7863
ENSG00000101193	687	GID8	GID complex subunit 8 homolog [Source:HGNC Symbol;Acc:HGNC:15857]	protein_coding	0.1256	0.5602
ENSG00000101194	1293	SLC17A9	solute carrier family 17 member 9 [Source:HGNC Symbol;Acc:HGNC:16192]	protein_coding	0.005905	0.9864
ENSG00000101199	1245	ARFGAP1	ADP ribosylation factor GTPase activating protein 1 [Source:HGNC Symbol;Acc:HGNC:15852]	protein_coding	0.1164	0.505
ENSG00000101213	405	PTK6	protein tyrosine kinase 6 [Source:HGNC Symbol;Acc:HGNC:9617]	protein_coding	-0.0564	1
ENSG00000101216	1593	GMEB2	glucocorticoid modulatory element binding protein 2 [Source:HGNC Symbol;Acc:HGNC:4371]	protein_coding	0.2024	0.4279
ENSG00000101220	600	C20orf27	chromosome 20 open reading frame 27 [Source:HGNC Symbol;Acc:HGNC:15873]	protein_coding	0.2491	0.4688
ENSG00000101224	1743	CDC25B	cell division cycle 25B [Source:HGNC Symbol;Acc:HGNC:1726]	protein_coding	-0.008142	0.969
ENSG00000101236	447	RNF24	ring finger protein 24 [Source:HGNC Symbol;Acc:HGNC:13779]	protein_coding	0.2228	0.4201
ENSG00000101246	undefined	ARFRP1	ADP ribosylation factor related protein 1 [Source:HGNC Symbol;Acc:HGNC:662]	protein_coding	0.1705	0.543
ENSG00000101247	804	NDUFAF5	NADH:ubiquinone oxidoreductase complex assembly factor 5 [Source:HGNC Symbol;Acc:HGNC:15899]	protein_coding	-0.1855	1
ENSG00000101255	1077	TRIB3	tribbles pseudokinase 3 [Source:HGNC Symbol;Acc:HGNC:16228]	protein_coding	0.2235	1
ENSG00000101265	981	RASSF2	Ras association domain family member 2 [Source:HGNC Symbol;Acc:HGNC:9883]	protein_coding	0.1955	0.197
ENSG00000101266	1176	CSNK2A1	casein kinase 2 alpha 1 [Source:HGNC Symbol;Acc:HGNC:2457]	protein_coding	-0.1854	0.3436
ENSG00000101290	undefined	CDS2	CDP-diacylglycerol synthase 2 [Source:HGNC Symbol;Acc:HGNC:1801]	protein_coding	0.001421	0.9939
ENSG00000101294	1185	HM13	histocompatibility minor 13 [Source:HGNC Symbol;Acc:HGNC:16435]	protein_coding	0.07635	0.6409
ENSG00000101298	1617	SNPH	syntaphilin [Source:HGNC Symbol;Acc:HGNC:15931]	protein_coding	0.2042	1
ENSG00000101307	543	SIRPB1	signal regulatory protein beta 1 [Source:HGNC Symbol;Acc:HGNC:15928]	protein_coding	0.03077	0.903
ENSG00000101310	2304	SEC23B	Sec23 homolog B, coat complex II component [Source:HGNC Symbol;Acc:HGNC:10702]	protein_coding	0.04172	0.8541
ENSG00000101335	519	MYL9	myosin light chain 9 [Source:HGNC Symbol;Acc:HGNC:15754]	protein_coding	-0.4924	1
ENSG00000101336	126	HCK	HCK proto-oncogene, Src family tyrosine kinase [Source:HGNC Symbol;Acc:HGNC:4840]	protein_coding	0.2237	0.127
ENSG00000101337	1878	TM9SF4	transmembrane 9 superfamily member 4 [Source:HGNC Symbol;Acc:HGNC:30797]	protein_coding	0.1477	0.4658
ENSG00000101342	648	TLDC2	TBC/LysM-associated domain containing 2 [Source:HGNC Symbol;Acc:HGNC:16112]	protein_coding	-0.2758	0.4966
ENSG00000101343	2511	CRNKL1	crooked neck pre-mRNA splicing factor 1 [Source:HGNC Symbol;Acc:HGNC:15762]	protein_coding	-0.1623	0.512
ENSG00000101346	585	POFUT1	protein O-fucosyltransferase 1 [Source:HGNC Symbol;Acc:HGNC:14988]	protein_coding	0.08369	0.7758
ENSG00000135164	2283	DMTF1	cyclin D binding myb like transcription factor 1 [Source:HGNC Symbol;Acc:HGNC:14603]	protein_coding	-0.398	0.01858
ENSG00000101350	2244	KIF3B	kinesin family member 3B [Source:HGNC Symbol;Acc:HGNC:6320]	protein_coding	0.1371	0.5852
ENSG00000101361	1785	NOP56	NOP56 ribonucleoprotein [Source:HGNC Symbol;Acc:HGNC:15911]	protein_coding	0.07134	0.7368
ENSG00000101363	258	MANBAL	mannosidase beta like [Source:HGNC Symbol;Acc:HGNC:15799]	protein_coding	0.1293	0.6862
ENSG00000101365	1158	IDH3B	isocitrate dehydrogenase 3 (NAD(+)) beta [Source:HGNC Symbol;Acc:HGNC:5385]	protein_coding	0.1539	0.4207
ENSG00000101367	807	MAPRE1	microtubule associated protein RP/EB family member 1 [Source:HGNC Symbol;Acc:HGNC:6890]	protein_coding	-0.003024	0.9867
ENSG00000101384	3657	JAG1	jagged 1 [Source:HGNC Symbol;Acc:HGNC:6188]	protein_coding	0.2689	1
ENSG00000101391	1533	CDK5RAP1	CDK5 regulatory subunit associated protein 1 [Source:HGNC Symbol;Acc:HGNC:15880]	protein_coding	0.02305	0.9363
ENSG00000101400	1518	SNTA1	syntrophin alpha 1 [Source:HGNC Symbol;Acc:HGNC:11167]	protein_coding	0.1614	1
ENSG00000101407	3270	TTI1	TELO2 interacting protein 1 [Source:HGNC Symbol;Acc:HGNC:29029]	protein_coding	-0.1546	0.5863
ENSG00000101412	1314	E2F1	E2F transcription factor 1 [Source:HGNC Symbol;Acc:HGNC:3113]	protein_coding	0.1403	1
ENSG00000101413	981	RPRD1B	regulation of nuclear pre-mRNA domain containing 1B [Source:HGNC Symbol;Acc:HGNC:16209]	protein_coding	0.09657	0.736
ENSG00000101417	435	PXMP4	peroxisomal membrane protein 4 [Source:HGNC Symbol;Acc:HGNC:15920]	protein_coding	0.2027	1
ENSG00000101421	675	CHMP4B	charged multivesicular body protein 4B [Source:HGNC Symbol;Acc:HGNC:16171]	protein_coding	0.0438	0.8169
ENSG00000101425	1464	BPI	bactericidal/permeability-increasing protein [Source:HGNC Symbol;Acc:HGNC:1095]	protein_coding	-0.02172	0.9577
ENSG00000101439	441	CST3	cystatin C [Source:HGNC Symbol;Acc:HGNC:2475]	protein_coding	0.1289	0.4984
ENSG00000101442	1824	ACTR5	ARP5 actin-related protein 5 homolog [Source:HGNC Symbol;Acc:HGNC:14671]	protein_coding	0.1093	0.7353
ENSG00000101444	1299	AHCY	adenosylhomocysteinase [Source:HGNC Symbol;Acc:HGNC:343]	protein_coding	0.07713	0.7485
ENSG00000163563	1224	MNDA	myeloid cell nuclear differentiation antigen [Source:HGNC Symbol;Acc:HGNC:7183]	protein_coding	-0.778	3.816e-07
ENSG00000101452	2112	DHX35	DEAH-box helicase 35 [Source:HGNC Symbol;Acc:HGNC:15861]	protein_coding	0.0413	0.9055
ENSG00000101457	990	DNTTIP1	deoxynucleotidyltransferase terminal interacting protein 1 [Source:HGNC Symbol;Acc:HGNC:16160]	protein_coding	0.1137	0.7059
ENSG00000101460	366	MAP1LC3A	microtubule associated protein 1 light chain 3 alpha [Source:HGNC Symbol;Acc:HGNC:6838]	protein_coding	0.3436	1
ENSG00000101464	1308	PIGU	phosphatidylinositol glycan anchor biosynthesis class U [Source:HGNC Symbol;Acc:HGNC:15791]	protein_coding	-0.03396	1
ENSG00000101473	960	ACOT8	acyl-CoA thioesterase 8 [Source:HGNC Symbol;Acc:HGNC:15919]	protein_coding	0.3092	0.3518
ENSG00000101474	1251	APMAP	adipocyte plasma membrane associated protein [Source:HGNC Symbol;Acc:HGNC:13238]	protein_coding	0.2272	0.1257
ENSG00000101493	3492	ZNF516	zinc finger protein 516 [Source:HGNC Symbol;Acc:HGNC:28990]	protein_coding	0.0133	0.9613
ENSG00000101544	3396	ADNP2	ADNP homeobox 2 [Source:HGNC Symbol;Acc:HGNC:23803]	protein_coding	0.1444	0.5852
ENSG00000101546	729	RBFA	ribosome binding factor A (putative) [Source:HGNC Symbol;Acc:HGNC:26120]	protein_coding	0.01412	1
ENSG00000104093	9111	DMXL2	Dmx like 2 [Source:HGNC Symbol;Acc:HGNC:2938]	protein_coding	-0.4797	0.0006512
ENSG00000086061	1194	DNAJA1	DnaJ heat shock protein family (Hsp40) member A1 [Source:HGNC Symbol;Acc:HGNC:5229]	protein_coding	-0.3024	0.03369
ENSG00000101574	1260	METTL4	methyltransferase like 4 [Source:HGNC Symbol;Acc:HGNC:24726]	protein_coding	-0.1886	1
ENSG00000101577	2691	LPIN2	lipin 2 [Source:HGNC Symbol;Acc:HGNC:14450]	protein_coding	0.06751	0.7333
ENSG00000077232	2382	DNAJC10	DnaJ heat shock protein family (Hsp40) member C10 [Source:HGNC Symbol;Acc:HGNC:24637]	protein_coding	-0.405	0.03158
ENSG00000101605	4770	MYOM1	myomesin 1 [Source:HGNC Symbol;Acc:HGNC:7613]	protein_coding	0.4435	1
ENSG00000101608	516	MYL12A	myosin light chain 12A [Source:HGNC Symbol;Acc:HGNC:16701]	protein_coding	-0.1876	0.3115
ENSG00000101624	1980	CEP76	centrosomal protein 76 [Source:HGNC Symbol;Acc:HGNC:25727]	protein_coding	-0.3662	1
ENSG00000101639	6189	CEP192	centrosomal protein 192 [Source:HGNC Symbol;Acc:HGNC:25515]	protein_coding	-0.2023	0.4146
ENSG00000101654	1431	RNMT	RNA guanine-7 methyltransferase [Source:HGNC Symbol;Acc:HGNC:10075]	protein_coding	-0.1358	0.5415
ENSG00000138246	6732	DNAJC13	DnaJ heat shock protein family (Hsp40) member C13 [Source:HGNC Symbol;Acc:HGNC:30343]	protein_coding	-0.3316	0.04563
ENSG00000101695	699	RNF125	ring finger protein 125 [Source:HGNC Symbol;Acc:HGNC:21150]	protein_coding	0.06358	0.8332
ENSG00000102580	1362	DNAJC3	DnaJ heat shock protein family (Hsp40) member C3 [Source:HGNC Symbol;Acc:HGNC:9439]	protein_coding	-0.5429	0.02013
ENSG00000101751	2037	POLI	DNA polymerase iota [Source:HGNC Symbol;Acc:HGNC:9182]	protein_coding	-0.5463	1
ENSG00000101752	3021	MIB1	mindbomb E3 ubiquitin protein ligase 1 [Source:HGNC Symbol;Acc:HGNC:21086]	protein_coding	-0.1851	0.4684
ENSG00000101773	2694	RBBP8	RB binding protein 8, endonuclease [Source:HGNC Symbol;Acc:HGNC:9891]	protein_coding	-0.5753	1
ENSG00000101782	1560	RIOK3	RIO kinase 3 [Source:HGNC Symbol;Acc:HGNC:11451]	protein_coding	-0.2127	0.2653
ENSG00000101811	1734	CSTF2	cleavage stimulation factor subunit 2 [Source:HGNC Symbol;Acc:HGNC:2484]	protein_coding	-0.01443	0.9677
ENSG00000101842	1164	VSIG1	V-set and immunoglobulin domain containing 1 [Source:HGNC Symbol;Acc:HGNC:28675]	protein_coding	0.09234	1
ENSG00000101843	681	PSMD10	proteasome 26S subunit, non-ATPase 10 [Source:HGNC Symbol;Acc:HGNC:9555]	protein_coding	-0.09226	0.7686
ENSG00000101844	696	ATG4A	autophagy related 4A cysteine peptidase [Source:HGNC Symbol;Acc:HGNC:16489]	protein_coding	-0.2576	0.4807
ENSG00000101846	1752	STS	steroid sulfatase (microsomal), isozyme S [Source:HGNC Symbol;Acc:HGNC:11425]	protein_coding	-0.002506	1
ENSG00000101849	1734	TBL1X	transducin beta like 1X-linked [Source:HGNC Symbol;Acc:HGNC:11585]	protein_coding	0.1068	0.6
ENSG00000101856	588	PGRMC1	progesterone receptor membrane component 1 [Source:HGNC Symbol;Acc:HGNC:16090]	protein_coding	-0.05044	0.8905
ENSG00000101868	4389	POLA1	DNA polymerase alpha 1, catalytic subunit [Source:HGNC Symbol;Acc:HGNC:9173]	protein_coding	-0.2251	1
ENSG00000101882	1248	NKAP	NFKB activating protein [Source:HGNC Symbol;Acc:HGNC:29873]	protein_coding	-0.2552	0.4759
ENSG00000101888	594	NXT2	nuclear transport factor 2 like export factor 2 [Source:HGNC Symbol;Acc:HGNC:18151]	protein_coding	-0.0791	1
ENSG00000101901	2865	ALG13	ALG13, UDP-N-acetylglucosaminyltransferase subunit [Source:HGNC Symbol;Acc:HGNC:30881]	protein_coding	-0.1584	0.5554
ENSG00000101911	441	PRPS2	phosphoribosyl pyrophosphate synthetase 2 [Source:HGNC Symbol;Acc:HGNC:9465]	protein_coding	-0.07186	0.8343
ENSG00000101916	3126	TLR8	toll like receptor 8 [Source:HGNC Symbol;Acc:HGNC:15632]	protein_coding	-0.02312	0.9184
ENSG00000101928	645	MOSPD1	motile sperm domain containing 1 [Source:HGNC Symbol;Acc:HGNC:25235]	protein_coding	-0.5123	1
ENSG00000101935	1002	AMMECR1	Alport syndrome, mental retardation, midface hypoplasia and elliptocytosis chromosomal region gene 1 [Source:HGNC Symbol;Acc:HGNC:467]	protein_coding	0.0377	1
ENSG00000101940	1458	WDR13	WD repeat domain 13 [Source:HGNC Symbol;Acc:HGNC:14352]	protein_coding	0.1243	0.6192
ENSG00000101945	1272	SUV39H1	suppressor of variegation 3-9 homolog 1 [Source:HGNC Symbol;Acc:HGNC:11479]	protein_coding	0.1479	1
ENSG00000101966	1494	XIAP	X-linked inhibitor of apoptosis [Source:HGNC Symbol;Acc:HGNC:592]	protein_coding	-0.08244	0.7723
ENSG00000105612	1083	DNASE2	deoxyribonuclease 2, lysosomal [Source:HGNC Symbol;Acc:HGNC:2960]	protein_coding	0.5025	0.001778
ENSG00000087470	2100	DNM1L	dynamin 1 like [Source:HGNC Symbol;Acc:HGNC:2973]	protein_coding	-0.411	0.02286
ENSG00000101986	2238	ABCD1	ATP binding cassette subfamily D member 1 [Source:HGNC Symbol;Acc:HGNC:61]	protein_coding	0.003834	0.9864
ENSG00000101997	1884	CCDC22	coiled-coil domain containing 22 [Source:HGNC Symbol;Acc:HGNC:28909]	protein_coding	0.2175	0.3583
ENSG00000102001	5901	CACNA1F	calcium voltage-gated channel subunit alpha1 F [Source:HGNC Symbol;Acc:HGNC:1393]	protein_coding	0.2581	1
ENSG00000102003	942	SYP	synaptophysin [Source:HGNC Symbol;Acc:HGNC:11506]	protein_coding	0.004952	1
ENSG00000102007	438	PLP2	proteolipid protein 2 [Source:HGNC Symbol;Acc:HGNC:9087]	protein_coding	0.2398	0.2225
ENSG00000102030	663	NAA10	N(alpha)-acetyltransferase 10, NatA catalytic subunit [Source:HGNC Symbol;Acc:HGNC:18704]	protein_coding	0.2757	0.3914
ENSG00000102032	1242	RENBP	renin binding protein [Source:HGNC Symbol;Acc:HGNC:9959]	protein_coding	0.1187	0.5426
ENSG00000102034	1992	ELF4	E74 like ETS transcription factor 4 [Source:HGNC Symbol;Acc:HGNC:3319]	protein_coding	-0.009714	0.9628
ENSG00000102043	2115	MTMR8	myotubularin related protein 8 [Source:HGNC Symbol;Acc:HGNC:16825]	protein_coding	0.291	1
ENSG00000102053	2511	ZC3H12B	zinc finger CCCH-type containing 12B [Source:HGNC Symbol;Acc:HGNC:17407]	protein_coding	-0.5539	1
ENSG00000102054	undefined	RBBP7	RB binding protein 7, chromatin remodeling factor [Source:HGNC Symbol;Acc:HGNC:9890]	protein_coding	-0.1749	0.3783
ENSG00000102057	1944	KCND1	potassium voltage-gated channel subfamily D member 1 [Source:HGNC Symbol;Acc:HGNC:6237]	protein_coding	0.1426	1
ENSG00000102078	978	SLC25A14	solute carrier family 25 member 14 [Source:HGNC Symbol;Acc:HGNC:10984]	protein_coding	-0.2113	1
ENSG00000102081	1836	FMR1	fragile X mental retardation 1 [Source:HGNC Symbol;Acc:HGNC:3775]	protein_coding	-0.3376	0.1311
ENSG00000102096	936	PIM2	Pim-2 proto-oncogene, serine/threonine kinase [Source:HGNC Symbol;Acc:HGNC:8987]	protein_coding	0.1782	0.3009
ENSG00000102100	1191	SLC35A2	solute carrier family 35 member A2 [Source:HGNC Symbol;Acc:HGNC:11022]	protein_coding	-0.0002259	0.9989
ENSG00000102103	798	PQBP1	polyglutamine binding protein 1 [Source:HGNC Symbol;Acc:HGNC:9330]	protein_coding	0.1543	0.5092
ENSG00000102119	660	EMD	emerin [Source:HGNC Symbol;Acc:HGNC:3331]	protein_coding	0.1723	0.4366
ENSG00000102125	789	TAZ	tafazzin [Source:HGNC Symbol;Acc:HGNC:11577]	protein_coding	0.1624	0.4621
ENSG00000102144	1254	PGK1	phosphoglycerate kinase 1 [Source:HGNC Symbol;Acc:HGNC:8896]	protein_coding	0.03959	0.8125
ENSG00000102158	1104	MAGT1	magnesium transporter 1 [Source:HGNC Symbol;Acc:HGNC:28880]	protein_coding	-0.1157	0.6005
ENSG00000102172	942	SMS	spermine synthase [Source:HGNC Symbol;Acc:HGNC:11123]	protein_coding	-0.1815	0.3631
ENSG00000102178	543	UBL4A	ubiquitin like 4A [Source:HGNC Symbol;Acc:HGNC:12505]	protein_coding	0.1675	0.4945
ENSG00000102181	438	CD99L2	CD99 molecule like 2 [Source:HGNC Symbol;Acc:HGNC:18237]	protein_coding	0.1873	0.3577
ENSG00000067334	1806	DNTTIP2	deoxynucleotidyltransferase terminal interacting protein 2 [Source:HGNC Symbol;Acc:HGNC:24013]	protein_coding	-0.5784	0.001065
ENSG00000102218	1053	RP2	retinitis pigmentosa 2 (X-linked recessive) [Source:HGNC Symbol;Acc:HGNC:10274]	protein_coding	-0.1438	0.5553
ENSG00000102221	560	JADE3	jade family PHD finger 3 [Source:HGNC Symbol;Acc:HGNC:22982]	protein_coding	0.168	1
ENSG00000102225	1713	CDK16	cyclin dependent kinase 16 [Source:HGNC Symbol;Acc:HGNC:8749]	protein_coding	0.04259	0.8532
ENSG00000102226	2892	USP11	ubiquitin specific peptidase 11 [Source:HGNC Symbol;Acc:HGNC:12609]	protein_coding	0.1418	0.4841
ENSG00000102241	2268	HTATSF1	HIV-1 Tat specific factor 1 [Source:HGNC Symbol;Acc:HGNC:5276]	protein_coding	-0.1537	0.484
ENSG00000102245	723	CD40LG	CD40 ligand [Source:HGNC Symbol;Acc:HGNC:11935]	protein_coding	-0.3048	1
ENSG00000102265	624	TIMP1	TIMP metallopeptidase inhibitor 1 [Source:HGNC Symbol;Acc:HGNC:11820]	protein_coding	0.08968	0.6452
ENSG00000102302	2886	FGD1	FYVE, RhoGEF and PH domain containing 1 [Source:HGNC Symbol;Acc:HGNC:3663]	protein_coding	-0.03824	1
ENSG00000102309	336	PIN4	peptidylprolyl cis/trans isomerase, NIMA-interacting 4 [Source:HGNC Symbol;Acc:HGNC:8992]	protein_coding	0.02248	1
ENSG00000102312	1386	PORCN	porcupine homolog (Drosophila) [Source:HGNC Symbol;Acc:HGNC:17652]	protein_coding	0.07988	0.8355
ENSG00000102316	1821	MAGED2	MAGE family member D2 [Source:HGNC Symbol;Acc:HGNC:16353]	protein_coding	0.1762	0.3149
ENSG00000102317	468	RBM3	RNA binding motif (RNP1, RRM) protein 3 [Source:HGNC Symbol;Acc:HGNC:9900]	protein_coding	0.02452	0.8945
ENSG00000102349	687	KLF8	Kruppel like factor 8 [Source:HGNC Symbol;Acc:HGNC:6351]	protein_coding	0.006987	1
ENSG00000102390	699	PBDC1	polysaccharide biosynthesis domain containing 1 [Source:HGNC Symbol;Acc:HGNC:28790]	protein_coding	-0.1636	0.5852
ENSG00000102393	1290	GLA	galactosidase alpha [Source:HGNC Symbol;Acc:HGNC:4296]	protein_coding	0.03098	0.8901
ENSG00000102401	1140	ARMCX3	armadillo repeat containing, X-linked 3 [Source:HGNC Symbol;Acc:HGNC:24065]	protein_coding	-0.03611	0.9208
ENSG00000102409	363	BEX4	brain expressed X-linked 4 [Source:HGNC Symbol;Acc:HGNC:25475]	protein_coding	0.2097	0.5333
ENSG00000102445	1518	RUBCNL	RUN and cysteine rich domain containing beclin 1 interacting protein like [Source:HGNC Symbol;Acc:HGNC:20420]	protein_coding	0.1995	0.5414
ENSG00000147251	6222	DOCK11	dedicator of cytokinesis 11 [Source:HGNC Symbol;Acc:HGNC:23483]	protein_coding	-0.4449	0.001799
ENSG00000102531	981	FNDC3A	fibronectin type III domain containing 3A [Source:HGNC Symbol;Acc:HGNC:20296]	protein_coding	-0.1145	0.5948
ENSG00000102543	1545	CDADC1	cytidine and dCMP deaminase domain containing 1 [Source:HGNC Symbol;Acc:HGNC:20299]	protein_coding	-0.234	1
ENSG00000102547	1014	CAB39L	calcium binding protein 39 like [Source:HGNC Symbol;Acc:HGNC:20290]	protein_coding	-0.08912	0.8339
ENSG00000102572	1332	STK24	serine/threonine kinase 24 [Source:HGNC Symbol;Acc:HGNC:11403]	protein_coding	-0.1078	0.5837
ENSG00000102575	978	ACP5	acid phosphatase 5, tartrate resistant [Source:HGNC Symbol;Acc:HGNC:124]	protein_coding	0.04845	0.8243
ENSG00000038945	1356	MSR1	macrophage scavenger receptor 1 [Source:HGNC Symbol;Acc:HGNC:7376]	protein_coding	-0.7656	1.548e-08
ENSG00000102595	843	UGGT2	UDP-glucose glycoprotein glucosyltransferase 2 [Source:HGNC Symbol;Acc:HGNC:15664]	protein_coding	-0.4909	1
ENSG00000102606	2118	ARHGEF7	Rho guanine nucleotide exchange factor 7 [Source:HGNC Symbol;Acc:HGNC:15607]	protein_coding	0.09633	0.6276
ENSG00000102678	627	FGF9	fibroblast growth factor 9 [Source:HGNC Symbol;Acc:HGNC:3687]	protein_coding	0.3153	1
ENSG00000102699	5175	PARP4	poly(ADP-ribose) polymerase family member 4 [Source:HGNC Symbol;Acc:HGNC:271]	protein_coding	-0.186	0.2794
ENSG00000102710	2340	SUPT20H	SPT20 homolog, SAGA complex component [Source:HGNC Symbol;Acc:HGNC:20596]	protein_coding	-0.1417	0.5159
ENSG00000102738	1188	MRPS31	mitochondrial ribosomal protein S31 [Source:HGNC Symbol;Acc:HGNC:16632]	protein_coding	-0.1165	0.7847
ENSG00000102743	906	SLC25A15	solute carrier family 25 member 15 [Source:HGNC Symbol;Acc:HGNC:10985]	protein_coding	-0.1722	1
ENSG00000102753	1566	KPNA3	karyopherin subunit alpha 3 [Source:HGNC Symbol;Acc:HGNC:6396]	protein_coding	-0.3818	0.1183
[truncated: 9,521 more rows]

## Sheet: sh_vs_chr_d108
Table S3: Combined Differential Expression of sh_vs_chr; Contrast numerator: sh. Contrast denominator: chr.
row.names	ensembltranscriptid	ensemblgeneid	cdslength	hgncsymbol	description	genebiotype	deseq_logfc	deseq_adjp
ENSG00000000419	ENST00000371582	ENSG00000000419	864	DPM1	dolichyl-phosphate mannosyltransferase subunit 1, catalytic [Source:HGNC Symbol;Acc:HGNC:3005]	protein_coding	-0.03916	1
ENSG00000000457	ENST00000367770	ENSG00000000457	2229	SCYL3	SCY1 like pseudokinase 3 [Source:HGNC Symbol;Acc:HGNC:19285]	protein_coding	0.004682	1
ENSG00000000460	ENST00000286031	ENSG00000000460	2562	C1orf112	chromosome 1 open reading frame 112 [Source:HGNC Symbol;Acc:HGNC:25565]	protein_coding	-0.2845	1
ENSG00000000938	ENST00000374003	ENSG00000000938	1590	FGR	FGR proto-oncogene, Src family tyrosine kinase [Source:HGNC Symbol;Acc:HGNC:3697]	protein_coding	-0.2833	0.4773
ENSG00000000971	ENST00000359637	ENSG00000000971	1158	CFH	complement factor H [Source:HGNC Symbol;Acc:HGNC:4883]	protein_coding	-0.09713	1
ENSG00000001036	ENST00000002165	ENSG00000001036	1404	FUCA2	fucosidase, alpha-L- 2, plasma [Source:HGNC Symbol;Acc:HGNC:4008]	protein_coding	0.01573	1
ENSG00000001084	ENST00000229416	ENSG00000001084	1914	GCLC	glutamate-cysteine ligase catalytic subunit [Source:HGNC Symbol;Acc:HGNC:4311]	protein_coding	-0.2261	0.9999
ENSG00000001167	ENST00000341376	ENSG00000001167	1044	NFYA	nuclear transcription factor Y subunit alpha [Source:HGNC Symbol;Acc:HGNC:7804]	protein_coding	0.1025	0.9999
ENSG00000001460	ENST00000003583	ENSG00000001460	864	STPG1	sperm tail PG-rich repeat containing 1 [Source:HGNC Symbol;Acc:HGNC:28070]	protein_coding	0.1517	1
ENSG00000001461	ENST00000003912	ENSG00000001461	975	NIPAL3	NIPA like domain containing 3 [Source:HGNC Symbol;Acc:HGNC:25233]	protein_coding	-0.009171	0.9999
ENSG00000001497	ENST00000374804	ENSG00000001497	2028	LAS1L	LAS1 like, ribosome biogenesis factor [Source:HGNC Symbol;Acc:HGNC:25726]	protein_coding	-0.08644	0.9999
ENSG00000001561	ENST00000321037	ENSG00000001561	1362	ENPP4	ectonucleotide pyrophosphatase/phosphodiesterase 4 (putative) [Source:HGNC Symbol;Acc:HGNC:3359]	protein_coding	0.04458	1
ENSG00000001629	ENST00000265742	ENSG00000001629	3270	ANKIB1	ankyrin repeat and IBR domain containing 1 [Source:HGNC Symbol;Acc:HGNC:22215]	protein_coding	0.0945	0.9999
ENSG00000001631	ENST00000340022	ENSG00000001631	2211	KRIT1	KRIT1, ankyrin repeat containing [Source:HGNC Symbol;Acc:HGNC:1573]	protein_coding	-0.1729	1
ENSG00000002016	ENST00000228345	ENSG00000002016	undefined	RAD52	RAD52 homolog, DNA repair protein [Source:HGNC Symbol;Acc:HGNC:9824]	protein_coding	-0.2121	1
ENSG00000002330	ENST00000309032	ENSG00000002330	507	BAD	BCL2 associated agonist of cell death [Source:HGNC Symbol;Acc:HGNC:936]	protein_coding	0.2242	1
ENSG00000002549	ENST00000226299	ENSG00000002549	1560	LAP3	leucine aminopeptidase 3 [Source:HGNC Symbol;Acc:HGNC:18449]	protein_coding	-0.1424	0.9999
ENSG00000002586	ENST00000381177	ENSG00000002586	186	CD99	CD99 molecule [Source:HGNC Symbol;Acc:HGNC:7082]	protein_coding	0.001234	0.9999
ENSG00000002587	ENST00000002596	ENSG00000002587	924	HS3ST1	heparan sulfate-glucosamine 3-sulfotransferase 1 [Source:HGNC Symbol;Acc:HGNC:5194]	protein_coding	1.156	1
ENSG00000002726	ENST00000360937	ENSG00000002726	2256	AOC1	amine oxidase, copper containing 1 [Source:HGNC Symbol;Acc:HGNC:80]	protein_coding	0.5371	1
ENSG00000002822	ENST00000265854	ENSG00000002822	2157	MAD1L1	MAD1 mitotic arrest deficient like 1 [Source:HGNC Symbol;Acc:HGNC:6762]	protein_coding	-0.06728	1
ENSG00000002834	ENST00000318008	ENSG00000002834	786	LASP1	LIM and SH3 protein 1 [Source:HGNC Symbol;Acc:HGNC:6513]	protein_coding	-0.1011	0.9999
ENSG00000002919	ENST00000359238	ENSG00000002919	813	SNX11	sorting nexin 11 [Source:HGNC Symbol;Acc:HGNC:14975]	protein_coding	0.0683	0.9999
ENSG00000003056	ENST00000000412	ENSG00000003056	834	M6PR	mannose-6-phosphate receptor, cation dependent [Source:HGNC Symbol;Acc:HGNC:6752]	protein_coding	0.045	0.9999
ENSG00000003393	ENST00000264276	ENSG00000003393	4974	ALS2	ALS2, alsin Rho guanine nucleotide exchange factor [Source:HGNC Symbol;Acc:HGNC:443]	protein_coding	0.15	1
ENSG00000003400	ENST00000272879	ENSG00000003400	1566	CASP10	caspase 10 [Source:HGNC Symbol;Acc:HGNC:1500]	protein_coding	-0.008341	0.9999
ENSG00000003402	ENST00000309955	ENSG00000003402	1443	CFLAR	CASP8 and FADD like apoptosis regulator [Source:HGNC Symbol;Acc:HGNC:1876]	protein_coding	0.02223	0.9999
ENSG00000003436	ENST00000233156	ENSG00000003436	915	TFPI	tissue factor pathway inhibitor [Source:HGNC Symbol;Acc:HGNC:11760]	protein_coding	-0.2382	1
ENSG00000003509	ENST00000002125	ENSG00000003509	1326	NDUFAF7	NADH:ubiquinone oxidoreductase complex assembly factor 7 [Source:HGNC Symbol;Acc:HGNC:28816]	protein_coding	0.1151	1
ENSG00000003756	ENST00000347869	ENSG00000003756	2448	RBM5	RNA binding motif protein 5 [Source:HGNC Symbol;Acc:HGNC:9902]	protein_coding	-0.001899	0.9999
ENSG00000004059	ENST00000000233	ENSG00000004059	543	ARF5	ADP ribosylation factor 5 [Source:HGNC Symbol;Acc:HGNC:658]	protein_coding	-0.08608	0.9999
ENSG00000004139	ENST00000379061	ENSG00000004139	undefined	SARM1	sterile alpha and TIR motif containing 1 [Source:HGNC Symbol;Acc:HGNC:17074]	protein_coding	-0.03811	1
ENSG00000004142	ENST00000540200	ENSG00000004142	1107	POLDIP2	DNA polymerase delta interacting protein 2 [Source:HGNC Symbol;Acc:HGNC:23781]	protein_coding	-0.013	0.9999
ENSG00000004399	ENST00000324093	ENSG00000004399	5778	PLXND1	plexin D1 [Source:HGNC Symbol;Acc:HGNC:9107]	protein_coding	-0.1113	0.9999
ENSG00000004455	ENST00000354858	ENSG00000004455	720	AK2	adenylate kinase 2 [Source:HGNC Symbol;Acc:HGNC:362]	protein_coding	-0.04953	0.9999
ENSG00000004468	ENST00000226279	ENSG00000004468	903	CD38	CD38 molecule [Source:HGNC Symbol;Acc:HGNC:1667]	protein_coding	0.1706	1
ENSG00000004478	ENST00000001008	ENSG00000004478	1380	FKBP4	FK506 binding protein 4 [Source:HGNC Symbol;Acc:HGNC:3720]	protein_coding	0.05978	0.9999
ENSG00000004487	ENST00000356634	ENSG00000004487	2559	KDM1A	lysine demethylase 1A [Source:HGNC Symbol;Acc:HGNC:29079]	protein_coding	0.005041	0.9999
ENSG00000004534	ENST00000266022	ENSG00000004534	3372	RBM6	RNA binding motif protein 6 [Source:HGNC Symbol;Acc:HGNC:9903]	protein_coding	-0.04148	0.9999
ENSG00000004660	ENST00000158166	ENSG00000004660	1563	CAMKK1	calcium/calmodulin dependent protein kinase kinase 1 [Source:HGNC Symbol;Acc:HGNC:1469]	protein_coding	-0.1379	1
ENSG00000004700	ENST00000314748	ENSG00000004700	599	RECQL	RecQ like helicase [Source:HGNC Symbol;Acc:HGNC:9948]	protein_coding	-0.001665	0.9999
ENSG00000004766	ENST00000251739	ENSG00000004766	984	VPS50	VPS50, EARP/GARPII complex subunit [Source:HGNC Symbol;Acc:HGNC:25956]	protein_coding	0.06084	1
ENSG00000004777	ENST00000007510	ENSG00000004777	2247	ARHGAP33	Rho GTPase activating protein 33 [Source:HGNC Symbol;Acc:HGNC:23085]	protein_coding	-0.09229	1
ENSG00000004779	ENST00000007516	ENSG00000004779	471	NDUFAB1	NADH:ubiquinone oxidoreductase subunit AB1 [Source:HGNC Symbol;Acc:HGNC:7694]	protein_coding	-0.01544	1
ENSG00000004838	ENST00000231749	ENSG00000004838	1323	ZMYND10	zinc finger MYND-type containing 10 [Source:HGNC Symbol;Acc:HGNC:19412]	protein_coding	-0.2367	1
ENSG00000004864	ENST00000265631	ENSG00000004864	2028	SLC25A13	solute carrier family 25 member 13 [Source:HGNC Symbol;Acc:HGNC:10983]	protein_coding	-0.09599	1
ENSG00000004866	ENST00000265437	ENSG00000004866	1758	ST7	suppression of tumorigenicity 7 [Source:HGNC Symbol;Acc:HGNC:11351]	protein_coding	0.06181	1
ENSG00000004897	ENST00000066544	ENSG00000004897	2475	CDC27	cell division cycle 27 [Source:HGNC Symbol;Acc:HGNC:1728]	protein_coding	0.1292	0.9999
ENSG00000004961	ENST00000321143	ENSG00000004961	807	HCCS	holocytochrome c synthase [Source:HGNC Symbol;Acc:HGNC:4837]	protein_coding	0.06241	1
ENSG00000004975	ENST00000005340	ENSG00000004975	2211	DVL2	dishevelled segment polarity protein 2 [Source:HGNC Symbol;Acc:HGNC:3086]	protein_coding	-0.01647	0.9999
ENSG00000005007	ENST00000262803	ENSG00000005007	3357	UPF1	UPF1, RNA helicase and ATPase [Source:HGNC Symbol;Acc:HGNC:9962]	protein_coding	0.006344	0.9999
ENSG00000005020	ENST00000345317	ENSG00000005020	1080	SKAP2	src kinase associated phosphoprotein 2 [Source:HGNC Symbol;Acc:HGNC:15687]	protein_coding	0.0233	1
ENSG00000005022	ENST00000317881	ENSG00000005022	897	SLC25A5	solute carrier family 25 member 5 [Source:HGNC Symbol;Acc:HGNC:10991]	protein_coding	-0.0631	0.9999
ENSG00000005059	ENST00000394650	ENSG00000005059	1011	MCUB	mitochondrial calcium uniporter dominant negative beta subunit [Source:HGNC Symbol;Acc:HGNC:26076]	protein_coding	-0.02217	1
ENSG00000005075	ENST00000292614	ENSG00000005075	354	POLR2J	RNA polymerase II subunit J [Source:HGNC Symbol;Acc:HGNC:9197]	protein_coding	-0.06381	1
ENSG00000005100	ENST00000225296	ENSG00000005100	2124	DHX33	DEAH-box helicase 33 [Source:HGNC Symbol;Acc:HGNC:16718]	protein_coding	0.04224	1
ENSG00000005102	ENST00000318579	ENSG00000005102	765	MEOX1	mesenchyme homeobox 1 [Source:HGNC Symbol;Acc:HGNC:7013]	protein_coding	0.09708	1
ENSG00000005156	ENST00000262327	ENSG00000005156	2850	LIG3	DNA ligase 3 [Source:HGNC Symbol;Acc:HGNC:6600]	protein_coding	0.1028	0.9999
ENSG00000005175	ENST00000005386	ENSG00000005175	1998	RPAP3	RNA polymerase II associated protein 3 [Source:HGNC Symbol;Acc:HGNC:26151]	protein_coding	-0.01345	1
ENSG00000005187	ENST00000289416	ENSG00000005187	1761	ACSM3	acyl-CoA synthetase medium-chain family member 3 [Source:HGNC Symbol;Acc:HGNC:10522]	protein_coding	-0.3575	1
ENSG00000005194	ENST00000394391	ENSG00000005194	939	CIAPIN1	cytokine induced apoptosis inhibitor 1 [Source:HGNC Symbol;Acc:HGNC:28050]	protein_coding	0.03929	0.9999
ENSG00000005206	ENST00000585725	ENSG00000005206	undefined	SPPL2B	signal peptide peptidase like 2B [Source:HGNC Symbol;Acc:HGNC:30627]	protein_coding	-0.08861	0.9999
ENSG00000005238	ENST00000322813	ENSG00000005238	1617	FAM214B	family with sequence similarity 214 member B [Source:HGNC Symbol;Acc:HGNC:25666]	protein_coding	-0.01815	0.9999
ENSG00000005249	ENST00000265717	ENSG00000005249	1257	PRKAR2B	protein kinase cAMP-dependent type II regulatory subunit beta [Source:HGNC Symbol;Acc:HGNC:9392]	protein_coding	0.3429	1
ENSG00000005302	ENST00000312196	ENSG00000005302	1566	MSL3	male-specific lethal 3 homolog (Drosophila) [Source:HGNC Symbol;Acc:HGNC:7370]	protein_coding	-0.05075	0.9999
ENSG00000005339	ENST00000262367	ENSG00000005339	7329	CREBBP	CREB binding protein [Source:HGNC Symbol;Acc:HGNC:2348]	protein_coding	0.005861	0.9999
ENSG00000005379	ENST00000268893	ENSG00000005379	5394	TSPOAP1	TSPO associated protein 1 [Source:HGNC Symbol;Acc:HGNC:16831]	protein_coding	0.02003	0.9999
ENSG00000005381	ENST00000225275	ENSG00000005381	2238	MPO	myeloperoxidase [Source:HGNC Symbol;Acc:HGNC:7218]	protein_coding	-0.1693	1
ENSG00000005436	ENST00000321027	ENSG00000005436	2346	GCFC2	GC-rich sequence DNA-binding factor 2 [Source:HGNC Symbol;Acc:HGNC:1317]	protein_coding	0.1177	1
ENSG00000005448	ENST00000348227	ENSG00000005448	1005	WDR54	WD repeat domain 54 [Source:HGNC Symbol;Acc:HGNC:25770]	protein_coding	0.06757	1
ENSG00000005469	ENST00000331536	ENSG00000005469	1839	CROT	carnitine O-octanoyltransferase [Source:HGNC Symbol;Acc:HGNC:2366]	protein_coding	0.1451	1
ENSG00000005471	ENST00000265723	ENSG00000005471	3861	ABCB4	ATP binding cassette subfamily B member 4 [Source:HGNC Symbol;Acc:HGNC:45]	protein_coding	0.07517	1
ENSG00000005483	ENST00000257745	ENSG00000005483	5577	KMT2E	lysine methyltransferase 2E [Source:HGNC Symbol;Acc:HGNC:18541]	protein_coding	-0.008545	0.9999
ENSG00000005486	ENST00000006777	ENSG00000005486	1095	RHBDD2	rhomboid domain containing 2 [Source:HGNC Symbol;Acc:HGNC:23082]	protein_coding	0.303	0.9999
ENSG00000005513	ENST00000293894	ENSG00000005513	1341	SOX8	SRY-box 8 [Source:HGNC Symbol;Acc:HGNC:11203]	protein_coding	-0.7059	1
ENSG00000005700	ENST00000306270	ENSG00000005700	4062	IBTK	inhibitor of Bruton tyrosine kinase [Source:HGNC Symbol;Acc:HGNC:17853]	protein_coding	0.09616	0.9999
ENSG00000005801	ENST00000005082	ENSG00000005801	1821	ZNF195	zinc finger protein 195 [Source:HGNC Symbol;Acc:HGNC:12986]	protein_coding	-0.1184	1
ENSG00000005810	ENST00000357337	ENSG00000005810	13923	MYCBP2	MYC binding protein 2, E3 ubiquitin protein ligase [Source:HGNC Symbol;Acc:HGNC:23386]	protein_coding	0.09617	0.9999
ENSG00000005812	ENST00000355619	ENSG00000005812	1287	FBXL3	F-box and leucine rich repeat protein 3 [Source:HGNC Symbol;Acc:HGNC:13599]	protein_coding	0.08782	0.9999
ENSG00000005844	ENST00000356798	ENSG00000005844	3513	ITGAL	integrin subunit alpha L [Source:HGNC Symbol;Acc:HGNC:6148]	protein_coding	0.03821	0.9999
ENSG00000005882	ENST00000007708	ENSG00000005882	1032	PDK2	pyruvate dehydrogenase kinase 2 [Source:HGNC Symbol;Acc:HGNC:8810]	protein_coding	0.02715	1
ENSG00000005884	ENST00000007722	ENSG00000005884	3201	ITGA3	integrin subunit alpha 3 [Source:HGNC Symbol;Acc:HGNC:6139]	protein_coding	0.04686	1
ENSG00000005889	ENST00000304543	ENSG00000005889	2418	ZFX	zinc finger protein, X-linked [Source:HGNC Symbol;Acc:HGNC:12869]	protein_coding	0.06854	0.9999
ENSG00000005893	ENST00000200639	ENSG00000005893	1233	LAMP2	lysosomal associated membrane protein 2 [Source:HGNC Symbol;Acc:HGNC:6501]	protein_coding	0.07372	0.9999
ENSG00000005961	ENST00000262407	ENSG00000005961	3120	ITGA2B	integrin subunit alpha 2b [Source:HGNC Symbol;Acc:HGNC:6138]	protein_coding	0.5172	1
ENSG00000006007	ENST00000353258	ENSG00000006007	996	GDE1	glycerophosphodiester phosphodiesterase 1 [Source:HGNC Symbol;Acc:HGNC:29644]	protein_coding	0.1017	0.9999
ENSG00000006015	ENST00000358607	ENSG00000006015	606	C19orf60	chromosome 19 open reading frame 60 [Source:HGNC Symbol;Acc:HGNC:26098]	protein_coding	-0.1646	1
ENSG00000006025	ENST00000007414	ENSG00000006025	2529	OSBPL7	oxysterol binding protein like 7 [Source:HGNC Symbol;Acc:HGNC:16387]	protein_coding	-0.03017	0.9999
ENSG00000006062	ENST00000344686	ENSG00000006062	2844	MAP3K14	mitogen-activated protein kinase kinase kinase 14 [Source:HGNC Symbol;Acc:HGNC:6853]	protein_coding	0.02977	0.9999
ENSG00000006118	ENST00000005286	ENSG00000006118	3075	TMEM132A	transmembrane protein 132A [Source:HGNC Symbol;Acc:HGNC:31092]	protein_coding	-0.4106	1
ENSG00000006125	ENST00000587805	ENSG00000006125	546	AP2B1	adaptor related protein complex 2 beta 1 subunit [Source:HGNC Symbol;Acc:HGNC:563]	protein_coding	0.1101	0.9999
ENSG00000006194	ENST00000219069	ENSG00000006194	2052	ZNF263	zinc finger protein 263 [Source:HGNC Symbol;Acc:HGNC:13056]	protein_coding	0.09098	0.9999
ENSG00000006282	ENST00000006658	ENSG00000006282	2409	SPATA20	spermatogenesis associated 20 [Source:HGNC Symbol;Acc:HGNC:26125]	protein_coding	-0.06181	0.9999
ENSG00000006327	ENST00000326577	ENSG00000006327	390	TNFRSF12A	TNF receptor superfamily member 12A [Source:HGNC Symbol;Acc:HGNC:18152]	protein_coding	-0.3038	1
ENSG00000006432	ENST00000381250	ENSG00000006432	3246	MAP3K9	mitogen-activated protein kinase kinase kinase 9 [Source:HGNC Symbol;Acc:HGNC:6861]	protein_coding	-0.114	1
ENSG00000006451	ENST00000005257	ENSG00000006451	621	RALA	RAS like proto-oncogene A [Source:HGNC Symbol;Acc:HGNC:9839]	protein_coding	-0.0676	0.9999
ENSG00000006453	ENST00000005260	ENSG00000006453	1536	BAIAP2L1	BAI1 associated protein 2 like 1 [Source:HGNC Symbol;Acc:HGNC:21649]	protein_coding	-0.2439	1
ENSG00000006459	ENST00000397560	ENSG00000006459	2826	KDM7A	lysine demethylase 7A [Source:HGNC Symbol;Acc:HGNC:22224]	protein_coding	0.0469	0.9999
ENSG00000006530	ENST00000355413	ENSG00000006530	1269	AGK	acylglycerol kinase [Source:HGNC Symbol;Acc:HGNC:21869]	protein_coding	0.0997	1
ENSG00000006534	ENST00000342456	ENSG00000006534	1407	ALDH3B1	aldehyde dehydrogenase 3 family member B1 [Source:HGNC Symbol;Acc:HGNC:410]	protein_coding	-0.1273	0.9999
ENSG00000006555	ENST00000371274	ENSG00000006555	1119	TTC22	tetratricopeptide repeat domain 22 [Source:HGNC Symbol;Acc:HGNC:26067]	protein_coding	0.08494	1
ENSG00000006576	ENST00000248550	ENSG00000006576	2358	PHTF2	putative homeodomain transcription factor 2 [Source:HGNC Symbol;Acc:HGNC:13411]	protein_coding	0.07681	1
ENSG00000006607	ENST00000264042	ENSG00000006607	3165	FARP2	FERM, ARH/RhoGEF and pleckstrin domain protein 2 [Source:HGNC Symbol;Acc:HGNC:16460]	protein_coding	-0.04362	1
ENSG00000006625	ENST00000005374	ENSG00000006625	345	GGCT	gamma-glutamylcyclotransferase [Source:HGNC Symbol;Acc:HGNC:21705]	protein_coding	-0.1395	1
ENSG00000006634	ENST00000265728	ENSG00000006634	2025	DBF4	DBF4 zinc finger [Source:HGNC Symbol;Acc:HGNC:17364]	protein_coding	0.08019	1
ENSG00000006638	ENST00000375190	ENSG00000006638	1032	TBXA2R	thromboxane A2 receptor [Source:HGNC Symbol;Acc:HGNC:11608]	protein_coding	-0.1781	1
ENSG00000006652	ENST00000005558	ENSG00000006652	1356	IFRD1	interferon related developmental regulator 1 [Source:HGNC Symbol;Acc:HGNC:5456]	protein_coding	-0.1452	1
ENSG00000006695	ENST00000261643	ENSG00000006695	1332	COX10	COX10, heme A:farnesyltransferase cytochrome c oxidase assembly factor [Source:HGNC Symbol;Acc:HGNC:2260]	protein_coding	0.113	1
ENSG00000006704	ENST00000265755	ENSG00000006704	2880	GTF2IRD1	GTF2I repeat domain containing 1 [Source:HGNC Symbol;Acc:HGNC:4661]	protein_coding	-0.3187	1
ENSG00000006712	ENST00000221265	ENSG00000006712	1596	PAF1	PAF1 homolog, Paf1/RNA polymerase II complex component [Source:HGNC Symbol;Acc:HGNC:25459]	protein_coding	-0.04556	0.9999
ENSG00000006715	ENST00000265745	ENSG00000006715	630	VPS41	VPS41, HOPS complex subunit [Source:HGNC Symbol;Acc:HGNC:12713]	protein_coding	-0.05826	0.9999
ENSG00000006744	ENST00000338034	ENSG00000006744	2481	ELAC2	elaC ribonuclease Z 2 [Source:HGNC Symbol;Acc:HGNC:14198]	protein_coding	-0.006031	0.9999
ENSG00000006747	ENST00000297029	ENSG00000006747	2148	SCIN	scinderin [Source:HGNC Symbol;Acc:HGNC:21695]	protein_coding	-0.6534	1
ENSG00000006756	ENST00000217890	ENSG00000006756	undefined	ARSD	arylsulfatase D [Source:HGNC Symbol;Acc:HGNC:717]	protein_coding	0.03158	1
ENSG00000006757	ENST00000381042	ENSG00000006757	762	PNPLA4	patatin like phospholipase domain containing 4 [Source:HGNC Symbol;Acc:HGNC:24887]	protein_coding	0.04332	1
ENSG00000006831	ENST00000357103	ENSG00000006831	1161	ADIPOR2	adiponectin receptor 2 [Source:HGNC Symbol;Acc:HGNC:24041]	protein_coding	0.02771	0.9999
ENSG00000007047	ENST00000262891	ENSG00000007047	2259	MARK4	microtubule affinity regulating kinase 4 [Source:HGNC Symbol;Acc:HGNC:13538]	protein_coding	0.001157	1
ENSG00000007080	ENST00000445755	ENSG00000007080	672	CCDC124	coiled-coil domain containing 124 [Source:HGNC Symbol;Acc:HGNC:25171]	protein_coding	-0.2114	1
ENSG00000007129	ENST00000187608	ENSG00000007129	879	CEACAM21	carcinoembryonic antigen related cell adhesion molecule 21 [Source:HGNC Symbol;Acc:HGNC:28834]	protein_coding	-0.07619	1
ENSG00000007168	ENST00000397193	ENSG00000007168	undefined	PAFAH1B1	platelet activating factor acetylhydrolase 1b regulatory subunit 1 [Source:HGNC Symbol;Acc:HGNC:8574]	protein_coding	0.08474	0.9999
ENSG00000007202	ENST00000389003	ENSG00000007202	6279	KIAA0100	KIAA0100 [Source:HGNC Symbol;Acc:HGNC:28960]	protein_coding	0.02785	0.9999
ENSG00000007237	ENST00000323816	ENSG00000007237	1251	GAS7	growth arrest specific 7 [Source:HGNC Symbol;Acc:HGNC:4169]	protein_coding	-0.2784	0.9999
ENSG00000007255	ENST00000006275	ENSG00000007255	522	TRAPPC6A	trafficking protein particle complex 6A [Source:HGNC Symbol;Acc:HGNC:23069]	protein_coding	-0.1913	1
ENSG00000007264	ENST00000310132	ENSG00000007264	1524	MATK	megakaryocyte-associated tyrosine kinase [Source:HGNC Symbol;Acc:HGNC:6906]	protein_coding	-0.3636	0.7021
ENSG00000007312	ENST00000006750	ENSG00000007312	690	CD79B	CD79b molecule [Source:HGNC Symbol;Acc:HGNC:1699]	protein_coding	-0.0443	0.9999
ENSG00000007341	ENST00000343210	ENSG00000007341	1668	ST7L	suppression of tumorigenicity 7 like [Source:HGNC Symbol;Acc:HGNC:18441]	protein_coding	0.0975	1
ENSG00000007350	ENST00000369912	ENSG00000007350	1623	TKTL1	transketolase like 1 [Source:HGNC Symbol;Acc:HGNC:11835]	protein_coding	0.148	1
ENSG00000007376	ENST00000007264	ENSG00000007376	939	RPUSD1	RNA pseudouridylate synthase domain containing 1 [Source:HGNC Symbol;Acc:HGNC:14173]	protein_coding	-0.1457	1
ENSG00000007392	ENST00000293872	ENSG00000007392	1116	LUC7L	LUC7 like [Source:HGNC Symbol;Acc:HGNC:6723]	protein_coding	-0.05592	0.9999
ENSG00000007402	ENST00000266039	ENSG00000007402	3438	CACNA2D2	calcium voltage-gated channel auxiliary subunit alpha2delta 2 [Source:HGNC Symbol;Acc:HGNC:1400]	protein_coding	-0.09356	1
ENSG00000007516	ENST00000324385	ENSG00000007516	3564	BAIAP3	BAI1 associated protein 3 [Source:HGNC Symbol;Acc:HGNC:948]	protein_coding	-0.2607	1
ENSG00000007520	ENST00000007390	ENSG00000007520	939	TSR3	TSR3, acp transferase ribosome maturation factor [Source:HGNC Symbol;Acc:HGNC:14175]	protein_coding	-0.2084	1
ENSG00000007541	ENST00000026218	ENSG00000007541	2283	PIGQ	phosphatidylinositol glycan anchor biosynthesis class Q [Source:HGNC Symbol;Acc:HGNC:14135]	protein_coding	-0.05755	1
ENSG00000007545	ENST00000293925	ENSG00000007545	3810	CRAMP1	cramped chromatin regulator homolog 1 [Source:HGNC Symbol;Acc:HGNC:14122]	protein_coding	-0.05776	0.9999
ENSG00000007923	ENST00000294401	ENSG00000007923	1524	DNAJC11	DnaJ heat shock protein family (Hsp40) member C11 [Source:HGNC Symbol;Acc:HGNC:25570]	protein_coding	-0.06672	0.9999
ENSG00000007944	ENST00000349606	ENSG00000007944	795	MYLIP	myosin regulatory light chain interacting protein [Source:HGNC Symbol;Acc:HGNC:21155]	protein_coding	0.08124	0.9999
ENSG00000007968	ENST00000361729	ENSG00000007968	1314	E2F2	E2F transcription factor 2 [Source:HGNC Symbol;Acc:HGNC:3114]	protein_coding	-0.206	1
ENSG00000008018	ENST00000262193	ENSG00000008018	726	PSMB1	proteasome subunit beta 1 [Source:HGNC Symbol;Acc:HGNC:9537]	protein_coding	-0.0023	0.9999
ENSG00000008083	ENST00000341776	ENSG00000008083	3741	JARID2	jumonji and AT-rich interaction domain containing 2 [Source:HGNC Symbol;Acc:HGNC:6196]	protein_coding	-0.1326	0.9999
ENSG00000008086	ENST00000379989	ENSG00000008086	3093	CDKL5	cyclin dependent kinase like 5 [Source:HGNC Symbol;Acc:HGNC:11411]	protein_coding	0.005858	1
ENSG00000008128	ENST00000356200	ENSG00000008128	2241	CDK11A	cyclin dependent kinase 11A [Source:HGNC Symbol;Acc:HGNC:1730]	protein_coding	-0.1174	0.9999
ENSG00000008130	ENST00000341426	ENSG00000008130	1341	NADK	NAD kinase [Source:HGNC Symbol;Acc:HGNC:29831]	protein_coding	-0.01704	0.9999
ENSG00000008226	ENST00000308059	ENSG00000008226	5268	DLEC1	deleted in lung and esophageal cancer 1 [Source:HGNC Symbol;Acc:HGNC:2899]	protein_coding	-0.3731	1
ENSG00000008256	ENST00000350796	ENSG00000008256	1200	CYTH3	cytohesin 3 [Source:HGNC Symbol;Acc:HGNC:9504]	protein_coding	0.1288	1
ENSG00000008277	ENST00000265727	ENSG00000008277	2721	ADAM22	ADAM metallopeptidase domain 22 [Source:HGNC Symbol;Acc:HGNC:201]	protein_coding	0.3998	1
ENSG00000008282	ENST00000011473	ENSG00000008282	780	SYPL1	synaptophysin like 1 [Source:HGNC Symbol;Acc:HGNC:11507]	protein_coding	0.08222	1
ENSG00000008283	ENST00000360793	ENSG00000008283	756	CYB561	cytochrome b561 [Source:HGNC Symbol;Acc:HGNC:2571]	protein_coding	-0.08618	1
ENSG00000008294	ENST00000262013	ENSG00000008294	3966	SPAG9	sperm associated antigen 9 [Source:HGNC Symbol;Acc:HGNC:14524]	protein_coding	-0.111	0.9999
ENSG00000008300	ENST00000164024	ENSG00000008300	9939	CELSR3	cadherin EGF LAG seven-pass G-type receptor 3 [Source:HGNC Symbol;Acc:HGNC:3230]	protein_coding	-0.08309	1
ENSG00000008311	ENST00000358954	ENSG00000008311	2199	AASS	aminoadipate-semialdehyde synthase [Source:HGNC Symbol;Acc:HGNC:17366]	protein_coding	-0.4241	1
ENSG00000008324	ENST00000011691	ENSG00000008324	234	SS18L2	SS18 like 2 [Source:HGNC Symbol;Acc:HGNC:15593]	protein_coding	-0.04681	1
ENSG00000008382	ENST00000262966	ENSG00000008382	1416	MPND	MPN domain containing [Source:HGNC Symbol;Acc:HGNC:25934]	protein_coding	-0.09306	1
ENSG00000008394	ENST00000010404	ENSG00000008394	468	MGST1	microsomal glutathione S-transferase 1 [Source:HGNC Symbol;Acc:HGNC:7061]	protein_coding	-0.2045	1
ENSG00000008405	ENST00000008527	ENSG00000008405	1761	CRY1	cryptochrome circadian clock 1 [Source:HGNC Symbol;Acc:HGNC:2384]	protein_coding	-0.02634	1
ENSG00000008441	ENST00000358552	ENSG00000008441	1212	NFIX	nuclear factor I X [Source:HGNC Symbol;Acc:HGNC:7788]	protein_coding	0.06657	1
ENSG00000008513	ENST00000399640	ENSG00000008513	1023	ST3GAL1	ST3 beta-galactoside alpha-2,3-sialyltransferase 1 [Source:HGNC Symbol;Acc:HGNC:10862]	protein_coding	0.0159	0.9999
ENSG00000008516	ENST00000336577	ENSG00000008516	1689	MMP25	matrix metallopeptidase 25 [Source:HGNC Symbol;Acc:HGNC:14246]	protein_coding	-0.05603	1
ENSG00000008517	ENST00000008180	ENSG00000008517	507	IL32	interleukin 32 [Source:HGNC Symbol;Acc:HGNC:16830]	protein_coding	0.03495	0.9999
ENSG00000008710	ENST00000262304	ENSG00000008710	12912	PKD1	polycystin 1, transient receptor potential channel interacting [Source:HGNC Symbol;Acc:HGNC:9008]	protein_coding	-0.1149	0.9999
ENSG00000008838	ENST00000356271	ENSG00000008838	2931	MED24	mediator complex subunit 24 [Source:HGNC Symbol;Acc:HGNC:22963]	protein_coding	-0.04314	0.9999
ENSG00000008853	ENST00000251822	ENSG00000008853	2184	RHOBTB2	Rho related BTB domain containing 2 [Source:HGNC Symbol;Acc:HGNC:18756]	protein_coding	-0.1241	1
ENSG00000008869	ENST00000233099	ENSG00000008869	6216	HEATR5B	HEAT repeat containing 5B [Source:HGNC Symbol;Acc:HGNC:29273]	protein_coding	-0.007961	0.9999
ENSG00000008952	ENST00000337002	ENSG00000008952	1200	SEC62	SEC62 homolog, preprotein translocation factor [Source:HGNC Symbol;Acc:HGNC:11846]	protein_coding	-0.06991	0.9999
ENSG00000008988	ENST00000009589	ENSG00000008988	360	RPS20	ribosomal protein S20 [Source:HGNC Symbol;Acc:HGNC:10405]	protein_coding	-0.001258	0.9999
ENSG00000009307	ENST00000261443	ENSG00000009307	2304	CSDE1	cold shock domain containing E1 [Source:HGNC Symbol;Acc:HGNC:29905]	protein_coding	0.04888	0.9999
ENSG00000009335	ENST00000348165	ENSG00000009335	3252	UBE3C	ubiquitin protein ligase E3C [Source:HGNC Symbol;Acc:HGNC:16803]	protein_coding	0.004551	0.9999
ENSG00000009413	ENST00000358835	ENSG00000009413	9393	REV3L	REV3 like, DNA directed polymerase zeta catalytic subunit [Source:HGNC Symbol;Acc:HGNC:9968]	protein_coding	-0.009089	1
ENSG00000009694	ENST00000371130	ENSG00000009694	8178	TENM1	teneurin transmembrane protein 1 [Source:HGNC Symbol;Acc:HGNC:8117]	protein_coding	-0.25	1
ENSG00000009724	ENST00000400897	ENSG00000009724	2061	MASP2	mannan binding lectin serine peptidase 2 [Source:HGNC Symbol;Acc:HGNC:6902]	protein_coding	-0.02455	1
ENSG00000009780	ENST00000010299	ENSG00000009780	1026	FAM76A	family with sequence similarity 76 member A [Source:HGNC Symbol;Acc:HGNC:28530]	protein_coding	0.01217	1
ENSG00000009790	ENST00000367023	ENSG00000009790	549	TRAF3IP3	TRAF3 interacting protein 3 [Source:HGNC Symbol;Acc:HGNC:30766]	protein_coding	-0.05688	0.9999
ENSG00000009830	ENST00000261534	ENSG00000009830	2253	POMT2	protein O-mannosyltransferase 2 [Source:HGNC Symbol;Acc:HGNC:19743]	protein_coding	-0.1459	1
ENSG00000009844	ENST00000367621	ENSG00000009844	750	VTA1	vesicle trafficking 1 [Source:HGNC Symbol;Acc:HGNC:20954]	protein_coding	0.0431	1
ENSG00000009954	ENST00000339594	ENSG00000009954	4452	BAZ1B	bromodomain adjacent to zinc finger domain 1B [Source:HGNC Symbol;Acc:HGNC:961]	protein_coding	0.1715	0.9999
ENSG00000010017	ENST00000011619	ENSG00000010017	2190	RANBP9	RAN binding protein 9 [Source:HGNC Symbol;Acc:HGNC:13727]	protein_coding	0.09107	1
ENSG00000010030	ENST00000339796	ENSG00000010030	954	ETV7	ETS variant 7 [Source:HGNC Symbol;Acc:HGNC:18160]	protein_coding	-0.4518	1
ENSG00000010072	ENST00000008440	ENSG00000010072	624	SPRTN	SprT-like N-terminal domain [Source:HGNC Symbol;Acc:HGNC:25356]	protein_coding	0.02081	1
ENSG00000010165	ENST00000361735	ENSG00000010165	2100	METTL13	methyltransferase like 13 [Source:HGNC Symbol;Acc:HGNC:24248]	protein_coding	-0.03205	0.9999
ENSG00000010219	ENST00000010132	ENSG00000010219	1563	DYRK4	dual specificity tyrosine phosphorylation regulated kinase 4 [Source:HGNC Symbol;Acc:HGNC:3095]	protein_coding	0.1234	1
ENSG00000010244	ENST00000321233	ENSG00000010244	1437	ZNF207	zinc finger protein 207 [Source:HGNC Symbol;Acc:HGNC:12998]	protein_coding	0.02717	0.9999
ENSG00000010256	ENST00000203407	ENSG00000010256	1443	UQCRC1	ubiquinol-cytochrome c reductase core protein I [Source:HGNC Symbol;Acc:HGNC:12585]	protein_coding	-0.2034	0.9999
ENSG00000010270	ENST00000009041	ENSG00000010270	705	STARD3NL	STARD3 N-terminal like [Source:HGNC Symbol;Acc:HGNC:19169]	protein_coding	-0.0678	1
ENSG00000010278	ENST00000009180	ENSG00000010278	687	CD9	CD9 molecule [Source:HGNC Symbol;Acc:HGNC:1709]	protein_coding	-0.3169	0.8136
ENSG00000010292	ENST00000315579	ENSG00000010292	4206	NCAPD2	non-SMC condensin I complex subunit D2 [Source:HGNC Symbol;Acc:HGNC:24305]	protein_coding	0.0879	0.9999
ENSG00000010295	ENST00000336604	ENSG00000010295	1689	IFFO1	intermediate filament family orphan 1 [Source:HGNC Symbol;Acc:HGNC:24970]	protein_coding	-0.04457	0.9999
ENSG00000010310	ENST00000263281	ENSG00000010310	1260	GIPR	gastric inhibitory polypeptide receptor [Source:HGNC Symbol;Acc:HGNC:4271]	protein_coding	0.07199	1
ENSG00000010318	ENST00000327906	ENSG00000010318	1146	PHF7	PHD finger protein 7 [Source:HGNC Symbol;Acc:HGNC:18458]	protein_coding	0.1183	1
ENSG00000010319	ENST00000231721	ENSG00000010319	2349	SEMA3G	semaphorin 3G [Source:HGNC Symbol;Acc:HGNC:30400]	protein_coding	-0.08233	1
ENSG00000010322	ENST00000345716	ENSG00000010322	4515	NISCH	nischarin [Source:HGNC Symbol;Acc:HGNC:18006]	protein_coding	-0.0223	0.9999
ENSG00000010327	ENST00000321725	ENSG00000010327	7713	STAB1	stabilin 1 [Source:HGNC Symbol;Acc:HGNC:18628]	protein_coding	-0.3021	0.9999
ENSG00000010361	ENST00000313777	ENSG00000010361	1257	FUZ	fuzzy planar cell polarity protein [Source:HGNC Symbol;Acc:HGNC:26219]	protein_coding	-0.2494	1
ENSG00000010404	ENST00000340855	ENSG00000010404	1653	IDS	iduronate 2-sulfatase [Source:HGNC Symbol;Acc:HGNC:5389]	protein_coding	0.1018	0.9999
ENSG00000010539	ENST00000396868	ENSG00000010539	1185	ZNF200	zinc finger protein 200 [Source:HGNC Symbol;Acc:HGNC:12993]	protein_coding	0.1617	1
ENSG00000010610	ENST00000011653	ENSG00000010610	1377	CD4	CD4 molecule [Source:HGNC Symbol;Acc:HGNC:1678]	protein_coding	0.06614	0.9999
ENSG00000010626	ENST00000007969	ENSG00000010626	1032	LRRC23	leucine rich repeat containing 23 [Source:HGNC Symbol;Acc:HGNC:19138]	protein_coding	-0.5417	1
ENSG00000010671	ENST00000308731	ENSG00000010671	1980	BTK	Bruton tyrosine kinase [Source:HGNC Symbol;Acc:HGNC:1133]	protein_coding	0.01124	0.9999
ENSG00000010704	ENST00000309234	ENSG00000010704	1014	HFE	hemochromatosis [Source:HGNC Symbol;Acc:HGNC:4886]	protein_coding	-0.05251	1
ENSG00000010803	ENST00000326197	ENSG00000010803	1983	SCMH1	sex comb on midleg homolog 1 (Drosophila) [Source:HGNC Symbol;Acc:HGNC:19003]	protein_coding	0.05057	1
ENSG00000010810	ENST00000229471	ENSG00000010810	1449	FYN	FYN proto-oncogene, Src family tyrosine kinase [Source:HGNC Symbol;Acc:HGNC:4037]	protein_coding	0.03908	0.9999
ENSG00000010818	ENST00000012134	ENSG00000010818	7341	HIVEP2	human immunodeficiency virus type I enhancer binding protein 2 [Source:HGNC Symbol;Acc:HGNC:4921]	protein_coding	-0.004336	0.9999
ENSG00000011007	ENST00000418390	ENSG00000011007	2397	TCEB3	transcription elongation factor B subunit 3 [Source:HGNC Symbol;Acc:HGNC:11620]	protein_coding	0.06114	0.9999
ENSG00000011009	ENST00000374501	ENSG00000011009	495	LYPLA2	lysophospholipase II [Source:HGNC Symbol;Acc:HGNC:6738]	protein_coding	-0.07224	0.9999
ENSG00000011021	ENST00000312413	ENSG00000011021	2544	CLCN6	chloride voltage-gated channel 6 [Source:HGNC Symbol;Acc:HGNC:2024]	protein_coding	0.02573	0.9999
ENSG00000011028	ENST00000303375	ENSG00000011028	4440	MRC2	mannose receptor C type 2 [Source:HGNC Symbol;Acc:HGNC:16875]	protein_coding	-0.2155	1
ENSG00000011114	ENST00000298896	ENSG00000011114	1233	BTBD7	BTB domain containing 7 [Source:HGNC Symbol;Acc:HGNC:18269]	protein_coding	0.06936	0.9999
ENSG00000011132	ENST00000316757	ENSG00000011132	1728	APBA3	amyloid beta precursor protein binding family A member 3 [Source:HGNC Symbol;Acc:HGNC:580]	protein_coding	-0.08139	1
ENSG00000011143	ENST00000313863	ENSG00000011143	1371	MKS1	Meckel syndrome, type 1 [Source:HGNC Symbol;Acc:HGNC:7121]	protein_coding	-0.05978	1
ENSG00000011198	ENST00000013894	ENSG00000011198	135	ABHD5	abhydrolase domain containing 5 [Source:HGNC Symbol;Acc:HGNC:21396]	protein_coding	0.1	1
ENSG00000011201	ENST00000262648	ENSG00000011201	2043	ANOS1	anosmin 1 [Source:HGNC Symbol;Acc:HGNC:6211]	protein_coding	0.3209	1
ENSG00000011243	ENST00000397410	ENSG00000011243	1941	AKAP8L	A-kinase anchoring protein 8 like [Source:HGNC Symbol;Acc:HGNC:29857]	protein_coding	-0.1078	0.9999
ENSG00000011258	ENST00000376381	ENSG00000011258	1233	MBTD1	mbt domain containing 1 [Source:HGNC Symbol;Acc:HGNC:19866]	protein_coding	0.01872	1
ENSG00000011260	ENST00000225298	ENSG00000011260	1671	UTP18	UTP18, small subunit processome component [Source:HGNC Symbol;Acc:HGNC:24274]	protein_coding	-0.08271	0.9999
ENSG00000011275	ENST00000389900	ENSG00000011275	981	RNF216	ring finger protein 216 [Source:HGNC Symbol;Acc:HGNC:21698]	protein_coding	-0.04141	0.9999
ENSG00000011295	ENST00000261647	ENSG00000011295	1143	TTC19	tetratricopeptide repeat domain 19 [Source:HGNC Symbol;Acc:HGNC:26006]	protein_coding	0.1731	1
ENSG00000011304	ENST00000349038	ENSG00000011304	1596	PTBP1	polypyrimidine tract binding protein 1 [Source:HGNC Symbol;Acc:HGNC:9583]	protein_coding	-0.05868	0.9999
ENSG00000011376	ENST00000265537	ENSG00000011376	2712	LARS2	leucyl-tRNA synthetase 2, mitochondrial [Source:HGNC Symbol;Acc:HGNC:17095]	protein_coding	-0.07094	1
ENSG00000011405	ENST00000265970	ENSG00000011405	5061	PIK3C2A	phosphatidylinositol-4-phosphate 3-kinase catalytic subunit type 2 alpha [Source:HGNC Symbol;Acc:HGNC:8971]	protein_coding	-0.01244	1
ENSG00000011422	ENST00000221264	ENSG00000011422	873	PLAUR	plasminogen activator, urokinase receptor [Source:HGNC Symbol;Acc:HGNC:9053]	protein_coding	-0.0091	0.9999
ENSG00000011451	ENST00000263381	ENSG00000011451	2385	WIZ	widely interspaced zinc finger motifs [Source:HGNC Symbol;Acc:HGNC:30917]	protein_coding	0.01989	0.9999
ENSG00000011454	ENST00000317419	ENSG00000011454	undefined	RABGAP1	RAB GTPase activating protein 1 [Source:HGNC Symbol;Acc:HGNC:17155]	protein_coding	0.06857	0.9999
ENSG00000011478	ENST00000012049	ENSG00000011478	1149	QPCTL	glutaminyl-peptide cyclotransferase like [Source:HGNC Symbol;Acc:HGNC:25952]	protein_coding	-0.06717	1
ENSG00000011485	ENST00000012443	ENSG00000011485	1500	PPP5C	protein phosphatase 5 catalytic subunit [Source:HGNC Symbol;Acc:HGNC:9322]	protein_coding	-0.05582	1
ENSG00000011523	ENST00000260569	ENSG00000011523	1863	CEP68	centrosomal protein 68 [Source:HGNC Symbol;Acc:HGNC:29076]	protein_coding	-0.03132	0.9999
ENSG00000011566	ENST00000263881	ENSG00000011566	2685	MAP4K3	mitogen-activated protein kinase kinase kinase kinase 3 [Source:HGNC Symbol;Acc:HGNC:6865]	protein_coding	-0.07581	1
ENSG00000011590	ENST00000262630	ENSG00000011590	1464	ZBTB32	zinc finger and BTB domain containing 32 [Source:HGNC Symbol;Acc:HGNC:16763]	protein_coding	-0.05813	1
ENSG00000011600	ENST00000262629	ENSG00000011600	342	TYROBP	TYRO protein tyrosine kinase binding protein [Source:HGNC Symbol;Acc:HGNC:12449]	protein_coding	-0.1693	0.9999
ENSG00000011638	ENST00000233047	ENSG00000011638	486	TMEM159	transmembrane protein 159 [Source:HGNC Symbol;Acc:HGNC:30136]	protein_coding	0.2738	1
ENSG00000012048	ENST00000352993	ENSG00000012048	2166	BRCA1	BRCA1, DNA repair associated [Source:HGNC Symbol;Acc:HGNC:1100]	protein_coding	0.09262	1
ENSG00000012061	ENST00000013807	ENSG00000012061	972	ERCC1	ERCC excision repair 1, endonuclease non-catalytic subunit [Source:HGNC Symbol;Acc:HGNC:3433]	protein_coding	0.05705	1
ENSG00000012124	ENST00000085219	ENSG00000012124	2544	CD22	CD22 molecule [Source:HGNC Symbol;Acc:HGNC:1643]	protein_coding	-0.05748	1
ENSG00000012174	ENST00000365779	ENSG00000012174	993	MBTPS2	membrane bound transcription factor peptidase, site 2 [Source:HGNC Symbol;Acc:HGNC:15455]	protein_coding	0.1086	1
ENSG00000012211	ENST00000376310	ENSG00000012211	undefined	PRICKLE3	prickle planar cell polarity protein 3 [Source:HGNC Symbol;Acc:HGNC:6645]	protein_coding	0.05704	1
ENSG00000012223	ENST00000231751	ENSG00000012223	2133	LTF	lactotransferrin [Source:HGNC Symbol;Acc:HGNC:6720]	protein_coding	0.1381	1
ENSG00000012232	ENST00000220562	ENSG00000012232	2760	EXTL3	exostosin like glycosyltransferase 3 [Source:HGNC Symbol;Acc:HGNC:3518]	protein_coding	0.1682	0.9999
ENSG00000012660	ENST00000304434	ENSG00000012660	900	ELOVL5	ELOVL fatty acid elongase 5 [Source:HGNC Symbol;Acc:HGNC:21308]	protein_coding	-0.02095	0.9999
ENSG00000012779	ENST00000374391	ENSG00000012779	2025	ALOX5	arachidonate 5-lipoxygenase [Source:HGNC Symbol;Acc:HGNC:435]	protein_coding	0.2061	0.9999
ENSG00000012822	ENST00000262059	ENSG00000012822	2073	CALCOCO1	calcium binding and coiled-coil domain 1 [Source:HGNC Symbol;Acc:HGNC:29306]	protein_coding	-0.1149	0.9999
ENSG00000012963	ENST00000013070	ENSG00000012963	1278	UBR7	ubiquitin protein ligase E3 component n-recognin 7 (putative) [Source:HGNC Symbol;Acc:HGNC:20344]	protein_coding	0.05852	0.9999
ENSG00000012983	ENST00000013125	ENSG00000012983	2541	MAP4K5	mitogen-activated protein kinase kinase kinase kinase 5 [Source:HGNC Symbol;Acc:HGNC:6867]	protein_coding	0.04438	1
ENSG00000013016	ENST00000322054	ENSG00000013016	1608	EHD3	EH domain containing 3 [Source:HGNC Symbol;Acc:HGNC:3244]	protein_coding	-0.07707	1
ENSG00000013275	ENST00000157812	ENSG00000013275	1257	PSMC4	proteasome 26S subunit, ATPase 4 [Source:HGNC Symbol;Acc:HGNC:9551]	protein_coding	-0.06179	0.9999
ENSG00000013288	ENST00000285599	ENSG00000013288	3030	MAN2B2	mannosidase alpha class 2B member 2 [Source:HGNC Symbol;Acc:HGNC:29623]	protein_coding	-0.01191	0.9999
ENSG00000013306	ENST00000225308	ENSG00000013306	1056	SLC25A39	solute carrier family 25 member 39 [Source:HGNC Symbol;Acc:HGNC:24279]	protein_coding	-0.08923	0.9999
ENSG00000013364	ENST00000357402	ENSG00000013364	2682	MVP	major vault protein [Source:HGNC Symbol;Acc:HGNC:7531]	protein_coding	-0.1158	0.9999
ENSG00000013374	ENST00000413040	ENSG00000013374	1878	NUB1	negative regulator of ubiquitin like proteins 1 [Source:HGNC Symbol;Acc:HGNC:17623]	protein_coding	0.0074	0.9999
ENSG00000013375	ENST00000283977	ENSG00000013375	1386	PGM3	phosphoglucomutase 3 [Source:HGNC Symbol;Acc:HGNC:8907]	protein_coding	0.07031	1
ENSG00000013392	ENST00000369724	ENSG00000013392	879	RWDD2A	RWD domain containing 2A [Source:HGNC Symbol;Acc:HGNC:21385]	protein_coding	-0.1319	1
ENSG00000013441	ENST00000321356	ENSG00000013441	1455	CLK1	CDC like kinase 1 [Source:HGNC Symbol;Acc:HGNC:2068]	protein_coding	-0.05924	0.9999
ENSG00000013503	ENST00000228347	ENSG00000013503	3402	POLR3B	RNA polymerase III subunit B [Source:HGNC Symbol;Acc:HGNC:30348]	protein_coding	0.01906	1
ENSG00000013523	ENST00000251089	ENSG00000013523	2013	ANGEL1	angel homolog 1 [Source:HGNC Symbol;Acc:HGNC:19961]	protein_coding	-0.0281	0.9999
ENSG00000013561	ENST00000347642	ENSG00000013561	1425	RNF14	ring finger protein 14 [Source:HGNC Symbol;Acc:HGNC:10058]	protein_coding	0.008986	1
ENSG00000013563	ENST00000014935	ENSG00000013563	909	DNASE1L1	deoxyribonuclease 1 like 1 [Source:HGNC Symbol;Acc:HGNC:2957]	protein_coding	-0.06837	1
ENSG00000013573	ENST00000228264	ENSG00000013573	2643	DDX11	DEAD/H-box helicase 11 [Source:HGNC Symbol;Acc:HGNC:2736]	protein_coding	-0.1301	0.9999
ENSG00000013583	ENST00000014930	ENSG00000013583	570	HEBP1	heme binding protein 1 [Source:HGNC Symbol;Acc:HGNC:17176]	protein_coding	-0.02164	1
ENSG00000013619	ENST00000262858	ENSG00000013619	2325	MAMLD1	mastermind like domain containing 1 [Source:HGNC Symbol;Acc:HGNC:2568]	protein_coding	0.3978	1
ENSG00000013725	ENST00000313421	ENSG00000013725	2007	CD6	CD6 molecule [Source:HGNC Symbol;Acc:HGNC:1691]	protein_coding	-0.003793	0.9999
ENSG00000013810	ENST00000313288	ENSG00000013810	2517	TACC3	transforming acidic coiled-coil containing protein 3 [Source:HGNC Symbol;Acc:HGNC:11524]	protein_coding	-0.06747	0.9999
ENSG00000014123	ENST00000369278	ENSG00000014123	2385	UFL1	UFM1 specific ligase 1 [Source:HGNC Symbol;Acc:HGNC:23039]	protein_coding	0.008996	0.9999
ENSG00000014138	ENST00000265465	ENSG00000014138	1797	POLA2	DNA polymerase alpha 2, accessory subunit [Source:HGNC Symbol;Acc:HGNC:30073]	protein_coding	0.1075	1
ENSG00000014164	ENST00000262577	ENSG00000014164	2847	ZC3H3	zinc finger CCCH-type containing 3 [Source:HGNC Symbol;Acc:HGNC:28972]	protein_coding	-0.005218	0.9999
ENSG00000014216	ENST00000279247	ENSG00000014216	2145	CAPN1	calpain 1 [Source:HGNC Symbol;Acc:HGNC:1476]	protein_coding	-0.06261	0.9999
ENSG00000014257	ENST00000336375	ENSG00000014257	1161	ACPP	acid phosphatase, prostate [Source:HGNC Symbol;Acc:HGNC:125]	protein_coding	-0.08915	1
ENSG00000014641	ENST00000233114	ENSG00000014641	1005	MDH1	malate dehydrogenase 1 [Source:HGNC Symbol;Acc:HGNC:6970]	protein_coding	-0.06447	0.9999
ENSG00000014824	ENST00000264451	ENSG00000014824	1707	SLC30A9	solute carrier family 30 member 9 [Source:HGNC Symbol;Acc:HGNC:1329]	protein_coding	-0.009342	1
ENSG00000014914	ENST00000369140	ENSG00000014914	1923	MTMR11	myotubularin related protein 11 [Source:HGNC Symbol;Acc:HGNC:24307]	protein_coding	-0.2543	1
ENSG00000014919	ENST00000016171	ENSG00000014919	1233	COX15	COX15, cytochrome c oxidase assembly homolog [Source:HGNC Symbol;Acc:HGNC:2263]	protein_coding	0.08079	1
ENSG00000015133	ENST00000331194	ENSG00000015133	1521	CCDC88C	coiled-coil domain containing 88C [Source:HGNC Symbol;Acc:HGNC:19967]	protein_coding	-0.03122	0.9999
ENSG00000015153	ENST00000327791	ENSG00000015153	615	YAF2	YY1 associated factor 2 [Source:HGNC Symbol;Acc:HGNC:17363]	protein_coding	0.08634	1
ENSG00000015171	ENST00000309776	ENSG00000015171	1644	ZMYND11	zinc finger MYND-type containing 11 [Source:HGNC Symbol;Acc:HGNC:16966]	protein_coding	0.1563	0.9999
ENSG00000015285	ENST00000376701	ENSG00000015285	1509	WAS	Wiskott-Aldrich syndrome [Source:HGNC Symbol;Acc:HGNC:12731]	protein_coding	-0.009848	0.9999
ENSG00000015475	ENST00000317361	ENSG00000015475	726	BID	BH3 interacting domain death agonist [Source:HGNC Symbol;Acc:HGNC:1050]	protein_coding	-0.1202	0.9999
ENSG00000015479	ENST00000394805	ENSG00000015479	2544	MATR3	matrin 3 [Source:HGNC Symbol;Acc:HGNC:6912]	protein_coding	0.1063	0.9999
ENSG00000015532	ENST00000017003	ENSG00000015532	2598	XYLT2	xylosyltransferase 2 [Source:HGNC Symbol;Acc:HGNC:15517]	protein_coding	-0.1098	1
ENSG00000015568	ENST00000016946	ENSG00000015568	5298	RGPD5	RANBP2-like and GRIP domain containing 5 [Source:HGNC Symbol;Acc:HGNC:32418]	protein_coding	0.1134	1
ENSG00000015676	ENST00000338427	ENSG00000015676	undefined	NUDCD3	NudC domain containing 3 [Source:HGNC Symbol;Acc:HGNC:22208]	protein_coding	-0.001053	0.9999
ENSG00000016864	ENST00000266014	ENSG00000016864	1116	GLT8D1	glycosyltransferase 8 domain containing 1 [Source:HGNC Symbol;Acc:HGNC:24870]	protein_coding	0.04587	1
ENSG00000017260	ENST00000328560	ENSG00000017260	2667	ATP2C1	ATPase secretory pathway Ca2+ transporting 1 [Source:HGNC Symbol;Acc:HGNC:13211]	protein_coding	0.1594	0.9999
ENSG00000017483	ENST00000413668	ENSG00000017483	656	SLC38A5	solute carrier family 38 member 5 [Source:HGNC Symbol;Acc:HGNC:18070]	protein_coding	0.006355	1
ENSG00000017797	ENST00000019317	ENSG00000017797	1968	RALBP1	ralA binding protein 1 [Source:HGNC Symbol;Acc:HGNC:9841]	protein_coding	0.07724	0.9999
ENSG00000018189	ENST00000226328	ENSG00000018189	1410	RUFY3	RUN and FYVE domain containing 3 [Source:HGNC Symbol;Acc:HGNC:30285]	protein_coding	-0.01753	1
ENSG00000018280	ENST00000233202	ENSG00000018280	1653	SLC11A1	solute carrier family 11 member 1 [Source:HGNC Symbol;Acc:HGNC:10907]	protein_coding	0.2397	0.9999
ENSG00000018510	ENST00000264167	ENSG00000018510	1977	AGPS	alkylglycerone phosphate synthase [Source:HGNC Symbol;Acc:HGNC:327]	protein_coding	0.001815	1
ENSG00000018610	ENST00000320339	ENSG00000018610	522	CXorf56	chromosome X open reading frame 56 [Source:HGNC Symbol;Acc:HGNC:26239]	protein_coding	-0.06958	1
ENSG00000018699	ENST00000317907	ENSG00000018699	2532	TTC27	tetratricopeptide repeat domain 27 [Source:HGNC Symbol;Acc:HGNC:25986]	protein_coding	-0.08093	1
ENSG00000018869	ENST00000301310	ENSG00000018869	1554	ZNF582	zinc finger protein 582 [Source:HGNC Symbol;Acc:HGNC:26421]	protein_coding	-0.2098	1
ENSG00000019144	ENST00000356063	ENSG00000019144	3960	PHLDB1	pleckstrin homology like domain family B member 1 [Source:HGNC Symbol;Acc:HGNC:23697]	protein_coding	0.05285	1
ENSG00000019169	ENST00000327097	ENSG00000019169	1563	MARCO	macrophage receptor with collagenous structure [Source:HGNC Symbol;Acc:HGNC:6895]	protein_coding	0.6398	1
ENSG00000019485	ENST00000424263	ENSG00000019485	1434	PRDM11	PR/SET domain 11 [Source:HGNC Symbol;Acc:HGNC:13996]	protein_coding	0.004139	1
ENSG00000019582	ENST00000009530	ENSG00000019582	891	CD74	CD74 molecule [Source:HGNC Symbol;Acc:HGNC:1697]	protein_coding	-0.0177	0.9999
ENSG00000019995	ENST00000359653	ENSG00000019995	2127	ZRANB1	zinc finger RANBP2-type containing 1 [Source:HGNC Symbol;Acc:HGNC:18224]	protein_coding	0.1164	1
ENSG00000020129	ENST00000356090	ENSG00000020129	2190	NCDN	neurochondrin [Source:HGNC Symbol;Acc:HGNC:17597]	protein_coding	0.002257	1
ENSG00000020256	ENST00000216923	ENSG00000020256	2046	ZFP64	ZFP64 zinc finger protein [Source:HGNC Symbol;Acc:HGNC:15940]	protein_coding	-0.2204	1
ENSG00000020426	ENST00000261245	ENSG00000020426	930	MNAT1	MNAT1, CDK activating kinase assembly factor [Source:HGNC Symbol;Acc:HGNC:7181]	protein_coding	0.3469	1
ENSG00000020577	ENST00000251091	ENSG00000020577	1893	SAMD4A	sterile alpha motif domain containing 4A [Source:HGNC Symbol;Acc:HGNC:23023]	protein_coding	-0.1649	1
ENSG00000020633	ENST00000308873	ENSG00000020633	1248	RUNX3	runt related transcription factor 3 [Source:HGNC Symbol;Acc:HGNC:10473]	protein_coding	0.0275	0.9999
ENSG00000020922	ENST00000323929	ENSG00000020922	2127	MRE11	MRE11 homolog, double strand break repair nuclease [Source:HGNC Symbol;Acc:HGNC:7230]	protein_coding	0.1514	1
ENSG00000021300	ENST00000227214	ENSG00000021300	570	PLEKHB1	pleckstrin homology domain containing B1 [Source:HGNC Symbol;Acc:HGNC:19079]	protein_coding	-0.01274	1
ENSG00000021355	ENST00000380739	ENSG00000021355	1140	SERPINB1	serpin family B member 1 [Source:HGNC Symbol;Acc:HGNC:3311]	protein_coding	0.0745	0.9999
ENSG00000021574	ENST00000315285	ENSG00000021574	1851	SPAST	spastin [Source:HGNC Symbol;Acc:HGNC:11233]	protein_coding	0.07588	1
ENSG00000021762	ENST00000263650	ENSG00000021762	2640	OSBPL5	oxysterol binding protein like 5 [Source:HGNC Symbol;Acc:HGNC:16392]	protein_coding	-0.1883	0.9999
ENSG00000021776	ENST00000156471	ENSG00000021776	4458	AQR	aquarius intron-binding spliceosomal factor [Source:HGNC Symbol;Acc:HGNC:29513]	protein_coding	0.008567	0.9999
ENSG00000022267	ENST00000345434	ENSG00000022267	972	FHL1	four and a half LIM domains 1 [Source:HGNC Symbol;Acc:HGNC:3702]	protein_coding	0.1427	1
ENSG00000022277	ENST00000023939	ENSG00000022277	1011	RTFDC1	replication termination factor 2 domain containing 1 [Source:HGNC Symbol;Acc:HGNC:15890]	protein_coding	-0.01422	0.9999
ENSG00000022556	ENST00000263437	ENSG00000022556	3180	NLRP2	NLR family pyrin domain containing 2 [Source:HGNC Symbol;Acc:HGNC:22948]	protein_coding	0.1308	1
ENSG00000022567	ENST00000024061	ENSG00000022567	2397	SLC45A4	solute carrier family 45 member 4 [Source:HGNC Symbol;Acc:HGNC:29196]	protein_coding	-0.2603	1
ENSG00000022840	ENST00000325954	ENSG00000022840	2436	RNF10	ring finger protein 10 [Source:HGNC Symbol;Acc:HGNC:10055]	protein_coding	0.02987	0.9999
ENSG00000022976	ENST00000420933	ENSG00000022976	undefined	ZNF839	zinc finger protein 839 [Source:HGNC Symbol;Acc:HGNC:20345]	protein_coding	0.02889	1
ENSG00000023041	ENST00000369404	ENSG00000023041	1230	ZDHHC6	zinc finger DHHC-type containing 6 [Source:HGNC Symbol;Acc:HGNC:19160]	protein_coding	-0.01446	0.9999
ENSG00000023171	ENST00000322282	ENSG00000023171	2217	GRAMD1B	GRAM domain containing 1B [Source:HGNC Symbol;Acc:HGNC:29214]	protein_coding	0.3475	1
ENSG00000023191	ENST00000354420	ENSG00000023191	1386	RNH1	ribonuclease/angiogenin inhibitor 1 [Source:HGNC Symbol;Acc:HGNC:10074]	protein_coding	-0.1755	0.9999
ENSG00000023228	ENST00000233190	ENSG00000023228	2184	NDUFS1	NADH:ubiquinone oxidoreductase core subunit S1 [Source:HGNC Symbol;Acc:HGNC:7707]	protein_coding	0.05324	0.9999
ENSG00000023287	ENST00000025008	ENSG00000023287	4785	RB1CC1	RB1 inducible coiled-coil 1 [Source:HGNC Symbol;Acc:HGNC:15574]	protein_coding	0.1096	0.9999
ENSG00000023318	ENST00000262455	ENSG00000023318	1221	ERP44	endoplasmic reticulum protein 44 [Source:HGNC Symbol;Acc:HGNC:18311]	protein_coding	0.006098	0.9999
ENSG00000023330	ENST00000310271	ENSG00000023330	1923	ALAS1	5'-aminolevulinate synthase 1 [Source:HGNC Symbol;Acc:HGNC:396]	protein_coding	-0.1789	0.9999
ENSG00000023445	ENST00000263464	ENSG00000023445	1815	BIRC3	baculoviral IAP repeat containing 3 [Source:HGNC Symbol;Acc:HGNC:591]	protein_coding	0.0204	0.9999
ENSG00000023516	ENST00000025301	ENSG00000023516	5706	AKAP11	A-kinase anchoring protein 11 [Source:HGNC Symbol;Acc:HGNC:369]	protein_coding	0.1284	0.9999
ENSG00000023572	ENST00000367439	ENSG00000023572	495	GLRX2	glutaredoxin 2 [Source:HGNC Symbol;Acc:HGNC:16065]	protein_coding	-0.5205	1
ENSG00000023608	ENST00000216294	ENSG00000023608	1107	SNAPC1	small nuclear RNA activating complex polypeptide 1 [Source:HGNC Symbol;Acc:HGNC:11134]	protein_coding	0.3094	1
ENSG00000023697	ENST00000428559	ENSG00000023697	957	DERA	deoxyribose-phosphate aldolase [Source:HGNC Symbol;Acc:HGNC:24269]	protein_coding	-0.2031	1
ENSG00000023734	ENST00000025399	ENSG00000023734	1092	STRAP	serine/threonine kinase receptor associated protein [Source:HGNC Symbol;Acc:HGNC:30796]	protein_coding	-0.02122	0.9999
ENSG00000023839	ENST00000370434	ENSG00000023839	882	ABCC2	ATP binding cassette subfamily C member 2 [Source:HGNC Symbol;Acc:HGNC:53]	protein_coding	-0.116	1
ENSG00000023892	ENST00000316637	ENSG00000023892	1896	DEF6	DEF6, guanine nucleotide exchange factor [Source:HGNC Symbol;Acc:HGNC:2760]	protein_coding	0.01052	0.9999
ENSG00000023902	ENST00000369124	ENSG00000023902	1230	PLEKHO1	pleckstrin homology domain containing O1 [Source:HGNC Symbol;Acc:HGNC:24310]	protein_coding	-0.07375	0.9999
ENSG00000023909	ENST00000370238	ENSG00000023909	825	GCLM	glutamate-cysteine ligase modifier subunit [Source:HGNC Symbol;Acc:HGNC:4312]	protein_coding	-0.169	1
ENSG00000024048	ENST00000372899	ENSG00000024048	5268	UBR2	ubiquitin protein ligase E3 component n-recognin 2 [Source:HGNC Symbol;Acc:HGNC:21289]	protein_coding	-0.009528	0.9999
ENSG00000024862	ENST00000332797	ENSG00000024862	825	CCDC28A	coiled-coil domain containing 28A [Source:HGNC Symbol;Acc:HGNC:21098]	protein_coding	0.1046	1
ENSG00000025039	ENST00000359203	ENSG00000025039	750	RRAGD	Ras related GTP binding D [Source:HGNC Symbol;Acc:HGNC:19903]	protein_coding	0.003756	1
ENSG00000025156	ENST00000368455	ENSG00000025156	1611	HSF2	heat shock transcription factor 2 [Source:HGNC Symbol;Acc:HGNC:5225]	protein_coding	0.2186	1
ENSG00000025293	ENST00000339089	ENSG00000025293	1629	PHF20	PHD finger protein 20 [Source:HGNC Symbol;Acc:HGNC:16098]	protein_coding	0.06625	0.9999
ENSG00000025434	ENST00000395397	ENSG00000025434	1209	NR1H3	nuclear receptor subfamily 1 group H member 3 [Source:HGNC Symbol;Acc:HGNC:7966]	protein_coding	-0.2456	0.9999
ENSG00000025708	ENST00000252029	ENSG00000025708	1449	TYMP	thymidine phosphorylase [Source:HGNC Symbol;Acc:HGNC:3148]	protein_coding	-0.1304	0.9999
ENSG00000025770	ENST00000299821	ENSG00000025770	1821	NCAPH2	non-SMC condensin II complex subunit H2 [Source:HGNC Symbol;Acc:HGNC:25071]	protein_coding	0.04278	0.9999
ENSG00000025772	ENST00000372813	ENSG00000025772	930	TOMM34	translocase of outer mitochondrial membrane 34 [Source:HGNC Symbol;Acc:HGNC:15746]	protein_coding	0.01105	1
ENSG00000025796	ENST00000369002	ENSG00000025796	2283	SEC63	SEC63 homolog, protein translocation regulator [Source:HGNC Symbol;Acc:HGNC:21082]	protein_coding	-0.006686	0.9999
ENSG00000025800	ENST00000373625	ENSG00000025800	1611	KPNA6	karyopherin subunit alpha 6 [Source:HGNC Symbol;Acc:HGNC:6399]	protein_coding	0.02483	0.9999
ENSG00000026025	ENST00000224237	ENSG00000026025	1401	VIM	vimentin [Source:HGNC Symbol;Acc:HGNC:12692]	protein_coding	-0.08919	0.9999
ENSG00000026036	ENST00000480273	ENSG00000026036	undefined	RTEL1-TNFRSF6B	RTEL1-TNFRSF6B readthrough (NMD candidate) [Source:HGNC Symbol;Acc:HGNC:44095]	protein_coding	-0.1727	0.9999
ENSG00000026103	ENST00000313771	ENSG00000026103	undefined	FAS	Fas cell surface death receptor [Source:HGNC Symbol;Acc:HGNC:11920]	protein_coding	-0.08989	1
ENSG00000026297	ENST00000028008	ENSG00000026297	216	RNASET2	ribonuclease T2 [Source:HGNC Symbol;Acc:HGNC:21686]	protein_coding	-0.1266	0.9999
ENSG00000026508	ENST00000263398	ENSG00000026508	1086	CD44	CD44 molecule (Indian blood group) [Source:HGNC Symbol;Acc:HGNC:1681]	protein_coding	0.1241	0.9999
ENSG00000026652	ENST00000320285	ENSG00000026652	1137	AGPAT4	1-acylglycerol-3-phosphate O-acyltransferase 4 [Source:HGNC Symbol;Acc:HGNC:20885]	protein_coding	0.05399	0.9999
ENSG00000026751	ENST00000359331	ENSG00000026751	891	SLAMF7	SLAM family member 7 [Source:HGNC Symbol;Acc:HGNC:21394]	protein_coding	-0.2215	0.9999
ENSG00000026950	ENST00000082468	ENSG00000026950	undefined	BTN3A1	butyrophilin subfamily 3 member A1 [Source:HGNC Symbol;Acc:HGNC:1138]	protein_coding	-0.02478	0.9999
ENSG00000027001	ENST00000382172	ENSG00000027001	2142	MIPEP	mitochondrial intermediate peptidase [Source:HGNC Symbol;Acc:HGNC:7104]	protein_coding	-0.2829	1
ENSG00000027075	ENST00000332981	ENSG00000027075	2052	PRKCH	protein kinase C eta [Source:HGNC Symbol;Acc:HGNC:9403]	protein_coding	0.07731	0.9999
ENSG00000027697	ENST00000367739	ENSG00000027697	1470	IFNGR1	interferon gamma receptor 1 [Source:HGNC Symbol;Acc:HGNC:5439]	protein_coding	0.08852	0.9999
ENSG00000027847	ENST00000029410	ENSG00000027847	984	B4GALT7	beta-1,4-galactosyltransferase 7 [Source:HGNC Symbol;Acc:HGNC:930]	protein_coding	0.03067	1
ENSG00000027869	ENST00000368198	ENSG00000027869	1116	SH2D2A	SH2 domain containing 2A [Source:HGNC Symbol;Acc:HGNC:10821]	protein_coding	0.06013	0.9999
ENSG00000028116	ENST00000340157	ENSG00000028116	1527	VRK2	vaccinia related kinase 2 [Source:HGNC Symbol;Acc:HGNC:12719]	protein_coding	0.07092	1
ENSG00000028137	ENST00000376259	ENSG00000028137	1386	TNFRSF1B	TNF receptor superfamily member 1B [Source:HGNC Symbol;Acc:HGNC:11917]	protein_coding	-0.07728	0.9999
ENSG00000028203	ENST00000261219	ENSG00000028203	1383	VEZT	vezatin, adherens junctions transmembrane protein [Source:HGNC Symbol;Acc:HGNC:18258]	protein_coding	0.0561	1
ENSG00000028277	ENST00000342301	ENSG00000028277	1761	POU2F2	POU class 2 homeobox 2 [Source:HGNC Symbol;Acc:HGNC:9213]	protein_coding	0.04877	0.9999
ENSG00000028310	ENST00000466684	ENSG00000028310	273	BRD9	bromodomain containing 9 [Source:HGNC Symbol;Acc:HGNC:25818]	protein_coding	-0.08747	0.9999
ENSG00000028528	ENST00000261889	ENSG00000028528	1674	SNX1	sorting nexin 1 [Source:HGNC Symbol;Acc:HGNC:11172]	protein_coding	-0.01432	0.9999
ENSG00000028839	ENST00000237264	ENSG00000028839	561	TBPL1	TATA-box binding protein like 1 [Source:HGNC Symbol;Acc:HGNC:11589]	protein_coding	0.09841	1
ENSG00000029153	ENST00000261178	ENSG00000029153	1767	ARNTL2	aryl hydrocarbon receptor nuclear translocator like 2 [Source:HGNC Symbol;Acc:HGNC:18984]	protein_coding	-0.05356	1
ENSG00000029363	ENST00000353331	ENSG00000029363	2610	BCLAF1	BCL2 associated transcription factor 1 [Source:HGNC Symbol;Acc:HGNC:16863]	protein_coding	0.01355	0.9999
ENSG00000029364	ENST00000031146	ENSG00000029364	726	SLC39A9	solute carrier family 39 member 9 [Source:HGNC Symbol;Acc:HGNC:20182]	protein_coding	0.09379	0.9999
ENSG00000029534	ENST00000265709	ENSG00000029534	5694	ANK1	ankyrin 1 [Source:HGNC Symbol;Acc:HGNC:492]	protein_coding	-0.0622	1
ENSG00000029639	ENST00000367166	ENSG00000029639	1041	TFB1M	transcription factor B1, mitochondrial [Source:HGNC Symbol;Acc:HGNC:17037]	protein_coding	-0.01326	1
ENSG00000029725	ENST00000341923	ENSG00000029725	2490	RABEP1	rabaptin, RAB GTPase binding effector protein 1 [Source:HGNC Symbol;Acc:HGNC:17677]	protein_coding	0.06294	0.9999
ENSG00000029993	ENST00000325307	ENSG00000029993	603	HMGB3	high mobility group box 3 [Source:HGNC Symbol;Acc:HGNC:5004]	protein_coding	-0.3621	1
ENSG00000030066	ENST00000378460	ENSG00000030066	4311	NUP160	nucleoporin 160 [Source:HGNC Symbol;Acc:HGNC:18017]	protein_coding	0.00242	0.9999
ENSG00000030110	ENST00000360661	ENSG00000030110	576	BAK1	BCL2 antagonist/killer 1 [Source:HGNC Symbol;Acc:HGNC:949]	protein_coding	-0.1676	0.9999
ENSG00000030419	ENST00000342002	ENSG00000030419	1599	IKZF2	IKAROS family zinc finger 2 [Source:HGNC Symbol;Acc:HGNC:13177]	protein_coding	0.01765	1
ENSG00000030582	ENST00000053867	ENSG00000030582	1782	GRN	granulin precursor [Source:HGNC Symbol;Acc:HGNC:4601]	protein_coding	-0.1547	0.9999
ENSG00000031003	ENST00000033079	ENSG00000031003	2748	FAM13B	family with sequence similarity 13 member B [Source:HGNC Symbol;Acc:HGNC:1335]	protein_coding	0.0957	0.9999
ENSG00000031081	ENST00000264245	ENSG00000031081	4335	ARHGAP31	Rho GTPase activating protein 31 [Source:HGNC Symbol;Acc:HGNC:29216]	protein_coding	-0.01747	0.9999
ENSG00000031691	ENST00000335783	ENSG00000031691	807	CENPQ	centromere protein Q [Source:HGNC Symbol;Acc:HGNC:21347]	protein_coding	-0.3506	1
ENSG00000031698	ENST00000234677	ENSG00000031698	1545	SARS	seryl-tRNA synthetase [Source:HGNC Symbol;Acc:HGNC:10537]	protein_coding	-0.07433	0.9999
ENSG00000031823	ENST00000034275	ENSG00000031823	1500	RANBP3	RAN binding protein 3 [Source:HGNC Symbol;Acc:HGNC:9850]	protein_coding	-0.04596	0.9999
ENSG00000032219	ENST00000348476	ENSG00000032219	3567	ARID4A	AT-rich interaction domain 4A [Source:HGNC Symbol;Acc:HGNC:9885]	protein_coding	-3.047e-05	0.9999
ENSG00000032389	ENST00000382125	ENSG00000032389	1164	TSSC1	tumor suppressing subtransferable candidate 1 [Source:HGNC Symbol;Acc:HGNC:12383]	protein_coding	-0.0418	1
ENSG00000032444	ENST00000221249	ENSG00000032444	3984	PNPLA6	patatin like phospholipase domain containing 6 [Source:HGNC Symbol;Acc:HGNC:16268]	protein_coding	-0.06988	0.9999
ENSG00000032742	ENST00000319980	ENSG00000032742	2502	IFT88	intraflagellar transport 88 [Source:HGNC Symbol;Acc:HGNC:20606]	protein_coding	0.04401	1
ENSG00000033011	ENST00000262374	ENSG00000033011	1395	ALG1	ALG1, chitobiosyldiphosphodolichol beta-mannosyltransferase [Source:HGNC Symbol;Acc:HGNC:18294]	protein_coding	-0.1106	1
ENSG00000033030	ENST00000536306	ENSG00000033030	1410	ZCCHC8	zinc finger CCHC-type containing 8 [Source:HGNC Symbol;Acc:HGNC:25265]	protein_coding	0.07372	0.9999
ENSG00000033050	ENST00000222388	ENSG00000033050	1905	ABCF2	ATP binding cassette subfamily F member 2 [Source:HGNC Symbol;Acc:HGNC:71]	protein_coding	0.05347	0.9999
ENSG00000033100	ENST00000035307	ENSG00000033100	2319	CHPF2	chondroitin polymerizing factor 2 [Source:HGNC Symbol;Acc:HGNC:29270]	protein_coding	0.04656	0.9999
ENSG00000033170	ENST00000342677	ENSG00000033170	927	FUT8	fucosyltransferase 8 [Source:HGNC Symbol;Acc:HGNC:4019]	protein_coding	-0.03233	1
ENSG00000033178	ENST00000322244	ENSG00000033178	3159	UBA6	ubiquitin like modifier activating enzyme 6 [Source:HGNC Symbol;Acc:HGNC:25581]	protein_coding	0.03769	1
ENSG00000033327	ENST00000340149	ENSG00000033327	1917	GAB2	GRB2 associated binding protein 2 [Source:HGNC Symbol;Acc:HGNC:14458]	protein_coding	0.04924	0.9999
ENSG00000033627	ENST00000264649	ENSG00000033627	2517	ATP6V0A1	ATPase H+ transporting V0 subunit a1 [Source:HGNC Symbol;Acc:HGNC:865]	protein_coding	-0.07612	0.9999
ENSG00000033800	ENST00000249636	ENSG00000033800	1956	PIAS1	protein inhibitor of activated STAT 1 [Source:HGNC Symbol;Acc:HGNC:2752]	protein_coding	-0.006689	0.9999
ENSG00000033867	ENST00000295736	ENSG00000033867	3645	SLC4A7	solute carrier family 4 member 7 [Source:HGNC Symbol;Acc:HGNC:11033]	protein_coding	-0.03541	0.9999
ENSG00000034053	ENST00000382938	ENSG00000034053	undefined	APBA2	amyloid beta precursor protein binding family A member 2 [Source:HGNC Symbol;Acc:HGNC:579]	protein_coding	-0.0967	0.9999
ENSG00000034152	ENST00000316920	ENSG00000034152	957	MAP2K3	mitogen-activated protein kinase kinase 3 [Source:HGNC Symbol;Acc:HGNC:6843]	protein_coding	-0.0892	0.9999
ENSG00000034510	ENST00000233143	ENSG00000034510	135	TMSB10	thymosin beta 10 [Source:HGNC Symbol;Acc:HGNC:11879]	protein_coding	-0.1688	0.9999
ENSG00000034533	ENST00000264992	ENSG00000034533	2040	ASTE1	asteroid homolog 1 (Drosophila) [Source:HGNC Symbol;Acc:HGNC:25021]	protein_coding	0.07891	1
ENSG00000034677	ENST00000341084	ENSG00000034677	2517	RNF19A	ring finger protein 19A, RBR E3 ubiquitin protein ligase [Source:HGNC Symbol;Acc:HGNC:13432]	protein_coding	0.005596	0.9999
ENSG00000034693	ENST00000367591	ENSG00000034693	1122	PEX3	peroxisomal biogenesis factor 3 [Source:HGNC Symbol;Acc:HGNC:8858]	protein_coding	0.05173	1
ENSG00000034713	ENST00000037243	ENSG00000034713	354	GABARAPL2	GABA type A receptor associated protein like 2 [Source:HGNC Symbol;Acc:HGNC:13291]	protein_coding	0.1185	0.9999
ENSG00000035115	ENST00000356150	ENSG00000035115	1029	SH3YL1	SH3 and SYLF domain containing 1 [Source:HGNC Symbol;Acc:HGNC:29546]	protein_coding	0.01334	1
ENSG00000035141	ENST00000037869	ENSG00000035141	417	FAM136A	family with sequence similarity 136 member A [Source:HGNC Symbol;Acc:HGNC:25911]	protein_coding	-0.09628	0.9999
ENSG00000035403	ENST00000211998	ENSG00000035403	3405	VCL	vinculin [Source:HGNC Symbol;Acc:HGNC:12665]	protein_coding	-0.003598	0.9999
ENSG00000035664	ENST00000261891	ENSG00000035664	1113	DAPK2	death associated protein kinase 2 [Source:HGNC Symbol;Acc:HGNC:2675]	protein_coding	0.07029	1
ENSG00000035681	ENST00000038176	ENSG00000035681	2754	NSMAF	neutral sphingomyelinase activation associated factor [Source:HGNC Symbol;Acc:HGNC:8017]	protein_coding	0.01667	0.9999
ENSG00000035687	ENST00000366535	ENSG00000035687	1371	ADSS	adenylosuccinate synthase [Source:HGNC Symbol;Acc:HGNC:292]	protein_coding	-0.08332	1
ENSG00000035720	ENST00000265404	ENSG00000035720	888	STAP1	signal transducing adaptor family member 1 [Source:HGNC Symbol;Acc:HGNC:24133]	protein_coding	0.0401	1
ENSG00000035862	ENST00000262768	ENSG00000035862	663	TIMP2	TIMP metallopeptidase inhibitor 2 [Source:HGNC Symbol;Acc:HGNC:11821]	protein_coding	-0.1628	0.9999
ENSG00000035928	ENST00000349703	ENSG00000035928	3444	RFC1	replication factor C subunit 1 [Source:HGNC Symbol;Acc:HGNC:9969]	protein_coding	0.09776	0.9999
ENSG00000036054	ENST00000344949	ENSG00000036054	2055	TBC1D23	TBC1 domain family member 23 [Source:HGNC Symbol;Acc:HGNC:25622]	protein_coding	0.03396	1
ENSG00000036257	ENST00000264414	ENSG00000036257	2307	CUL3	cullin 3 [Source:HGNC Symbol;Acc:HGNC:2553]	protein_coding	0.02466	0.9999
ENSG00000036448	ENST00000262113	ENSG00000036448	4398	MYOM2	myomesin 2 [Source:HGNC Symbol;Acc:HGNC:7614]	protein_coding	0.00555	1
ENSG00000036549	ENST00000370798	ENSG00000036549	1230	ZZZ3	zinc finger ZZ-type containing 3 [Source:HGNC Symbol;Acc:HGNC:24523]	protein_coding	0.0715	1
ENSG00000037042	ENST00000251412	ENSG00000037042	1356	TUBG2	tubulin gamma 2 [Source:HGNC Symbol;Acc:HGNC:12419]	protein_coding	-0.1126	1
ENSG00000037241	ENST00000265100	ENSG00000037241	438	RPL26L1	ribosomal protein L26 like 1 [Source:HGNC Symbol;Acc:HGNC:17050]	protein_coding	-0.161	1
ENSG00000037280	ENST00000261937	ENSG00000037280	4092	FLT4	fms related tyrosine kinase 4 [Source:HGNC Symbol;Acc:HGNC:3767]	protein_coding	0.07295	1
ENSG00000037474	ENST00000264670	ENSG00000037474	2304	NSUN2	NOP2/Sun RNA methyltransferase family member 2 [Source:HGNC Symbol;Acc:HGNC:25994]	protein_coding	-0.05065	0.9999
ENSG00000037637	ENST00000375592	ENSG00000037637	2154	FBXO42	F-box protein 42 [Source:HGNC Symbol;Acc:HGNC:29249]	protein_coding	0.01282	0.9999
ENSG00000037749	ENST00000322602	ENSG00000037749	1089	MFAP3	microfibrillar associated protein 3 [Source:HGNC Symbol;Acc:HGNC:7034]	protein_coding	0.003072	1
ENSG00000037757	ENST00000040663	ENSG00000037757	1110	MRI1	methylthioribose-1-phosphate isomerase 1 [Source:HGNC Symbol;Acc:HGNC:28469]	protein_coding	6.053e-05	0.9999
ENSG00000037897	ENST00000257848	ENSG00000037897	468	METTL1	methyltransferase like 1 [Source:HGNC Symbol;Acc:HGNC:7030]	protein_coding	-0.2111	1
ENSG00000038002	ENST00000264595	ENSG00000038002	1041	AGA	aspartylglucosaminidase [Source:HGNC Symbol;Acc:HGNC:318]	protein_coding	0.01573	1
ENSG00000038210	ENST00000264864	ENSG00000038210	1446	PI4K2B	phosphatidylinositol 4-kinase type 2 beta [Source:HGNC Symbol;Acc:HGNC:18215]	protein_coding	0.03809	1
ENSG00000038219	ENST00000040738	ENSG00000038219	9156	BOD1L1	biorientation of chromosomes in cell division 1 like 1 [Source:HGNC Symbol;Acc:HGNC:31792]	protein_coding	-0.0373	0.9999
ENSG00000038274	ENST00000280969	ENSG00000038274	972	MAT2B	methionine adenosyltransferase 2B [Source:HGNC Symbol;Acc:HGNC:6905]	protein_coding	-0.07981	0.9999
ENSG00000038358	ENST00000358933	ENSG00000038358	4206	EDC4	enhancer of mRNA decapping 4 [Source:HGNC Symbol;Acc:HGNC:17157]	protein_coding	-0.0477	0.9999
ENSG00000038382	ENST00000344135	ENSG00000038382	1791	TRIO	trio Rho guanine nucleotide exchange factor [Source:HGNC Symbol;Acc:HGNC:12303]	protein_coding	-0.08003	0.9999
ENSG00000038427	ENST00000265077	ENSG00000038427	10191	VCAN	versican [Source:HGNC Symbol;Acc:HGNC:2464]	protein_coding	0.9281	1
ENSG00000038532	ENST00000261657	ENSG00000038532	457	CLEC16A	C-type lectin domain family 16 member A [Source:HGNC Symbol;Acc:HGNC:29013]	protein_coding	-0.004369	0.9999
ENSG00000038945	ENST00000262101	ENSG00000038945	1356	MSR1	macrophage scavenger receptor 1 [Source:HGNC Symbol;Acc:HGNC:7376]	protein_coding	-0.1386	0.9999
ENSG00000039068	ENST00000261769	ENSG00000039068	2649	CDH1	cadherin 1 [Source:HGNC Symbol;Acc:HGNC:1748]	protein_coding	0.3426	1
ENSG00000039123	ENST00000230640	ENSG00000039123	3129	SKIV2L2	Ski2 like RNA helicase 2 [Source:HGNC Symbol;Acc:HGNC:18734]	protein_coding	0.1285	0.9999
ENSG00000039319	ENST00000338008	ENSG00000039319	4620	ZFYVE16	zinc finger FYVE-type containing 16 [Source:HGNC Symbol;Acc:HGNC:20756]	protein_coding	-0.07696	0.9999
ENSG00000039523	ENST00000042381	ENSG00000039523	3660	FAM65A	family with sequence similarity 65 member A [Source:HGNC Symbol;Acc:HGNC:25836]	protein_coding	-0.02072	0.9999
ENSG00000039560	ENST00000265109	ENSG00000039560	2943	RAI14	retinoic acid induced 14 [Source:HGNC Symbol;Acc:HGNC:14873]	protein_coding	0.1176	1
ENSG00000039650	ENST00000322344	ENSG00000039650	1566	PNKP	polynucleotide kinase 3'-phosphatase [Source:HGNC Symbol;Acc:HGNC:9154]	protein_coding	-0.04505	0.9999
ENSG00000040199	ENST00000393524	ENSG00000040199	3771	PHLPP2	PH domain and leucine rich repeat protein phosphatase 2 [Source:HGNC Symbol;Acc:HGNC:29149]	protein_coding	0.0207	1
ENSG00000040275	ENST00000265295	ENSG00000040275	1818	SPDL1	spindle apparatus coiled-coil protein 1 [Source:HGNC Symbol;Acc:HGNC:26010]	protein_coding	0.1286	1
ENSG00000040341	ENST00000355780	ENSG00000040341	1440	STAU2	staufen double-stranded RNA binding protein 2 [Source:HGNC Symbol;Acc:HGNC:11371]	protein_coding	0.2238	1
ENSG00000040487	ENST00000375153	ENSG00000040487	876	PQLC2	PQ loop repeat containing 2 [Source:HGNC Symbol;Acc:HGNC:26001]	protein_coding	-0.1549	1
ENSG00000040531	ENST00000046640	ENSG00000040531	1104	CTNS	cystinosin, lysosomal cystine transporter [Source:HGNC Symbol;Acc:HGNC:2518]	protein_coding	-0.09199	0.9999
ENSG00000040608	ENST00000043402	ENSG00000040608	1422	RTN4R	reticulon 4 receptor [Source:HGNC Symbol;Acc:HGNC:18601]	protein_coding	-0.2406	1
ENSG00000040633	ENST00000320316	ENSG00000040633	1212	PHF23	PHD finger protein 23 [Source:HGNC Symbol;Acc:HGNC:28428]	protein_coding	0.0814	0.9999
ENSG00000040933	ENST00000074304	ENSG00000040933	2934	INPP4A	inositol polyphosphate-4-phosphatase type I A [Source:HGNC Symbol;Acc:HGNC:6074]	protein_coding	-0.033	0.9999
ENSG00000041353	ENST00000262094	ENSG00000041353	657	RAB27B	RAB27B, member RAS oncogene family [Source:HGNC Symbol;Acc:HGNC:9767]	protein_coding	-0.09515	1
ENSG00000041357	ENST00000044462	ENSG00000041357	786	PSMA4	proteasome subunit alpha 4 [Source:HGNC Symbol;Acc:HGNC:9533]	protein_coding	-0.1071	0.9999
ENSG00000041802	ENST00000265245	ENSG00000041802	1977	LSG1	large 60S subunit nuclear export GTPase 1 [Source:HGNC Symbol;Acc:HGNC:25652]	protein_coding	0.05808	0.9999
ENSG00000041880	ENST00000398755	ENSG00000041880	1623	PARP3	poly(ADP-ribose) polymerase family member 3 [Source:HGNC Symbol;Acc:HGNC:273]	protein_coding	-0.04092	1
ENSG00000041988	ENST00000054650	ENSG00000041988	720	THAP3	THAP domain containing 3 [Source:HGNC Symbol;Acc:HGNC:20855]	protein_coding	-0.0172	1
ENSG00000042088	ENST00000335725	ENSG00000042088	1827	TDP1	tyrosyl-DNA phosphodiesterase 1 [Source:HGNC Symbol;Acc:HGNC:18884]	protein_coding	0.09755	1
ENSG00000042286	ENST00000307864	ENSG00000042286	1122	AIFM2	apoptosis inducing factor, mitochondria associated 2 [Source:HGNC Symbol;Acc:HGNC:21411]	protein_coding	-0.09461	1
ENSG00000042429	ENST00000251871	ENSG00000042429	1956	MED17	mediator complex subunit 17 [Source:HGNC Symbol;Acc:HGNC:2375]	protein_coding	-0.1133	1
ENSG00000042445	ENST00000295802	ENSG00000042445	1833	RETSAT	retinol saturase [Source:HGNC Symbol;Acc:HGNC:25991]	protein_coding	-0.08146	0.9999
ENSG00000042493	ENST00000263867	ENSG00000042493	1047	CAPG	capping actin protein, gelsolin like [Source:HGNC Symbol;Acc:HGNC:1474]	protein_coding	-0.08479	0.9999
ENSG00000042753	ENST00000263270	ENSG00000042753	429	AP2S1	adaptor related protein complex 2 sigma 1 subunit [Source:HGNC Symbol;Acc:HGNC:565]	protein_coding	-0.2079	0.9999
ENSG00000042832	ENST00000220616	ENSG00000042832	8307	TG	thyroglobulin [Source:HGNC Symbol;Acc:HGNC:11764]	protein_coding	-0.2072	1
ENSG00000042980	ENST00000265769	ENSG00000042980	2328	ADAM28	ADAM metallopeptidase domain 28 [Source:HGNC Symbol;Acc:HGNC:206]	protein_coding	-0.06517	0.9999
ENSG00000043093	ENST00000292782	ENSG00000043093	780	DCUN1D1	defective in cullin neddylation 1 domain containing 1 [Source:HGNC Symbol;Acc:HGNC:18184]	protein_coding	-0.1224	1
ENSG00000043143	ENST00000282605	ENSG00000043143	2505	JADE2	jade family PHD finger 2 [Source:HGNC Symbol;Acc:HGNC:22984]	protein_coding	0.02552	0.9999
ENSG00000043462	ENST00000046794	ENSG00000043462	1602	LCP2	lymphocyte cytosolic protein 2 [Source:HGNC Symbol;Acc:HGNC:6529]	protein_coding	0.01448	0.9999
ENSG00000043514	ENST00000316891	ENSG00000043514	1404	TRIT1	tRNA isopentenyltransferase 1 [Source:HGNC Symbol;Acc:HGNC:20286]	protein_coding	0.05903	1
ENSG00000044090	ENST00000265348	ENSG00000044090	5097	CUL7	cullin 7 [Source:HGNC Symbol;Acc:HGNC:21024]	protein_coding	0.02586	0.9999
ENSG00000044115	ENST00000302763	ENSG00000044115	2721	CTNNA1	catenin alpha 1 [Source:HGNC Symbol;Acc:HGNC:2509]	protein_coding	-0.0448	0.9999
ENSG00000044446	ENST00000379942	ENSG00000044446	3708	PHKA2	phosphorylase kinase regulatory subunit alpha 2 [Source:HGNC Symbol;Acc:HGNC:8926]	protein_coding	-0.064	0.9999
ENSG00000044459	ENST00000380641	ENSG00000044459	1176	CNTLN	centlein [Source:HGNC Symbol;Acc:HGNC:23432]	protein_coding	-0.2069	1
ENSG00000044574	ENST00000324460	ENSG00000044574	1965	HSPA5	heat shock protein family A (Hsp70) member 5 [Source:HGNC Symbol;Acc:HGNC:5238]	protein_coding	0.1069	0.9999
ENSG00000046604	ENST00000261590	ENSG00000046604	3357	DSG2	desmoglein 2 [Source:HGNC Symbol;Acc:HGNC:3049]	protein_coding	-0.6786	1
ENSG00000046647	ENST00000332885	ENSG00000046647	531	GEMIN8	gem nuclear organelle associated protein 8 [Source:HGNC Symbol;Acc:HGNC:26044]	protein_coding	0.06511	1
ENSG00000046651	ENST00000340096	ENSG00000046651	3039	OFD1	OFD1, centriole and centriolar satellite protein [Source:HGNC Symbol;Acc:HGNC:2567]	protein_coding	0.03804	0.9999
ENSG00000046653	ENST00000316715	ENSG00000046653	987	GPM6B	glycoprotein M6B [Source:HGNC Symbol;Acc:HGNC:4461]	protein_coding	-0.09642	1
ENSG00000047056	ENST00000263150	ENSG00000047056	1485	WDR37	WD repeat domain 37 [Source:HGNC Symbol;Acc:HGNC:31406]	protein_coding	-0.04623	0.9999
ENSG00000047188	ENST00000161863	ENSG00000047188	4293	YTHDC2	YTH domain containing 2 [Source:HGNC Symbol;Acc:HGNC:24721]	protein_coding	0.03179	0.9999
ENSG00000047230	ENST00000359276	ENSG00000047230	1761	CTPS2	CTP synthase 2 [Source:HGNC Symbol;Acc:HGNC:2520]	protein_coding	0.3326	1
ENSG00000047249	ENST00000355221	ENSG00000047249	1398	ATP6V1H	ATPase H+ transporting V1 subunit H [Source:HGNC Symbol;Acc:HGNC:18303]	protein_coding	0.005485	0.9999
ENSG00000047315	ENST00000314595	ENSG00000047315	3525	POLR2B	RNA polymerase II subunit B [Source:HGNC Symbol;Acc:HGNC:9188]	protein_coding	0.01681	0.9999
ENSG00000047346	ENST00000261844	ENSG00000047346	3231	FAM214A	family with sequence similarity 214 member A [Source:HGNC Symbol;Acc:HGNC:25609]	protein_coding	0.0668	0.9999
ENSG00000047365	ENST00000303965	ENSG00000047365	5115	ARAP2	ArfGAP with RhoGAP domain, ankyrin repeat and PH domain 2 [Source:HGNC Symbol;Acc:HGNC:16924]	protein_coding	0.01029	0.9999
ENSG00000047410	ENST00000367478	ENSG00000047410	7092	TPR	translocated promoter region, nuclear basket protein [Source:HGNC Symbol;Acc:HGNC:12017]	protein_coding	-0.04635	0.9999
ENSG00000047578	ENST00000261588	ENSG00000047578	4857	KIAA0556	KIAA0556 [Source:HGNC Symbol;Acc:HGNC:29068]	protein_coding	0.0003368	0.9999
ENSG00000047579	ENST00000338950	ENSG00000047579	912	DTNBP1	dystrobrevin binding protein 1 [Source:HGNC Symbol;Acc:HGNC:17328]	protein_coding	-0.04215	1
ENSG00000047621	ENST00000261250	ENSG00000047621	1659	C12orf4	chromosome 12 open reading frame 4 [Source:HGNC Symbol;Acc:HGNC:1184]	protein_coding	-0.04872	1
ENSG00000047634	ENST00000380041	ENSG00000047634	990	SCML1	sex comb on midleg-like 1 (Drosophila) [Source:HGNC Symbol;Acc:HGNC:10580]	protein_coding	-0.05176	1
ENSG00000047644	ENST00000380861	ENSG00000047644	3279	WWC3	WWC family member 3 [Source:HGNC Symbol;Acc:HGNC:29237]	protein_coding	-0.008555	0.9999
ENSG00000047662	ENST00000265018	ENSG00000047662	3183	FAM184B	family with sequence similarity 184 member B [Source:HGNC Symbol;Acc:HGNC:29235]	protein_coding	0.0817	1
ENSG00000047849	ENST00000335271	ENSG00000047849	1392	MAP4	microtubule associated protein 4 [Source:HGNC Symbol;Acc:HGNC:6862]	protein_coding	-0.017	0.9999
ENSG00000047932	ENST00000052569	ENSG00000047932	1365	GOPC	golgi associated PDZ and coiled-coil motif containing [Source:HGNC Symbol;Acc:HGNC:17643]	protein_coding	-0.01071	1
ENSG00000048028	ENST00000003302	ENSG00000048028	3234	USP28	ubiquitin specific peptidase 28 [Source:HGNC Symbol;Acc:HGNC:12625]	protein_coding	0.06616	0.9999
ENSG00000048052	ENST00000401921	ENSG00000048052	3078	HDAC9	histone deacetylase 9 [Source:HGNC Symbol;Acc:HGNC:14065]	protein_coding	-0.1223	1
ENSG00000048140	ENST00000298564	ENSG00000048140	567	TSPAN17	tetraspanin 17 [Source:HGNC Symbol;Acc:HGNC:13594]	protein_coding	-0.2228	0.9999
ENSG00000048162	ENST00000502577	ENSG00000048162	undefined	NOP16	NOP16 nucleolar protein [Source:HGNC Symbol;Acc:HGNC:26934]	protein_coding	-0.01969	1
ENSG00000048392	ENST00000251810	ENSG00000048392	1056	RRM2B	ribonucleotide reductase regulatory TP53 inducible subunit M2B [Source:HGNC Symbol;Acc:HGNC:17296]	protein_coding	0.05831	1
ENSG00000048405	ENST00000265827	ENSG00000048405	1995	ZNF800	zinc finger protein 800 [Source:HGNC Symbol;Acc:HGNC:27267]	protein_coding	-0.01516	1
ENSG00000048471	ENST00000562510	ENSG00000048471	210	SNX29	sorting nexin 29 [Source:HGNC Symbol;Acc:HGNC:30542]	protein_coding	-0.01575	0.9999
ENSG00000048544	ENST00000053468	ENSG00000048544	606	MRPS10	mitochondrial ribosomal protein S10 [Source:HGNC Symbol;Acc:HGNC:14502]	protein_coding	0.02575	1
ENSG00000048649	ENST00000308488	ENSG00000048649	4326	RSF1	remodeling and spacing factor 1 [Source:HGNC Symbol;Acc:HGNC:18118]	protein_coding	-0.005827	0.9999
ENSG00000048707	ENST00000011700	ENSG00000048707	9632	VPS13D	vacuolar protein sorting 13 homolog D [Source:HGNC Symbol;Acc:HGNC:23595]	protein_coding	0.0558	0.9999
ENSG00000048740	ENST00000354897	ENSG00000048740	1509	CELF2	CUGBP, Elav-like family member 2 [Source:HGNC Symbol;Acc:HGNC:2550]	protein_coding	-0.006781	0.9999
ENSG00000048828	ENST00000277165	ENSG00000048828	3357	FAM120A	family with sequence similarity 120A [Source:HGNC Symbol;Acc:HGNC:13247]	protein_coding	-0.03929	0.9999
ENSG00000048991	ENST00000264160	ENSG00000048991	3300	R3HDM1	R3H domain containing 1 [Source:HGNC Symbol;Acc:HGNC:9757]	protein_coding	0.1528	1
ENSG00000049089	ENST00000372736	ENSG00000049089	249	COL9A2	collagen type IX alpha 2 chain [Source:HGNC Symbol;Acc:HGNC:2218]	protein_coding	-0.06042	1
ENSG00000049167	ENST00000265038	ENSG00000049167	1191	ERCC8	ERCC excision repair 8, CSA ubiquitin ligase complex subunit [Source:HGNC Symbol;Acc:HGNC:3439]	protein_coding	0.029	1
ENSG00000049192	ENST00000314351	ENSG00000049192	undefined	ADAMTS6	ADAM metallopeptidase with thrombospondin type 1 motif 6 [Source:HGNC Symbol;Acc:HGNC:222]	protein_coding	0.08309	1
ENSG00000049239	ENST00000377403	ENSG00000049239	2376	H6PD	hexose-6-phosphate dehydrogenase/glucose 1-dehydrogenase [Source:HGNC Symbol;Acc:HGNC:4795]	protein_coding	0.06984	0.9999
ENSG00000049245	ENST00000054666	ENSG00000049245	303	VAMP3	vesicle associated membrane protein 3 [Source:HGNC Symbol;Acc:HGNC:12644]	protein_coding	-0.03153	0.9999
ENSG00000049246	ENST00000361923	ENSG00000049246	3606	PER3	period circadian clock 3 [Source:HGNC Symbol;Acc:HGNC:8847]	protein_coding	-0.04852	1
ENSG00000049249	ENST00000377507	ENSG00000049249	768	TNFRSF9	TNF receptor superfamily member 9 [Source:HGNC Symbol;Acc:HGNC:11924]	protein_coding	0.1308	1
ENSG00000049449	ENST00000054950	ENSG00000049449	996	RCN1	reticulocalbin 1 [Source:HGNC Symbol;Acc:HGNC:9934]	protein_coding	-0.03671	1
ENSG00000049541	ENST00000055077	ENSG00000049541	1065	RFC2	replication factor C subunit 2 [Source:HGNC Symbol;Acc:HGNC:9970]	protein_coding	-0.03234	1
ENSG00000049618	ENST00000319584	ENSG00000049618	2184	ARID1B	AT-rich interaction domain 1B [Source:HGNC Symbol;Acc:HGNC:18040]	protein_coding	0.01379	0.9999
ENSG00000049656	ENST00000320895	ENSG00000049656	1617	CLPTM1L	CLPTM1 like [Source:HGNC Symbol;Acc:HGNC:24308]	protein_coding	-0.04818	0.9999
ENSG00000049759	ENST00000256830	ENSG00000049759	2616	NEDD4L	neural precursor cell expressed, developmentally down-regulated 4-like, E3 ubiquitin protein ligase [Source:HGNC Symbol;Acc:HGNC:7728]	protein_coding	-0.322	1
ENSG00000049768	ENST00000376197	ENSG00000049768	1326	FOXP3	forkhead box P3 [Source:HGNC Symbol;Acc:HGNC:6106]	protein_coding	0.05175	0.9999
ENSG00000049769	ENST00000055335	ENSG00000049769	2400	PPP1R3F	protein phosphatase 1 regulatory subunit 3F [Source:HGNC Symbol;Acc:HGNC:14944]	protein_coding	-0.1069	1
ENSG00000049860	ENST00000261416	ENSG00000049860	1671	HEXB	hexosaminidase subunit beta [Source:HGNC Symbol;Acc:HGNC:4879]	protein_coding	-0.1212	0.9999
ENSG00000049883	ENST00000308077	ENSG00000049883	1167	PTCD2	pentatricopeptide repeat domain 2 [Source:HGNC Symbol;Acc:HGNC:25734]	protein_coding	0.08179	1
ENSG00000050130	ENST00000261247	ENSG00000050130	936	JKAMP	JNK1/MAPK8-associated membrane protein [Source:HGNC Symbol;Acc:HGNC:20184]	protein_coding	-0.1156	1
ENSG00000050165	ENST00000326932	ENSG00000050165	1053	DKK3	dickkopf WNT signaling pathway inhibitor 3 [Source:HGNC Symbol;Acc:HGNC:2893]	protein_coding	0.1465	1
ENSG00000050327	ENST00000056217	ENSG00000050327	4794	ARHGEF5	Rho guanine nucleotide exchange factor 5 [Source:HGNC Symbol;Acc:HGNC:13209]	protein_coding	-0.03308	1
ENSG00000050344	ENST00000056233	ENSG00000050344	2085	NFE2L3	nuclear factor, erythroid 2 like 3 [Source:HGNC Symbol;Acc:HGNC:7783]	protein_coding	0.09962	1
ENSG00000050393	ENST00000379170	ENSG00000050393	1080	MCUR1	mitochondrial calcium uniporter regulator 1 [Source:HGNC Symbol;Acc:HGNC:21097]	protein_coding	-0.2625	1
ENSG00000050405	ENST00000341247	ENSG00000050405	2280	LIMA1	LIM domain and actin binding 1 [Source:HGNC Symbol;Acc:HGNC:24636]	protein_coding	0.0392	1
ENSG00000050426	ENST00000262055	ENSG00000050426	1083	LETMD1	LETM1 domain containing 1 [Source:HGNC Symbol;Acc:HGNC:24241]	protein_coding	-0.02568	0.9999
ENSG00000050438	ENST00000319957	ENSG00000050438	undefined	SLC4A8	solute carrier family 4 member 8 [Source:HGNC Symbol;Acc:HGNC:11034]	protein_coding	-0.002072	1
ENSG00000050730	ENST00000057513	ENSG00000050730	978	TNIP3	TNFAIP3 interacting protein 3 [Source:HGNC Symbol;Acc:HGNC:19315]	protein_coding	0.1068	1
ENSG00000050748	ENST00000343111	ENSG00000050748	1149	MAPK9	mitogen-activated protein kinase 9 [Source:HGNC Symbol;Acc:HGNC:6886]	protein_coding	-0.06895	0.9999
ENSG00000050767	ENST00000390654	ENSG00000050767	1623	COL23A1	collagen type XXIII alpha 1 chain [Source:HGNC Symbol;Acc:HGNC:22990]	protein_coding	0.3591	1
ENSG00000051009	ENST00000265978	ENSG00000051009	2961	FAM160A2	family with sequence similarity 160 member A2 [Source:HGNC Symbol;Acc:HGNC:25378]	protein_coding	-0.04808	0.9999
ENSG00000051108	ENST00000300302	ENSG00000051108	1173	HERPUD1	homocysteine inducible ER protein with ubiquitin like domain 1 [Source:HGNC Symbol;Acc:HGNC:13744]	protein_coding	-0.03385	0.9999
ENSG00000051128	ENST00000221222	ENSG00000051128	1077	HOMER3	homer scaffolding protein 3 [Source:HGNC Symbol;Acc:HGNC:17514]	protein_coding	0.0996	1
ENSG00000051341	ENST00000264233	ENSG00000051341	7773	POLQ	DNA polymerase theta [Source:HGNC Symbol;Acc:HGNC:9186]	protein_coding	0.2036	1
ENSG00000051382	ENST00000289153	ENSG00000051382	3213	PIK3CB	phosphatidylinositol-4,5-bisphosphate 3-kinase catalytic subunit beta [Source:HGNC Symbol;Acc:HGNC:8976]	protein_coding	0.03199	1
ENSG00000051523	ENST00000261623	ENSG00000051523	588	CYBA	cytochrome b-245 alpha chain [Source:HGNC Symbol;Acc:HGNC:2577]	protein_coding	-0.1091	0.9999
ENSG00000051596	ENST00000265097	ENSG00000051596	1056	THOC3	THO complex 3 [Source:HGNC Symbol;Acc:HGNC:19072]	protein_coding	0.06881	1
ENSG00000051620	ENST00000367697	ENSG00000051620	351	HEBP2	heme binding protein 2 [Source:HGNC Symbol;Acc:HGNC:15716]	protein_coding	0.04257	1
ENSG00000051825	ENST00000302373	ENSG00000051825	2523	MPHOSPH9	M-phase phosphoprotein 9 [Source:HGNC Symbol;Acc:HGNC:7215]	protein_coding	0.1876	1
ENSG00000052126	ENST00000299275	ENSG00000052126	3351	PLEKHA5	pleckstrin homology domain containing A5 [Source:HGNC Symbol;Acc:HGNC:30036]	protein_coding	0.155	1
ENSG00000052723	ENST00000060969	ENSG00000052723	624	SIKE1	suppressor of IKBKE 1 [Source:HGNC Symbol;Acc:HGNC:26119]	protein_coding	0.14	1
ENSG00000052749	ENST00000315563	ENSG00000052749	3594	RRP12	ribosomal RNA processing 12 homolog [Source:HGNC Symbol;Acc:HGNC:29100]	protein_coding	-0.02697	0.9999
ENSG00000052795	ENST00000264433	ENSG00000052795	3345	FNIP2	folliculin interacting protein 2 [Source:HGNC Symbol;Acc:HGNC:29280]	protein_coding	-0.2057	0.9999
ENSG00000052802	ENST00000261507	ENSG00000052802	882	MSMO1	methylsterol monooxygenase 1 [Source:HGNC Symbol;Acc:HGNC:10545]	protein_coding	0.05843	1
ENSG00000052841	ENST00000039989	ENSG00000052841	3426	TTC17	tetratricopeptide repeat domain 17 [Source:HGNC Symbol;Acc:HGNC:25596]	protein_coding	0.01436	0.9999
ENSG00000053254	ENST00000261302	ENSG00000053254	1473	FOXN3	forkhead box N3 [Source:HGNC Symbol;Acc:HGNC:1928]	protein_coding	0.01752	0.9999
ENSG00000053371	ENST00000235835	ENSG00000053371	1080	AKR7A2	aldo-keto reductase family 7 member A2 [Source:HGNC Symbol;Acc:HGNC:389]	protein_coding	-0.0955	1
ENSG00000053372	ENST00000330263	ENSG00000053372	720	MRTO4	MRT4 homolog, ribosome maturation factor [Source:HGNC Symbol;Acc:HGNC:18477]	protein_coding	-0.09285	1
ENSG00000053438	ENST00000062104	ENSG00000053438	246	NNAT	neuronatin [Source:HGNC Symbol;Acc:HGNC:7860]	protein_coding	0.09954	1
ENSG00000053501	ENST00000263897	ENSG00000053501	780	USE1	unconventional SNARE in the ER 1 [Source:HGNC Symbol;Acc:HGNC:30882]	protein_coding	-0.08438	1
ENSG00000053524	ENST00000328913	ENSG00000053524	3345	MCF2L2	MCF.2 cell line derived transforming sequence-like 2 [Source:HGNC Symbol;Acc:HGNC:30319]	protein_coding	0.3074	1
ENSG00000053702	ENST00000337508	ENSG00000053702	846	NRIP2	nuclear receptor interacting protein 2 [Source:HGNC Symbol;Acc:HGNC:23078]	protein_coding	0.1696	1
ENSG00000053770	ENST00000261558	ENSG00000053770	1473	AP5M1	adaptor related protein complex 5 mu 1 subunit [Source:HGNC Symbol;Acc:HGNC:20192]	protein_coding	0.04213	1
ENSG00000053900	ENST00000315368	ENSG00000053900	2427	ANAPC4	anaphase promoting complex subunit 4 [Source:HGNC Symbol;Acc:HGNC:19990]	protein_coding	-0.01247	1
ENSG00000053918	ENST00000155840	ENSG00000053918	2031	KCNQ1	potassium voltage-gated channel subfamily Q member 1 [Source:HGNC Symbol;Acc:HGNC:6294]	protein_coding	-0.05888	1
ENSG00000054116	ENST00000373159	ENSG00000054116	357	TRAPPC3	trafficking protein particle complex 3 [Source:HGNC Symbol;Acc:HGNC:19942]	protein_coding	-0.02846	0.9999
ENSG00000054118	ENST00000354618	ENSG00000054118	2868	THRAP3	thyroid hormone receptor associated protein 3 [Source:HGNC Symbol;Acc:HGNC:22964]	protein_coding	0.03244	0.9999
ENSG00000054148	ENST00000247665	ENSG00000054148	378	PHPT1	phosphohistidine phosphatase 1 [Source:HGNC Symbol;Acc:HGNC:30033]	protein_coding	-0.01315	1
ENSG00000054219	ENST00000263636	ENSG00000054219	5169	LY75	lymphocyte antigen 75 [Source:HGNC Symbol;Acc:HGNC:6729]	protein_coding	-0.05986	1
ENSG00000054267	ENST00000264183	ENSG00000054267	3939	ARID4B	AT-rich interaction domain 4B [Source:HGNC Symbol;Acc:HGNC:15550]	protein_coding	0.04063	0.9999
ENSG00000054277	ENST00000366554	ENSG00000054277	1209	OPN3	opsin 3 [Source:HGNC Symbol;Acc:HGNC:14007]	protein_coding	0.2506	1
ENSG00000054282	ENST00000366541	ENSG00000054282	2142	SDCCAG8	serologically defined colon cancer antigen 8 [Source:HGNC Symbol;Acc:HGNC:10671]	protein_coding	0.1285	1
ENSG00000054392	ENST00000261458	ENSG00000054392	1482	HHAT	hedgehog acyltransferase [Source:HGNC Symbol;Acc:HGNC:18270]	protein_coding	-0.1854	1
ENSG00000054523	ENST00000263934	ENSG00000054523	5313	KIF1B	kinesin family member 1B [Source:HGNC Symbol;Acc:HGNC:16636]	protein_coding	-0.09133	0.9999
ENSG00000054611	ENST00000337137	ENSG00000054611	1554	TBC1D22A	TBC1 domain family member 22A [Source:HGNC Symbol;Acc:HGNC:1309]	protein_coding	0.0101	0.9999
ENSG00000054654	ENST00000341472	ENSG00000054654	858	SYNE2	spectrin repeat containing nuclear envelope protein 2 [Source:HGNC Symbol;Acc:HGNC:17084]	protein_coding	-0.05558	0.9999
ENSG00000054793	ENST00000311637	ENSG00000054793	2736	ATP9A	ATPase phospholipid transporting 9A (putative) [Source:HGNC Symbol;Acc:HGNC:13540]	protein_coding	0.1238	1
ENSG00000054965	ENST00000064778	ENSG00000054965	735	FAM168A	family with sequence similarity 168 member A [Source:HGNC Symbol;Acc:HGNC:28999]	protein_coding	0.2189	0.9999
ENSG00000054967	ENST00000064780	ENSG00000054967	1293	RELT	RELT tumor necrosis factor receptor [Source:HGNC Symbol;Acc:HGNC:13764]	protein_coding	-0.03189	0.9999
ENSG00000054983	ENST00000261304	ENSG00000054983	2058	GALC	galactosylceramidase [Source:HGNC Symbol;Acc:HGNC:4115]	protein_coding	0.08814	1
ENSG00000055044	ENST00000264279	ENSG00000055044	1590	NOP58	NOP58 ribonucleoprotein [Source:HGNC Symbol;Acc:HGNC:29926]	protein_coding	-0.01445	0.9999
ENSG00000055070	ENST00000401088	ENSG00000055070	459	SZRD1	SUZ RNA binding domain containing 1 [Source:HGNC Symbol;Acc:HGNC:30232]	protein_coding	-0.004435	0.9999
ENSG00000055130	ENST00000325222	ENSG00000055130	2331	CUL1	cullin 1 [Source:HGNC Symbol;Acc:HGNC:2551]	protein_coding	-0.02193	0.9999
ENSG00000055147	ENST00000351797	ENSG00000055147	1518	FAM114A2	family with sequence similarity 114 member A2 [Source:HGNC Symbol;Acc:HGNC:1333]	protein_coding	0.1651	1
ENSG00000055163	ENST00000435847	ENSG00000055163	3354	CYFIP2	cytoplasmic FMR1 interacting protein 2 [Source:HGNC Symbol;Acc:HGNC:13760]	protein_coding	0.07676	0.9999
ENSG00000055208	ENST00000367456	ENSG00000055208	2082	TAB2	TGF-beta activated kinase 1/MAP3K7 binding protein 2 [Source:HGNC Symbol;Acc:HGNC:17075]	protein_coding	0.1555	0.9999
ENSG00000055211	ENST00000367419	ENSG00000055211	993	GINM1	glycoprotein integral membrane 1 [Source:HGNC Symbol;Acc:HGNC:21074]	protein_coding	0.1364	1
ENSG00000055332	ENST00000233057	ENSG00000055332	1656	EIF2AK2	eukaryotic translation initiation factor 2 alpha kinase 2 [Source:HGNC Symbol;Acc:HGNC:9437]	protein_coding	0.294	0.9999
ENSG00000055483	ENST00000312010	ENSG00000055483	3372	USP36	ubiquitin specific peptidase 36 [Source:HGNC Symbol;Acc:HGNC:20062]	protein_coding	-0.09302	0.9999
ENSG00000055609	ENST00000262189	ENSG00000055609	14736	KMT2C	lysine methyltransferase 2C [Source:HGNC Symbol;Acc:HGNC:13726]	protein_coding	-0.007588	0.9999
ENSG00000055732	ENST00000341115	ENSG00000055732	1494	MCOLN3	mucolipin 3 [Source:HGNC Symbol;Acc:HGNC:13358]	protein_coding	0.09588	1
ENSG00000055917	ENST00000319801	ENSG00000055917	2790	PUM2	pumilio RNA binding family member 2 [Source:HGNC Symbol;Acc:HGNC:14958]	protein_coding	0.114	0.9999
ENSG00000055950	ENST00000299179	ENSG00000055950	609	MRPL43	mitochondrial ribosomal protein L43 [Source:HGNC Symbol;Acc:HGNC:14517]	protein_coding	-0.125	1
ENSG00000056050	ENST00000393381	ENSG00000056050	1041	HPF1	histone PARylation factor 1 [Source:HGNC Symbol;Acc:HGNC:26051]	protein_coding	0.06822	1
ENSG00000056097	ENST00000265069	ENSG00000056097	3225	ZFR	zinc finger RNA binding protein [Source:HGNC Symbol;Acc:HGNC:17277]	protein_coding	0.07951	0.9999
ENSG00000056277	ENST00000370978	ENSG00000056277	2214	ZNF280C	zinc finger protein 280C [Source:HGNC Symbol;Acc:HGNC:25955]	protein_coding	-0.3037	1
ENSG00000056558	ENST00000373887	ENSG00000056558	1251	TRAF1	TNF receptor associated factor 1 [Source:HGNC Symbol;Acc:HGNC:12031]	protein_coding	-0.02912	0.9999
ENSG00000056586	ENST00000335387	ENSG00000056586	1521	RC3H2	ring finger and CCCH-type domains 2 [Source:HGNC Symbol;Acc:HGNC:21461]	protein_coding	0.09047	0.9999
ENSG00000056736	ENST00000288167	ENSG00000056736	1509	IL17RB	interleukin 17 receptor B [Source:HGNC Symbol;Acc:HGNC:18015]	protein_coding	-0.1044	1
ENSG00000056972	ENST00000340026	ENSG00000056972	1725	TRAF3IP2	TRAF3 interacting protein 2 [Source:HGNC Symbol;Acc:HGNC:1343]	protein_coding	0.0627	1
ENSG00000057019	ENST00000326840	ENSG00000057019	2328	DCBLD2	discoidin, CUB and LCCL domain containing 2 [Source:HGNC Symbol;Acc:HGNC:24627]	protein_coding	0.02843	1
ENSG00000057252	ENST00000367619	ENSG00000057252	1653	SOAT1	sterol O-acyltransferase 1 [Source:HGNC Symbol;Acc:HGNC:11177]	protein_coding	-0.1282	0.9999
ENSG00000057608	ENST00000380127	ENSG00000057608	445	GDI2	GDP dissociation inhibitor 2 [Source:HGNC Symbol;Acc:HGNC:4227]	protein_coding	-0.02215	0.9999
ENSG00000057657	ENST00000369089	ENSG00000057657	2076	PRDM1	PR/SET domain 1 [Source:HGNC Symbol;Acc:HGNC:9346]	protein_coding	-0.07874	0.9999
ENSG00000057663	ENST00000343245	ENSG00000057663	828	ATG5	autophagy related 5 [Source:HGNC Symbol;Acc:HGNC:589]	protein_coding	0.06355	1
ENSG00000057704	ENST00000261226	ENSG00000057704	1434	TMCC3	transmembrane and coiled-coil domain family 3 [Source:HGNC Symbol;Acc:HGNC:29199]	protein_coding	0.08556	1
ENSG00000057757	ENST00000246151	ENSG00000057757	636	PITHD1	PITH domain containing 1 [Source:HGNC Symbol;Acc:HGNC:25022]	protein_coding	-0.07901	0.9999
ENSG00000057935	ENST00000405094	ENSG00000057935	1785	MTA3	metastasis associated 1 family member 3 [Source:HGNC Symbol;Acc:HGNC:23784]	protein_coding	-0.0004513	1
ENSG00000058056	ENST00000263966	ENSG00000058056	2592	USP13	ubiquitin specific peptidase 13 (isopeptidase T-3) [Source:HGNC Symbol;Acc:HGNC:12611]	protein_coding	0.155	1
ENSG00000058063	ENST00000323116	ENSG00000058063	3534	ATP11B	ATPase phospholipid transporting 11B (putative) [Source:HGNC Symbol;Acc:HGNC:13553]	protein_coding	0.09881	0.9999
ENSG00000058091	ENST00000265741	ENSG00000058091	1356	CDK14	cyclin dependent kinase 14 [Source:HGNC Symbol;Acc:HGNC:8883]	protein_coding	0.04188	1
ENSG00000058262	ENST00000243253	ENSG00000058262	1431	SEC61A1	Sec61 translocon alpha 1 subunit [Source:HGNC Symbol;Acc:HGNC:18276]	protein_coding	-0.0036	0.9999
ENSG00000058272	ENST00000261207	ENSG00000058272	3093	PPP1R12A	protein phosphatase 1 regulatory subunit 12A [Source:HGNC Symbol;Acc:HGNC:7618]	protein_coding	0.06897	0.9999
ENSG00000058335	ENST00000394745	ENSG00000058335	1470	RASGRF1	Ras protein specific guanine nucleotide releasing factor 1 [Source:HGNC Symbol;Acc:HGNC:9875]	protein_coding	-0.2524	1
ENSG00000058453	ENST00000375541	ENSG00000058453	6054	CROCC	ciliary rootlet coiled-coil, rootletin [Source:HGNC Symbol;Acc:HGNC:21299]	protein_coding	-0.09035	0.9999
ENSG00000058600	ENST00000299853	ENSG00000058600	2127	POLR3E	RNA polymerase III subunit E [Source:HGNC Symbol;Acc:HGNC:30347]	protein_coding	-0.03089	0.9999
ENSG00000058668	ENST00000341360	ENSG00000058668	3513	ATP2B4	ATPase plasma membrane Ca2+ transporting 4 [Source:HGNC Symbol;Acc:HGNC:817]	protein_coding	0.1342	0.9999
ENSG00000058673	ENST00000332127	ENSG00000058673	2433	ZC3H11A	zinc finger CCCH-type containing 11A [Source:HGNC Symbol;Acc:HGNC:29093]	protein_coding	0.0479	0.9999
ENSG00000058729	ENST00000283109	ENSG00000058729	1659	RIOK2	RIO kinase 2 [Source:HGNC Symbol;Acc:HGNC:18999]	protein_coding	-0.0149	1
ENSG00000058799	ENST00000072644	ENSG00000058799	921	YIPF1	Yip1 domain family member 1 [Source:HGNC Symbol;Acc:HGNC:25231]	protein_coding	0.07524	1
ENSG00000058804	ENST00000371429	ENSG00000058804	2025	NDC1	NDC1 transmembrane nucleoporin [Source:HGNC Symbol;Acc:HGNC:25525]	protein_coding	0.1079	1
ENSG00000058866	ENST00000265022	ENSG00000058866	2376	DGKG	diacylglycerol kinase gamma [Source:HGNC Symbol;Acc:HGNC:2853]	protein_coding	-0.09389	1
ENSG00000059122	ENST00000253928	ENSG00000059122	2151	FLYWCH1	FLYWCH-type zinc finger 1 [Source:HGNC Symbol;Acc:HGNC:25404]	protein_coding	-0.1883	0.9999
ENSG00000059145	ENST00000248104	ENSG00000059145	690	UNKL	unkempt family like zinc finger [Source:HGNC Symbol;Acc:HGNC:14184]	protein_coding	-0.0853	0.9999
ENSG00000059377	ENST00000263552	ENSG00000059377	1605	TBXAS1	thromboxane A synthase 1 [Source:HGNC Symbol;Acc:HGNC:11609]	protein_coding	0.0421	0.9999
ENSG00000059378	ENST00000263549	ENSG00000059378	2106	PARP12	poly(ADP-ribose) polymerase family member 12 [Source:HGNC Symbol;Acc:HGNC:21919]	protein_coding	0.02904	0.9999
ENSG00000059573	ENST00000371221	ENSG00000059573	2382	ALDH18A1	aldehyde dehydrogenase 18 family member A1 [Source:HGNC Symbol;Acc:HGNC:9722]	protein_coding	0.134	1
ENSG00000059588	ENST00000040877	ENSG00000059588	4866	TARBP1	TAR (HIV-1) RNA binding protein 1 [Source:HGNC Symbol;Acc:HGNC:11568]	protein_coding	-0.003625	0.9999
ENSG00000059691	ENST00000263985	ENSG00000059691	1674	GATB	glutamyl-tRNA amidotransferase subunit B [Source:HGNC Symbol;Acc:HGNC:8849]	protein_coding	0.05316	1
ENSG00000059728	ENST00000264444	ENSG00000059728	666	MXD1	MAX dimerization protein 1 [Source:HGNC Symbol;Acc:HGNC:6761]	protein_coding	0.2297	0.9999
ENSG00000059758	ENST00000261211	ENSG00000059758	1572	CDK17	cyclin dependent kinase 17 [Source:HGNC Symbol;Acc:HGNC:8750]	protein_coding	0.1136	0.9999
ENSG00000059769	ENST00000313525	ENSG00000059769	1083	DNAJC25	DnaJ heat shock protein family (Hsp40) member C25 [Source:HGNC Symbol;Acc:HGNC:34187]	protein_coding	-0.09329	1
ENSG00000059804	ENST00000075120	ENSG00000059804	1491	SLC2A3	solute carrier family 2 member 3 [Source:HGNC Symbol;Acc:HGNC:11007]	protein_coding	0.05553	0.9999
ENSG00000059915	ENST00000020673	ENSG00000059915	3075	PSD	pleckstrin and Sec7 domain containing [Source:HGNC Symbol;Acc:HGNC:9507]	protein_coding	0.06351	1
ENSG00000060069	ENST00000075430	ENSG00000060069	2604	CTDP1	CTD phosphatase subunit 1 [Source:HGNC Symbol;Acc:HGNC:2498]	protein_coding	-0.09126	0.9999
ENSG00000060138	ENST00000228251	ENSG00000060138	1119	YBX3	Y-box binding protein 3 [Source:HGNC Symbol;Acc:HGNC:2428]	protein_coding	-0.1922	1
ENSG00000060237	ENST00000315939	ENSG00000060237	7149	WNK1	WNK lysine deficient protein kinase 1 [Source:HGNC Symbol;Acc:HGNC:14540]	protein_coding	0.09288	0.9999
ENSG00000060339	ENST00000265872	ENSG00000060339	3453	CCAR1	cell division cycle and apoptosis regulator 1 [Source:HGNC Symbol;Acc:HGNC:24236]	protein_coding	0.03766	0.9999
ENSG00000060491	ENST00000290291	ENSG00000060491	2034	OGFR	opioid growth factor receptor [Source:HGNC Symbol;Acc:HGNC:15768]	protein_coding	-0.09407	0.9999
ENSG00000060558	ENST00000262958	ENSG00000060558	1125	GNA15	G protein subunit alpha 15 [Source:HGNC Symbol;Acc:HGNC:4383]	protein_coding	-0.02067	0.9999
ENSG00000060642	ENST00000078527	ENSG00000060642	1482	PIGV	phosphatidylinositol glycan anchor biosynthesis class V [Source:HGNC Symbol;Acc:HGNC:26031]	protein_coding	0.05721	1
ENSG00000060688	ENST00000263694	ENSG00000060688	1074	SNRNP40	small nuclear ribonucleoprotein U5 subunit 40 [Source:HGNC Symbol;Acc:HGNC:30857]	protein_coding	0.04557	0.9999
ENSG00000060749	ENST00000399302	ENSG00000060749	5208	QSER1	glutamine and serine rich 1 [Source:HGNC Symbol;Acc:HGNC:26154]	protein_coding	0.0628	1
ENSG00000060762	ENST00000341756	ENSG00000060762	201	MPC1	mitochondrial pyruvate carrier 1 [Source:HGNC Symbol;Acc:HGNC:21606]	protein_coding	0.04615	1
ENSG00000060971	ENST00000301810	ENSG00000060971	996	ACAA1	acetyl-CoA acyltransferase 1 [Source:HGNC Symbol;Acc:HGNC:82]	protein_coding	-0.03362	0.9999
ENSG00000060982	ENST00000261192	ENSG00000060982	1161	BCAT1	branched chain amino acid transaminase 1 [Source:HGNC Symbol;Acc:HGNC:976]	protein_coding	-0.165	1
ENSG00000061273	ENST00000080059	ENSG00000061273	2976	HDAC7	histone deacetylase 7 [Source:HGNC Symbol;Acc:HGNC:14067]	protein_coding	-0.1396	0.9999
ENSG00000061337	ENST00000265801	ENSG00000061337	1791	LZTS1	leucine zipper tumor suppressor 1 [Source:HGNC Symbol;Acc:HGNC:13861]	protein_coding	0.2474	1
ENSG00000061676	ENST00000360982	ENSG00000061676	3405	NCKAP1	NCK associated protein 1 [Source:HGNC Symbol;Acc:HGNC:7666]	protein_coding	-0.07986	1
ENSG00000061794	ENST00000081029	ENSG00000061794	972	MRPS35	mitochondrial ribosomal protein S35 [Source:HGNC Symbol;Acc:HGNC:16635]	protein_coding	-0.03726	1
ENSG00000061936	ENST00000261674	ENSG00000061936	2856	SFSWAP	splicing factor SWAP homolog [Source:HGNC Symbol;Acc:HGNC:10790]	protein_coding	-0.05085	0.9999
ENSG00000061938	ENST00000333602	ENSG00000061938	3117	TNK2	tyrosine kinase non receptor 2 [Source:HGNC Symbol;Acc:HGNC:19297]	protein_coding	0.005069	0.9999
ENSG00000061987	ENST00000393629	ENSG00000061987	5136	MON2	MON2 homolog, regulator of endosome-to-Golgi trafficking [Source:HGNC Symbol;Acc:HGNC:29177]	protein_coding	0.1636	0.9999
ENSG00000062194	ENST00000264779	ENSG00000062194	1443	GPBP1	GC-rich promoter binding protein 1 [Source:HGNC Symbol;Acc:HGNC:29520]	protein_coding	0.007555	0.9999
ENSG00000062282	ENST00000228027	ENSG00000062282	1167	DGAT2	diacylglycerol O-acyltransferase 2 [Source:HGNC Symbol;Acc:HGNC:16940]	protein_coding	0.3868	1
ENSG00000062370	ENST00000337401	ENSG00000062370	2742	ZNF112	zinc finger protein 112 [Source:HGNC Symbol;Acc:HGNC:12892]	protein_coding	-0.03349	1
ENSG00000062485	ENST00000351328	ENSG00000062485	1401	CS	citrate synthase [Source:HGNC Symbol;Acc:HGNC:2422]	protein_coding	-0.01181	0.9999
ENSG00000062524	ENST00000263800	ENSG00000062524	2595	LTK	leukocyte receptor tyrosine kinase [Source:HGNC Symbol;Acc:HGNC:6721]	protein_coding	0.5692	1
ENSG00000062582	ENST00000317534	ENSG00000062582	504	MRPS24	mitochondrial ribosomal protein S24 [Source:HGNC Symbol;Acc:HGNC:14510]	protein_coding	-0.04904	1
ENSG00000062598	ENST00000290246	ENSG00000062598	2163	ELMO2	engulfment and cell motility 2 [Source:HGNC Symbol;Acc:HGNC:17233]	protein_coding	0.005643	0.9999
ENSG00000062650	ENST00000263070	ENSG00000062650	1209	WAPL	WAPL cohesin release factor [Source:HGNC Symbol;Acc:HGNC:23293]	protein_coding	-0.03859	0.9999
ENSG00000062716	ENST00000262291	ENSG00000062716	1221	VMP1	vacuole membrane protein 1 [Source:HGNC Symbol;Acc:HGNC:29559]	protein_coding	0.02092	0.9999
ENSG00000062725	ENST00000083182	ENSG00000062725	1758	APPBP2	amyloid beta precursor protein binding protein 2 [Source:HGNC Symbol;Acc:HGNC:622]	protein_coding	-0.04958	1
ENSG00000062822	ENST00000440232	ENSG00000062822	3324	POLD1	DNA polymerase delta 1, catalytic subunit [Source:HGNC Symbol;Acc:HGNC:9175]	protein_coding	-0.05895	0.9999
ENSG00000063046	ENST00000262056	ENSG00000063046	1836	EIF4B	eukaryotic translation initiation factor 4B [Source:HGNC Symbol;Acc:HGNC:3285]	protein_coding	0.04491	0.9999
ENSG00000063127	ENST00000335875	ENSG00000063127	2211	SLC6A16	solute carrier family 6 member 16 [Source:HGNC Symbol;Acc:HGNC:13622]	protein_coding	-0.01273	1
ENSG00000063169	ENST00000396720	ENSG00000063169	4683	GLTSCR1	glioma tumor suppressor candidate region gene 1 [Source:HGNC Symbol;Acc:HGNC:4332]	protein_coding	-0.09079	1
ENSG00000063176	ENST00000245222	ENSG00000063176	1965	SPHK2	sphingosine kinase 2 [Source:HGNC Symbol;Acc:HGNC:18859]	protein_coding	-0.1841	1
ENSG00000063177	ENST00000084795	ENSG00000063177	571	RPL18	ribosomal protein L18 [Source:HGNC Symbol;Acc:HGNC:10310]	protein_coding	-0.05562	0.9999
ENSG00000063180	ENST00000084798	ENSG00000063180	987	CA11	carbonic anhydrase 11 [Source:HGNC Symbol;Acc:HGNC:1370]	protein_coding	-0.252	1
ENSG00000063241	ENST00000085068	ENSG00000063241	666	ISOC2	isochorismatase domain containing 2 [Source:HGNC Symbol;Acc:HGNC:26278]	protein_coding	-0.3083	1
ENSG00000063244	ENST00000308924	ENSG00000063244	1428	U2AF2	U2 small nuclear RNA auxiliary factor 2 [Source:HGNC Symbol;Acc:HGNC:23156]	protein_coding	-0.1098	0.9999
ENSG00000063245	ENST00000085079	ENSG00000063245	1653	EPN1	epsin 1 [Source:HGNC Symbol;Acc:HGNC:21604]	protein_coding	-0.1522	0.9999
ENSG00000063322	ENST00000315588	ENSG00000063322	666	MED29	mediator complex subunit 29 [Source:HGNC Symbol;Acc:HGNC:23074]	protein_coding	0.00429	0.9999
ENSG00000063438	ENST00000316418	ENSG00000063438	2160	AHRR	aryl-hydrocarbon receptor repressor [Source:HGNC Symbol;Acc:HGNC:346]	protein_coding	-0.107	1
ENSG00000063587	ENST00000370249	ENSG00000063587	1131	ZNF275	zinc finger protein 275 [Source:HGNC Symbol;Acc:HGNC:13069]	protein_coding	0.08162	0.9999
ENSG00000063601	ENST00000370387	ENSG00000063601	undefined	MTMR1	myotubularin related protein 1 [Source:HGNC Symbol;Acc:HGNC:7449]	protein_coding	-0.02762	0.9999
ENSG00000063761	ENST00000238561	ENSG00000063761	1572	ADCK1	aarF domain containing kinase 1 [Source:HGNC Symbol;Acc:HGNC:19038]	protein_coding	-0.06695	1
ENSG00000063854	ENST00000397353	ENSG00000063854	783	HAGH	hydroxyacylglutathione hydrolase [Source:HGNC Symbol;Acc:HGNC:4805]	protein_coding	-0.2109	1
ENSG00000063978	ENST00000314289	ENSG00000063978	573	RNF4	ring finger protein 4 [Source:HGNC Symbol;Acc:HGNC:10067]	protein_coding	-0.0004371	0.9999
ENSG00000064012	ENST00000264274	ENSG00000064012	1188	CASP8	caspase 8 [Source:HGNC Symbol;Acc:HGNC:1509]	protein_coding	0.00277	0.9999
ENSG00000064042	ENST00000313860	ENSG00000064042	3252	LIMCH1	LIM and calponin homology domains 1 [Source:HGNC Symbol;Acc:HGNC:29191]	protein_coding	-0.2648	1
ENSG00000064102	ENST00000261191	ENSG00000064102	2121	ASUN	asunder, spermatogenesis regulator [Source:HGNC Symbol;Acc:HGNC:20174]	protein_coding	0.1	1
ENSG00000064115	ENST00000343028	ENSG00000064115	1713	TM7SF3	transmembrane 7 superfamily member 3 [Source:HGNC Symbol;Acc:HGNC:23049]	protein_coding	0.1022	1
ENSG00000064201	ENST00000182290	ENSG00000064201	963	TSPAN32	tetraspanin 32 [Source:HGNC Symbol;Acc:HGNC:13410]	protein_coding	-0.0872	1
ENSG00000064225	ENST00000265261	ENSG00000064225	642	ST3GAL6	ST3 beta-galactoside alpha-2,3-sialyltransferase 6 [Source:HGNC Symbol;Acc:HGNC:18080]	protein_coding	0.186	1
ENSG00000064300	ENST00000172229	ENSG00000064300	1284	NGFR	nerve growth factor receptor [Source:HGNC Symbol;Acc:HGNC:7809]	protein_coding	3.361	1
ENSG00000064309	ENST00000263577	ENSG00000064309	3795	CDON	cell adhesion associated, oncogene regulated [Source:HGNC Symbol;Acc:HGNC:17104]	protein_coding	0.2843	1
ENSG00000064313	ENST00000378164	ENSG00000064313	3600	TAF2	TATA-box binding protein associated factor 2 [Source:HGNC Symbol;Acc:HGNC:11536]	protein_coding	0.04412	1
ENSG00000064393	ENST00000342645	ENSG00000064393	2736	HIPK2	homeodomain interacting protein kinase 2 [Source:HGNC Symbol;Acc:HGNC:14402]	protein_coding	0.06925	0.9999
ENSG00000064419	ENST00000265388	ENSG00000064419	2772	TNPO3	transportin 3 [Source:HGNC Symbol;Acc:HGNC:17103]	protein_coding	0.01331	0.9999
ENSG00000064490	ENST00000303088	ENSG00000064490	783	RFXANK	regulatory factor X associated ankyrin containing protein [Source:HGNC Symbol;Acc:HGNC:9987]	protein_coding	-0.05184	1
ENSG00000064545	ENST00000162044	ENSG00000064545	1440	TMEM161A	transmembrane protein 161A [Source:HGNC Symbol;Acc:HGNC:26020]	protein_coding	-0.2061	1
ENSG00000064547	ENST00000407877	ENSG00000064547	1056	LPAR2	lysophosphatidic acid receptor 2 [Source:HGNC Symbol;Acc:HGNC:3168]	protein_coding	-0.1696	1
ENSG00000064601	ENST00000191018	ENSG00000064601	1443	CTSA	cathepsin A [Source:HGNC Symbol;Acc:HGNC:9251]	protein_coding	-0.1294	0.9999
ENSG00000064607	ENST00000330854	ENSG00000064607	3093	SUGP2	SURP and G-patch domain containing 2 [Source:HGNC Symbol;Acc:HGNC:18641]	protein_coding	0.01236	0.9999
ENSG00000064651	ENST00000262461	ENSG00000064651	3639	SLC12A2	solute carrier family 12 member 2 [Source:HGNC Symbol;Acc:HGNC:10911]	protein_coding	0.05975	1
ENSG00000064652	ENST00000261369	ENSG00000064652	510	SNX24	sorting nexin 24 [Source:HGNC Symbol;Acc:HGNC:21533]	protein_coding	-0.1826	1
ENSG00000064666	ENST00000263097	ENSG00000064666	930	CNN2	calponin 2 [Source:HGNC Symbol;Acc:HGNC:2156]	protein_coding	0.06349	0.9999
ENSG00000064687	ENST00000263094	ENSG00000064687	6441	ABCA7	ATP binding cassette subfamily A member 7 [Source:HGNC Symbol;Acc:HGNC:37]	protein_coding	-0.1325	0.9999
ENSG00000064703	ENST00000369702	ENSG00000064703	2475	DDX20	DEAD-box helicase 20 [Source:HGNC Symbol;Acc:HGNC:2743]	protein_coding	0.06309	1
ENSG00000064726	ENST00000261721	ENSG00000064726	1449	BTBD1	BTB domain containing 1 [Source:HGNC Symbol;Acc:HGNC:1120]	protein_coding	0.06738	0.9999
ENSG00000064763	ENST00000182377	ENSG00000064763	1548	FAR2	fatty acyl-CoA reductase 2 [Source:HGNC Symbol;Acc:HGNC:25531]	protein_coding	0.0842	1
ENSG00000064886	ENST00000369744	ENSG00000064886	1143	CHI3L2	chitinase 3 like 2 [Source:HGNC Symbol;Acc:HGNC:1933]	protein_coding	0.3398	1
ENSG00000064932	ENST00000361757	ENSG00000064932	4101	SBNO2	strawberry notch homolog 2 [Source:HGNC Symbol;Acc:HGNC:29158]	protein_coding	-0.1036	0.9999
ENSG00000064933	ENST00000342075	ENSG00000064933	327	PMS1	PMS1 homolog 1, mismatch repair system component [Source:HGNC Symbol;Acc:HGNC:9121]	protein_coding	0.0131	1
ENSG00000064961	ENST00000262949	ENSG00000064961	859	HMG20B	high mobility group 20B [Source:HGNC Symbol;Acc:HGNC:5002]	protein_coding	-0.2605	0.9999
ENSG00000064995	ENST00000361288	ENSG00000064995	636	TAF11	TATA-box binding protein associated factor 11 [Source:HGNC Symbol;Acc:HGNC:11544]	protein_coding	0.06599	1
ENSG00000064999	ENST00000360359	ENSG00000064999	3405	ANKS1A	ankyrin repeat and sterile alpha motif domain containing 1A [Source:HGNC Symbol;Acc:HGNC:20961]	protein_coding	0.03471	1
ENSG00000065000	ENST00000345016	ENSG00000065000	3462	AP3D1	adaptor related protein complex 3 delta 1 subunit [Source:HGNC Symbol;Acc:HGNC:568]	protein_coding	-0.04638	0.9999
ENSG00000065029	ENST00000229405	ENSG00000065029	456	ZNF76	zinc finger protein 76 [Source:HGNC Symbol;Acc:HGNC:13149]	protein_coding	-0.08888	0.9999
ENSG00000065057	ENST00000219066	ENSG00000065057	939	NTHL1	nth like DNA glycosylase 1 [Source:HGNC Symbol;Acc:HGNC:8028]	protein_coding	-0.4481	1
ENSG00000065060	ENST00000192788	ENSG00000065060	4323	UHRF1BP1	UHRF1 binding protein 1 [Source:HGNC Symbol;Acc:HGNC:21216]	protein_coding	-0.03473	0.9999
ENSG00000065135	ENST00000369851	ENSG00000065135	1065	GNAI3	G protein subunit alpha i3 [Source:HGNC Symbol;Acc:HGNC:4387]	protein_coding	-0.005396	0.9999
ENSG00000065150	ENST00000261574	ENSG00000065150	3348	IPO5	importin 5 [Source:HGNC Symbol;Acc:HGNC:6402]	protein_coding	0.03899	0.9999
ENSG00000065154	ENST00000368845	ENSG00000065154	1320	OAT	ornithine aminotransferase [Source:HGNC Symbol;Acc:HGNC:8091]	protein_coding	0.1655	1
ENSG00000065183	ENST00000349139	ENSG00000065183	2832	WDR3	WD repeat domain 3 [Source:HGNC Symbol;Acc:HGNC:12755]	protein_coding	0.09855	1
ENSG00000065243	ENST00000316005	ENSG00000065243	1815	PKN2	protein kinase N2 [Source:HGNC Symbol;Acc:HGNC:9406]	protein_coding	0.04054	1
ENSG00000065268	ENST00000251289	ENSG00000065268	1289	WDR18	WD repeat domain 18 [Source:HGNC Symbol;Acc:HGNC:17956]	protein_coding	-0.1314	1
ENSG00000065308	ENST00000182527	ENSG00000065308	1113	TRAM2	translocation associated membrane protein 2 [Source:HGNC Symbol;Acc:HGNC:16855]	protein_coding	0.03356	1
ENSG00000065357	ENST00000331886	ENSG00000065357	2208	DGKA	diacylglycerol kinase alpha [Source:HGNC Symbol;Acc:HGNC:2849]	protein_coding	-0.05613	0.9999
ENSG00000065361	ENST00000267101	ENSG00000065361	4029	ERBB3	erb-b2 receptor tyrosine kinase 3 [Source:HGNC Symbol;Acc:HGNC:3431]	protein_coding	-0.1156	1
ENSG00000065413	ENST00000328737	ENSG00000065413	2760	ANKRD44	ankyrin repeat domain 44 [Source:HGNC Symbol;Acc:HGNC:25259]	protein_coding	0.01315	0.9999
ENSG00000065427	ENST00000302445	ENSG00000065427	1794	KARS	lysyl-tRNA synthetase [Source:HGNC Symbol;Acc:HGNC:6215]	protein_coding	-0.01333	0.9999
ENSG00000065457	ENST00000307921	ENSG00000065457	1509	ADAT1	adenosine deaminase, tRNA specific 1 [Source:HGNC Symbol;Acc:HGNC:228]	protein_coding	0.04002	1
ENSG00000065485	ENST00000316218	ENSG00000065485	1560	PDIA5	protein disulfide isomerase family A member 5 [Source:HGNC Symbol;Acc:HGNC:24811]	protein_coding	-0.004079	1
ENSG00000065491	ENST00000373491	ENSG00000065491	1518	TBC1D22B	TBC1 domain family member 22B [Source:HGNC Symbol;Acc:HGNC:21602]	protein_coding	0.08997	1
ENSG00000065518	ENST00000184266	ENSG00000065518	390	NDUFB4	NADH:ubiquinone oxidoreductase subunit B4 [Source:HGNC Symbol;Acc:HGNC:7699]	protein_coding	-0.06511	0.9999
ENSG00000065526	ENST00000375759	ENSG00000065526	10995	SPEN	spen family transcriptional repressor [Source:HGNC Symbol;Acc:HGNC:17575]	protein_coding	0.02584	0.9999
ENSG00000065548	ENST00000337859	ENSG00000065548	1281	ZC3H15	zinc finger CCCH-type containing 15 [Source:HGNC Symbol;Acc:HGNC:29528]	protein_coding	0.02186	0.9999
ENSG00000065559	ENST00000353533	ENSG00000065559	1200	MAP2K4	mitogen-activated protein kinase kinase 4 [Source:HGNC Symbol;Acc:HGNC:6844]	protein_coding	-0.002352	1
ENSG00000065600	ENST00000261455	ENSG00000065600	1053	TMEM206	transmembrane protein 206 [Source:HGNC Symbol;Acc:HGNC:25593]	protein_coding	-0.1775	1
ENSG00000065613	ENST00000335753	ENSG00000065613	3615	SLK	STE20 like kinase [Source:HGNC Symbol;Acc:HGNC:11088]	protein_coding	0.02364	0.9999
ENSG00000065615	ENST00000369679	ENSG00000065615	330	CYB5R4	cytochrome b5 reductase 4 [Source:HGNC Symbol;Acc:HGNC:20147]	protein_coding	-0.0637	1
ENSG00000065665	ENST00000298428	ENSG00000065665	1431	SEC61A2	Sec61 translocon alpha 2 subunit [Source:HGNC Symbol;Acc:HGNC:17702]	protein_coding	-0.1469	1
ENSG00000065675	ENST00000263125	ENSG00000065675	2121	PRKCQ	protein kinase C theta [Source:HGNC Symbol;Acc:HGNC:9410]	protein_coding	0.1864	0.9999
ENSG00000065717	ENST00000262953	ENSG00000065717	2232	TLE2	transducin like enhancer of split 2 [Source:HGNC Symbol;Acc:HGNC:11838]	protein_coding	0.2022	1
ENSG00000065802	ENST00000264607	ENSG00000065802	1008	ASB1	ankyrin repeat and SOCS box containing 1 [Source:HGNC Symbol;Acc:HGNC:16011]	protein_coding	0.06815	0.9999
ENSG00000065809	ENST00000181796	ENSG00000065809	921	FAM107B	family with sequence similarity 107 member B [Source:HGNC Symbol;Acc:HGNC:23726]	protein_coding	0.05041	0.9999
ENSG00000065833	ENST00000369705	ENSG00000065833	1719	ME1	malic enzyme 1 [Source:HGNC Symbol;Acc:HGNC:6983]	protein_coding	-0.3404	1
ENSG00000065882	ENST00000261439	ENSG00000065882	3507	TBC1D1	TBC1 domain family member 1 [Source:HGNC Symbol;Acc:HGNC:11578]	protein_coding	-0.02873	0.9999
ENSG00000065883	ENST00000181839	ENSG00000065883	4539	CDK13	cyclin dependent kinase 13 [Source:HGNC Symbol;Acc:HGNC:1733]	protein_coding	0.03092	0.9999
ENSG00000065911	ENST00000394053	ENSG00000065911	1053	MTHFD2	methylenetetrahydrofolate dehydrogenase (NADP+ dependent) 2, methenyltetrahydrofolate cyclohydrolase [Source:HGNC Symbol;Acc:HGNC:7434]	protein_coding	-0.08071	0.9999
ENSG00000065923	ENST00000328306	ENSG00000065923	2178	SLC9A7	solute carrier family 9 member A7 [Source:HGNC Symbol;Acc:HGNC:17123]	protein_coding	-0.04458	1
ENSG00000065970	ENST00000162391	ENSG00000065970	1725	FOXJ2	forkhead box J2 [Source:HGNC Symbol;Acc:HGNC:24818]	protein_coding	0.03059	0.9999
ENSG00000065978	ENST00000321358	ENSG00000065978	975	YBX1	Y-box binding protein 1 [Source:HGNC Symbol;Acc:HGNC:8014]	protein_coding	-0.06438	0.9999
ENSG00000065989	ENST00000293683	ENSG00000065989	2583	PDE4A	phosphodiesterase 4A [Source:HGNC Symbol;Acc:HGNC:8780]	protein_coding	0.1442	1
ENSG00000066027	ENST00000261461	ENSG00000066027	1461	PPP2R5A	protein phosphatase 2 regulatory subunit B'alpha [Source:HGNC Symbol;Acc:HGNC:9309]	protein_coding	0.0265	0.9999
ENSG00000066044	ENST00000407627	ENSG00000066044	981	ELAVL1	ELAV like RNA binding protein 1 [Source:HGNC Symbol;Acc:HGNC:3312]	protein_coding	-0.02022	0.9999
ENSG00000066084	ENST00000301180	ENSG00000066084	4731	DIP2B	disco interacting protein 2 homolog B [Source:HGNC Symbol;Acc:HGNC:29284]	protein_coding	-0.03007	0.9999
ENSG00000066117	ENST00000381513	ENSG00000066117	1425	SMARCD1	SWI/SNF related, matrix associated, actin dependent regulator of chromatin, subfamily d, member 1 [Source:HGNC Symbol;Acc:HGNC:11106]	protein_coding	0.05407	0.9999
ENSG00000066135	ENST00000372396	ENSG00000066135	3195	KDM4A	lysine demethylase 4A [Source:HGNC Symbol;Acc:HGNC:22978]	protein_coding	0.01304	0.9999
ENSG00000066136	ENST00000308733	ENSG00000066136	1377	NFYC	nuclear transcription factor Y subunit gamma [Source:HGNC Symbol;Acc:HGNC:7806]	protein_coding	-0.001607	0.9999
ENSG00000066230	ENST00000264938	ENSG00000066230	2505	SLC9A3	solute carrier family 9 member A3 [Source:HGNC Symbol;Acc:HGNC:11073]	protein_coding	-0.2547	1
ENSG00000066294	ENST00000311224	ENSG00000066294	1038	CD84	CD84 molecule [Source:HGNC Symbol;Acc:HGNC:1704]	protein_coding	-0.06164	0.9999
ENSG00000066322	ENST00000372458	ENSG00000066322	840	ELOVL1	ELOVL fatty acid elongase 1 [Source:HGNC Symbol;Acc:HGNC:14418]	protein_coding	-0.0126	0.9999
ENSG00000066336	ENST00000227163	ENSG00000066336	816	SPI1	Spi-1 proto-oncogene [Source:HGNC Symbol;Acc:HGNC:11241]	protein_coding	-0.1531	0.9999
ENSG00000066379	ENST00000332435	ENSG00000066379	381	ZNRD1	zinc ribbon domain containing 1 [Source:HGNC Symbol;Acc:HGNC:13182]	protein_coding	-0.08351	1
ENSG00000066422	ENST00000312938	ENSG00000066422	3162	ZBTB11	zinc finger and BTB domain containing 11 [Source:HGNC Symbol;Acc:HGNC:16740]	protein_coding	0.05672	0.9999
ENSG00000066427	ENST00000340660	ENSG00000066427	921	ATXN3	ataxin 3 [Source:HGNC Symbol;Acc:HGNC:7106]	protein_coding	-0.1209	1
ENSG00000066455	ENST00000163416	ENSG00000066455	2196	GOLGA5	golgin A5 [Source:HGNC Symbol;Acc:HGNC:4428]	protein_coding	0.05951	0.9999
ENSG00000066557	ENST00000370952	ENSG00000066557	1809	LRRC40	leucine rich repeat containing 40 [Source:HGNC Symbol;Acc:HGNC:26004]	protein_coding	0.01524	1
ENSG00000066583	ENST00000173527	ENSG00000066583	897	ISOC1	isochorismatase domain containing 1 [Source:HGNC Symbol;Acc:HGNC:24254]	protein_coding	-0.2243	1
ENSG00000066651	ENST00000334379	ENSG00000066651	1392	TRMT11	tRNA methyltransferase 11 homolog [Source:HGNC Symbol;Acc:HGNC:21080]	protein_coding	-0.0179	1
ENSG00000066654	ENST00000381337	ENSG00000066654	1062	THUMPD1	THUMP domain containing 1 [Source:HGNC Symbol;Acc:HGNC:23807]	protein_coding	0.07962	0.9999
ENSG00000066697	ENST00000374885	ENSG00000066697	480	MSANTD3	Myb/SANT DNA binding domain containing 3 [Source:HGNC Symbol;Acc:HGNC:23370]	protein_coding	0.07287	1
ENSG00000066739	ENST00000261834	ENSG00000066739	undefined	ATG2B	autophagy related 2B [Source:HGNC Symbol;Acc:HGNC:20187]	protein_coding	-0.03765	0.9999
ENSG00000066777	ENST00000262215	ENSG00000066777	5550	ARFGEF1	ADP ribosylation factor guanine nucleotide exchange factor 1 [Source:HGNC Symbol;Acc:HGNC:15772]	protein_coding	0.06806	0.9999
ENSG00000066827	ENST00000377838	ENSG00000066827	3732	ZFAT	zinc finger and AT-hook domain containing [Source:HGNC Symbol;Acc:HGNC:19899]	protein_coding	0.09211	1
ENSG00000066855	ENST00000262146	ENSG00000066855	1002	MTFR1	mitochondrial fission regulator 1 [Source:HGNC Symbol;Acc:HGNC:29510]	protein_coding	0.004358	1
ENSG00000066923	ENST00000317296	ENSG00000066923	3678	STAG3	stromal antigen 3 [Source:HGNC Symbol;Acc:HGNC:11356]	protein_coding	0.1144	1
ENSG00000066926	ENST00000262093	ENSG00000066926	1272	FECH	ferrochelatase [Source:HGNC Symbol;Acc:HGNC:3647]	protein_coding	0.1033	1
ENSG00000066933	ENST00000356056	ENSG00000066933	7647	MYO9A	myosin IXA [Source:HGNC Symbol;Acc:HGNC:7608]	protein_coding	-0.0003703	0.9999
ENSG00000067057	ENST00000381072	ENSG00000067057	609	PFKP	phosphofructokinase, platelet [Source:HGNC Symbol;Acc:HGNC:8878]	protein_coding	-0.2279	0.9999
ENSG00000067064	ENST00000381344	ENSG00000067064	855	IDI1	isopentenyl-diphosphate delta isomerase 1 [Source:HGNC Symbol;Acc:HGNC:5387]	protein_coding	-0.03274	1
ENSG00000067066	ENST00000264052	ENSG00000067066	2640	SP100	SP100 nuclear antigen [Source:HGNC Symbol;Acc:HGNC:11206]	protein_coding	0.1655	0.9999
ENSG00000067082	ENST00000173785	ENSG00000067082	undefined	KLF6	Kruppel like factor 6 [Source:HGNC Symbol;Acc:HGNC:2235]	protein_coding	0.03962	0.9999
ENSG00000067113	ENST00000264775	ENSG00000067113	858	PLPP1	phospholipid phosphatase 1 [Source:HGNC Symbol;Acc:HGNC:9228]	protein_coding	0.09197	1
ENSG00000067141	ENST00000261908	ENSG00000067141	4386	NEO1	neogenin 1 [Source:HGNC Symbol;Acc:HGNC:7754]	protein_coding	0.0316	1
ENSG00000067167	ENST00000262213	ENSG00000067167	1125	TRAM1	translocation associated membrane protein 1 [Source:HGNC Symbol;Acc:HGNC:20568]	protein_coding	-0.06701	0.9999
ENSG00000067182	ENST00000162749	ENSG00000067182	1368	TNFRSF1A	TNF receptor superfamily member 1A [Source:HGNC Symbol;Acc:HGNC:11916]	protein_coding	-0.1315	0.9999
ENSG00000067191	ENST00000344140	ENSG00000067191	1572	CACNB1	calcium voltage-gated channel auxiliary subunit beta 1 [Source:HGNC Symbol;Acc:HGNC:1401]	protein_coding	-0.2985	1
ENSG00000067208	ENST00000370331	ENSG00000067208	2433	EVI5	ecotropic viral integration site 5 [Source:HGNC Symbol;Acc:HGNC:3501]	protein_coding	-0.3738	1
ENSG00000067221	ENST00000316900	ENSG00000067221	1068	STOML1	stomatin like 1 [Source:HGNC Symbol;Acc:HGNC:14560]	protein_coding	-0.1234	1
ENSG00000067225	ENST00000319622	ENSG00000067225	1596	PKM	pyruvate kinase, muscle [Source:HGNC Symbol;Acc:HGNC:9021]	protein_coding	-0.1355	0.9999
ENSG00000067248	ENST00000251636	ENSG00000067248	4110	DHX29	DExH-box helicase 29 [Source:HGNC Symbol;Acc:HGNC:15815]	protein_coding	0.1187	1
ENSG00000067334	ENST00000359208	ENSG00000067334	1806	DNTTIP2	deoxynucleotidyltransferase terminal interacting protein 2 [Source:HGNC Symbol;Acc:HGNC:24013]	protein_coding	0.02767	0.9999
ENSG00000067365	ENST00000163678	ENSG00000067365	618	METTL22	methyltransferase like 22 [Source:HGNC Symbol;Acc:HGNC:28368]	protein_coding	0.06886	1
ENSG00000067369	ENST00000263801	ENSG00000067369	5919	TP53BP1	tumor protein p53 binding protein 1 [Source:HGNC Symbol;Acc:HGNC:11999]	protein_coding	0.07705	0.9999
ENSG00000067445	ENST00000173898	ENSG00000067445	4296	TRO	trophinin [Source:HGNC Symbol;Acc:HGNC:12326]	protein_coding	-0.09316	1
ENSG00000067533	ENST00000366932	ENSG00000067533	849	RRP15	ribosomal RNA processing 15 homolog [Source:HGNC Symbol;Acc:HGNC:24255]	protein_coding	0.01293	1
ENSG00000067560	ENST00000265538	ENSG00000067560	undefined	RHOA	ras homolog family member A [Source:HGNC Symbol;Acc:HGNC:667]	protein_coding	0.03455	0.9999
ENSG00000067596	ENST00000262415	ENSG00000067596	3663	DHX8	DEAH-box helicase 8 [Source:HGNC Symbol;Acc:HGNC:2749]	protein_coding	-0.03906	0.9999
ENSG00000067606	ENST00000378567	ENSG00000067606	1779	PRKCZ	protein kinase C zeta [Source:HGNC Symbol;Acc:HGNC:9412]	protein_coding	0.2518	1
ENSG00000067704	ENST00000366922	ENSG00000067704	3039	IARS2	isoleucyl-tRNA synthetase 2, mitochondrial [Source:HGNC Symbol;Acc:HGNC:29685]	protein_coding	0.02023	0.9999
ENSG00000067829	ENST00000217901	ENSG00000067829	1182	IDH3G	isocitrate dehydrogenase 3 (NAD(+)) gamma [Source:HGNC Symbol;Acc:HGNC:5386]	protein_coding	-0.1132	0.9999
ENSG00000067836	ENST00000322048	ENSG00000067836	864	ROGDI	rogdi homolog [Source:HGNC Symbol;Acc:HGNC:29478]	protein_coding	-0.2684	1
ENSG00000067840	ENST00000164640	ENSG00000067840	2310	PDZD4	PDZ domain containing 4 [Source:HGNC Symbol;Acc:HGNC:21167]	protein_coding	0.1157	1
ENSG00000067900	ENST00000399799	ENSG00000067900	4065	ROCK1	Rho associated coiled-coil containing protein kinase 1 [Source:HGNC Symbol;Acc:HGNC:10251]	protein_coding	0.01809	0.9999
ENSG00000067955	ENST00000290858	ENSG00000067955	549	CBFB	core-binding factor beta subunit [Source:HGNC Symbol;Acc:HGNC:1539]	protein_coding	0.03256	0.9999
ENSG00000067992	ENST00000379162	ENSG00000067992	1221	PDK3	pyruvate dehydrogenase kinase 3 [Source:HGNC Symbol;Acc:HGNC:8811]	protein_coding	0.1291	1
ENSG00000068001	ENST00000357750	ENSG00000068001	1422	HYAL2	hyaluronoglucosaminidase 2 [Source:HGNC Symbol;Acc:HGNC:5321]	protein_coding	-0.2199	1
ENSG00000068024	ENST00000345617	ENSG00000068024	3255	HDAC4	histone deacetylase 4 [Source:HGNC Symbol;Acc:HGNC:14063]	protein_coding	-0.05283	0.9999
ENSG00000068028	ENST00000327761	ENSG00000068028	813	RASSF1	Ras association domain family member 1 [Source:HGNC Symbol;Acc:HGNC:9882]	protein_coding	0.004686	0.9999
ENSG00000068079	ENST00000246911	ENSG00000068079	undefined	IFI35	interferon induced protein 35 [Source:HGNC Symbol;Acc:HGNC:5399]	protein_coding	-0.09339	0.9999
ENSG00000068097	ENST00000184956	ENSG00000068097	3546	HEATR6	HEAT repeat containing 6 [Source:HGNC Symbol;Acc:HGNC:24076]	protein_coding	0.2439	1
ENSG00000068120	ENST00000393818	ENSG00000068120	1695	COASY	Coenzyme A synthase [Source:HGNC Symbol;Acc:HGNC:29932]	protein_coding	-0.09129	0.9999
ENSG00000068305	ENST00000338042	ENSG00000068305	1494	MEF2A	myocyte enhancer factor 2A [Source:HGNC Symbol;Acc:HGNC:6993]	protein_coding	0.0773	0.9999
ENSG00000068308	ENST00000156084	ENSG00000068308	1716	OTUD5	OTU deubiquitinase 5 [Source:HGNC Symbol;Acc:HGNC:25402]	protein_coding	-0.09278	0.9999
ENSG00000068323	ENST00000315869	ENSG00000068323	1728	TFE3	transcription factor binding to IGHM enhancer 3 [Source:HGNC Symbol;Acc:HGNC:11752]	protein_coding	-0.08788	0.9999
ENSG00000068354	ENST00000376771	ENSG00000068354	2067	TBC1D25	TBC1 domain family member 25 [Source:HGNC Symbol;Acc:HGNC:8092]	protein_coding	-0.09725	1
ENSG00000068366	ENST00000340800	ENSG00000068366	2136	ACSL4	acyl-CoA synthetase long-chain family member 4 [Source:HGNC Symbol;Acc:HGNC:3571]	protein_coding	-0.05449	0.9999
ENSG00000068383	ENST00000342652	ENSG00000068383	832	INPP5A	inositol polyphosphate-5-phosphatase A [Source:HGNC Symbol;Acc:HGNC:6076]	protein_coding	-0.1585	1
ENSG00000068394	ENST00000156109	ENSG00000068394	1431	GPKOW	G-patch domain and KOW motifs [Source:HGNC Symbol;Acc:HGNC:30677]	protein_coding	-0.1849	1
ENSG00000068400	ENST00000376423	ENSG00000068400	2526	GRIPAP1	GRIP1 associated protein 1 [Source:HGNC Symbol;Acc:HGNC:18706]	protein_coding	-0.05602	0.9999
ENSG00000068438	ENST00000019019	ENSG00000068438	984	FTSJ1	FtsJ RNA methyltransferase homolog 1 (E. coli) [Source:HGNC Symbol;Acc:HGNC:13254]	protein_coding	-0.03665	0.9999
ENSG00000068489	ENST00000262293	ENSG00000068489	1083	PRR11	proline rich 11 [Source:HGNC Symbol;Acc:HGNC:25619]	protein_coding	0.1432	1
ENSG00000068650	ENST00000375630	ENSG00000068650	3576	ATP11A	ATPase phospholipid transporting 11A [Source:HGNC Symbol;Acc:HGNC:13552]	protein_coding	-0.06583	0.9999
ENSG00000068654	ENST00000263857	ENSG00000068654	5163	POLR1A	RNA polymerase I subunit A [Source:HGNC Symbol;Acc:HGNC:17264]	protein_coding	-0.05264	0.9999
ENSG00000068697	ENST00000175091	ENSG00000068697	702	LAPTM4A	lysosomal protein transmembrane 4 alpha [Source:HGNC Symbol;Acc:HGNC:6924]	protein_coding	-0.03073	0.9999
ENSG00000068724	ENST00000319190	ENSG00000068724	2577	TTC7A	tetratricopeptide repeat domain 7A [Source:HGNC Symbol;Acc:HGNC:19750]	protein_coding	0.1362	0.9999
ENSG00000068745	ENST00000328631	ENSG00000068745	1281	IP6K2	inositol hexakisphosphate kinase 2 [Source:HGNC Symbol;Acc:HGNC:17313]	protein_coding	-0.05285	0.9999
ENSG00000068784	ENST00000263736	ENSG00000068784	2988	SRBD1	S1 RNA binding domain 1 [Source:HGNC Symbol;Acc:HGNC:25521]	protein_coding	0.04147	1
ENSG00000068796	ENST00000381103	ENSG00000068796	2061	KIF2A	kinesin family member 2A [Source:HGNC Symbol;Acc:HGNC:6318]	protein_coding	0.06874	0.9999
ENSG00000068831	ENST00000354024	ENSG00000068831	1830	RASGRP2	RAS guanyl releasing protein 2 [Source:HGNC Symbol;Acc:HGNC:9879]	protein_coding	-0.2465	0.9999
ENSG00000068878	ENST00000389993	ENSG00000068878	1716	PSME4	proteasome activator subunit 4 [Source:HGNC Symbol;Acc:HGNC:20635]	protein_coding	0.04617	0.9999
ENSG00000068885	ENST00000326448	ENSG00000068885	2334	IFT80	intraflagellar transport 80 [Source:HGNC Symbol;Acc:HGNC:29262]	protein_coding	0.07809	1
ENSG00000068903	ENST00000249396	ENSG00000068903	1170	SIRT2	sirtuin 2 [Source:HGNC Symbol;Acc:HGNC:10886]	protein_coding	-0.0592	0.9999
ENSG00000068912	ENST00000185150	ENSG00000068912	1452	ERLEC1	endoplasmic reticulum lectin 1 [Source:HGNC Symbol;Acc:HGNC:25222]	protein_coding	-0.03042	1
ENSG00000068971	ENST00000164133	ENSG00000068971	1494	PPP2R5B	protein phosphatase 2 regulatory subunit B'beta [Source:HGNC Symbol;Acc:HGNC:9310]	protein_coding	-0.05546	1
ENSG00000068976	ENST00000164139	ENSG00000068976	2529	PYGM	phosphorylase, glycogen, muscle [Source:HGNC Symbol;Acc:HGNC:9726]	protein_coding	-0.156	1
ENSG00000069020	ENST00000261569	ENSG00000069020	7290	MAST4	microtubule associated serine/threonine kinase family member 4 [Source:HGNC Symbol;Acc:HGNC:19037]	protein_coding	0.04406	1
ENSG00000069188	ENST00000392650	ENSG00000069188	6519	SDK2	sidekick cell adhesion molecule 2 [Source:HGNC Symbol;Acc:HGNC:19308]	protein_coding	-0.01288	1
ENSG00000069248	ENST00000261396	ENSG00000069248	3471	NUP133	nucleoporin 133 [Source:HGNC Symbol;Acc:HGNC:18016]	protein_coding	0.02399	0.9999
ENSG00000069275	ENST00000367142	ENSG00000069275	732	NUCKS1	nuclear casein kinase and cyclin dependent kinase substrate 1 [Source:HGNC Symbol;Acc:HGNC:29923]	protein_coding	0.04908	0.9999
ENSG00000069329	ENST00000299138	ENSG00000069329	2391	VPS35	VPS35, retromer complex component [Source:HGNC Symbol;Acc:HGNC:13487]	protein_coding	0.08327	0.9999
ENSG00000069345	ENST00000317089	ENSG00000069345	1239	DNAJA2	DnaJ heat shock protein family (Hsp40) member A2 [Source:HGNC Symbol;Acc:HGNC:14884]	protein_coding	-0.01942	0.9999
ENSG00000069399	ENST00000164227	ENSG00000069399	1365	BCL3	B-cell CLL/lymphoma 3 [Source:HGNC Symbol;Acc:HGNC:998]	protein_coding	-0.02596	0.9999
ENSG00000069424	ENST00000164247	ENSG00000069424	1104	KCNAB2	potassium voltage-gated channel subfamily A regulatory beta subunit 2 [Source:HGNC Symbol;Acc:HGNC:6229]	protein_coding	-0.1442	0.9999
ENSG00000069431	ENST00000261200	ENSG00000069431	4650	ABCC9	ATP binding cassette subfamily C member 9 [Source:HGNC Symbol;Acc:HGNC:60]	protein_coding	-0.325	1
ENSG00000069482	ENST00000265643	ENSG00000069482	372	GAL	galanin and GMAP prepropeptide [Source:HGNC Symbol;Acc:HGNC:4114]	protein_coding	-0.721	1
ENSG00000069493	ENST00000261339	ENSG00000069493	465	CLEC2D	C-type lectin domain family 2 member D [Source:HGNC Symbol;Acc:HGNC:14351]	protein_coding	0.03703	0.9999
ENSG00000069509	ENST00000378045	ENSG00000069509	468	FUNDC1	FUN14 domain containing 1 [Source:HGNC Symbol;Acc:HGNC:28746]	protein_coding	0.1857	1
ENSG00000069667	ENST00000261523	ENSG00000069667	1671	RORA	RAR related orphan receptor A [Source:HGNC Symbol;Acc:HGNC:10258]	protein_coding	-0.01806	0.9999
ENSG00000069702	ENST00000212355	ENSG00000069702	2556	TGFBR3	transforming growth factor beta receptor 3 [Source:HGNC Symbol;Acc:HGNC:11774]	protein_coding	-0.04106	0.9999
ENSG00000069712	ENST00000636278	ENSG00000069712	4065	KIAA1107	KIAA1107 [Source:HGNC Symbol;Acc:HGNC:29192]	protein_coding	0.2729	1
ENSG00000069849	ENST00000286371	ENSG00000069849	840	ATP1B3	ATPase Na+/K+ transporting subunit beta 3 [Source:HGNC Symbol;Acc:HGNC:806]	protein_coding	-0.07135	0.9999
ENSG00000069869	ENST00000338963	ENSG00000069869	3744	NEDD4	neural precursor cell expressed, developmentally down-regulated 4, E3 ubiquitin protein ligase [Source:HGNC Symbol;Acc:HGNC:7727]	protein_coding	0.01188	1
ENSG00000069943	ENST00000164305	ENSG00000069943	1665	PIGB	phosphatidylinositol glycan anchor biosynthesis class B [Source:HGNC Symbol;Acc:HGNC:8959]	protein_coding	0.1788	1
ENSG00000069956	ENST00000261845	ENSG00000069956	2166	MAPK6	mitogen-activated protein kinase 6 [Source:HGNC Symbol;Acc:HGNC:6879]	protein_coding	0.02073	0.9999
ENSG00000069966	ENST00000261837	ENSG00000069966	1188	GNB5	G protein subunit beta 5 [Source:HGNC Symbol;Acc:HGNC:4401]	protein_coding	-0.00527	1
ENSG00000069974	ENST00000336787	ENSG00000069974	666	RAB27A	RAB27A, member RAS oncogene family [Source:HGNC Symbol;Acc:HGNC:9766]	protein_coding	0.07015	0.9999
ENSG00000069998	ENST00000155674	ENSG00000069998	1182	CECR5	cat eye syndrome chromosome region, candidate 5 [Source:HGNC Symbol;Acc:HGNC:1843]	protein_coding	-0.05158	0.9999
ENSG00000070010	ENST00000263202	ENSG00000070010	924	UFD1L	ubiquitin fusion degradation 1 like (yeast) [Source:HGNC Symbol;Acc:HGNC:12520]	protein_coding	0.05403	0.9999
ENSG00000070018	ENST00000261349	ENSG00000070018	4842	LRP6	LDL receptor related protein 6 [Source:HGNC Symbol;Acc:HGNC:6698]	protein_coding	0.002392	1
ENSG00000070047	ENST00000264555	ENSG00000070047	4950	PHRF1	PHD and ring finger domains 1 [Source:HGNC Symbol;Acc:HGNC:24351]	protein_coding	-0.0216	0.9999
ENSG00000070061	ENST00000374647	ENSG00000070061	3999	IKBKAP	inhibitor of kappa light polypeptide gene enhancer in B-cells, kinase complex-associated protein [Source:HGNC Symbol;Acc:HGNC:5959]	protein_coding	-0.05881	0.9999
ENSG00000070081	ENST00000323688	ENSG00000070081	1263	NUCB2	nucleobindin 2 [Source:HGNC Symbol;Acc:HGNC:8044]	protein_coding	-0.01878	1
ENSG00000070087	ENST00000239940	ENSG00000070087	423	PFN2	profilin 2 [Source:HGNC Symbol;Acc:HGNC:8882]	protein_coding	-0.1345	1
ENSG00000070182	ENST00000342835	ENSG00000070182	undefined	SPTB	spectrin beta, erythrocytic [Source:HGNC Symbol;Acc:HGNC:11274]	protein_coding	0.2263	1
ENSG00000070190	ENST00000296414	ENSG00000070190	792	DAPP1	dual adaptor of phosphotyrosine and 3-phosphoinositides 1 [Source:HGNC Symbol;Acc:HGNC:16500]	protein_coding	0.03613	0.9999
ENSG00000070214	ENST00000374720	ENSG00000070214	1974	SLC44A1	solute carrier family 44 member 1 [Source:HGNC Symbol;Acc:HGNC:18798]	protein_coding	-0.0006726	1
ENSG00000070269	ENST00000261556	ENSG00000070269	2124	TMEM260	transmembrane protein 260 [Source:HGNC Symbol;Acc:HGNC:20185]	protein_coding	-0.08635	1
ENSG00000070366	ENST00000263073	ENSG00000070366	4260	SMG6	SMG6, nonsense mediated mRNA decay factor [Source:HGNC Symbol;Acc:HGNC:17809]	protein_coding	0.05558	0.9999
ENSG00000070367	ENST00000340918	ENSG00000070367	1932	EXOC5	exocyst complex component 5 [Source:HGNC Symbol;Acc:HGNC:10696]	protein_coding	0.05502	1
ENSG00000070371	ENST00000412649	ENSG00000070371	undefined	CLTCL1	clathrin heavy chain like 1 [Source:HGNC Symbol;Acc:HGNC:2093]	protein_coding	0.1229	1
ENSG00000070404	ENST00000166139	ENSG00000070404	792	FSTL3	follistatin like 3 [Source:HGNC Symbol;Acc:HGNC:3973]	protein_coding	0.3506	1
ENSG00000070413	ENST00000263196	ENSG00000070413	1653	DGCR2	DiGeorge syndrome critical region gene 2 [Source:HGNC Symbol;Acc:HGNC:2845]	protein_coding	-0.09098	0.9999
ENSG00000070423	ENST00000292363	ENSG00000070423	936	RNF126	ring finger protein 126 [Source:HGNC Symbol;Acc:HGNC:21151]	protein_coding	-0.1474	0.9999
ENSG00000070444	ENST00000174618	ENSG00000070444	1749	MNT	MAX network transcriptional repressor [Source:HGNC Symbol;Acc:HGNC:7188]	protein_coding	-0.1309	0.9999
ENSG00000070476	ENST00000336332	ENSG00000070476	2133	ZXDC	ZXD family zinc finger C [Source:HGNC Symbol;Acc:HGNC:28160]	protein_coding	-0.02214	0.9999
ENSG00000070495	ENST00000303996	ENSG00000070495	1008	JMJD6	arginine demethylase and lysine hydroxylase [Source:HGNC Symbol;Acc:HGNC:19355]	protein_coding	0.006576	0.9999
ENSG00000070501	ENST00000265421	ENSG00000070501	1008	POLB	DNA polymerase beta [Source:HGNC Symbol;Acc:HGNC:9174]	protein_coding	-0.2241	1
ENSG00000070526	ENST00000156626	ENSG00000070526	1803	ST6GALNAC1	ST6 N-acetylgalactosaminide alpha-2,6-sialyltransferase 1 [Source:HGNC Symbol;Acc:HGNC:23614]	protein_coding	-0.1861	1
ENSG00000070540	ENST00000262139	ENSG00000070540	1341	WIPI1	WD repeat domain, phosphoinositide interacting 1 [Source:HGNC Symbol;Acc:HGNC:25471]	protein_coding	0.1973	1
ENSG00000070610	ENST00000378088	ENSG00000070610	519	GBA2	glucosylceramidase beta 2 [Source:HGNC Symbol;Acc:HGNC:18986]	protein_coding	-0.0269	0.9999
ENSG00000070614	ENST00000261797	ENSG00000070614	2649	NDST1	N-deacetylase and N-sulfotransferase 1 [Source:HGNC Symbol;Acc:HGNC:7680]	protein_coding	-0.166	0.9999
ENSG00000070669	ENST00000175506	ENSG00000070669	1686	ASNS	asparagine synthetase (glutamine-hydrolyzing) [Source:HGNC Symbol;Acc:HGNC:753]	protein_coding	-0.09547	1
ENSG00000070718	ENST00000174653	ENSG00000070718	1257	AP3M2	adaptor related protein complex 3 mu 2 subunit [Source:HGNC Symbol;Acc:HGNC:570]	protein_coding	0.03782	0.9999
ENSG00000070731	ENST00000225276	ENSG00000070731	1125	ST6GALNAC2	ST6 N-acetylgalactosaminide alpha-2,6-sialyltransferase 2 [Source:HGNC Symbol;Acc:HGNC:10867]	protein_coding	-0.1	1
ENSG00000070756	ENST00000318607	ENSG00000070756	1911	PABPC1	poly(A) binding protein cytoplasmic 1 [Source:HGNC Symbol;Acc:HGNC:8554]	protein_coding	0.09514	0.9999
ENSG00000070759	ENST00000372084	ENSG00000070759	1629	TESK2	testis-specific kinase 2 [Source:HGNC Symbol;Acc:HGNC:11732]	protein_coding	-0.02909	1
ENSG00000070761	ENST00000262498	ENSG00000070761	582	CFAP20	cilia and flagella associated protein 20 [Source:HGNC Symbol;Acc:HGNC:29523]	protein_coding	-0.04001	1
ENSG00000070770	ENST00000262506	ENSG00000070770	1053	CSNK2A2	casein kinase 2 alpha 2 [Source:HGNC Symbol;Acc:HGNC:2459]	protein_coding	0.05472	1
ENSG00000070785	ENST00000360403	ENSG00000070785	1359	EIF2B3	eukaryotic translation initiation factor 2B subunit gamma [Source:HGNC Symbol;Acc:HGNC:3259]	protein_coding	0.01467	1
ENSG00000070814	ENST00000323668	ENSG00000070814	4236	TCOF1	treacle ribosome biogenesis factor 1 [Source:HGNC Symbol;Acc:HGNC:11654]	protein_coding	0.01797	0.9999
ENSG00000070831	ENST00000315554	ENSG00000070831	576	CDC42	cell division cycle 42 [Source:HGNC Symbol;Acc:HGNC:1736]	protein_coding	0.06639	0.9999
ENSG00000070882	ENST00000313367	ENSG00000070882	2664	OSBPL3	oxysterol binding protein like 3 [Source:HGNC Symbol;Acc:HGNC:16370]	protein_coding	0.06852	0.9999
ENSG00000070950	ENST00000264926	ENSG00000070950	1488	RAD18	RAD18, E3 ubiquitin protein ligase [Source:HGNC Symbol;Acc:HGNC:18278]	protein_coding	0.08231	1
ENSG00000070961	ENST00000261173	ENSG00000070961	3663	ATP2B1	ATPase plasma membrane Ca2+ transporting 1 [Source:HGNC Symbol;Acc:HGNC:814]	protein_coding	0.1006	0.9999
ENSG00000071051	ENST00000233154	ENSG00000071051	1143	NCK2	NCK adaptor protein 2 [Source:HGNC Symbol;Acc:HGNC:7665]	protein_coding	-0.08417	0.9999
ENSG00000071054	ENST00000302217	ENSG00000071054	2964	MAP4K4	mitogen-activated protein kinase kinase kinase kinase 4 [Source:HGNC Symbol;Acc:HGNC:6866]	protein_coding	0.102	0.9999
ENSG00000071073	ENST00000264968	ENSG00000071073	1608	MGAT4A	mannosyl (alpha-1,3-)-glycoprotein beta-1,4-N-acetylglucosaminyltransferase, isozyme A [Source:HGNC Symbol;Acc:HGNC:7047]	protein_coding	0.04172	0.9999
ENSG00000071082	ENST00000264258	ENSG00000071082	378	RPL31	ribosomal protein L31 [Source:HGNC Symbol;Acc:HGNC:10334]	protein_coding	-0.1281	0.9999
ENSG00000071127	ENST00000264785	ENSG00000071127	undefined	WDR1	WD repeat domain 1 [Source:HGNC Symbol;Acc:HGNC:12754]	protein_coding	-0.03728	0.9999
ENSG00000071189	ENST00000409076	ENSG00000071189	465	SNX13	sorting nexin 13 [Source:HGNC Symbol;Acc:HGNC:21335]	protein_coding	-0.09109	1
ENSG00000071205	ENST00000336498	ENSG00000071205	2361	ARHGAP10	Rho GTPase activating protein 10 [Source:HGNC Symbol;Acc:HGNC:26099]	protein_coding	-0.06366	0.9999
ENSG00000071242	ENST00000265678	ENSG00000071242	2202	RPS6KA2	ribosomal protein S6 kinase A2 [Source:HGNC Symbol;Acc:HGNC:10431]	protein_coding	-0.3565	0.9999
ENSG00000071243	ENST00000315870	ENSG00000071243	1257	ING3	inhibitor of growth family member 3 [Source:HGNC Symbol;Acc:HGNC:14587]	protein_coding	0.1391	1
ENSG00000071246	ENST00000167106	ENSG00000071246	1098	VASH1	vasohibin 1 [Source:HGNC Symbol;Acc:HGNC:19964]	protein_coding	0.1226	0.9999
ENSG00000071462	ENST00000265758	ENSG00000071462	846	WBSCR22	Williams-Beuren syndrome chromosome region 22 [Source:HGNC Symbol;Acc:HGNC:16405]	protein_coding	0.02742	0.9999
ENSG00000071537	ENST00000336735	ENSG00000071537	2385	SEL1L	SEL1L ERAD E3 ligase adaptor subunit [Source:HGNC Symbol;Acc:HGNC:10717]	protein_coding	0.01107	0.9999
ENSG00000071553	ENST00000369762	ENSG00000071553	1413	ATP6AP1	ATPase H+ transporting accessory protein 1 [Source:HGNC Symbol;Acc:HGNC:868]	protein_coding	-0.1071	0.9999
ENSG00000071564	ENST00000262965	ENSG00000071564	1965	TCF3	transcription factor 3 [Source:HGNC Symbol;Acc:HGNC:11633]	protein_coding	-0.03949	0.9999
ENSG00000071575	ENST00000155926	ENSG00000071575	1032	TRIB2	tribbles pseudokinase 2 [Source:HGNC Symbol;Acc:HGNC:30809]	protein_coding	-0.06702	0.9999
ENSG00000071626	ENST00000233078	ENSG00000071626	1224	DAZAP1	DAZ associated protein 1 [Source:HGNC Symbol;Acc:HGNC:2683]	protein_coding	-0.07621	0.9999
ENSG00000071655	ENST00000156825	ENSG00000071655	780	MBD3	methyl-CpG binding domain protein 3 [Source:HGNC Symbol;Acc:HGNC:6918]	protein_coding	-0.1922	0.9999
ENSG00000071794	ENST00000310053	ENSG00000071794	3030	HLTF	helicase like transcription factor [Source:HGNC Symbol;Acc:HGNC:11099]	protein_coding	-0.1275	1
ENSG00000071859	ENST00000158526	ENSG00000071859	780	FAM50A	family with sequence similarity 50 member A [Source:HGNC Symbol;Acc:HGNC:18786]	protein_coding	-0.1134	0.9999
ENSG00000071889	ENST00000322269	ENSG00000071889	735	FAM3A	family with sequence similarity 3 member A [Source:HGNC Symbol;Acc:HGNC:13749]	protein_coding	-0.1067	0.9999
ENSG00000071894	ENST00000401314	ENSG00000071894	undefined	CPSF1	cleavage and polyadenylation specific factor 1 [Source:HGNC Symbol;Acc:HGNC:2324]	protein_coding	-0.04975	0.9999
ENSG00000071967	ENST00000321348	ENSG00000071967	861	CYBRD1	cytochrome b reductase 1 [Source:HGNC Symbol;Acc:HGNC:20797]	protein_coding	0.3142	1
ENSG00000071994	ENST00000167218	ENSG00000071994	666	PDCD2	programmed cell death 2 [Source:HGNC Symbol;Acc:HGNC:8762]	protein_coding	0.02055	0.9999
ENSG00000072042	ENST00000381346	ENSG00000072042	957	RDH11	retinol dehydrogenase 11 (all-trans/9-cis/11-cis) [Source:HGNC Symbol;Acc:HGNC:17964]	protein_coding	0.2353	0.9999
ENSG00000072062	ENST00000308677	ENSG00000072062	1056	PRKACA	protein kinase cAMP-activated catalytic subunit alpha [Source:HGNC Symbol;Acc:HGNC:9380]	protein_coding	-0.0096	0.9999
ENSG00000072071	ENST00000340736	ENSG00000072071	4425	ADGRL1	adhesion G protein-coupled receptor L1 [Source:HGNC Symbol;Acc:HGNC:20973]	protein_coding	-0.04823	0.9999
ENSG00000072110	ENST00000193403	ENSG00000072110	2679	ACTN1	actinin alpha 1 [Source:HGNC Symbol;Acc:HGNC:163]	protein_coding	-0.1319	0.9999
ENSG00000072121	ENST00000347230	ENSG00000072121	7620	ZFYVE26	zinc finger FYVE-type containing 26 [Source:HGNC Symbol;Acc:HGNC:20761]	protein_coding	0.06622	0.9999
ENSG00000072134	ENST00000314728	ENSG00000072134	1926	EPN2	epsin 2 [Source:HGNC Symbol;Acc:HGNC:18639]	protein_coding	0.01574	1
ENSG00000072135	ENST00000175756	ENSG00000072135	1383	PTPN18	protein tyrosine phosphatase, non-receptor type 18 [Source:HGNC Symbol;Acc:HGNC:9649]	protein_coding	-0.02516	0.9999
ENSG00000072163	ENST00000324938	ENSG00000072163	1098	LIMS2	LIM zinc finger domain containing 2 [Source:HGNC Symbol;Acc:HGNC:16084]	protein_coding	-0.08374	1
ENSG00000072195	ENST00000312358	ENSG00000072195	9804	SPEG	SPEG complex locus [Source:HGNC Symbol;Acc:HGNC:16901]	protein_coding	-0.2317	1
ENSG00000072210	ENST00000176643	ENSG00000072210	1458	ALDH3A2	aldehyde dehydrogenase 3 family member A2 [Source:HGNC Symbol;Acc:HGNC:403]	protein_coding	-0.07765	0.9999
ENSG00000072274	ENST00000360110	ENSG00000072274	2283	TFRC	transferrin receptor [Source:HGNC Symbol;Acc:HGNC:11763]	protein_coding	-0.1448	0.9999
ENSG00000072310	ENST00000261646	ENSG00000072310	3444	SREBF1	sterol regulatory element binding transcription factor 1 [Source:HGNC Symbol;Acc:HGNC:11289]	protein_coding	-0.132	0.9999
ENSG00000072364	ENST00000265343	ENSG00000072364	3492	AFF4	AF4/FMR2 family member 4 [Source:HGNC Symbol;Acc:HGNC:17869]	protein_coding	0.02723	0.9999
ENSG00000072401	ENST00000373910	ENSG00000072401	444	UBE2D1	ubiquitin conjugating enzyme E2 D1 [Source:HGNC Symbol;Acc:HGNC:12474]	protein_coding	-0.2007	1
ENSG00000072415	ENST00000261681	ENSG00000072415	2028	MPP5	membrane palmitoylated protein 5 [Source:HGNC Symbol;Acc:HGNC:18669]	protein_coding	0.2176	1
ENSG00000072501	ENST00000322213	ENSG00000072501	3702	SMC1A	structural maintenance of chromosomes 1A [Source:HGNC Symbol;Acc:HGNC:11111]	protein_coding	0.04046	0.9999
ENSG00000072506	ENST00000168216	ENSG00000072506	786	HSD17B10	hydroxysteroid 17-beta dehydrogenase 10 [Source:HGNC Symbol;Acc:HGNC:4800]	protein_coding	-0.05404	1
ENSG00000072518	ENST00000350490	ENSG00000072518	2130	MARK2	microtubule affinity regulating kinase 2 [Source:HGNC Symbol;Acc:HGNC:3332]	protein_coding	-0.004268	0.9999
ENSG00000072609	ENST00000266880	ENSG00000072609	1872	CHFR	checkpoint with forkhead and ring finger domains [Source:HGNC Symbol;Acc:HGNC:20455]	protein_coding	0.04969	0.9999
ENSG00000072694	ENST00000236937	ENSG00000072694	876	FCGR2B	Fc fragment of IgG receptor IIb [Source:HGNC Symbol;Acc:HGNC:3618]	protein_coding	0.1633	0.9999
ENSG00000072736	ENST00000329524	ENSG00000072736	3207	NFATC3	nuclear factor of activated T-cells 3 [Source:HGNC Symbol;Acc:HGNC:7777]	protein_coding	0.1124	0.9999
ENSG00000072756	ENST00000251607	ENSG00000072756	1305	TRNT1	tRNA nucleotidyl transferase 1 [Source:HGNC Symbol;Acc:HGNC:17341]	protein_coding	-0.1321	1
ENSG00000072778	ENST00000322910	ENSG00000072778	120	ACADVL	acyl-CoA dehydrogenase, very long chain [Source:HGNC Symbol;Acc:HGNC:92]	protein_coding	-0.09738	0.9999
ENSG00000072786	ENST00000176763	ENSG00000072786	2907	STK10	serine/threonine kinase 10 [Source:HGNC Symbol;Acc:HGNC:11388]	protein_coding	-0.03418	0.9999
ENSG00000072803	ENST00000265094	ENSG00000072803	1629	FBXW11	F-box and WD repeat domain containing 11 [Source:HGNC Symbol;Acc:HGNC:13607]	protein_coding	0.07415	0.9999
ENSG00000072818	ENST00000158762	ENSG00000072818	2223	ACAP1	ArfGAP with coiled-coil, ankyrin repeat and PH domains 1 [Source:HGNC Symbol;Acc:HGNC:16467]	protein_coding	0.03995	0.9999
ENSG00000072840	ENST00000264956	ENSG00000072840	2979	EVC	EvC ciliary complex subunit 1 [Source:HGNC Symbol;Acc:HGNC:3497]	protein_coding	0.07108	1
ENSG00000072849	ENST00000158771	ENSG00000072849	720	DERL2	derlin 2 [Source:HGNC Symbol;Acc:HGNC:17943]	protein_coding	0.0368	1
ENSG00000072858	ENST00000264852	ENSG00000072858	2484	SIDT1	SID1 transmembrane family member 1 [Source:HGNC Symbol;Acc:HGNC:25967]	protein_coding	-0.06797	0.9999
ENSG00000072864	ENST00000396354	ENSG00000072864	1008	NDE1	nudE neurodevelopment protein 1 [Source:HGNC Symbol;Acc:HGNC:17619]	protein_coding	0.03841	1
ENSG00000072958	ENST00000291439	ENSG00000072958	1272	AP1M1	adaptor related protein complex 1 mu 1 subunit [Source:HGNC Symbol;Acc:HGNC:13667]	protein_coding	-0.02899	0.9999
ENSG00000073008	ENST00000187830	ENSG00000073008	135	PVR	poliovirus receptor [Source:HGNC Symbol;Acc:HGNC:9705]	protein_coding	0.001815	1
ENSG00000073050	ENST00000262887	ENSG00000073050	1902	XRCC1	X-ray repair cross complementing 1 [Source:HGNC Symbol;Acc:HGNC:12828]	protein_coding	0.02046	0.9999
ENSG00000073060	ENST00000261693	ENSG00000073060	1530	SCARB1	scavenger receptor class B member 1 [Source:HGNC Symbol;Acc:HGNC:1664]	protein_coding	0.06322	1
ENSG00000073111	ENST00000265056	ENSG00000073111	2715	MCM2	minichromosome maintenance complex component 2 [Source:HGNC Symbol;Acc:HGNC:6944]	protein_coding	0.02722	1
ENSG00000073169	ENST00000380903	ENSG00000073169	2010	SELENOO	selenoprotein O [Source:HGNC Symbol;Acc:HGNC:30395]	protein_coding	-0.128	0.9999
ENSG00000073331	ENST00000177648	ENSG00000073331	3735	ALPK1	alpha kinase 1 [Source:HGNC Symbol;Acc:HGNC:20917]	protein_coding	-0.07763	0.9999
ENSG00000073350	ENST00000167462	ENSG00000073350	3048	LLGL2	LLGL2, scribble cell polarity complex component [Source:HGNC Symbol;Acc:HGNC:6629]	protein_coding	0.1228	1
ENSG00000073417	ENST00000310298	ENSG00000073417	2490	PDE8A	phosphodiesterase 8A [Source:HGNC Symbol;Acc:HGNC:8793]	protein_coding	-0.08864	0.9999
ENSG00000073464	ENST00000380829	ENSG00000073464	2190	CLCN4	chloride voltage-gated channel 4 [Source:HGNC Symbol;Acc:HGNC:2022]	protein_coding	0.2678	1
ENSG00000073536	ENST00000360831	ENSG00000073536	1332	NLE1	notchless homolog 1 [Source:HGNC Symbol;Acc:HGNC:19889]	protein_coding	-0.12	1
[truncated: 10,736 more rows]

## Sheet: sh_vs_chr_d107
Table S3: Combined Differential Expression of sh_vs_chr; Contrast numerator: sh. Contrast denominator: chr.
[truncated: 11,620 more rows]
