# Supplementary material for: Early Leukocyte Responses in Ex-Vivo Models of Healing and Non-Healing Human Leishmania (Viannia) panamensis Infections
Source: Front Cell Infect Microbiol. 2021 Sep 7;11:687607. doi: 10.3389/fcimb.2021.687607 (PMC8453012; doi:10.3389/fcimb.2021.687607)
Supplement: Supplementary file 8 [file Table_4.xlsx]

## Sheet: DAVID_Common_Up
Category	Term	Count	%	P-Value	Fold Enrichment	Benjamini
GOTERM_BP_DIRECT	signal transduction	143	10,2	2,9E-8	1,6	5,4E-6
GOTERM_BP_DIRECT	positive regulation of transcription from RNA polymerase II promoter	91	6,5	5,8E-2	1,2	7,2E-1
GOTERM_BP_DIRECT	oxidation-reduction process	84	6,0	1,0E-7	1,8	1,6E-5
GOTERM_BP_DIRECT	immune response	83	5,9	5,7E-15	2,5	3,2E-12
GOTERM_BP_DIRECT	inflammatory response	83	5,9	6,6E-18	2,8	7,4E-15
GOTERM_BP_DIRECT	innate immune response	73	5,2	4,3E-10	2,2	1,0E-7
GOTERM_BP_DIRECT	apoptotic process	69	4,9	2,4E-4	1,6	1,3E-2
GOTERM_BP_DIRECT	negative regulation of apoptotic process	64	4,5	5,5E-6	1,8	6,0E-4
GOTERM_BP_DIRECT	positive regulation of GTPase activity	60	4,3	1,3E-2	1,4	2,9E-1
GOTERM_BP_DIRECT	negative regulation of cell proliferation	56	4,0	2,0E-5	1,8	1,8E-3
KEGG_PATHWAY	Cytokine-cytokine receptor interaction	55	3,9	3,6E-8	2,2	1,7E-6
GOTERM_BP_DIRECT	defense response to virus	54	3,8	6,9E-20	4,2	1,6E-16
KEGG_PATHWAY	Pathways in cancer	51	3,6	7,6E-2	1,2	3,2E-1
KEGG_PATHWAY	Phagosome	48	3,4	1,1E-12	3,1	1,0E-10
REACTOME_PATHWAY	R-HSA-983168	48	3,4	8,8E-4	1,6	1,4E-2
GOTERM_BP_DIRECT	MAPK cascade	48	3,4	5,7E-8	2,3	9,3E-6
GOTERM_BP_DIRECT	response to virus	47	3,3	7,5E-23	5,5	3,4E-19
GOTERM_BP_DIRECT	cell adhesion	47	3,3	4,7E-2	1,3	6,4E-1
GOTERM_BP_DIRECT	cell-cell adhesion	46	3,3	1,0E-6	2,2	1,3E-4
GOTERM_BP_DIRECT	positive regulation of cell proliferation	46	3,3	8,1E-2	1,3	8,6E-1
GOTERM_BP_DIRECT	response to drug	45	3,2	4,9E-5	1,9	3,6E-3
KEGG_PATHWAY	Influenza A	45	3,2	1,2E-8	2,5	6,9E-7
KEGG_PATHWAY	Lysosome	44	3,1	8,0E-14	3,5	2,2E-11
KEGG_PATHWAY	Tuberculosis	43	3,1	1,9E-7	2,3	6,4E-6
GOTERM_BP_DIRECT	positive regulation of apoptotic process	43	3,1	1,5E-4	1,8	8,6E-3
GOTERM_BP_DIRECT	cell-cell signaling	42	3,0	6,4E-6	2,1	6,8E-4
GOTERM_BP_DIRECT	positive regulation of gene expression	41	2,9	3,1E-5	2,0	2,5E-3
KEGG_PATHWAY	Herpes simplex infection	41	2,9	3,5E-6	2,1	6,4E-5
GOTERM_BP_DIRECT	cell proliferation	40	2,8	2,9E-2	1,4	4,7E-1
REACTOME_PATHWAY	R-HSA-1236974	39	2,8	1,4E-17	4,8	1,2E-14
GOTERM_BP_DIRECT	angiogenesis	39	2,8	3,7E-6	2,2	4,2E-4
KEGG_PATHWAY	Protein processing in endoplasmic reticulum	39	2,8	3,0E-6	2,2	5,9E-5
GOTERM_BP_DIRECT	tumor necrosis factor-mediated signaling pathway	39	2,8	1,3E-14	4,2	6,3E-12
GOTERM_BP_DIRECT	protein polyubiquitination	38	2,7	7,3E-8	2,6	1,1E-5
GOTERM_BP_DIRECT	viral process	38	2,7	3,5E-3	1,6	1,2E-1
GOTERM_BP_DIRECT	response to lipopolysaccharide	38	2,7	2,9E-9	3,0	5,6E-7
GOTERM_BP_DIRECT	cell surface receptor signaling pathway	37	2,6	1,4E-3	1,7	5,6E-2
GOTERM_BP_DIRECT	cellular response to lipopolysaccharide	36	2,6	5,1E-13	4,1	2,3E-10
KEGG_PATHWAY	HTLV-I infection	36	2,6	5,1E-2	1,4	2,4E-1
GOTERM_BP_DIRECT	chemotaxis	36	2,6	6,1E-12	3,8	2,5E-9
REACTOME_PATHWAY	R-HSA-2467813	35	2,5	1,5E-4	2,0	2,7E-3
REACTOME_PATHWAY	R-HSA-877300	35	2,5	2,4E-13	4,1	4,2E-11
GOTERM_BP_DIRECT	positive regulation of ERK1 and ERK2 cascade	35	2,5	5,7E-7	2,6	7,3E-5
KEGG_PATHWAY	Chemokine signaling pathway	35	2,5	7,3E-4	1,8	7,4E-3
KEGG_PATHWAY	Osteoclast differentiation	35	2,5	3,0E-7	2,6	9,1E-6
GOTERM_BP_DIRECT	proteasome-mediated ubiquitin-dependent protein catabolic process	34	2,4	4,3E-5	2,1	3,2E-3
REACTOME_PATHWAY	R-HSA-909733	34	2,4	7,9E-17	5,3	3,5E-14
KEGG_PATHWAY	Viral carcinogenesis	34	2,4	7,1E-3	1,6	5,3E-2
KEGG_PATHWAY	Biosynthesis of antibiotics	34	2,4	1,2E-2	1,5	8,1E-2
GOTERM_BP_DIRECT	small GTPase mediated signal transduction	33	2,3	2,9E-3	1,7	1,0E-1
GOTERM_BP_DIRECT	stimulatory C-type lectin receptor signaling pathway	33	2,3	8,3E-12	4,0	3,1E-9
REACTOME_PATHWAY	R-HSA-418594	33	2,3	4,7E-2	1,4	4,2E-1
KEGG_PATHWAY	Rheumatoid arthritis	33	2,3	6,5E-11	3,6	4,5E-9
KEGG_PATHWAY	Measles	33	2,3	4,0E-6	2,4	6,9E-5
GOTERM_BP_DIRECT	T cell receptor signaling pathway	32	2,3	3,2E-7	2,8	4,2E-5
GOTERM_BP_DIRECT	type I interferon signaling pathway	32	2,3	4,1E-18	6,4	6,2E-15
GOTERM_BP_DIRECT	interferon-gamma-mediated signaling pathway	31	2,2	1,8E-15	5,6	1,3E-12
REACTOME_PATHWAY	R-HSA-5668541	31	2,2	1,5E-13	4,7	3,3E-11
GOTERM_BP_DIRECT	positive regulation of cell migration	31	2,2	8,8E-5	2,2	5,8E-3
GOTERM_BP_DIRECT	regulation of cell proliferation	30	2,1	2,3E-4	2,1	1,3E-2
GOTERM_BP_DIRECT	receptor-mediated endocytosis	30	2,1	2,5E-4	2,1	1,3E-2
GOTERM_BP_DIRECT	positive regulation of I-kappaB kinase/NF-kappaB signaling	30	2,1	1,8E-5	2,4	1,6E-3
KEGG_PATHWAY	TNF signaling pathway	30	2,1	8,5E-7	2,7	2,1E-5
KEGG_PATHWAY	Epstein-Barr virus infection	30	2,1	1,4E-5	2,4	2,3E-4
GOTERM_BP_DIRECT	antigen processing and presentation of exogenous peptide antigen via MHC class I, TAP-dependent	30	2,1	2,8E-16	6,1	2,5E-13
GOTERM_BP_DIRECT	Fc-epsilon receptor signaling pathway	30	2,1	1,2E-4	2,2	7,2E-3
REACTOME_PATHWAY	R-HSA-5687128	29	2,1	5,6E-9	3,4	1,3E-7
KEGG_PATHWAY	Hepatitis C	29	2,1	2,0E-4	2,1	2,3E-3
KEGG_PATHWAY	Proteoglycans in cancer	29	2,1	6,3E-2	1,4	2,8E-1
GOTERM_BP_DIRECT	negative regulation of canonical Wnt signaling pathway	29	2,1	5,9E-5	2,3	4,0E-3
GOTERM_BP_DIRECT	Wnt signaling pathway, planar cell polarity pathway	29	2,1	1,7E-10	4,0	5,1E-8
GOTERM_BP_DIRECT	adaptive immune response	29	2,1	9,4E-6	2,5	9,6E-4
KEGG_PATHWAY	Hepatitis B	28	2,0	1,9E-3	1,9	1,5E-2
REACTOME_PATHWAY	R-HSA-382556	28	2,0	8,2E-9	3,5	1,9E-7
GOTERM_BP_DIRECT	regulation of apoptotic process	28	2,0	8,4E-3	1,7	2,1E-1
REACTOME_PATHWAY	R-HSA-5658442	28	2,0	3,4E-11	4,3	2,5E-9
REACTOME_PATHWAY	R-HSA-2871837	28	2,0	2,2E-4	2,1	3,8E-3
REACTOME_PATHWAY	R-HSA-187577	28	2,0	9,2E-13	4,9	9,6E-11
GOTERM_BP_DIRECT	positive regulation of NF-kappaB transcription factor activity	27	1,9	1,1E-5	2,6	1,0E-3
REACTOME_PATHWAY	R-HSA-350562	27	1,9	5,9E-14	5,5	1,7E-11
REACTOME_PATHWAY	R-HSA-5607764	27	1,9	1,2E-8	3,5	2,6E-7
REACTOME_PATHWAY	R-HSA-174184	27	1,9	9,1E-10	3,9	2,7E-8
KEGG_PATHWAY	Jak-STAT signaling pathway	27	1,9	3,9E-3	1,8	3,0E-2
GOTERM_BP_DIRECT	cellular response to tumor necrosis factor	27	1,9	2,4E-7	3,1	3,5E-5
REACTOME_PATHWAY	R-HSA-202424	27	1,9	2,0E-6	2,8	3,8E-5
GOTERM_BP_DIRECT	regulation of mRNA stability	27	1,9	5,8E-8	3,4	9,3E-6
REACTOME_PATHWAY	R-HSA-450408	27	1,9	9,9E-13	5,0	9,6E-11
REACTOME_PATHWAY	R-HSA-174178	26	1,8	4,9E-9	3,8	1,2E-7
GOTERM_BP_DIRECT	anaphase-promoting complex-dependent catabolic process	26	1,8	6,5E-10	4,2	1,5E-7
KEGG_PATHWAY	Pertussis	26	1,8	6,2E-8	3,3	2,4E-6
REACTOME_PATHWAY	R-HSA-1169091	26	1,8	8,6E-10	4,0	2,6E-8
REACTOME_PATHWAY	R-HSA-174154	26	1,8	8,6E-10	4,0	2,6E-8
REACTOME_PATHWAY	R-HSA-5358346	26	1,8	5,2E-11	4,5	3,0E-9
GOTERM_BP_DIRECT	regulation of cellular amino acid metabolic process	26	1,8	5,4E-15	6,5	3,2E-12
REACTOME_PATHWAY	R-HSA-5678895	26	1,8	8,0E-11	4,4	3,7E-9
REACTOME_PATHWAY	R-HSA-1236978	26	1,8	3,2E-13	5,4	4,7E-11
KEGG_PATHWAY	Chagas disease (American trypanosomiasis)	26	1,8	4,6E-5	2,4	6,6E-4
REACTOME_PATHWAY	R-HSA-69229	26	1,8	5,8E-13	5,3	7,2E-11
REACTOME_PATHWAY	R-HSA-174084	26	1,8	1,8E-10	4,3	7,7E-9
GOTERM_BP_DIRECT	intracellular protein transport	26	1,8	7,2E-2	1,4	8,1E-1
REACTOME_PATHWAY	R-HSA-68949	26	1,8	3,5E-9	3,8	8,8E-8
REACTOME_PATHWAY	R-HSA-4608870	26	1,8	2,7E-10	4,2	9,9E-9
REACTOME_PATHWAY	R-HSA-5607761	25	1,8	3,5E-10	4,3	1,2E-8
GOTERM_BP_DIRECT	positive regulation of canonical Wnt signaling pathway	25	1,8	1,5E-5	2,7	1,4E-3
KEGG_PATHWAY	Toll-like receptor signaling pathway	25	1,8	1,8E-4	2,3	2,1E-3
REACTOME_PATHWAY	R-HSA-180585	25	1,8	2,4E-11	4,8	2,1E-9
GOTERM_BP_DIRECT	positive regulation of ubiquitin-protein ligase activity involved in regulation of mitotic cell cycle transition	25	1,8	1,5E-9	4,2	3,2E-7
REACTOME_PATHWAY	R-HSA-5362768	25	1,8	6,2E-11	4,6	3,4E-9
KEGG_PATHWAY	Proteasome	25	1,8	4,4E-13	5,4	6,0E-11
GOTERM_BP_DIRECT	negative regulation of ubiquitin-protein ligase activity involved in mitotic cell cycle	25	1,8	3,1E-10	4,5	8,1E-8
GOTERM_BP_DIRECT	aging	25	1,8	2,2E-3	1,9	8,2E-2
REACTOME_PATHWAY	R-HSA-5676590	25	1,8	2,3E-10	4,4	9,2E-9
REACTOME_PATHWAY	R-HSA-2132295	24	1,7	1,2E-3	2,0	1,9E-2
GOTERM_BP_DIRECT	positive regulation of angiogenesis	24	1,7	2,3E-5	2,7	2,0E-3
REACTOME_PATHWAY	R-HSA-211733	24	1,7	2,6E-11	5,0	2,1E-9
REACTOME_PATHWAY	R-HSA-4641258	24	1,7	6,6E-10	4,4	2,2E-8
GOTERM_BP_DIRECT	regulation of cell shape	24	1,7	5,0E-4	2,2	2,3E-2
GOTERM_BP_DIRECT	regulation of immune response	24	1,7	1,1E-2	1,7	2,7E-1
REACTOME_PATHWAY	R-HSA-69017	24	1,7	4,3E-11	4,9	2,7E-9
REACTOME_PATHWAY	R-HSA-69481	24	1,7	4,3E-11	4,9	2,7E-9
KEGG_PATHWAY	NF-kappa B signaling pathway	24	1,7	1,8E-5	2,6	2,8E-4
GOTERM_BP_DIRECT	protein folding	24	1,7	1,3E-2	1,7	2,9E-1
REACTOME_PATHWAY	R-HSA-180534	24	1,7	7,1E-11	4,8	3,4E-9
REACTOME_PATHWAY	R-HSA-349425	24	1,7	7,1E-11	4,8	3,4E-9
REACTOME_PATHWAY	R-HSA-5632684	24	1,7	1,9E-8	3,8	4,0E-7
GOTERM_BP_DIRECT	leukocyte migration	24	1,7	6,1E-5	2,5	4,1E-3
REACTOME_PATHWAY	R-HSA-68827	24	1,7	1,5E-9	4,2	4,2E-8
REACTOME_PATHWAY	R-HSA-69601	24	1,7	1,1E-10	4,7	5,0E-9
REACTOME_PATHWAY	R-HSA-5610780	24	1,7	2,2E-9	4,2	5,7E-8
REACTOME_PATHWAY	R-HSA-5610785	24	1,7	2,2E-9	4,2	5,7E-8
REACTOME_PATHWAY	R-HSA-5610783	24	1,7	2,2E-9	4,2	5,7E-8
GOTERM_BP_DIRECT	ion transmembrane transport	24	1,7	6,1E-2	1,5	7,3E-1
REACTOME_PATHWAY	R-HSA-195253	24	1,7	3,6E-8	3,7	7,5E-7
KEGG_PATHWAY	Toxoplasmosis	24	1,7	8,0E-4	2,1	7,6E-3
GOTERM_BP_DIRECT	NIK/NF-kappaB signaling	24	1,7	3,6E-10	4,7	8,9E-8
REACTOME_PATHWAY	R-HSA-174113	24	1,7	2,8E-10	4,5	9,9E-9
REACTOME_PATHWAY	R-HSA-4641257	24	1,7	2,8E-10	4,5	9,9E-9
GOTERM_BP_DIRECT	cytokine-mediated signaling pathway	23	1,6	4,8E-4	2,3	2,2E-2
GOTERM_BP_DIRECT	cell migration	23	1,6	1,5E-2	1,7	3,1E-1
GOTERM_BP_DIRECT	carbohydrate metabolic process	23	1,6	1,7E-2	1,7	3,3E-1
REACTOME_PATHWAY	R-HSA-114608	22	1,6	1,2E-2	1,8	1,7E-1
GOTERM_BP_DIRECT	lipid metabolic process	22	1,6	1,0E-2	1,8	2,5E-1
GOTERM_BP_DIRECT	cell redox homeostasis	22	1,6	2,6E-7	3,7	3,7E-5
GOTERM_BP_DIRECT	proteolysis involved in cellular protein catabolic process	22	1,6	1,3E-11	5,9	4,6E-9
KEGG_PATHWAY	Epithelial cell signaling in Helicobacter pylori infection	22	1,6	2,2E-6	3,1	4,7E-5
GOTERM_BP_DIRECT	endocytosis	22	1,6	2,5E-3	2,0	9,1E-2
GOTERM_BP_DIRECT	chemokine-mediated signaling pathway	22	1,6	5,7E-8	4,0	9,3E-6
GOTERM_BP_DIRECT	cellular response to interleukin-1	21	1,5	2,8E-7	3,8	3,9E-5
GOTERM_BP_DIRECT	cytoskeleton organization	21	1,5	2,6E-2	1,7	4,3E-1
KEGG_PATHWAY	Antigen processing and presentation	21	1,5	6,7E-5	2,6	8,9E-4
GOTERM_BP_DIRECT	actin cytoskeleton organization	21	1,5	2,6E-3	2,1	9,1E-2
KEGG_PATHWAY	Vibrio cholerae infection	20	1,4	4,8E-7	3,7	1,3E-5
KEGG_PATHWAY	Carbon metabolism	20	1,4	2,4E-2	1,7	1,4E-1
KEGG_PATHWAY	Legionellosis	20	1,4	9,4E-7	3,5	2,2E-5
GOTERM_BP_DIRECT	movement of cell or subcellular component	20	1,4	2,7E-5	3,0	2,4E-3
REACTOME_PATHWAY	R-HSA-380108	20	1,4	1,3E-6	3,5	2,5E-5
KEGG_PATHWAY	Salmonella infection	20	1,4	7,1E-4	2,3	7,4E-3
GOTERM_BP_DIRECT	negative regulation of cell growth	20	1,4	2,6E-3	2,1	9,1E-2
GOTERM_BP_DIRECT	viral entry into host cell	20	1,4	9,1E-6	3,2	9,5E-4
GOTERM_BP_DIRECT	cellular calcium ion homeostasis	19	1,3	2,6E-4	2,6	1,3E-2
GOTERM_BP_DIRECT	positive regulation of cytosolic calcium ion concentration	19	1,3	1,6E-2	1,8	3,3E-1
GOTERM_BP_DIRECT	negative regulation of viral genome replication	19	1,3	2,2E-10	6,1	6,1E-8
KEGG_PATHWAY	Synaptic vesicle cycle	19	1,3	4,8E-5	2,9	6,6E-4
GOTERM_BP_DIRECT	positive regulation of sequence-specific DNA binding transcription factor activity	18	1,3	3,0E-3	2,2	1,0E-1
GOTERM_BP_DIRECT	defense response	18	1,3	1,0E-5	3,4	1,0E-3
GOTERM_BP_DIRECT	defense response to Gram-positive bacterium	18	1,3	2,6E-4	2,7	1,3E-2
GOTERM_BP_DIRECT	positive regulation of inflammatory response	18	1,3	3,5E-5	3,2	2,7E-3
GOTERM_BP_DIRECT	negative regulation of gene expression	18	1,3	3,8E-2	1,7	5,5E-1
GOTERM_BP_DIRECT	cell cycle arrest	18	1,3	4,8E-2	1,6	6,4E-1
KEGG_PATHWAY	Leishmaniasis	18	1,3	7,7E-4	2,4	7,6E-3
GOTERM_BP_DIRECT	insulin receptor signaling pathway	17	1,2	2,9E-4	2,8	1,4E-2
KEGG_PATHWAY	NOD-like receptor signaling pathway	17	1,2	1,2E-4	2,9	1,6E-3
REACTOME_PATHWAY	R-HSA-1169408	17	1,2	1,3E-3	2,4	2,0E-2
GOTERM_BP_DIRECT	cell chemotaxis	17	1,2	2,8E-5	3,4	2,4E-3
GOTERM_BP_DIRECT	neutrophil chemotaxis	17	1,2	3,5E-5	3,3	2,7E-3
GOTERM_BP_DIRECT	transferrin transport	17	1,2	1,7E-9	6,2	3,4E-7
GOTERM_BP_DIRECT	protein stabilization	17	1,2	6,4E-2	1,6	7,6E-1
KEGG_PATHWAY	Fc gamma R-mediated phagocytosis	16	1,1	2,6E-2	1,8	1,4E-1
KEGG_PATHWAY	Hematopoietic cell lineage	16	1,1	3,4E-2	1,8	1,7E-1
REACTOME_PATHWAY	R-HSA-917977	16	1,1	1,0E-8	5,7	2,3E-7
KEGG_PATHWAY	PPAR signaling pathway	16	1,1	3,1E-3	2,3	2,5E-2
GOTERM_BP_DIRECT	response to endoplasmic reticulum stress	16	1,1	5,8E-4	2,7	2,6E-2
GOTERM_BP_DIRECT	platelet degranulation	16	1,1	1,4E-2	2,0	3,0E-1
KEGG_PATHWAY	HIF-1 signaling pathway	16	1,1	7,1E-2	1,6	3,1E-1
REACTOME_PATHWAY	R-HSA-1222556	16	1,1	1,6E-7	4,9	3,2E-6
GOTERM_BP_DIRECT	activation of MAPK activity	16	1,1	1,9E-2	1,9	3,6E-1
REACTOME_PATHWAY	R-HSA-6807878	16	1,1	4,7E-2	1,7	4,2E-1
GOTERM_BP_DIRECT	phagosome acidification	16	1,1	1,6E-10	7,6	5,0E-8
GOTERM_BP_DIRECT	activation of cysteine-type endopeptidase activity involved in apoptotic process	15	1,1	4,7E-3	2,3	1,4E-1
GOTERM_BP_DIRECT	positive regulation of JNK cascade	15	1,1	4,0E-4	3,0	1,9E-2
GOTERM_BP_DIRECT	antigen processing and presentation of exogenous peptide antigen via MHC class II	15	1,1	1,2E-2	2,1	2,7E-1
GOTERM_BP_DIRECT	cholesterol metabolic process	15	1,1	6,5E-4	2,8	2,8E-2
REACTOME_PATHWAY	R-HSA-1445148	15	1,1	2,6E-2	1,9	3,1E-1
REACTOME_PATHWAY	R-HSA-5628897	15	1,1	3,1E-2	1,8	3,2E-1
GOTERM_BP_DIRECT	negative regulation of protein kinase activity	15	1,1	2,1E-2	1,9	3,8E-1
GOTERM_BP_DIRECT	cellular response to interferon-gamma	15	1,1	9,1E-5	3,4	5,9E-3
GOTERM_BP_DIRECT	lipopolysaccharide-mediated signaling pathway	15	1,1	3,5E-8	6,0	6,3E-6
KEGG_PATHWAY	Complement and coagulation cascades	15	1,1	1,1E-2	2,1	7,5E-2
GOTERM_BP_DIRECT	cellular response to organic cyclic compound	15	1,1	1,4E-4	3,3	7,8E-3
GOTERM_BP_DIRECT	extracellular matrix disassembly	15	1,1	2,0E-3	2,5	7,9E-2
KEGG_PATHWAY	RIG-I-like receptor signaling pathway	15	1,1	1,2E-2	2,1	8,1E-2
KEGG_PATHWAY	Biosynthesis of amino acids	15	1,1	1,5E-2	2,0	9,6E-2
KEGG_PATHWAY	Malaria	14	1,0	1,1E-3	2,7	1,0E-2
GOTERM_BP_DIRECT	vascular endothelial growth factor receptor signaling pathway	14	1,0	3,5E-3	2,5	1,1E-1
KEGG_PATHWAY	Glycolysis / Gluconeogenesis	14	1,0	1,9E-2	2,0	1,2E-1
GOTERM_BP_DIRECT	regulation of cell migration	14	1,0	4,4E-3	2,4	1,4E-1
GOTERM_BP_DIRECT	positive regulation of nitric oxide biosynthetic process	14	1,0	1,5E-5	4,2	1,4E-3
KEGG_PATHWAY	Prolactin signaling pathway	14	1,0	3,0E-2	1,9	1,6E-1
GOTERM_BP_DIRECT	positive regulation of T cell proliferation	14	1,0	6,0E-4	3,0	2,6E-2
GOTERM_BP_DIRECT	collagen catabolic process	14	1,0	1,1E-3	2,8	4,7E-2
GOTERM_BP_DIRECT	integrin-mediated signaling pathway	14	1,0	4,4E-2	1,8	6,0E-1
BBID	109.Chemokine_families	14	1,0	7,2E-4	2,5	6,6E-2
GOTERM_BP_DIRECT	osteoblast differentiation	14	1,0	6,1E-2	1,7	7,3E-1
GOTERM_BP_DIRECT	response to cytokine	14	1,0	1,3E-4	3,5	7,8E-3
KEGG_PATHWAY	Amino sugar and nucleotide sugar metabolism	14	1,0	9,3E-4	2,8	8,6E-3
KEGG_PATHWAY	Central carbon metabolism in cancer	14	1,0	1,3E-2	2,1	8,8E-2
REACTOME_PATHWAY	R-HSA-983712	13	0,9	5,2E-7	5,6	1,0E-5
KEGG_PATHWAY	Mineral absorption	13	0,9	1,4E-3	2,8	1,2E-2
GOTERM_BP_DIRECT	proton transport	13	0,9	2,9E-4	3,4	1,4E-2
KEGG_PATHWAY	Inflammatory bowel disease (IBD)	13	0,9	3,1E-2	1,9	1,6E-1
GOTERM_BP_DIRECT	cellular oxidant detoxification	13	0,9	7,4E-3	2,4	2,0E-1
GOTERM_BP_DIRECT	negative regulation of NF-kappaB transcription factor activity	13	0,9	8,3E-3	2,3	2,1E-1
KEGG_PATHWAY	Adipocytokine signaling pathway	13	0,9	5,6E-2	1,8	2,5E-1
GOTERM_BP_DIRECT	response to nutrient	13	0,9	1,2E-2	2,3	2,7E-1
GOTERM_BP_DIRECT	ATP hydrolysis coupled proton transport	13	0,9	2,5E-6	5,2	2,9E-4
REACTOME_PATHWAY	R-HSA-77387	13	0,9	1,6E-6	5,2	3,0E-5
GOTERM_BP_DIRECT	positive regulation of MAPK cascade	13	0,9	2,3E-2	2,1	4,0E-1
GOTERM_BP_DIRECT	response to unfolded protein	13	0,9	5,9E-5	4,0	4,0E-3
GOTERM_BP_DIRECT	monocyte chemotaxis	13	0,9	5,9E-5	4,0	4,0E-3
GOTERM_BP_DIRECT	positive regulation of peptidyl-tyrosine phosphorylation	13	0,9	2,5E-2	2,0	4,3E-1
GOTERM_BP_DIRECT	positive regulation of protein kinase B signaling	13	0,9	2,9E-2	2,0	4,7E-1
KEGG_PATHWAY	Staphylococcus aureus infection	13	0,9	8,4E-3	2,3	6,1E-2
GOTERM_BP_DIRECT	regulation of macroautophagy	13	0,9	9,7E-5	3,8	6,1E-3
GOTERM_BP_DIRECT	response to estradiol	13	0,9	5,0E-2	1,8	6,6E-1
GOTERM_BP_DIRECT	positive regulation of interleukin-6 production	13	0,9	1,2E-4	3,7	7,4E-3
GOTERM_BP_DIRECT	transmembrane receptor protein tyrosine kinase signaling pathway	13	0,9	6,9E-2	1,7	8,1E-1
GOTERM_BP_DIRECT	cellular response to hypoxia	13	0,9	6,9E-2	1,7	8,1E-1
GOTERM_BP_DIRECT	positive regulation of interferon-gamma production	13	0,9	1,5E-4	3,6	8,6E-3
GOTERM_BP_DIRECT	humoral immune response	12	0,9	4,1E-3	2,7	1,3E-1
BIOCARTA	Cytokines and Inflammatory Response	12	0,9	6,3E-4	3,1	1,4E-1
GOTERM_BP_DIRECT	IRE1-mediated unfolded protein response	12	0,9	5,4E-3	2,6	1,6E-1
GOTERM_BP_DIRECT	positive regulation of smooth muscle cell proliferation	12	0,9	6,1E-3	2,6	1,7E-1
GOTERM_BP_DIRECT	ER-associated ubiquitin-dependent protein catabolic process	12	0,9	6,1E-3	2,6	1,7E-1
REACTOME_PATHWAY	R-HSA-432722	12	0,9	1,2E-2	2,3	1,7E-1
GOTERM_BP_DIRECT	response to stress	12	0,9	6,9E-3	2,5	1,9E-1
GOTERM_BP_DIRECT	gluconeogenesis	12	0,9	4,3E-4	3,5	2,0E-2
GOTERM_BP_DIRECT	cellular response to oxidative stress	12	0,9	1,0E-2	2,4	2,5E-1
GOTERM_BP_DIRECT	cholesterol homeostasis	12	0,9	1,0E-2	2,4	2,5E-1
KEGG_PATHWAY	Apoptosis	12	0,9	5,3E-2	1,9	2,5E-1
GOTERM_BP_DIRECT	response to estrogen	12	0,9	1,1E-2	2,4	2,6E-1
GOTERM_BP_DIRECT	positive regulation of tumor necrosis factor production	12	0,9	7,9E-4	3,3	3,3E-2
GOTERM_BP_DIRECT	Ras protein signal transduction	12	0,9	1,9E-2	2,2	3,6E-1
GOTERM_BP_DIRECT	apoptotic signaling pathway	12	0,9	2,1E-2	2,2	3,7E-1
REACTOME_PATHWAY	R-HSA-1442490	12	0,9	4,0E-2	1,9	3,8E-1
GOTERM_BP_DIRECT	circadian rhythm	12	0,9	3,0E-2	2,1	4,8E-1
GOTERM_BP_DIRECT	lipid transport	12	0,9	3,3E-2	2,0	4,9E-1
GOTERM_BP_DIRECT	response to interferon-gamma	12	0,9	6,0E-7	6,4	7,5E-5
GOTERM_BP_DIRECT	response to toxic substance	12	0,9	6,6E-2	1,8	7,7E-1
GOTERM_BP_DIRECT	positive regulation of B cell proliferation	12	0,9	1,3E-4	3,9	7,8E-3
REACTOME_PATHWAY	R-HSA-437239	12	0,9	5,8E-3	2,5	8,8E-2
GOTERM_BP_DIRECT	positive regulation of neuron projection development	12	0,9	8,5E-2	1,7	9,0E-1
KEGG_PATHWAY	Glutathione metabolism	12	0,9	1,4E-2	2,3	9,1E-2
KEGG_PATHWAY	African trypanosomiasis	11	0,8	1,4E-3	3,2	1,2E-2
GOTERM_BP_DIRECT	JNK cascade	11	0,8	4,0E-3	2,9	1,3E-1
GOTERM_BP_DIRECT	response to organic cyclic compound	11	0,8	4,0E-3	2,9	1,3E-1
REACTOME_PATHWAY	R-HSA-983170	11	0,8	8,1E-5	4,4	1,5E-3
GOTERM_BP_DIRECT	positive regulation of NF-kappaB import into nucleus	11	0,8	1,3E-6	6,7	1,5E-4
KEGG_PATHWAY	Pathogenic Escherichia coli infection	11	0,8	3,5E-2	2,1	1,7E-1
GOTERM_BP_DIRECT	cellular response to heat	11	0,8	4,0E-4	3,8	1,9E-2
KEGG_PATHWAY	Collecting duct acid secretion	11	0,8	2,3E-4	3,9	2,5E-3
GOTERM_BP_DIRECT	response to mechanical stimulus	11	0,8	1,5E-2	2,4	3,1E-1
GOTERM_BP_DIRECT	I-kappaB kinase/NF-kappaB signaling	11	0,8	1,7E-2	2,4	3,3E-1
GOTERM_BP_DIRECT	cellular defense response	11	0,8	2,1E-2	2,3	3,7E-1
REACTOME_PATHWAY	R-HSA-381038	11	0,8	3,9E-2	2,0	3,8E-1
GOTERM_BP_DIRECT	antigen processing and presentation of peptide antigen via MHC class I	11	0,8	5,7E-5	4,7	4,0E-3
GOTERM_BP_DIRECT	long-chain fatty-acyl-CoA biosynthetic process	11	0,8	1,2E-3	3,4	4,8E-2
GOTERM_BP_DIRECT	response to insulin	11	0,8	3,4E-2	2,1	5,1E-1
GOTERM_BP_DIRECT	cellular response to drug	11	0,8	4,1E-2	2,0	5,7E-1
GOTERM_BP_DIRECT	JAK-STAT cascade	11	0,8	1,1E-4	4,4	6,6E-3
GOTERM_BP_DIRECT	calcium ion transport	11	0,8	7,0E-2	1,9	8,1E-1
GOTERM_BP_DIRECT	cellular response to insulin stimulus	11	0,8	7,5E-2	1,8	8,1E-1
GOTERM_BP_DIRECT	regulation of cell growth	11	0,8	9,2E-2	1,8	9,5E-1
KEGG_PATHWAY	Bladder cancer	10	0,7	2,3E-2	2,3	1,3E-1
KEGG_PATHWAY	Type I diabetes mellitus	10	0,7	2,6E-2	2,3	1,4E-1
REACTOME_PATHWAY	R-HSA-975634	10	0,7	1,9E-2	2,4	2,5E-1
GOTERM_BP_DIRECT	regulation of autophagy	10	0,7	1,4E-2	2,6	3,1E-1
REACTOME_PATHWAY	R-HSA-2022090	10	0,7	2,9E-2	2,3	3,2E-1
GOTERM_BP_DIRECT	antigen processing and presentation	10	0,7	2,5E-2	2,3	4,3E-1
GOTERM_BP_DIRECT	defense response to Gram-negative bacterium	10	0,7	2,5E-2	2,3	4,3E-1
GOTERM_BP_DIRECT	amino acid transport	10	0,7	1,1E-3	3,7	4,7E-2
GOTERM_BP_DIRECT	positive regulation of osteoblast differentiation	10	0,7	4,2E-2	2,1	5,8E-1
GOTERM_BP_DIRECT	positive regulation of extrinsic apoptotic signaling pathway	10	0,7	9,6E-5	4,9	6,1E-3
GOTERM_BP_DIRECT	response to wounding	10	0,7	5,4E-2	2,0	6,9E-1
GOTERM_BP_DIRECT	regulation of blood pressure	10	0,7	6,4E-2	2,0	7,6E-1
GOTERM_BP_DIRECT	lipoprotein metabolic process	10	0,7	2,1E-3	3,4	8,1E-2
GOTERM_BP_DIRECT	response to reactive oxygen species	10	0,7	2,6E-3	3,3	9,1E-2
GOTERM_BP_DIRECT	positive regulation of peptidyl-serine phosphorylation	10	0,7	9,3E-2	1,8	9,6E-1

## Sheet: DAVID_Common_Down
Category	Term	Count	%	P-Value	Benjamini
GOTERM_BP_DIRECT	signal transduction	80	10,0	5,7E-6	7,7E-3
GOTERM_BP_DIRECT	positive regulation of GTPase activity	45	5,6	3,6E-5	2,4E-2
GOTERM_BP_DIRECT	inflammatory response	42	5,2	1,5E-8	4,1E-5
GOTERM_BP_DIRECT	positive regulation of cell proliferation	36	4,5	4,4E-4	1,3E-1
KEGG_PATHWAY	Pathways in cancer	34	4,2	9,4E-5	2,2E-2
GOTERM_BP_DIRECT	cell adhesion	34	4,2	1,3E-3	2,5E-1
GOTERM_BP_DIRECT	multicellular organism development	33	4,1	1,5E-2	9,3E-1
GOTERM_BP_DIRECT	innate immune response	32	4,0	1,7E-3	3,0E-1
KEGG_PATHWAY	PI3K-Akt signaling pathway	29	3,6	5,6E-4	3,3E-2
GOTERM_BP_DIRECT	intracellular signal transduction	29	3,6	4,8E-3	6,1E-1
GOTERM_BP_DIRECT	immune response	29	3,6	8,5E-3	8,3E-1
GOTERM_BP_DIRECT	protein phosphorylation	27	3,4	5,7E-2	1,0E0
GOTERM_BP_DIRECT	cell surface receptor signaling pathway	26	3,2	1,7E-4	6,7E-2
GOTERM_BP_DIRECT	negative regulation of cell proliferation	25	3,1	3,7E-2	1,0E0
KEGG_PATHWAY	Ras signaling pathway	22	2,8	5,0E-4	3,3E-2
KEGG_PATHWAY	Rap1 signaling pathway	21	2,6	4,9E-4	3,3E-2
GOTERM_BP_DIRECT	nervous system development	21	2,6	1,5E-2	9,3E-1
GOTERM_BP_DIRECT	positive regulation of apoptotic process	21	2,6	2,3E-2	9,9E-1
GOTERM_BP_DIRECT	angiogenesis	20	2,5	2,2E-3	3,2E-1
KEGG_PATHWAY	Neuroactive ligand-receptor interaction	20	2,5	2,4E-2	3,2E-1
KEGG_PATHWAY	Focal adhesion	19	2,4	2,5E-3	7,3E-2
KEGG_PATHWAY	Cytokine-cytokine receptor interaction	19	2,4	1,3E-2	2,0E-1
GOTERM_BP_DIRECT	homophilic cell adhesion via plasma membrane adhesion molecules	18	2,2	2,7E-4	9,1E-2
GOTERM_BP_DIRECT	MAPK cascade	18	2,2	4,2E-2	1,0E0
KEGG_PATHWAY	Calcium signaling pathway	17	2,1	3,4E-3	8,0E-2
GOTERM_BP_DIRECT	positive regulation of cell migration	17	2,1	3,8E-3	5,2E-1
KEGG_PATHWAY	Proteoglycans in cancer	17	2,1	9,8E-3	1,8E-1
KEGG_PATHWAY	MAPK signaling pathway	17	2,1	6,6E-2	5,1E-1
GOTERM_BP_DIRECT	positive regulation of gene expression	17	2,1	7,4E-2	1,0E0
GOTERM_BP_DIRECT	regulation of small GTPase mediated signal transduction	15	1,9	1,2E-3	2,5E-1
GOTERM_BP_DIRECT	lipid metabolic process	15	1,9	5,3E-3	6,2E-1
REACTOME_PATHWAY	R-HSA-198933	15	1,9	1,4E-2	8,2E-1
REACTOME_PATHWAY	R-HSA-194840	14	1,8	1,1E-3	2,7E-1
GOTERM_BP_DIRECT	chemotaxis	14	1,8	1,5E-3	2,7E-1
GOTERM_BP_DIRECT	positive regulation of protein phosphorylation	14	1,8	2,2E-3	3,2E-1
GOTERM_BP_DIRECT	peptidyl-tyrosine phosphorylation	14	1,8	1,0E-2	8,8E-1
REACTOME_PATHWAY	R-HSA-416476	14	1,8	1,2E-2	8,2E-1
GOTERM_BP_DIRECT	extracellular matrix organization	14	1,8	6,1E-2	1,0E0
KEGG_PATHWAY	Melanogenesis	13	1,6	9,2E-4	3,8E-2
GOTERM_BP_DIRECT	cytokine-mediated signaling pathway	13	1,6	7,7E-3	8,3E-1
KEGG_PATHWAY	Platelet activation	13	1,6	8,3E-3	1,6E-1
KEGG_PATHWAY	cGMP-PKG signaling pathway	13	1,6	3,4E-2	3,5E-1
GOTERM_BP_DIRECT	protein autophosphorylation	13	1,6	5,1E-2	1,0E0
GOTERM_BP_DIRECT	regulation of immune response	13	1,6	6,3E-2	1,0E0
GOTERM_BP_DIRECT	canonical Wnt signaling pathway	12	1,5	5,6E-4	1,4E-1
KEGG_PATHWAY	ECM-receptor interaction	12	1,5	9,7E-4	3,8E-2
GOTERM_BP_DIRECT	positive regulation of cytosolic calcium ion concentration	12	1,5	2,2E-2	9,9E-1
KEGG_PATHWAY	Adrenergic signaling in cardiomyocytes	12	1,5	3,0E-2	3,3E-1
KEGG_PATHWAY	Oxytocin signaling pathway	12	1,5	5,0E-2	4,6E-1
GOTERM_BP_DIRECT	response to hypoxia	12	1,5	9,7E-2	1,0E0
KEGG_PATHWAY	Hematopoietic cell lineage	11	1,4	3,3E-3	8,0E-2
GOTERM_BP_DIRECT	activation of MAPK activity	11	1,4	1,2E-2	9,1E-1
KEGG_PATHWAY	Amoebiasis	11	1,4	1,3E-2	2,0E-1
GOTERM_BP_DIRECT	response to oxidative stress	11	1,4	1,5E-2	9,3E-1
REACTOME_PATHWAY	R-HSA-5673001	11	1,4	1,5E-2	8,2E-1
GOTERM_BP_DIRECT	cellular response to lipopolysaccharide	11	1,4	1,8E-2	9,3E-1
KEGG_PATHWAY	Axon guidance	11	1,4	4,1E-2	4,0E-1
GOTERM_BP_DIRECT	actin cytoskeleton organization	11	1,4	4,1E-2	1,0E0
KEGG_PATHWAY	Signaling pathways regulating pluripotency of stem cells	11	1,4	7,0E-2	5,2E-1
GOTERM_BP_DIRECT	heterophilic cell-cell adhesion via plasma membrane cell adhesion molecules	10	1,2	1,7E-4	6,7E-2
GOTERM_BP_DIRECT	cellular defense response	10	1,2	9,1E-4	2,0E-1
GOTERM_BP_DIRECT	negative regulation of inflammatory response	10	1,2	5,0E-3	6,1E-1
KEGG_PATHWAY	Aldosterone synthesis and secretion	10	1,2	6,6E-3	1,4E-1
GOTERM_BP_DIRECT	transmembrane receptor protein tyrosine kinase signaling pathway	10	1,2	1,7E-2	9,3E-1
GOTERM_BP_DIRECT	platelet degranulation	10	1,2	2,6E-2	1,0E0
KEGG_PATHWAY	Serotonergic synapse	10	1,2	4,3E-2	4,1E-1
GOTERM_BP_DIRECT	central nervous system development	10	1,2	5,9E-2	1,0E0
REACTOME_PATHWAY	R-HSA-114608	10	1,2	6,7E-2	1,0E0
KEGG_PATHWAY	Basal cell carcinoma	9	1,1	1,7E-3	5,8E-2
GOTERM_BP_DIRECT	positive regulation of MAP kinase activity	9	1,1	2,7E-3	3,8E-1
GOTERM_BP_DIRECT	palate development	9	1,1	1,2E-2	9,1E-1
GOTERM_BP_DIRECT	positive regulation of MAPK cascade	9	1,1	1,8E-2	9,3E-1
GOTERM_BP_DIRECT	regulation of Rho protein signal transduction	9	1,1	1,8E-2	9,3E-1
KEGG_PATHWAY	Dilated cardiomyopathy	9	1,1	2,4E-2	3,2E-1
GOTERM_BP_DIRECT	phosphatidylinositol phosphorylation	9	1,1	3,9E-2	1,0E0
GOTERM_BP_DIRECT	single organismal cell-cell adhesion	9	1,1	5,6E-2	1,0E0
KEGG_PATHWAY	Estrogen signaling pathway	9	1,1	5,6E-2	4,7E-1
GOTERM_BP_DIRECT	positive regulation of sequence-specific DNA binding transcription factor activity	9	1,1	6,7E-2	1,0E0
KEGG_PATHWAY	Cholinergic synapse	9	1,1	9,4E-2	6,2E-1
GOTERM_BP_DIRECT	cell recognition	8	1,0	1,9E-5	1,7E-2
GOTERM_BP_DIRECT	digestive tract development	8	1,0	4,7E-4	1,3E-1
REACTOME_PATHWAY	R-HSA-3000171	8	1,0	7,9E-4	2,7E-1
REACTOME_PATHWAY	R-HSA-373080	8	1,0	2,4E-3	4,0E-1
GOTERM_BP_DIRECT	negative regulation of epithelial cell proliferation	8	1,0	7,7E-3	8,3E-1
GOTERM_BP_DIRECT	memory	8	1,0	1,3E-2	9,2E-1
GOTERM_BP_DIRECT	cell morphogenesis	8	1,0	1,3E-2	9,2E-1
KEGG_PATHWAY	Arachidonic acid metabolism	8	1,0	1,3E-2	2,0E-1
GOTERM_BP_DIRECT	response to wounding	8	1,0	1,4E-2	9,3E-1
GOTERM_BP_DIRECT	regulation of GTPase activity	8	1,0	1,7E-2	9,3E-1
GOTERM_BP_DIRECT	phospholipase C-activating G-protein coupled receptor signaling pathway	8	1,0	1,8E-2	9,3E-1
REACTOME_PATHWAY	R-HSA-3000178	8	1,0	2,7E-2	8,3E-1
KEGG_PATHWAY	Thyroid hormone synthesis	8	1,0	2,7E-2	3,3E-1
KEGG_PATHWAY	Inositol phosphate metabolism	8	1,0	2,9E-2	3,3E-1
GOTERM_BP_DIRECT	regulation of phosphatidylinositol 3-kinase signaling	8	1,0	4,1E-2	1,0E0
REACTOME_PATHWAY	R-HSA-216083	8	1,0	5,0E-2	1,0E0
KEGG_PATHWAY	Prostate cancer	8	1,0	7,6E-2	5,5E-1
GOTERM_BP_DIRECT	neuron differentiation	8	1,0	9,5E-2	1,0E0
GOTERM_BP_DIRECT	inositol phosphate metabolic process	7	0,9	1,2E-2	9,1E-1
GOTERM_BP_DIRECT	positive regulation of cell division	7	0,9	1,2E-2	9,1E-1
GOTERM_BP_DIRECT	positive regulation of fibroblast proliferation	7	0,9	2,3E-2	9,9E-1
GOTERM_BP_DIRECT	epidermal growth factor receptor signaling pathway	7	0,9	2,7E-2	1,0E0
KEGG_PATHWAY	Regulation of lipolysis in adipocytes	7	0,9	2,9E-2	3,3E-1
REACTOME_PATHWAY	R-HSA-2219530	7	0,9	3,1E-2	8,3E-1
GOTERM_BP_DIRECT	positive regulation of smooth muscle cell proliferation	7	0,9	3,6E-2	1,0E0
GOTERM_BP_DIRECT	protein localization	7	0,9	3,8E-2	1,0E0
GOTERM_BP_DIRECT	negative regulation of angiogenesis	7	0,9	4,1E-2	1,0E0
REACTOME_PATHWAY	R-HSA-1650814	7	0,9	4,6E-2	1,0E0
GOTERM_BP_DIRECT	positive regulation of phosphatidylinositol 3-kinase signaling	7	0,9	5,0E-2	1,0E0
GOTERM_BP_DIRECT	positive regulation of JNK cascade	7	0,9	5,0E-2	1,0E0
GOTERM_BP_DIRECT	cellular response to retinoic acid	7	0,9	6,7E-2	1,0E0
GOTERM_BP_DIRECT	cellular oxidant detoxification	7	0,9	6,7E-2	1,0E0
GOTERM_BP_DIRECT	post-embryonic development	7	0,9	7,9E-2	1,0E0
REACTOME_PATHWAY	R-HSA-1257604	7	0,9	9,6E-2	1,0E0
GOTERM_BP_DIRECT	microglial cell activation	6	0,8	7,1E-5	3,9E-2
REACTOME_PATHWAY	R-HSA-186797	6	0,8	7,4E-3	8,2E-1
GOTERM_BP_DIRECT	heart morphogenesis	6	0,8	9,2E-3	8,3E-1
GOTERM_BP_DIRECT	positive regulation of tyrosine phosphorylation of Stat3 protein	6	0,8	1,9E-2	9,4E-1
GOTERM_BP_DIRECT	chondrocyte differentiation	6	0,8	2,1E-2	9,7E-1
REACTOME_PATHWAY	R-HSA-419037	6	0,8	2,3E-2	8,2E-1
GOTERM_BP_DIRECT	positive regulation of nitric oxide biosynthetic process	6	0,8	3,0E-2	1,0E0
BIOCARTA	Toll-Like Receptor Pathway	6	0,8	3,4E-2	1,0E0
GOTERM_BP_DIRECT	neural crest cell migration	6	0,8	3,6E-2	1,0E0
GOTERM_BP_DIRECT	cell fate commitment	6	0,8	3,9E-2	1,0E0
GOTERM_BP_DIRECT	positive regulation of tumor necrosis factor production	6	0,8	4,3E-2	1,0E0
GOTERM_BP_DIRECT	peptide cross-linking	6	0,8	5,3E-2	1,0E0
KEGG_PATHWAY	Ovarian steroidogenesis	6	0,8	5,3E-2	4,7E-1
REACTOME_PATHWAY	R-HSA-202733	6	0,8	5,8E-2	1,0E0
REACTOME_PATHWAY	R-HSA-5610787	6	0,8	6,6E-2	1,0E0
GOTERM_BP_DIRECT	sperm motility	6	0,8	7,0E-2	1,0E0
GOTERM_BP_DIRECT	defense response to Gram-negative bacterium	6	0,8	7,4E-2	1,0E0
REACTOME_PATHWAY	R-HSA-380108	6	0,8	7,9E-2	1,0E0
REACTOME_PATHWAY	R-HSA-4420097	6	0,8	9,3E-2	1,0E0
GOTERM_BP_DIRECT	positive regulation of osteoblast differentiation	6	0,8	9,9E-2	1,0E0
GOTERM_BP_DIRECT	positive regulation of epithelial cell proliferation	6	0,8	9,9E-2	1,0E0
GOTERM_BP_DIRECT	positive regulation of cardiac muscle cell proliferation	5	0,6	1,1E-2	9,1E-1
GOTERM_BP_DIRECT	regulation of ERK1 and ERK2 cascade	5	0,6	1,8E-2	9,3E-1
BIOCARTA	Eicosanoid Metabolism	5	0,6	1,9E-2	1,0E0
GOTERM_BP_DIRECT	actin filament polymerization	5	0,6	2,0E-2	9,7E-1
GOTERM_BP_DIRECT	protein targeting to plasma membrane	5	0,6	2,0E-2	9,7E-1
GOTERM_BP_DIRECT	activation of phospholipase C activity	5	0,6	2,0E-2	9,7E-1
REACTOME_PATHWAY	R-HSA-1855204	5	0,6	2,2E-2	8,2E-1
GOTERM_BP_DIRECT	membrane depolarization during action potential	5	0,6	2,6E-2	1,0E0
GOTERM_BP_DIRECT	platelet-derived growth factor receptor signaling pathway	5	0,6	3,0E-2	1,0E0
REACTOME_PATHWAY	R-HSA-201681	5	0,6	3,1E-2	8,3E-1
GOTERM_BP_DIRECT	regulation of synaptic plasticity	5	0,6	4,1E-2	1,0E0
GOTERM_BP_DIRECT	skeletal system morphogenesis	5	0,6	4,1E-2	1,0E0
GOTERM_BP_DIRECT	semaphorin-plexin signaling pathway	5	0,6	4,5E-2	1,0E0
GOTERM_BP_DIRECT	MyD88-dependent toll-like receptor signaling pathway	5	0,6	4,5E-2	1,0E0
BIOCARTA	Control of skeletal myogenesis by HDAC & calcium/calmodulin-dependent kinase (CaMK)	5	0,6	4,9E-2	1,0E0
GOTERM_BP_DIRECT	bone mineralization	5	0,6	4,9E-2	1,0E0
GOTERM_BP_DIRECT	positive regulation of bone mineralization	5	0,6	5,4E-2	1,0E0
GOTERM_BP_DIRECT	negative regulation of MAP kinase activity	5	0,6	5,9E-2	1,0E0
REACTOME_PATHWAY	R-HSA-5173214	5	0,6	6,4E-2	1,0E0
GOTERM_BP_DIRECT	substrate adhesion-dependent cell spreading	5	0,6	6,9E-2	1,0E0
GOTERM_BP_DIRECT	acute-phase response	5	0,6	7,5E-2	1,0E0
GOTERM_BP_DIRECT	regulation of G-protein coupled receptor protein signaling pathway	5	0,6	7,5E-2	1,0E0
GOTERM_BP_DIRECT	collagen fibril organization	5	0,6	7,5E-2	1,0E0
BIOCARTA	Rho cell motility signaling pathway	5	0,6	7,9E-2	1,0E0
KEGG_PATHWAY	Tryptophan metabolism	5	0,6	8,5E-2	6,0E-1
KEGG_PATHWAY	Bladder cancer	5	0,6	9,2E-2	6,2E-1
GOTERM_BP_DIRECT	branching involved in ureteric bud morphogenesis	5	0,6	9,2E-2	1,0E0
GOTERM_BP_DIRECT	positive regulation of DNA replication	5	0,6	9,2E-2	1,0E0
GOTERM_BP_DIRECT	negative regulation of fat cell differentiation	5	0,6	9,2E-2	1,0E0
GOTERM_BP_DIRECT	positive regulation of cell adhesion	5	0,6	9,9E-2	1,0E0
GOTERM_BP_DIRECT	positive regulation of tumor necrosis factor biosynthetic process	4	0,5	8,9E-3	8,3E-1
GOTERM_BP_DIRECT	plasma membrane organization	4	0,5	1,4E-2	9,3E-1
GOTERM_BP_DIRECT	biotin metabolic process	4	0,5	1,8E-2	9,3E-1
GOTERM_BP_DIRECT	nitrogen compound metabolic process	4	0,5	1,8E-2	9,3E-1
REACTOME_PATHWAY	R-HSA-1474244	4	0,5	1,9E-2	8,2E-1
REACTOME_PATHWAY	R-HSA-1963642	4	0,5	2,3E-2	8,2E-1
GOTERM_BP_DIRECT	response to fatty acid	4	0,5	3,0E-2	1,0E0
GOTERM_BP_DIRECT	dendritic cell chemotaxis	4	0,5	3,0E-2	1,0E0
REACTOME_PATHWAY	R-HSA-166058	4	0,5	3,1E-2	8,3E-1
GOTERM_BP_DIRECT	response to vitamin D	4	0,5	3,5E-2	1,0E0
GOTERM_BP_DIRECT	hydrogen peroxide catabolic process	4	0,5	4,7E-2	1,0E0
GOTERM_BP_DIRECT	positive regulation of NF-kappaB import into nucleus	4	0,5	5,3E-2	1,0E0
GOTERM_BP_DIRECT	positive regulation of protein autophosphorylation	4	0,5	5,3E-2	1,0E0
BIOCARTA	METS affect on Macrophage Differentiation	4	0,5	5,3E-2	1,0E0
GOTERM_BP_DIRECT	beta-catenin destruction complex disassembly	4	0,5	5,9E-2	1,0E0
GOTERM_BP_DIRECT	cellular response to cytokine stimulus	4	0,5	5,9E-2	1,0E0
KEGG_PATHWAY	Histidine metabolism	4	0,5	6,3E-2	5,0E-1
GOTERM_BP_DIRECT	negative regulation of adenylate cyclase activity	4	0,5	6,6E-2	1,0E0
GOTERM_BP_DIRECT	negative regulation of peptidyl-serine phosphorylation	4	0,5	6,6E-2	1,0E0
REACTOME_PATHWAY	R-HSA-1538133	4	0,5	7,2E-2	1,0E0
REACTOME_PATHWAY	R-HSA-3238698	4	0,5	7,9E-2	1,0E0
GOTERM_BP_DIRECT	arachidonic acid metabolic process	4	0,5	8,1E-2	1,0E0
GOTERM_BP_DIRECT	microtubule bundle formation	4	0,5	8,1E-2	1,0E0
GOTERM_BP_DIRECT	response to tumor necrosis factor	4	0,5	8,1E-2	1,0E0
REACTOME_PATHWAY	R-HSA-3000170	4	0,5	8,6E-2	1,0E0
REACTOME_PATHWAY	R-HSA-5576893	4	0,5	8,6E-2	1,0E0
GOTERM_BP_DIRECT	positive regulation of interleukin-8 production	4	0,5	8,9E-2	1,0E0
GOTERM_BP_DIRECT	negative regulation of axon extension involved in axon guidance	4	0,5	8,9E-2	1,0E0
GOTERM_BP_DIRECT	positive regulation of mesenchymal cell proliferation	4	0,5	8,9E-2	1,0E0
GOTERM_BP_DIRECT	phosphatidylinositol 3-kinase signaling	4	0,5	9,7E-2	1,0E0
GOTERM_BP_DIRECT	defense response to fungus	4	0,5	9,7E-2	1,0E0
REACTOME_PATHWAY	R-HSA-168188	3	0,4	8,6E-3	8,2E-1
GOTERM_BP_DIRECT	toll-like receptor TLR6:TLR2 signaling pathway	3	0,4	9,5E-3	8,3E-1
GOTERM_BP_DIRECT	epithelial cell proliferation involved in renal tubule morphogenesis	3	0,4	9,5E-3	8,3E-1
GOTERM_BP_DIRECT	cellular response to diacyl bacterial lipopeptide	3	0,4	9,5E-3	8,3E-1
REACTOME_PATHWAY	R-HSA-391906	3	0,4	1,4E-2	8,2E-1
REACTOME_PATHWAY	R-HSA-1566977	3	0,4	2,1E-2	8,2E-1
BIOCARTA	Mechanism of Acetaminophen Activity and Toxicity	3	0,4	2,1E-2	1,0E0
GOTERM_BP_DIRECT	leukotriene signaling pathway	3	0,4	2,3E-2	9,9E-1
GOTERM_BP_DIRECT	muscular septum morphogenesis	3	0,4	2,3E-2	9,9E-1
REACTOME_PATHWAY	R-HSA-447038	3	0,4	2,8E-2	8,3E-1
GOTERM_BP_DIRECT	pantothenate metabolic process	3	0,4	4,0E-2	1,0E0
GOTERM_BP_DIRECT	endothelial cell chemotaxis	3	0,4	5,0E-2	1,0E0
GOTERM_BP_DIRECT	somatic stem cell division	3	0,4	5,0E-2	1,0E0
GOTERM_BP_DIRECT	chronic inflammatory response	3	0,4	5,0E-2	1,0E0
REACTOME_PATHWAY	R-HSA-1250342	3	0,4	5,6E-2	1,0E0
GOTERM_BP_DIRECT	membranous septum morphogenesis	3	0,4	6,1E-2	1,0E0
GOTERM_BP_DIRECT	glial cell migration	3	0,4	6,1E-2	1,0E0
GOTERM_BP_DIRECT	cyclooxygenase pathway	3	0,4	6,1E-2	1,0E0
KEGG_PATHWAY	Sulfur relay system	3	0,4	6,3E-2	5,0E-1
REACTOME_PATHWAY	R-HSA-5602498	3	0,4	6,6E-2	1,0E0
REACTOME_PATHWAY	R-HSA-71182	3	0,4	6,6E-2	1,0E0
REACTOME_PATHWAY	R-HSA-5603041	3	0,4	6,6E-2	1,0E0
GOTERM_BP_DIRECT	regulation of cytokine secretion	3	0,4	7,2E-2	1,0E0
GOTERM_BP_DIRECT	bone remodeling	3	0,4	7,2E-2	1,0E0
GOTERM_BP_DIRECT	male sex determination	3	0,4	7,2E-2	1,0E0
GOTERM_BP_DIRECT	actin crosslink formation	3	0,4	7,2E-2	1,0E0
GOTERM_BP_DIRECT	L-phenylalanine catabolic process	3	0,4	7,2E-2	1,0E0
GOTERM_BP_DIRECT	regulation of osteoblast differentiation	3	0,4	8,5E-2	1,0E0
GOTERM_BP_DIRECT	dendritic spine morphogenesis	3	0,4	8,5E-2	1,0E0
GOTERM_BP_DIRECT	activation of transmembrane receptor protein tyrosine kinase activity	3	0,4	8,5E-2	1,0E0
GOTERM_BP_DIRECT	cellular response to fluid shear stress	3	0,4	8,5E-2	1,0E0
BBID	1.RBphosphoE2F	3	0,4	9,7E-2	1,0E0
GOTERM_BP_DIRECT	regulation of peptidyl-tyrosine phosphorylation	3	0,4	9,7E-2	1,0E0
GOTERM_BP_DIRECT	macrophage chemotaxis	3	0,4	9,7E-2	1,0E0
GOTERM_BP_DIRECT	positive regulation of interleukin-8 secretion	3	0,4	9,7E-2	1,0E0
GOTERM_BP_DIRECT	methotrexate transport	2	0,2	8,0E-2	1,0E0
GOTERM_BP_DIRECT	nephron tubule epithelial cell differentiation	2	0,2	8,0E-2	1,0E0
GOTERM_BP_DIRECT	regulation of locomotor rhythm	2	0,2	8,0E-2	1,0E0
GOTERM_BP_DIRECT	regulation of cellular component organization	2	0,2	8,0E-2	1,0E0
GOTERM_BP_DIRECT	histone H3-R26 citrullination	2	0,2	8,0E-2	1,0E0
GOTERM_BP_DIRECT	cyanate catabolic process	2	0,2	8,0E-2	1,0E0
GOTERM_BP_DIRECT	positive regulation of interleukin-1 beta biosynthetic process	2	0,2	8,0E-2	1,0E0
GOTERM_BP_DIRECT	positive regulation of gastric acid secretion	2	0,2	8,0E-2	1,0E0
GOTERM_BP_DIRECT	interleukin-8-mediated signaling pathway	2	0,2	8,0E-2	1,0E0
GOTERM_BP_DIRECT	detection of diacyl bacterial lipopeptide	2	0,2	8,0E-2	1,0E0
GOTERM_BP_DIRECT	positive regulation of monocyte extravasation	2	0,2	8,0E-2	1,0E0
