# Supplementary material for: Early Leukocyte Responses in Ex-Vivo Models of Healing and Non-Healing Human Leishmania (Viannia) panamensis Infections
Source: Front Cell Infect Microbiol. 2021 Sep 7;11:687607. doi: 10.3389/fcimb.2021.687607 (PMC8453012; doi:10.3389/fcimb.2021.687607)
Supplement: Supplementary file 9 [file Table_5.xlsx]

## Sheet: Table_S5
row.names	description	ids	organism	description_brief	authors	pmid	Innate/Adaptive	uninf_2	chr_5430	chr_5397	chr_2504	sh_2272	sh_1022	sh_2189	uninf	chr_5430.1	chr_5397.1	chr_2504.1	sh_2272.1	sh_1022.1	sh_2189.1	uninf.1	chr_5430.2	chr_5397.2	chr_2504.2	sh_2272.2	sh_1022.2	sh_2189.2
GSE10239_NAIVE_VS_DAY4.5_EFF_CD8_TCELL_UP	http://www.gsea-msigdb.org/gsea/msigdb/cards/GSE10239_NAIVE_VS_DAY4.5_EFF_CD8_TCELL_UP	57659, 10803, 340024, 55850, 6154, 26993, 84925, 270, 6201, 84937, 64754, 84674, 6181, 6168, 90441, 23140, 3399, 85464, 6146, 6227, 29058, 6489, 6563, 83605, 6789, 23389, 10243, 4794, 1840, 7328, 6135, 337867, 6222, 23621, 222166, 6205, 359948, 84498, 63910, 255394, 28984, 25851, 1844, 3603, 359845, 10180, 6455, 9646, 2197, 26001, 5316, 51368, 10765, 90427, 66000, 121551, 130916, 7538, 963, 20147…	Mus musculus	Genes up-regulated in comparison of naive vs effector CD8 T cells (4-5 days postinfection).	Sarkar S,Kalia V,Haining WN,Konieczny BT	18316415	Adaptive	0.314608	0.289471	0.283311	0.292209	0.290228	0.288191	0.285353	0.314853	0.278596	0.283629	0.291035	0.286565	0.301468	0.295346	0.316295	0.291529	0.285456	0.293356	0.27756	0.295313	0.286611
GSE10325_CD4_TCELL_VS_BCELL_UP	http://www.gsea-msigdb.org/gsea/msigdb/cards/GSE10325_CD4_TCELL_VS_BCELL_UP	728855, 51125, 5025, 11059, 664, 3590, 642, 8445, 54462, 5775, 55336, 3560, 54910, 155066, 26010, 28517, 1803, 3482, 6777, 9645, 56548, 4494, 4068, 23348, 406, 7049, 2289, 2533, 5140, 11320, 4501, 80335, 360, 5732, 6095, 3587, 23059, 7378, 5292, 51474, 1849, 2625, 83988, 3655, 476, 4094, 6275, 9759, 9363, 5295, 10140, 1263, 5578, 64781, 51393, 51070, 1154, 8740, 1806, 493, 23102, 28683, 9749, 90,…	Homo sapiens	Genes up-regulated in comparison of healthy CD4 [GeneID=920] T cells versus healthy CD19 [GeneID=920] B cells.	Hutcheson J,Scatizzi JC,Siddiqui AM,Haines GK 3rd,Wu T,Li QZ,Davis LS,Mohan C,Perlman H	18275831	Adaptive	0.361559	0.321948	0.318239	0.331806	0.321575	0.331912	0.321413	0.359027	0.321286	0.317894	0.338575	0.324984	0.329051	0.328995	0.349699	0.332727	0.32374	0.3364	0.312811	0.337056	0.319447
GSE10325_LUPUS_CD4_TCELL_VS_LUPUS_BCELL_UP	http://www.gsea-msigdb.org/gsea/msigdb/cards/GSE10325_LUPUS_CD4_TCELL_VS_LUPUS_BCELL_UP	56548, 920, 7074, 9531, 1803, 2272, 4300, 57134, 10947, 28683, 29851, 4118, 55336, 4094, 399665, 940, 493, 7378, 9882, 6777, 10161, 27018, 23348, 5578, 55340, 406, 23059, 8718, 6840, 9452, 10223, 5588, 3937, 9663, 373156, 81619, 51696, 23484, 3337, 28517, 2776, 917, 3098, 53347, 5334, 6932, 5335, 28755, 155066, 2625, 64919, 7867, 1154, 375449, 8821, 9840, 80146, 5937, 6001, 28639, 3572, 256987, 5…	Homo sapiens	Genes up-regulated in comparison of systemic lupus erythematosus CD4 [GeneID=920] T cells versus systemic lupus erythematosus B cells.	Hutcheson J,Scatizzi JC,Siddiqui AM,Haines GK 3rd,Wu T,Li QZ,Davis LS,Mohan C,Perlman H	18275831	Adaptive	0.326624	0.286809	0.282148	0.297419	0.286536	0.29543	0.279793	0.317984	0.283901	0.282864	0.299077	0.287714	0.295801	0.292529	0.320657	0.295841	0.283608	0.300258	0.2731	0.298004	0.284245
GSE10325_LUPUS_CD4_TCELL_VS_LUPUS_MYELOID_DN	http://www.gsea-msigdb.org/gsea/msigdb/cards/GSE10325_LUPUS_CD4_TCELL_VS_LUPUS_MYELOID_DN	27235, 23761, 25801, 10226, 23313, 5329, 10288, 115207, 4067, 334, 217, 2760, 1536, 10261, 1488, 1848, 1508, 23312, 54502, 5660, 3394, 11031, 7305, 11027, 6256, 83716, 2217, 3310, 29992, 6556, 7940, 1050, 55803, 3055, 64759, 1051, 64581, 28511, 80896, 10970, 22918, 9935, 7462, 1471, 10859, 2212, 9056, 948, 5265, 7165, 3687, 50856, 3176, 2207, 4082, 929, 81553, 1462, 199, 7077, 84187, 654817, 533,…	Homo sapiens	Genes down-regulated in comparison of systemic lupus erythematosus CD4 [GeneID=920] T cells versus systemic lupus erythematosus myeloid cells.	Hutcheson J,Scatizzi JC,Siddiqui AM,Haines GK 3rd,Wu T,Li QZ,Davis LS,Mohan C,Perlman H	18275831	Adaptive+Innate	0.362239	0.389673	0.402565	0.40585	0.380083	0.410083	0.414537	0.311885	0.395478	0.394087	0.397821	0.404843	0.388936	0.404138	0.362452	0.380068	0.390087	0.400399	0.404934	0.387345	0.40077
GSE10325_LUPUS_CD4_TCELL_VS_LUPUS_MYELOID_UP	http://www.gsea-msigdb.org/gsea/msigdb/cards/GSE10325_LUPUS_CD4_TCELL_VS_LUPUS_MYELOID_UP	3560, 914, 5583, 113791, 4118, 53347, 5588, 7188, 11040, 9806, 28755, 5019, 3710, 8631, 29909, 5335, 9737, 81539, 23157, 939, 917, 25996, 2308, 471, 2882, 919, 51176, 60468, 64919, 3702, 8883, 399665, 1039, 4869, 2625, 5790, 5631, 10125, 4063, 23318, 3945, 10225, 8718, 81606, 26119, 7597, 79652, 923, 3983, 57134, 51611, 9214, 5775, 399, 9452, 6647, 9235, 23224, 6932, 440270, 4050, 57326, 9500, 54…	Homo sapiens	Genes up-regulated in comparison of systemic lupus erythematosus CD4 [GeneID=920] T cells versus systemic lupus erythematosus myeloid cells.	Hutcheson J,Scatizzi JC,Siddiqui AM,Haines GK 3rd,Wu T,Li QZ,Davis LS,Mohan C,Perlman H	18275831	Adaptive+Innate	0.34666	0.290178	0.282687	0.299855	0.290548	0.297843	0.277526	0.357524	0.282304	0.281132	0.30374	0.287215	0.303528	0.29666	0.346802	0.30216	0.283765	0.305028	0.268763	0.309292	0.281935
GSE13411_PLASMA_CELL_VS_MEMORY_BCELL_DN	http://www.gsea-msigdb.org/gsea/msigdb/cards/GSE13411_PLASMA_CELL_VS_MEMORY_BCELL_DN	1043, 22838, 55544, 58533, 9611, 3119, 55278, 54838, 9665, 10090, 55619, 6206, 6204, 9262, 80148, 80183, 51035, 1794, 695, 5293, 81606, 8303, 7048, 971, 3115, 9450, 79656, 240, 4772, 54847, 55024, 28639, 6856, 9459, 4067, 58516, 9049, 57446, 29803, 50854, 200576, 79677, 80021, 3128, 6134, 5305, 6894, 1536, 5257, 9770, 1455, 3134, 51131, 6402, 10023, 868, 51076, 5062, 90333, 23062, 65264, 962, 652…	Homo sapiens	Genes down-regulated in comparison of plasma cells versus memory B cells.	Good KL,Avery DT,Tangye SG.	19124732	Adaptive	0.382311	0.358012	0.360469	0.363532	0.364486	0.366152	0.362569	0.388013	0.355397	0.365074	0.371712	0.361011	0.365696	0.364825	0.367124	0.367555	0.368932	0.370324	0.360528	0.367988	0.357575
GSE13484_UNSTIM_VS_YF17D_VACCINE_STIM_PBMC_UP	http://www.gsea-msigdb.org/gsea/msigdb/cards/GSE13484_UNSTIM_VS_YF17D_VACCINE_STIM_PBMC_UP	515, 11252, 23588, 7155, 64960, 11198, 6426, 79447, 9354, 4798, 3930, 6745, 11034, 9788, 9770, 10844, 8518, 7862, 4677, 55011, 6683, 5431, 26292, 25900, 10762, 7398, 26190, 26039, 23151, 6767, 51428, 5537, 1050, 8890, 6653, 7507, 54934, 6256, 81603, 79169, 51218, 360, 52, 8834, 57326, 54838, 5921, 3189, 989, 51321, 51063, 55625, 7737, 6117, 130074, 6239, 1456, 498, 58487, 23451, 51398, 23318, 433…	Homo sapiens	Genes up-regulated in comparison of unstimulated peripheral blood mononuclear cells (PBMC) versus PBMC stimulated with YF17D vaccine.	Querec TD,Akondy RS,Lee EK,Cao W,Nakaya HI,Teuwen D,Pirani A,Gernert K,Deng J,Marzolf B,Kennedy K,Wu H,Bennouna S,Oluoch H,Miller J,Vencio RZ,Mulligan M,Aderem A,Ahmed R,Pulendran B.	19029902	PBMC	0.321835	0.282112	0.280074	0.282099	0.283712	0.281182	0.277659	0.318323	0.287549	0.279731	0.291203	0.280143	0.285481	0.286329	0.328166	0.292267	0.276546	0.284717	0.272499	0.292185	0.272808
GSE14000_TRANSLATED_RNA_VS_MRNA_16H_LPS_DC_DN	http://www.gsea-msigdb.org/gsea/msigdb/cards/GSE14000_TRANSLATED_RNA_VS_MRNA_16H_LPS_DC_DN	84310, 9519, 11031, 170622, 10473, 11257, 83930, 374969, 375607, 6834, 7940, 10425, 83719, 8073, 84221, 57128, 2967, 258010, 140691, 8293, 4154, 2971, 10959, 131616, 374443, 6815, 79768, 390998, 220906, 11165, 138241, 125150, 146542, 51727, 100505702, 440145, 115557, 26261, 6203, 10899, 55146, 119504, 8724, 140801, 5800, 643911, 51501, 388962, 124801, 51125, 5433, 285381, 26994, 246184, 51389, 57…	Homo sapiens	Genes down-regulated in comparison of polysome bound (translated) mRNA versus total mRNA 16 h after LPS (TLR4 agonist) stimulation.	Ceppi M,Clavarino G,Gatti E,Schmidt EK,de Gassart A,Blankenship D,Ogola G,Banchereau J,Chaussabel D,Pierre P.	19943945	Innate	0.343014	0.335394	0.336889	0.339131	0.336245	0.336409	0.339513	0.336927	0.340963	0.330371	0.337215	0.336966	0.343306	0.337872	0.343069	0.339651	0.33312	0.333211	0.339863	0.339159	0.33534
GSE14000_TRANSLATED_RNA_VS_MRNA_4H_LPS_DC_DN	http://www.gsea-msigdb.org/gsea/msigdb/cards/GSE14000_TRANSLATED_RNA_VS_MRNA_4H_LPS_DC_DN	131118, 92912, 2787, 51125, 56935, 9168, 29058, 6484, 9887, 10793, 5411, 195827, 27166, 522, 94239, 113444, 94101, 647087, 7940, 79643, 29085, 81853, 246184, 8073, 10063, 144363, 54752, 4738, 2876, 10169, 100505576, 130814, 5433, 27230, 25915, 5800, 6218, 400236, 153339, 10237, 84270, 1454, 29103, 401577, 6009, 11272, 84808, 84557, 11257, 1961, 126328, 79647, 7140, 148223, 6234, 6147, 10975, 4707…	Homo sapiens	Genes down-regulated in comparison of polysome bound (translated) mRNA versus total mRNA 4 h after LPS (TLR4 agonist) stimulation.	Ceppi M,Clavarino G,Gatti E,Schmidt EK,de Gassart A,Blankenship D,Ogola G,Banchereau J,Chaussabel D,Pierre P.	19943945	Innate	0.331417	0.342212	0.341723	0.343194	0.341918	0.339638	0.340659	0.328427	0.344039	0.340846	0.338393	0.342666	0.338897	0.340613	0.330676	0.34437	0.33896	0.334111	0.349803	0.336605	0.339872
GSE14000_TRANSLATED_RNA_VS_MRNA_DC_DN	http://www.gsea-msigdb.org/gsea/msigdb/cards/GSE14000_TRANSLATED_RNA_VS_MRNA_DC_DN	6205, 56965, 10491, 7940, 1990, 3921, 6161, 10430, 8073, 6141, 6139, 57835, 83723, 51239, 6124, 116832, 284525, 10522, 2879, 2352, 80228, 2058, 10329, 55004, 8677, 387647, 6204, 84992, 6175, 6887, 131616, 84231, 93144, 6222, 90196, 401115, 6193, 23399, 11033, 7644, 1975, 54935, 6210, 5800, 6135, 84326, 124446, 6208, 100873985, 6143, 6207, 402665, 84328, 55317, 10712, 10898, 9519, 79962, 7428, 112…	Homo sapiens	Genes down-regulated in comparison of polysome bound (translated) mRNA versus total mRNA in dendritic cells.	Ceppi M,Clavarino G,Gatti E,Schmidt EK,de Gassart A,Blankenship D,Ogola G,Banchereau J,Chaussabel D,Pierre P.	19943945	Innate	0.391366	0.388802	0.385896	0.3934	0.387777	0.383437	0.387282	0.386513	0.385398	0.376521	0.384103	0.386387	0.397495	0.394414	0.401694	0.386208	0.382276	0.381769	0.383435	0.388482	0.386715
GSE1460_DP_THYMOCYTE_VS_NAIVE_CD4_TCELL_ADULT_BLOOD_DN	http://www.gsea-msigdb.org/gsea/msigdb/cards/GSE1460_DP_THYMOCYTE_VS_NAIVE_CD4_TCELL_ADULT_BLOOD_DN	474344, 79652, 9370, 11059, 388677, 200424, 51296, 5204, 9961, 8675, 6387, 694, 10771, 100272147, 27230, 3566, 10947, 3141, 3460, 2010, 963, 2517, 9409, 79802, 2254, 23271, 6948, 950, 10581, 1540, 9882, 6809, 6194, 51207, 6161, 6137, 140801, 9659, 442216, 10170, 10365, 55819, 8566, 23338, 8542, 10938, 3689, 6767, 10162, 23195, 22861, 10384, 55974, 373156, 6232, 8934, 6207, 6235, 63917, 3655, 8555…	Homo sapiens	Genes down-regulated in comparison of CD4 [GeneID=920] CD8 thymocytes versus naive CD4 [GeneID=920] T cells from adult blood.	Lee MS,Hanspers K,Barker CS,Korn AP,McCune JM.	15210650	Adaptive	0.356779	0.346657	0.339512	0.348571	0.339704	0.34303	0.336363	0.348965	0.339504	0.335987	0.344613	0.340677	0.350095	0.347316	0.353003	0.345483	0.337059	0.344548	0.331844	0.348774	0.343503
GSE15930_STIM_VS_STIM_AND_IFNAB_48H_CD8_T_CELL_UP	http://www.gsea-msigdb.org/gsea/msigdb/cards/GSE15930_STIM_VS_STIM_AND_IFNAB_48H_CD8_T_CELL_UP	8829, 83641, 51393, 6001, 5627, 5019, 53340, 3028, 9452, 10077, 822, 64795, 83786, 11346, 10311, 2052, 147495, 54965, 1611, 25777, 4001, 4670, 123920, 55845, 928, 53827, 79629, 397, 8698, 7535, 3241, 51371, 4174, 23157, 8896, 7138, 143384, 4602, 113246, 1606, 64766, 757, 23646, 10106, 81631, 5880, 10094, 840, 221178, 55303, 9368, 1027, 153830, 4924, 4072, 23787, 14, 6164, 9167, 56941, 9046, 23265…	Mus musculus	Genes up-regulated in comparison of unstimulated CD8 T cells at 48 h versus CD8 T cells at 48 h after stimulation with antigen-B7-1.	Agarwal P,Raghavan A,Nandiwada SL,Curtsinger JM,Bohjanen PR,Mueller DL,Mescher MF.	19592655	Adaptive	0.354965	0.334263	0.331646	0.335718	0.330696	0.332937	0.335344	0.343966	0.331725	0.325607	0.334947	0.334051	0.340874	0.340432	0.362119	0.33414	0.327564	0.331343	0.324013	0.342461	0.330847
GSE16450_CTRL_VS_IFNA_6H_STIM_IMMATURE_NEURON_CELL_LINE_DN	http://www.gsea-msigdb.org/gsea/msigdb/cards/GSE16450_CTRL_VS_IFNA_6H_STIM_IMMATURE_NEURON_CELL_LINE_DN	113791, 3575, 7136, 123720, 10384, 7091, 10397, 719, 79159, 283897, 83648, 10444, 162972, 54491, 4033, 10133, 5210, 26119, 27334, 10152, 286530, 3820, 51316, 81563, 440823, 4155, 10800, 55338, 4118, 901, 3275, 4209, 8705, 9665, 23508, 127, 84726, 54785, 58473, 1831, 25777, 2509, 170394, 388685, 79690, 51646, 197358, 4926, 1440, 374403, 2145, 7805, 153222, 51439, 352954, 7476, 1028, 54820, 64780, …	Homo sapiens	Genes down-regulated in immature neuron cell line: control versus interferon alpha (6h).	Peltier DC,Simms A,Farmer JR,Miller DJ	20483728	Neuron	0.372627	0.314098	0.309862	0.324034	0.317859	0.322411	0.304355	0.369954	0.307455	0.308788	0.331515	0.31404	0.331175	0.3203	0.372269	0.32548	0.312495	0.329085	0.300139	0.330265	0.306511
GSE16450_CTRL_VS_IFNA_6H_STIM_MATURE_NEURON_CELL_LINE_DN	http://www.gsea-msigdb.org/gsea/msigdb/cards/GSE16450_CTRL_VS_IFNA_6H_STIM_MATURE_NEURON_CELL_LINE_DN	4502, 689, 60313, 7329, 6484, 3184, 373863, 26502, 375318, 7353, 10807, 6294, 4627, 10983, 9423, 1465, 6606, 266655, 23480, 51574, 27436, 23658, 80228, 8405, 10097, 3738, 5175, 1975, 57617, 924, 283349, 9760, 389541, 7157, 51379, 55182, 10450, 1831, 80895, 10412, 3192, 22980, 58526, 84649, 90379, 51780, 54870, 831, 378938, 3566, 57805, 2495, 219844, 55666, 84991, 54847, 23070, 6303, 527, 125988, …	Homo sapiens	Genes down-regulated in mature neuron cell line: control versus interferon alpha (6h).	Peltier DC,Simms A,Farmer JR,Miller DJ	20483728	Neuron	0.339323	0.325976	0.32449	0.321541	0.328308	0.321254	0.324307	0.343278	0.320257	0.322892	0.326546	0.325824	0.333223	0.326481	0.337084	0.32844	0.325836	0.328235	0.322311	0.327967	0.321133
GSE16450_IMMATURE_VS_MATURE_NEURON_CELL_LINE_UP	http://www.gsea-msigdb.org/gsea/msigdb/cards/GSE16450_IMMATURE_VS_MATURE_NEURON_CELL_LINE_UP	23112, 7091, 113791, 7402, 8705, 65018, 282997, 7805, 5175, 7852, 3820, 1455, 9750, 4033, 26959, 26034, 90864, 10023, 8334, 23526, 55103, 9975, 283450, 100131564, 286530, 10472, 84680, 222255, 401494, 85464, 23533, 9806, 9923, 23067, 2934, 5295, 25777, 22861, 6314, 8925, 84961, 4155, 84166, 57326, 153222, 25900, 84532, 2043, 9583, 11119, 80063, 11214, 3003, 1120, 200298, 197358, 339988, 10397, 10…	Homo sapiens	Genes up-regulated in the neuron cell line: immature versus mature.	Peltier DC,Simms A,Farmer JR,Miller DJ	20483728	Neuron	0.359123	0.295264	0.289947	0.295468	0.296986	0.300262	0.277454	0.364782	0.284085	0.291374	0.312373	0.292797	0.305874	0.29839	0.356408	0.311974	0.28809	0.313599	0.27455	0.304865	0.282676
GSE21033_1H_VS_24H_POLYIC_STIM_DC_DN	http://www.gsea-msigdb.org/gsea/msigdb/cards/GSE21033_1H_VS_24H_POLYIC_STIM_DC_DN	8406, 9556, 27128, 8801, 3575, 64792, 53827, 140707, 5691, 64005, 7547, 3936, 64965, 79791, 2634, 25864, 9445, 79018, 8673, 9761, 2139, 5140, 4050, 4831, 292, 211, 79726, 6150, 2950, 5688, 8407, 9942, 51246, 5442, 4063, 3430, 91181, 6159, 374897, 26578, 226, 389320, 5689, 9938, 317781, 1233, 84866, 79711, 54965, 79626, 5435, 51642, 6136, 5562, 483, 1975, 3595, 10666, 7402, 3267, 217, 8667, 23484,…	Mus musculus	Genes down-regulated in bone marrow-derived dendritic cellstreated by poly(IC): 1h versus 24h.	Olex AL,Hiltbold EM,Leng X,Fetrow JS	20682054	Innate	0.334824	0.317765	0.318192	0.319195	0.318627	0.318756	0.323448	0.329204	0.317409	0.310619	0.323501	0.32062	0.325645	0.326016	0.338257	0.320851	0.321841	0.31587	0.316682	0.322402	0.315099
GSE21670_STAT3_KO_VS_WT_CD4_TCELL_TGFB_IL6_TREATED_DN	http://www.gsea-msigdb.org/gsea/msigdb/cards/GSE21670_STAT3_KO_VS_WT_CD4_TCELL_TGFB_IL6_TREATED_DN	5795, 5912, 1831, 360, 7402, 79887, 4199, 3399, 10801, 51816, 54518, 28683, 9725, 6678, 10863, 7174, 92241, 50484, 1102, 10106, 25777, 7132, 54, 710, 3695, 9516, 23446, 939, 10174, 27179, 5997, 1043, 27106, 114548, 81606, 26253, 752, 51313, 55423, 51301, 143, 427, 9445, 9922, 83449, 23166, 4286, 23646, 6035, 4478, 6386, 94015, 27299, 4481, 10235, 8567, 2729, 3955, 23635, 286336, 4684, 10051, 7971…	Mus musculus	Genes down-regulated in CD4 [GeneID=920] T cells treated with TGF beta and IL6 [GeneID=3569]: STAT3 [GeneID=6774] knockout versus wildtype.	Durant L,Watford WT,Ramos HL,Laurence A,Vahedi G,Wei L,Takahashi H,Sun HW,Kanno Y,Powrie F,O'Shea JJ	20493732	Adaptive	0.359845	0.326768	0.326257	0.338256	0.312749	0.338626	0.327313	0.308089	0.335169	0.329523	0.343739	0.323021	0.32565	0.331744	0.346078	0.330314	0.319568	0.339168	0.320746	0.332136	0.324535
GSE21670_UNTREATED_VS_TGFB_IL6_TREATED_STAT3_KO_CD4_TCELL_DN	http://www.gsea-msigdb.org/gsea/msigdb/cards/GSE21670_UNTREATED_VS_TGFB_IL6_TREATED_STAT3_KO_CD4_TCELL_DN	29766, 392275, 6494, 3635, 7321, 125988, 3682, 6499, 6711, 4700, 5660, 51780, 55751, 6281, 84230, 6867, 10075, 84433, 8879, 831, 54681, 585, 14, 4478, 22882, 2313, 64795, 10443, 154743, 3683, 7178, 10730, 1613, 29116, 5875, 51315, 5306, 55466, 10320, 10723, 10577, 79647, 29101, 202018, 23480, 7184, 9219, 51008, 896, 389541, 6093, 5790, 56181, 6775, 203328, 4068, 157657, 224, 309, 57154, 55015, 39…	Mus musculus	Genes down-regulated in CD4 [GeneID=920] T cells with STAT3 [GeneID=6774] knockout: medium versus TGF beta and IL6 [GeneID=3569].	Durant L,Watford WT,Ramos HL,Laurence A,Vahedi G,Wei L,Takahashi H,Sun HW,Kanno Y,Powrie F,O'Shea JJ	20493732	Adaptive	0.327741	0.298983	0.297855	0.299756	0.30153	0.302116	0.297347	0.330117	0.297716	0.301271	0.308322	0.302338	0.3003	0.301671	0.329151	0.307004	0.297671	0.308179	0.293831	0.30531	0.291871
GSE21927_C26GM_VS_4T1_TUMOR_MONOCYTE_BALBC_DN	http://www.gsea-msigdb.org/gsea/msigdb/cards/GSE21927_C26GM_VS_4T1_TUMOR_MONOCYTE_BALBC_DN	440352, 4820, 2035, 51084, 57140, 916, 375248, 653188, 283450, 54838, 54916, 196441, 9139, 4063, 3676, 9924, 26048, 10972, 9295, 10159, 26118, 54858, 140801, 6166, 201229, 55167, 23499, 5380, 120, 339287, 3460, 23318, 11214, 285527, 951, 10163, 23405, 84124, 1739, 29, 6775, 54737, 1942, 55778, 54941, 6157, 26268, 5387, 79960, 11059, 55769, 23272, 5290, 6709, 1669, 22882, 51621, 51727, 6135, 57018…	Mus musculus	Genes down-regulated in CD11b+ cells from BALB/c mice bearing: C26GM colon carcinoma versus 4T1 mammary carcinoma.	Marigo I,Bosio E,Solito S,Mesa C,Fernandez A,Dolcetti L,Ugel S,Sonda N,Bicciato S,Falisi E,Calabrese F,Basso G,Zanovello P,Cozzi E,Mandruzzato S,Bronte V	20605485	Innate	0.366546	0.308196	0.307787	0.30816	0.315114	0.315669	0.296133	0.373058	0.304334	0.31001	0.327148	0.30681	0.319576	0.310191	0.364555	0.325528	0.307115	0.32528	0.294883	0.319212	0.298532
GSE21927_SPLEEN_C57BL6_VS_4T1_TUMOR_BALBC_MONOCYTES_UP	http://www.gsea-msigdb.org/gsea/msigdb/cards/GSE21927_SPLEEN_C57BL6_VS_4T1_TUMOR_BALBC_MONOCYTES_UP	64781, 6165, 8087, 6181, 55193, 3385, 9748, 3763, 8649, 5204, 9368, 5287, 4707, 7381, 6649, 27128, 71, 89941, 6128, 10062, 3703, 6201, 83989, 142684, 4666, 6193, 8733, 1936, 9879, 6141, 11276, 54963, 6129, 23474, 6144, 51727, 6124, 5867, 22853, 7388, 6138, 11184, 6748, 1153, 4048, 59307, 4798, 2224, 23492, 26088, 3094, 51321, 6633, 924, 56980, 558, 64131, 23389, 2932, 1345, 63893, 80097, 55746, 6…	Mus musculus	Genes up-regulated in CD11b+ cells from spleen of healthy C57BL6 mice versus CD11b+ cells from tumor infiltrating monocytes of BALB/c mice bearing 4T1 mammary carcinoma.	Marigo I,Bosio E,Solito S,Mesa C,Fernandez A,Dolcetti L,Ugel S,Sonda N,Bicciato S,Falisi E,Calabrese F,Basso G,Zanovello P,Cozzi E,Mandruzzato S,Bronte V	20605485	Innate	0.368828	0.358985	0.357749	0.360114	0.356607	0.354066	0.353742	0.371557	0.357258	0.349429	0.355444	0.355665	0.361341	0.360331	0.381589	0.359449	0.34552	0.356913	0.347568	0.360664	0.358677
GSE21927_SPLEEN_C57BL6_VS_EL4_TUMOR_BALBC_MONOCYTES_UP	http://www.gsea-msigdb.org/gsea/msigdb/cards/GSE21927_SPLEEN_C57BL6_VS_EL4_TUMOR_BALBC_MONOCYTES_UP	65117, 54878, 2035, 22848, 868, 23332, 11059, 24146, 1387, 81669, 9924, 440026, 201229, 58190, 9794, 374354, 23499, 1432, 10397, 1153, 6304, 6651, 55167, 6166, 2309, 9802, 26048, 5025, 64174, 9648, 4238, 51566, 9815, 79970, 26118, 120, 84851, 4601, 22794, 11188, 4063, 3486, 6775, 1997, 22875, 54851, 6942, 5387, 7375, 6430, 9960, 960, 9535, 9852, 26268, 10123, 54462, 23774, 51149, 23613, 5279, 401…	Mus musculus	Genes up-regulated in CD11b+ from spleen of healthy C57BL6 versus CD11b+ cells from tumors of C57BL6 mice bearing EL4 lymphoma.	Marigo I,Bosio E,Solito S,Mesa C,Fernandez A,Dolcetti L,Ugel S,Sonda N,Bicciato S,Falisi E,Calabrese F,Basso G,Zanovello P,Cozzi E,Mandruzzato S,Bronte V	20605485	Innate	0.332374	0.278212	0.279369	0.274896	0.286384	0.286786	0.266956	0.344571	0.275995	0.2851	0.298575	0.278944	0.285443	0.277375	0.326472	0.297922	0.282527	0.295189	0.271818	0.287066	0.266962
GSE22140_GERMFREE_VS_SPF_MOUSE_CD4_TCELL_DN	http://www.gsea-msigdb.org/gsea/msigdb/cards/GSE22140_GERMFREE_VS_SPF_MOUSE_CD4_TCELL_DN	642, 23645, 8740, 9128, 8870, 9214, 7296, 6427, 6455, 23166, 6520, 2130, 7045, 8880, 5360, 5878, 5339, 7057, 7184, 10993, 7095, 3903, 6196, 8792, 10871, 9242, 10979, 6351, 4860, 5355, 27350, 7185, 7328, 30836, 6449, 4854, 4360, 81855, 84516, 824, 7533, 966, 7077, 2012, 8728, 7408, 9612, 4790, 9123, 4267, 9477, 7494, 3399, 157922, 3434, 51614, 5641, 1513, 5054, 8566, 11326, 3303, 5025, 10404, 5806…	Mus musculus	Genes down-regulated in healthy CD4 [GeneID=920] T cells: germ free versus specific pathogen free.	Wu HJ,Ivanov II,Darce J,Hattori K,Shima T,Umesaki Y,Littman DR,Benoist C,Mathis D	20620945	Adaptive	0.332537	0.373587	0.370994	0.380064	0.375947	0.379123	0.380776	0.31069	0.373597	0.375404	0.371879	0.373198	0.369453	0.371323	0.337489	0.360445	0.369671	0.376783	0.373173	0.372366	0.381442
GSE22140_HEALTHY_VS_ARTHRITIC_MOUSE_CD4_TCELL_DN	http://www.gsea-msigdb.org/gsea/msigdb/cards/GSE22140_HEALTHY_VS_ARTHRITIC_MOUSE_CD4_TCELL_DN	2629, 54520, 3241, 637, 8507, 1777, 9446, 6556, 23654, 5339, 65108, 100, 23151, 54, 3087, 9792, 9056, 9020, 2308, 4048, 9367, 4542, 79026, 26292, 25865, 8623, 4070, 55109, 101, 4066, 10402, 2879, 3903, 80143, 9612, 752, 9181, 2768, 29, 123, 80344, 7551, 2069, 678, 54453, 6103, 6787, 23326, 4000, 8867, 9632, 23339, 472, 6257, 220988, 23062, 11072, 53, 6731, 2022, 214, 10781, 10788, 80740, 3001, 91…	Mus musculus	Genes down-regulated in CD4 [GeneID=920] T cells under specific pathogen free conditions: healthy versus arthritis (KRN model).	Wu HJ,Ivanov II,Darce J,Hattori K,Shima T,Umesaki Y,Littman DR,Benoist C,Mathis D	20620945	Adaptive	0.32265	0.304545	0.302158	0.304871	0.305323	0.307883	0.307317	0.304549	0.305432	0.300158	0.304339	0.306254	0.311104	0.312727	0.328388	0.305436	0.295253	0.304996	0.298179	0.311911	0.30623
GSE22886_CD4_TCELL_VS_BCELL_NAIVE_UP	http://www.gsea-msigdb.org/gsea/msigdb/cards/GSE22886_CD4_TCELL_VS_BCELL_NAIVE_UP	7535, 64425, 9021, 4925, 64960, 409, 3683, 84747, 1991, 10055, 923, 9531, 51586, 6659, 924, 2634, 53347, 64092, 752, 1844, 3398, 3275, 150759, 921, 8821, 3640, 861, 5372, 4068, 57048, 64919, 253461, 7076, 2323, 9235, 4054, 57185, 51070, 6520, 26156, 2972, 4092, 10946, 57326, 9266, 80162, 9903, 59307, 55794, 940, 10460, 5900, 613, 976, 474344, 23324, 9278, 51176, 2644, 51411, 80762, 26472, 814, 56…	Homo sapiens	Genes up-regulated in comparison of naive CD4 [GeneID=920] T cells versus naive B cells.	Abbas AR,Baldwin D,Ma Y,Ouyang W,Gurney A,Martin F,Fong S,van Lookeren Campagne M,Godowski P,Williams PM,Chan AC,Clark HF.	15789058	Adaptive	0.377135	0.342698	0.339217	0.347944	0.339705	0.342722	0.337468	0.365851	0.337655	0.328519	0.344084	0.342242	0.356807	0.351715	0.37761	0.342963	0.331965	0.347039	0.323238	0.358214	0.340658
GSE22886_CD8_TCELL_VS_BCELL_NAIVE_UP	http://www.gsea-msigdb.org/gsea/msigdb/cards/GSE22886_CD8_TCELL_VS_BCELL_NAIVE_UP	54923, 3631, 9402, 5775, 7076, 54981, 57185, 4835, 399665, 8525, 861, 9131, 84747, 4501, 56949, 27347, 51586, 55700, 2289, 3163, 2975, 28955, 3275, 5905, 79037, 7791, 55268, 28984, 56253, 7535, 924, 1849, 57136, 9673, 9204, 493, 5873, 4753, 9452, 7294, 79961, 2323, 5551, 23177, 163486, 29909, 4502, 4925, 10198, 6595, 9903, 51070, 26156, 7841, 54518, 2634, 4818, 26207, 116496, 57019, 5476, 23392, …	Homo sapiens	Genes up-regulated in comparison of naive CD8 T cells versus naive B cells.	Abbas AR,Baldwin D,Ma Y,Ouyang W,Gurney A,Martin F,Fong S,van Lookeren Campagne M,Godowski P,Williams PM,Chan AC,Clark HF.	15789058	Adaptive	0.329354	0.303212	0.296563	0.308477	0.300234	0.302077	0.298576	0.324427	0.298279	0.287296	0.305984	0.302671	0.313062	0.310388	0.324075	0.305196	0.298839	0.305636	0.288717	0.314212	0.299853
GSE22886_CTRL_VS_LPS_24H_DC_UP	http://www.gsea-msigdb.org/gsea/msigdb/cards/GSE22886_CTRL_VS_LPS_24H_DC_UP	3613, 22884, 10313, 9697, 5742, 6181, 6867, 60314, 78991, 5906, 805, 2806, 1350, 23031, 1432, 10400, 4482, 11222, 23191, 1794, 55353, 54518, 2162, 23401, 114112, 8731, 1729, 4900, 8536, 393, 78996, 29796, 140, 23299, 23151, 1786, 79641, 51218, 328, 3603, 948, 4666, 9051, 22954, 7388, 56996, 162, 79718, 57645, 2242, 79833, 56833, 1939, 23186, 27131, 3108, 8677, 6208, 51138, 11200, 23076, 6156, 552…	Homo sapiens	Genes up-regulated in comparison of unstimulated dendritic cells (DC) versus 1 day DC stimulated with LPS (TLR4 agonist).	Abbas AR,Baldwin D,Ma Y,Ouyang W,Gurney A,Martin F,Fong S,van Lookeren Campagne M,Godowski P,Williams PM,Chan AC,Clark HF.	15789058	Innate	0.325068	0.283423	0.280398	0.289677	0.280609	0.293658	0.289052	0.30844	0.285496	0.275166	0.297573	0.282074	0.29582	0.294156	0.335173	0.287611	0.27615	0.287551	0.275222	0.293239	0.281005
GSE22886_DAY0_VS_DAY1_MONOCYTE_IN_CULTURE_UP	http://www.gsea-msigdb.org/gsea/msigdb/cards/GSE22886_DAY0_VS_DAY1_MONOCYTE_IN_CULTURE_UP	6191, 10365, 473, 26034, 9324, 7433, 6777, 6159, 10396, 9046, 23225, 23287, 3635, 6799, 3385, 945, 56994, 6304, 1052, 30, 84864, 11329, 8522, 29125, 51734, 6817, 10903, 388, 432, 5293, 59342, 55603, 51284, 120, 4815, 6398, 3101, 9764, 1432, 51439, 3676, 23108, 54504, 4900, 2353, 10559, 83716, 22838, 6144, 23240, 9674, 54518, 56996, 695, 8743, 10581, 3613, 1471, 28969, 64174, 199, 953, 1854, 7538,…	Homo sapiens	Genes up-regulated in comparison of monocytes cultured for 0 days versus those cultured for 1 day.	Abbas AR,Baldwin D,Ma Y,Ouyang W,Gurney A,Martin F,Fong S,van Lookeren Campagne M,Godowski P,Williams PM,Chan AC,Clark HF.	15789058	Innate	0.35469	0.268482	0.265661	0.286074	0.258006	0.287354	0.26259	0.336451	0.260027	0.259108	0.300879	0.262114	0.291712	0.278203	0.350995	0.280024	0.267755	0.285125	0.255617	0.283404	0.260405
GSE22886_DAY0_VS_DAY7_MONOCYTE_IN_CULTURE_UP	http://www.gsea-msigdb.org/gsea/msigdb/cards/GSE22886_DAY0_VS_DAY7_MONOCYTE_IN_CULTURE_UP	23387, 57035, 9647, 1105, 3603, 6283, 388677, 200315, 6402, 23526, 2015, 1052, 65220, 3551, 5997, 79888, 90864, 6257, 22861, 23108, 7133, 1130, 80833, 56905, 57599, 10482, 9812, 29125, 3570, 84162, 9314, 654817, 4170, 27071, 3665, 55082, 2131, 943, 5199, 9750, 56940, 3385, 51185, 9802, 4600, 25949, 57396, 5788, 64218, 728855, 5355, 4739, 9094, 4542, 10365, 8743, 2872, 10346, 8875, 7454, 26034, 10…	Homo sapiens	Genes up-regulated in comparison of monocytes cultured for 0 days versus those cultured for 7 days.	Abbas AR,Baldwin D,Ma Y,Ouyang W,Gurney A,Martin F,Fong S,van Lookeren Campagne M,Godowski P,Williams PM,Chan AC,Clark HF.	15789058	Innate	0.350016	0.286025	0.288363	0.295691	0.290164	0.302066	0.278326	0.351442	0.27542	0.285345	0.313014	0.286689	0.306194	0.296528	0.342973	0.302508	0.293083	0.307952	0.28042	0.295792	0.277273
GSE22886_IGG_IGA_MEMORY_BCELL_VS_BM_PLASMA_CELL_UP	http://www.gsea-msigdb.org/gsea/msigdb/cards/GSE22886_IGG_IGA_MEMORY_BCELL_VS_BM_PLASMA_CELL_UP	11151, 6139, 64427, 11142, 200576, 9450, 3108, 7405, 4853, 6155, 6430, 5757, 847, 10075, 5079, 79789, 55629, 5567, 25816, 6188, 64429, 5481, 526, 8303, 1293, 8540, 81545, 5376, 1657, 51362, 9994, 8942, 911, 6513, 10904, 3551, 80183, 9737, 11129, 27430, 8175, 22948, 971, 11235, 6856, 11215, 6777, 7994, 51606, 79037, 6778, 933, 23240, 51567, 51765, 10627, 3431, 10252, 2550, 147657, 79646, 55164, 88…	Homo sapiens	Genes up-regulated in comparison of memory IgG IgA B cells versus plasma cells from bone marrow and blood.	Abbas AR,Baldwin D,Ma Y,Ouyang W,Gurney A,Martin F,Fong S,van Lookeren Campagne M,Godowski P,Williams PM,Chan AC,Clark HF.	15789058	Adaptive	0.339032	0.31381	0.317873	0.313955	0.318296	0.323566	0.312121	0.343603	0.316889	0.330382	0.332178	0.314559	0.311841	0.312117	0.322806	0.33242	0.325767	0.329655	0.317376	0.315359	0.307911
GSE22886_NAIVE_BCELL_VS_MONOCYTE_DN	http://www.gsea-msigdb.org/gsea/msigdb/cards/GSE22886_NAIVE_BCELL_VS_MONOCYTE_DN	1488, 4542, 5315, 23636, 5552, 10970, 3055, 391, 3956, 5226, 25797, 2597, 7867, 6386, 2512, 6283, 3958, 1213, 9935, 1462, 5660, 1509, 2207, 4726, 3587, 11344, 26521, 11213, 6934, 1845, 55819, 6282, 8834, 25801, 602, 23352, 54453, 3303, 6993, 7133, 834, 4245, 3570, 79887, 2509, 7408, 7384, 439, 2799, 7097, 7305, 51108, 5580, 64127, 4688, 10437, 55357, 9341, 302, 6280, 6400, 10859, 6256, 11000, 150…	Homo sapiens	Genes down-regulated in comparison of naive B cells versus day 0 monocytes.	Abbas AR,Baldwin D,Ma Y,Ouyang W,Gurney A,Martin F,Fong S,van Lookeren Campagne M,Godowski P,Williams PM,Chan AC,Clark HF.	15789058	Adaptive+Innate	0.422011	0.457628	0.462178	0.457875	0.451098	0.459559	0.470174	0.397717	0.461811	0.461167	0.450606	0.461025	0.449217	0.458942	0.423912	0.447767	0.456004	0.451236	0.46516	0.453173	0.463481
GSE22886_NAIVE_BCELL_VS_NEUTROPHIL_UP	http://www.gsea-msigdb.org/gsea/msigdb/cards/GSE22886_NAIVE_BCELL_VS_NEUTROPHIL_UP	6135, 3113, 3122, 22800, 4345, 6154, 81606, 3115, 6233, 5026, 9450, 6232, 6167, 6205, 6230, 1043, 60468, 29760, 53335, 3119, 26228, 51466, 51068, 969, 6133, 28951, 27075, 6165, 3123, 4869, 8115, 9214, 3507, 9349, 6925, 7570, 1380, 6201, 5450, 55084, 4306, 3112, 10212, 55013, 5631, 23596, 2550, 7188, 8165, 51316, 23195, 3394, 11180, 7267, 3514, 971, 6138, 4216, 54847, 6218, 9710, 933, 780, 10946, …	Homo sapiens	Genes up-regulated in comparison of naive B cells versus unstimulated neutrophils.	Abbas AR,Baldwin D,Ma Y,Ouyang W,Gurney A,Martin F,Fong S,van Lookeren Campagne M,Godowski P,Williams PM,Chan AC,Clark HF.	15789058	Adaptive+Innate	0.351139	0.335253	0.335297	0.334041	0.340294	0.335816	0.331312	0.368579	0.330464	0.336015	0.344471	0.334793	0.33889	0.336802	0.347947	0.344527	0.341032	0.341163	0.333355	0.337949	0.329143
GSE22886_NAIVE_CD4_TCELL_VS_12H_ACT_TH1_UP	http://www.gsea-msigdb.org/gsea/msigdb/cards/GSE22886_NAIVE_CD4_TCELL_VS_12H_ACT_TH1_UP	11154, 55187, 9138, 678, 166, 6786, 10077, 56997, 862, 10316, 5869, 54832, 6840, 1201, 3988, 55208, 6259, 3263, 3750, 10628, 23258, 64236, 2319, 50861, 6203, 55893, 642559, 7249, 90864, 22861, 51477, 23048, 694, 1911, 29761, 80344, 10724, 2841, 57124, 57326, 23492, 11044, 23177, 23568, 84364, 154881, 2313, 23036, 54585, 53827, 1975, 51816, 11059, 4054, 54462, 10493, 408, 54765, 10346, 51411, 5127…	Homo sapiens	Genes up-regulated in comparison of naive CD4 [GeneID=920] T cells versus stimulated CD4 [GeneID=920] Th1 cells at 12 h.	Abbas AR,Baldwin D,Ma Y,Ouyang W,Gurney A,Martin F,Fong S,van Lookeren Campagne M,Godowski P,Williams PM,Chan AC,Clark HF.	15789058	Adaptive	0.317717	0.274181	0.267906	0.274315	0.273424	0.279558	0.252282	0.324725	0.263515	0.268339	0.286995	0.266935	0.283917	0.269695	0.318673	0.284615	0.264866	0.29053	0.254546	0.276978	0.263054
GSE22886_NAIVE_CD4_TCELL_VS_48H_ACT_TH1_UP	http://www.gsea-msigdb.org/gsea/msigdb/cards/GSE22886_NAIVE_CD4_TCELL_VS_48H_ACT_TH1_UP	23508, 29116, 6259, 27076, 1739, 2197, 24149, 6942, 6194, 54765, 29125, 1831, 53373, 55914, 54585, 678, 57396, 1843, 9736, 54462, 23527, 11257, 4926, 9013, 818, 51669, 6687, 694, 55544, 6161, 55333, 79587, 11156, 150759, 3875, 4126, 10347, 26136, 1195, 55769, 23144, 55108, 51172, 677, 8848, 6609, 55056, 81558, 4919, 5297, 51601, 5608, 755, 283537, 4353, 1120, 1514, 55324, 9922, 476, 6232, 55654, …	Homo sapiens	Genes up-regulated in comparison of naive CD4 [GeneID=920] T cells versus stimulated CD4 [GeneID=920] Th1 cells at 48 h.	Abbas AR,Baldwin D,Ma Y,Ouyang W,Gurney A,Martin F,Fong S,van Lookeren Campagne M,Godowski P,Williams PM,Chan AC,Clark HF.	15789058	Adaptive	0.327312	0.271556	0.264025	0.275383	0.272455	0.279001	0.249809	0.333408	0.257104	0.266035	0.287525	0.26582	0.285677	0.271044	0.328015	0.283702	0.260387	0.290447	0.248283	0.279777	0.260538
GSE22886_NAIVE_CD4_TCELL_VS_DC_DN	http://www.gsea-msigdb.org/gsea/msigdb/cards/GSE22886_NAIVE_CD4_TCELL_VS_DC_DN	8673, 10548, 27020, 4236, 1351, 55884, 1211, 2217, 5336, 27069, 3108, 57178, 5663, 3303, 7879, 4247, 64581, 7296, 5351, 29796, 55207, 54914, 54442, 4332, 50, 6510, 7431, 60496, 7905, 51495, 1457, 10238, 23643, 11031, 2108, 2896, 23313, 2876, 23232, 4074, 2787, 54205, 972, 9341, 93129, 9817, 533, 56672, 8804, 2512, 30851, 8992, 10376, 64747, 23428, 6386, 51573, 9144, 5573, 10797, 3987, 6642, 1050,…	Homo sapiens	Genes down-regulated in comparison of naive CD4 [GeneID=920] T cells versus unstimulatd dendritic cells (DC).	Abbas AR,Baldwin D,Ma Y,Ouyang W,Gurney A,Martin F,Fong S,van Lookeren Campagne M,Godowski P,Williams PM,Chan AC,Clark HF.	15789058	Adaptive+Innate	0.383177	0.425917	0.429273	0.421858	0.416281	0.423479	0.433632	0.356216	0.437121	0.429471	0.418087	0.424289	0.409238	0.422402	0.378959	0.418908	0.421644	0.413731	0.432061	0.419286	0.428716
GSE22886_NAIVE_CD4_TCELL_VS_DC_UP	http://www.gsea-msigdb.org/gsea/msigdb/cards/GSE22886_NAIVE_CD4_TCELL_VS_DC_UP	2625, 6935, 8821, 81618, 55876, 596, 3178, 1843, 26049, 3978, 57326, 3097, 150759, 58473, 11118, 924, 55054, 53347, 9730, 994, 285830, 8667, 11083, 9751, 386627, 80162, 79183, 3177, 9667, 54463, 55615, 8527, 6844, 2995, 23345, 9252, 9262, 4054, 51295, 923, 1831, 921, 6932, 10320, 55658, 7294, 29777, 3757, 29851, 23214, 6468, 818, 9368, 56985, 57048, 5590, 79777, 8725, 55316, 9840, 8665, 79872, 73…	Homo sapiens	Genes up-regulated in comparison of naive CD4 [GeneID=920] T cells versus unstimulatd dendritic cells (DC).	Abbas AR,Baldwin D,Ma Y,Ouyang W,Gurney A,Martin F,Fong S,van Lookeren Campagne M,Godowski P,Williams PM,Chan AC,Clark HF.	15789058	Adaptive+Innate	0.33409	0.2808	0.274696	0.28865	0.280919	0.284436	0.266831	0.346413	0.267492	0.2688	0.292557	0.275586	0.299325	0.287156	0.338584	0.28788	0.274797	0.295836	0.258626	0.294585	0.271451
GSE22886_NAIVE_CD4_TCELL_VS_MONOCYTE_DN	http://www.gsea-msigdb.org/gsea/msigdb/cards/GSE22886_NAIVE_CD4_TCELL_VS_MONOCYTE_DN	1475, 7462, 10437, 3303, 9056, 6280, 11213, 1536, 11000, 4688, 2219, 8531, 11031, 51363, 6850, 10970, 23325, 2212, 1439, 4332, 2268, 29916, 5580, 5660, 427, 2896, 22918, 3055, 1612, 929, 64581, 10859, 604, 10154, 6283, 1230, 1462, 6386, 8741, 1318, 2876, 64747, 11025, 6556, 1848, 11027, 1806, 10602, 6279, 25801, 834, 23643, 9341, 115207, 3394, 55763, 9120, 200315, 8031, 2512, 829, 4946, 51108, 65…	Homo sapiens	Genes down-regulated in comparison of naive CD4 [GeneID=920] T cells versus day 0 monocytes.	Abbas AR,Baldwin D,Ma Y,Ouyang W,Gurney A,Martin F,Fong S,van Lookeren Campagne M,Godowski P,Williams PM,Chan AC,Clark HF.	15789058	Adaptive+Innate	0.348038	0.390329	0.402036	0.396495	0.384716	0.404916	0.413086	0.31042	0.394678	0.402703	0.391134	0.402964	0.382999	0.397604	0.3426	0.381724	0.393982	0.39271	0.409546	0.384647	0.401716
GSE22886_NAIVE_CD8_TCELL_VS_DC_DN	http://www.gsea-msigdb.org/gsea/msigdb/cards/GSE22886_NAIVE_CD8_TCELL_VS_DC_DN	4074, 27020, 2171, 1512, 30851, 23643, 302, 6520, 7416, 5879, 2207, 9555, 304, 10159, 3308, 6282, 23232, 23186, 50, 55207, 7295, 2108, 8673, 830, 6016, 1495, 9637, 9120, 972, 54968, 10548, 91647, 1211, 10376, 11275, 5538, 23385, 7074, 5223, 11337, 51660, 23428, 3281, 57178, 10342, 4076, 1173, 5693, 1457, 8649, 6510, 80223, 4332, 2752, 10169, 4125, 54863, 51573, 51022, 6522, 637, 22845, 3417, 6821…	Homo sapiens	Genes down-regulated in comparison of naive CD8 T cells versus unstimulated dendritic cells (DC).	Abbas AR,Baldwin D,Ma Y,Ouyang W,Gurney A,Martin F,Fong S,van Lookeren Campagne M,Godowski P,Williams PM,Chan AC,Clark HF.	15789058	Adaptive+Innate	0.351103	0.389456	0.39309	0.382734	0.377596	0.386382	0.399185	0.327146	0.400263	0.392523	0.381951	0.38884	0.369737	0.385393	0.349085	0.381371	0.383887	0.37808	0.395857	0.383592	0.391094
GSE22886_NAIVE_CD8_TCELL_VS_DC_UP	http://www.gsea-msigdb.org/gsea/msigdb/cards/GSE22886_NAIVE_CD8_TCELL_VS_DC_UP	59347, 8527, 6165, 58473, 56985, 2841, 2639, 23318, 8317, 23348, 9402, 9782, 5142, 399665, 7294, 6777, 940, 23484, 29080, 4968, 9452, 440193, 5557, 54923, 987, 23240, 2113, 1843, 9194, 387751, 653784, 80135, 6936, 10320, 225, 104, 4297, 83955, 6230, 5790, 6209, 230, 900, 4306, 55135, 60436, 818, 1831, 57711, 55601, 9267, 3710, 29121, 3431, 728855, 23224, 2592, 51320, 8875, 9881, 5383, 29909, 1056…	Homo sapiens	Genes up-regulated in comparison of naive CD8 T cells versus unstimulated dendritic cells (DC).	Abbas AR,Baldwin D,Ma Y,Ouyang W,Gurney A,Martin F,Fong S,van Lookeren Campagne M,Godowski P,Williams PM,Chan AC,Clark HF.	15789058	Adaptive+Innate	0.330698	0.285355	0.280539	0.294683	0.28798	0.292698	0.278611	0.34638	0.275327	0.277791	0.300141	0.283134	0.300694	0.293183	0.330754	0.294818	0.286831	0.299513	0.272476	0.300391	0.278909
GSE22886_NAIVE_CD8_TCELL_VS_MONOCYTE_DN	http://www.gsea-msigdb.org/gsea/msigdb/cards/GSE22886_NAIVE_CD8_TCELL_VS_MONOCYTE_DN	2207, 51363, 10437, 2752, 1475, 3303, 6280, 64127, 3055, 23643, 10859, 10288, 11213, 1439, 1495, 11031, 1612, 4067, 7133, 1488, 3779, 4332, 2268, 427, 7453, 3394, 5742, 6282, 25801, 3958, 7305, 637, 29916, 11000, 5265, 4688, 9935, 6850, 22918, 9120, 8741, 7462, 1806, 1536, 1508, 604, 929, 23325, 6279, 6386, 302, 2203, 23312, 1052, 1230, 754, 728, 10875, 51296, 9637, 4126, 9056, 1520, 64759, 523, …	Homo sapiens	Genes down-regulated in comparison of naive CD8 T cells versus day 0 monocytes.	Abbas AR,Baldwin D,Ma Y,Ouyang W,Gurney A,Martin F,Fong S,van Lookeren Campagne M,Godowski P,Williams PM,Chan AC,Clark HF.	15789058	Adaptive+Innate	0.36685	0.393497	0.406189	0.404777	0.38767	0.413629	0.416981	0.324402	0.398431	0.405003	0.398792	0.407971	0.390995	0.404823	0.361094	0.385844	0.398206	0.400853	0.410336	0.393167	0.405551
GSE22886_NAIVE_TCELL_VS_DC_UP	http://www.gsea-msigdb.org/gsea/msigdb/cards/GSE22886_NAIVE_TCELL_VS_DC_UP	6144, 23506, 54847, 3431, 6128, 55709, 6932, 29116, 10921, 29896, 6777, 6125, 1236, 11329, 80135, 596, 1933, 6143, 6304, 22861, 6936, 1975, 4297, 6158, 54861, 55268, 1396, 8440, 3137, 8409, 5204, 5790, 6204, 54923, 5588, 6165, 653784, 9349, 6146, 27250, 4899, 6156, 29121, 9194, 1353, 3384, 3676, 26751, 11224, 1803, 55843, 23228, 6218, 51710, 2625, 79034, 54851, 5832, 5252, 916, 5922, 3097, 3983, …	Homo sapiens	Genes up-regulated in comparison of naive CD4 [GeneID=920] CD8 T cells versus unstimulated dendritic cells (DC).	Abbas AR,Baldwin D,Ma Y,Ouyang W,Gurney A,Martin F,Fong S,van Lookeren Campagne M,Godowski P,Williams PM,Chan AC,Clark HF.	15789058	Adaptive+Innate	0.444379	0.399589	0.394363	0.409563	0.402528	0.407817	0.393443	0.456253	0.390512	0.393019	0.414039	0.398685	0.415327	0.406823	0.438934	0.409901	0.401024	0.415018	0.385516	0.414735	0.394302
GSE22886_NAIVE_TCELL_VS_NEUTROPHIL_UP	http://www.gsea-msigdb.org/gsea/msigdb/cards/GSE22886_NAIVE_TCELL_VS_NEUTROPHIL_UP	6432, 64112, 8445, 11161, 10212, 6117, 5955, 518, 4904, 25939, 92856, 3420, 9324, 6421, 9879, 29117, 5901, 6230, 10982, 79718, 11331, 171023, 51316, 10480, 975, 7050, 9255, 23338, 5567, 60488, 51374, 1606, 10694, 26136, 11137, 23014, 114049, 7737, 6428, 51506, 9318, 498, 6434, 3843, 5037, 25793, 51172, 6636, 10476, 5583, 29969, 5705, 51637, 10128, 51123, 26528, 11260, 6626, 5682, 8664, 55268, 556…	Homo sapiens	Genes up-regulated in comparison of naive CD4 [GeneID=920] CD8 T cells versus unstimulated neutrophils.	Abbas AR,Baldwin D,Ma Y,Ouyang W,Gurney A,Martin F,Fong S,van Lookeren Campagne M,Godowski P,Williams PM,Chan AC,Clark HF.	15789058	Adaptive+Innate	0.404399	0.393159	0.391469	0.389305	0.394931	0.391292	0.393726	0.412632	0.396409	0.39615	0.401471	0.393329	0.387336	0.390284	0.401105	0.400195	0.397465	0.388986	0.394205	0.401365	0.385026
GSE22886_NAIVE_TCELL_VS_NKCELL_UP	http://www.gsea-msigdb.org/gsea/msigdb/cards/GSE22886_NAIVE_TCELL_VS_NKCELL_UP	3945, 1039, 55013, 1725, 23762, 51176, 1236, 917, 8165, 839, 6194, 6143, 1606, 3575, 7379, 2926, 28755, 4063, 54463, 4753, 26119, 8761, 8440, 10892, 4034, 57326, 6767, 4050, 1265, 80146, 5578, 1939, 6204, 6727, 2323, 587, 54923, 51669, 2098, 7431, 10636, 916, 939, 790, 192286, 9882, 8611, 26156, 28639, 2925, 5050, 79652, 81932, 11224, 5252, 1803, 51070, 6856, 55709, 10322, 5037, 4118, 898, 23177,…	Homo sapiens	Genes up-regulated in comparison of naive CD4 [GeneID=920] CD8 T cells versus unstimulated NK cells.	Abbas AR,Baldwin D,Ma Y,Ouyang W,Gurney A,Martin F,Fong S,van Lookeren Campagne M,Godowski P,Williams PM,Chan AC,Clark HF.	15789058	Adaptive+Innate	0.326217	0.293299	0.287208	0.300624	0.28966	0.294204	0.287507	0.32289	0.292094	0.283365	0.299939	0.286166	0.302513	0.297222	0.333424	0.297037	0.281819	0.293004	0.27741	0.30853	0.288511
GSE22886_NAIVE_VS_IGG_IGA_MEMORY_BCELL_DN	http://www.gsea-msigdb.org/gsea/msigdb/cards/GSE22886_NAIVE_VS_IGG_IGA_MEMORY_BCELL_DN	23002, 1690, 939, 3688, 81537, 3956, 3783, 3493, 302, 9805, 1397, 27033, 9447, 9061, 1285, 27044, 79365, 30845, 10148, 3945, 9404, 54762, 64092, 7071, 71, 28755, 10866, 2597, 54, 942, 399665, 6281, 116496, 1396, 8938, 1611, 11046, 970, 54923, 6001, 57178, 476, 6275, 2123, 3684, 3732, 824, 64222, 57048, 11031, 4332, 79026, 54997, 5476, 5900, 7334, 55638, 822, 55268, 3310, 2630, 9681, 7037, 8553, 5…	Homo sapiens	Genes down-regulated in comparison of naive B cells versus memory IgG IgA B cells.	Abbas AR,Baldwin D,Ma Y,Ouyang W,Gurney A,Martin F,Fong S,van Lookeren Campagne M,Godowski P,Williams PM,Chan AC,Clark HF.	15789058	Adaptive	0.324282	0.342274	0.340338	0.337849	0.335373	0.338077	0.340403	0.318277	0.341056	0.339511	0.338041	0.339912	0.333472	0.338379	0.31943	0.340591	0.339017	0.334375	0.34344	0.337351	0.339701
GSE22886_NEUTROPHIL_VS_DC_DN	http://www.gsea-msigdb.org/gsea/msigdb/cards/GSE22886_NEUTROPHIL_VS_DC_DN	10797, 7415, 23428, 6428, 6432, 6117, 2744, 9612, 27101, 1892, 518, 6434, 2806, 6239, 4710, 10099, 144699, 2631, 4904, 26469, 22883, 10479, 1537, 10128, 57050, 6421, 7050, 6643, 6050, 1495, 5096, 8815, 4836, 6856, 8682, 51466, 10370, 25814, 10476, 4706, 5931, 1200, 4074, 5901, 51318, 29969, 2934, 9604, 10694, 7074, 7107, 821, 10430, 8065, 308, 51096, 5707, 8892, 55619, 114049, 9255, 55608, 92856,…	Homo sapiens	Genes down-regulated in comparison of neutrophils versus dendritic cells (DC).	Abbas AR,Baldwin D,Ma Y,Ouyang W,Gurney A,Martin F,Fong S,van Lookeren Campagne M,Godowski P,Williams PM,Chan AC,Clark HF.	15789058	Adaptive+Innate	0.315281	0.351399	0.34989	0.340997	0.34501	0.34252	0.354215	0.313452	0.364513	0.35456	0.345366	0.347388	0.326549	0.340736	0.313331	0.348316	0.349724	0.334197	0.358796	0.346763	0.345856
GSE22886_NEUTROPHIL_VS_MONOCYTE_DN	http://www.gsea-msigdb.org/gsea/msigdb/cards/GSE22886_NEUTROPHIL_VS_MONOCYTE_DN	10480, 1537, 57050, 10694, 6050, 92856, 1200, 6432, 79675, 51386, 518, 2876, 64764, 91966, 3895, 6421, 3420, 6748, 4719, 4706, 11000, 1967, 9056, 51123, 8443, 6434, 6233, 29889, 1973, 5771, 3587, 4733, 51506, 6428, 9255, 4904, 7388, 6133, 4836, 3122, 10212, 23137, 5935, 22872, 11213, 51693, 2098, 2058, 1508, 60488, 1845, 23636, 8664, 3276, 960, 64759, 51637, 302, 128, 304, 7071, 3735, 4724, 5160,…	Homo sapiens	Genes down-regulated in comparison of neutrophils versusl monocytes.	Abbas AR,Baldwin D,Ma Y,Ouyang W,Gurney A,Martin F,Fong S,van Lookeren Campagne M,Godowski P,Williams PM,Chan AC,Clark HF.	15789058	Innate	0.392839	0.419232	0.420409	0.413737	0.414078	0.417232	0.419533	0.38828	0.426171	0.423845	0.416192	0.417964	0.404828	0.413106	0.388127	0.420093	0.421217	0.409379	0.426753	0.412686	0.415968
GSE22886_TCELL_VS_BCELL_NAIVE_UP	http://www.gsea-msigdb.org/gsea/msigdb/cards/GSE22886_TCELL_VS_BCELL_NAIVE_UP	9452, 5829, 3631, 28955, 9131, 54981, 23212, 10313, 25864, 10460, 1039, 54923, 919, 3702, 8514, 4118, 409, 26156, 80305, 6182, 2026, 5588, 917, 2625, 9961, 149603, 9235, 914, 11059, 2323, 204851, 23765, 5905, 6653, 29959, 57326, 23177, 55268, 10955, 3575, 9266, 84747, 54518, 9138, 22907, 3683, 28984, 752, 10456, 51176, 5583, 8833, 51586, 2395, 924, 9806, 5920, 9150, 80273, 7841, 79697, 9274, 7909…	Homo sapiens	Genes up-regulated in comparison of naive CD4 [GeneID=920] CD8 T cells versus naive B cells.	Abbas AR,Baldwin D,Ma Y,Ouyang W,Gurney A,Martin F,Fong S,van Lookeren Campagne M,Godowski P,Williams PM,Chan AC,Clark HF.	15789058	Adaptive	0.430395	0.403781	0.399438	0.408939	0.400005	0.401428	0.398883	0.420067	0.397056	0.38884	0.404055	0.402496	0.415842	0.411653	0.428318	0.402648	0.393787	0.403078	0.386657	0.417559	0.401398
GSE22886_UNSTIM_VS_STIM_MEMORY_TCELL_UP	http://www.gsea-msigdb.org/gsea/msigdb/cards/GSE22886_UNSTIM_VS_STIM_MEMORY_TCELL_UP	9592, 763, 8698, 10801, 5002, 5295, 11322, 6203, 10412, 56941, 4671, 6746, 6903, 6181, 23164, 51063, 7311, 79090, 6711, 11314, 10370, 10473, 57146, 114908, 3455, 10636, 81558, 3988, 4583, 23081, 3676, 5912, 50853, 10021, 9368, 394, 65108, 6942, 3725, 7091, 27238, 23527, 5612, 51596, 26205, 2048, 250, 9802, 7593, 1265, 23108, 1628, 283683, 4306, 146542, 26088, 3385, 5728, 57446, 56172, 4542, 861, …	Homo sapiens	Genes up-regulated in comparison of unstimulated memory CD4 [GeneID=920] CD8 T cells versus stimulated CD4 [GeneID=920] CD8 T cells.	Abbas AR,Baldwin D,Ma Y,Ouyang W,Gurney A,Martin F,Fong S,van Lookeren Campagne M,Godowski P,Williams PM,Chan AC,Clark HF.	15789058	Adaptive	0.338196	0.278469	0.272074	0.291043	0.277656	0.286904	0.271828	0.331032	0.274093	0.267147	0.292364	0.275973	0.298726	0.284747	0.340268	0.284724	0.272404	0.289159	0.258563	0.299543	0.273576
GSE23321_CD8_STEM_CELL_MEMORY_VS_EFFECTOR_MEMORY_CD8_TCELL_DN	http://www.gsea-msigdb.org/gsea/msigdb/cards/GSE23321_CD8_STEM_CELL_MEMORY_VS_EFFECTOR_MEMORY_CD8_TCELL_DN	7884, 2067, 2975, 7314, 8887, 27336, 5595, 7378, 51585, 5714, 23175, 26994, 8916, 47, 10287, 8504, 226, 4190, 27291, 8566, 4208, 23299, 3554, 6742, 9363, 27089, 1808, 23150, 10244, 6993, 51567, 9493, 9741, 9780, 5165, 3837, 5045, 10457, 4134, 7538, 3832, 2355, 10844, 6813, 1051, 8624, 8973, 1781, 4253, 5636, 2286, 382, 9319, 9683, 5598, 24139, 5879, 6386, 498, 9231, 23429, 11140, 9262, 9798, 2632…	Homo sapiens	Genes down-regulated in CD8 T cells: stem cell memory versus effector memory.	Gattinoni L,Lugli E,Ji Y,Pos Z,Paulos CM,Quigley MF,Almeida JR,Gostick E,Yu Z,Carpenito C,Wang E,Douek DC,Price DA,June CH,Marincola FM,Roederer M,Restifo NP	21926977	Adaptive	0.316523	0.326305	0.329668	0.324317	0.330215	0.326869	0.332748	0.318004	0.33248	0.333681	0.328407	0.329711	0.320889	0.326186	0.312028	0.330052	0.333102	0.325301	0.331354	0.332237	0.326715
GSE23568_CTRL_TRANSDUCED_VS_WT_CD8_TCELL_DN	http://www.gsea-msigdb.org/gsea/msigdb/cards/GSE23568_CTRL_TRANSDUCED_VS_WT_CD8_TCELL_DN	8893, 8890, 7805, 23218, 5783, 8609, 9600, 5089, 88, 53827, 6001, 83985, 81618, 6494, 64426, 3932, 1445, 3695, 916, 90007, 9636, 7185, 1647, 939, 54971, 6932, 79142, 8509, 8514, 4665, 359845, 4542, 6304, 3040, 57447, 1236, 79575, 2030, 6446, 114789, 8263, 2590, 6890, 23175, 51477, 7293, 147183, 23630, 6352, 2975, 11202, 57713, 389541, 1509, 27240, 8600, 921, 3164, 6836, 7486, 355, 4602, 7070, 104…	Mus musculus	Genes down-regulated CD8 T cells: mock transduced versus wildtype.	Ji Y,Pos Z,Rao M,Klebanoff CA,Yu Z,Sukumar M,Reger RN,Palmer DC,Borman ZA,Muranski P,Wang E,Schrump DS,Marincola FM,Restifo NP,Gattinoni L	22057288	Adaptive	0.343446	0.325476	0.320359	0.331416	0.326702	0.325135	0.319326	0.337361	0.317441	0.314735	0.325504	0.321921	0.337885	0.332622	0.342327	0.324785	0.321736	0.327067	0.312388	0.330504	0.326688
GSE23568_CTRL_VS_ID3_TRANSDUCED_CD8_TCELL_UP	http://www.gsea-msigdb.org/gsea/msigdb/cards/GSE23568_CTRL_VS_ID3_TRANSDUCED_CD8_TCELL_UP	5451, 930, 6643, 23152, 3514, 3695, 23452, 3570, 3661, 3040, 837, 81618, 923, 9497, 8698, 5977, 10636, 55527, 5641, 7293, 11322, 27240, 83985, 10077, 2870, 54386, 124583, 8861, 124401, 54093, 914, 55324, 168544, 408, 54518, 84364, 1183, 79001, 9878, 55761, 3655, 27348, 6494, 7084, 1236, 6402, 5525, 3783, 2011, 94103, 10048, 1855, 54971, 1791, 3425, 3117, 359845, 11123, 9258, 7786, 5430, 8888, 661…	Mus musculus	Genes up-regulated in CD8 T cells: control versus over-expressing ID3 [GeneID=3399].	Ji Y,Pos Z,Rao M,Klebanoff CA,Yu Z,Sukumar M,Reger RN,Palmer DC,Borman ZA,Muranski P,Wang E,Schrump DS,Marincola FM,Restifo NP,Gattinoni L	22057288	Adaptive	0.323944	0.299884	0.293685	0.304056	0.299103	0.296894	0.294385	0.323848	0.293015	0.288955	0.300279	0.296191	0.310423	0.306039	0.331201	0.299783	0.294632	0.30327	0.282461	0.308472	0.295779
GSE23568_ID3_TRANSDUCED_VS_ID3_KO_CD8_TCELL_DN	http://www.gsea-msigdb.org/gsea/msigdb/cards/GSE23568_ID3_TRANSDUCED_VS_ID3_KO_CD8_TCELL_DN	3178, 597, 5977, 23077, 23191, 933, 7084, 567, 5783, 54491, 3655, 3632, 7741, 1982, 3117, 3514, 356, 26137, 9308, 3688, 9452, 1235, 64231, 930, 10077, 26035, 837, 5580, 55186, 677, 928, 64924, 51324, 9570, 23446, 640, 158219, 1512, 3425, 8829, 11123, 9590, 6294, 6156, 5481, 7293, 760, 10869, 168544, 6402, 23152, 1183, 60526, 7188, 3575, 51170, 10567, 81545, 5525, 23379, 9466, 3929, 55761, 27131, …	Mus musculus	Genes down-regulated in CD8 T cells: over-expressing ID3 [GeneID=3399] versus ID3 [GeneID=3399] knockout.	Ji Y,Pos Z,Rao M,Klebanoff CA,Yu Z,Sukumar M,Reger RN,Palmer DC,Borman ZA,Muranski P,Wang E,Schrump DS,Marincola FM,Restifo NP,Gattinoni L	22057288	Adaptive	0.316514	0.294663	0.293575	0.296511	0.298539	0.298744	0.293724	0.317667	0.292738	0.297146	0.303412	0.297144	0.298497	0.297172	0.311593	0.303948	0.298189	0.302525	0.290258	0.2987	0.291206
GSE23568_ID3_TRANSDUCED_VS_ID3_KO_CD8_TCELL_UP	http://www.gsea-msigdb.org/gsea/msigdb/cards/GSE23568_ID3_TRANSDUCED_VS_ID3_KO_CD8_TCELL_UP	1605, 302, 64231, 23452, 3695, 5531, 84937, 7371, 1509, 3783, 6001, 359845, 79575, 7185, 64219, 23218, 2534, 57017, 10263, 87, 4851, 5589, 10712, 928, 2139, 10225, 54093, 83985, 81618, 3398, 23259, 23466, 10577, 1521, 80005, 8809, 356, 3929, 54491, 6404, 10189, 79720, 919, 9452, 7293, 57713, 5783, 1606, 56925, 84525, 873, 10788, 8609, 8530, 923, 939, 3482, 3688, 79171, 11123, 5089, 2597, 6259, 10…	Mus musculus	Genes up-regulated in CD8 T cells: over-expressing ID3 [GeneID=3399] versus ID3 [GeneID=3399] knockout.	Ji Y,Pos Z,Rao M,Klebanoff CA,Yu Z,Sukumar M,Reger RN,Palmer DC,Borman ZA,Muranski P,Wang E,Schrump DS,Marincola FM,Restifo NP,Gattinoni L	22057288	Adaptive	0.321563	0.317466	0.313585	0.320154	0.317075	0.315658	0.315304	0.316824	0.311501	0.30945	0.315756	0.316467	0.322803	0.323413	0.319593	0.31504	0.316444	0.316635	0.308631	0.321325	0.317358
GSE24026_PD1_LIGATION_VS_CTRL_IN_ACT_TCELL_LINE_UP	http://www.gsea-msigdb.org/gsea/msigdb/cards/GSE24026_PD1_LIGATION_VS_CTRL_IN_ACT_TCELL_LINE_UP	8743, 6775, 3956, 22822, 2633, 757, 3430, 3001, 7431, 10379, 5699, 9246, 5696, 8824, 92482, 51382, 3720, 9446, 4907, 8530, 9047, 2537, 6772, 241, 7076, 3021, 6737, 28639, 79905, 5698, 3669, 5720, 6281, 3133, 4502, 5920, 9976, 911, 2014, 6890, 5873, 1687, 5788, 399, 4501, 915, 83442, 1893, 55509, 29883, 940, 439921, 5721, 3659, 28755, 1672, 9452, 55505, 9535, 2885, 3937, 53340, 1230, 55294, 51716,…	Homo sapiens	Genes up-regulated in comparison of Jurkat T cells stimulated in the presence of PD-1 versus controls.	Quigley M,Pereyra F,Nilsson B,Porichis F,Fonseca C,Eichbaum Q,Julg B,Jesneck JL,Brosnahan K,Imam S,Russell K,Toth I,Piechocka-Trocha A,Dolfi D,Angelosanto J,Crawford A,Shin H,Kwon DS,Zupkosky J,Francisco L,Freeman GJ,Wherry EJ,Kaufmann DE,Walker BD,Ebert B,Haining WN.	20890291	Adaptive	0.341759	0.369864	0.369514	0.375711	0.370036	0.37281	0.368729	0.33527	0.369581	0.371334	0.372478	0.371099	0.363966	0.36797	0.316148	0.369713	0.37346	0.371836	0.375423	0.363958	0.370891
GSE2405_0H_VS_24H_A_PHAGOCYTOPHILUM_STIM_NEUTROPHIL_UP	http://www.gsea-msigdb.org/gsea/msigdb/cards/GSE2405_0H_VS_24H_A_PHAGOCYTOPHILUM_STIM_NEUTROPHIL_UP	10632, 5682, 6122, 6205, 6222, 6191, 6125, 6181, 6130, 6230, 5478, 6202, 6227, 6129, 6139, 6160, 1933, 6155, 9349, 7086, 10327, 6170, 6204, 3336, 6134, 6133, 3921, 9045, 6189, 6223, 79036, 6902, 6158, 6167, 3312, 6141, 1337, 3183, 6188, 4637, 6128, 4869, 6136, 11224, 5901, 51142, 10575, 6187, 6217, 6194, 6203, 4904, 23521, 10399, 6208, 4076, 2665, 10376, 6235, 6147, 10577, 6201, 4725, 6143, 22098…	Homo sapiens	Genes up-regulated in polymorphonuclear leukocytes (24h): control versus infection by A. phagocytophilum.	Borjesson DL,Kobayashi SD,Whitney AR,Voyich JM,Argue CM,Deleo FR	15879137	Innate	0.563747	0.57109	0.571182	0.571692	0.569061	0.570762	0.570816	0.563252	0.571552	0.572657	0.574832	0.57042	0.564617	0.569711	0.556341	0.573352	0.57353	0.568401	0.574419	0.57012	0.567321
GSE2405_0H_VS_9H_A_PHAGOCYTOPHILUM_STIM_NEUTROPHIL_DN	http://www.gsea-msigdb.org/gsea/msigdb/cards/GSE2405_0H_VS_9H_A_PHAGOCYTOPHILUM_STIM_NEUTROPHIL_DN	6122, 7086, 6205, 10327, 6125, 6202, 6191, 6230, 6222, 5901, 3015, 6130, 6181, 6129, 6155, 6139, 6227, 6170, 26135, 9349, 5478, 6167, 6189, 1933, 4869, 6134, 6160, 6204, 3146, 10376, 11224, 6223, 293, 7170, 79036, 5501, 6187, 6194, 6188, 1337, 6993, 1515, 6133, 6603, 23521, 71, 6201, 509, 6235, 7332, 6141, 3925, 6241, 6158, 6143, 9045, 6147, 3182, 2171, 10399, 7178, 6231, 6137, 27095, 80774, 302,…	Homo sapiens	Genes down-regulated in polymorphonuclear leukocytes (9h): control versus infection by A. phagocytophilum.	Borjesson DL,Kobayashi SD,Whitney AR,Voyich JM,Argue CM,Deleo FR	15879137	Innate	0.577055	0.584532	0.582934	0.582392	0.583385	0.579764	0.584829	0.579418	0.586105	0.583252	0.582591	0.582789	0.580484	0.583494	0.577474	0.585907	0.584776	0.576629	0.586857	0.583552	0.579639
GSE24574_BCL6_HIGH_TFH_VS_TFH_CD4_TCELL_DN	http://www.gsea-msigdb.org/gsea/msigdb/cards/GSE24574_BCL6_HIGH_TFH_VS_TFH_CD4_TCELL_DN	6167, 1655, 9802, 23484, 51035, 81550, 166, 9267, 10270, 5937, 6202, 9986, 23345, 1107, 9043, 3133, 10983, 1519, 9905, 678, 8666, 6431, 801, 120, 5996, 374, 2194, 23201, 6210, 7832, 6173, 1153, 1200, 22890, 4240, 26751, 6001, 9263, 7852, 6224, 10209, 3916, 57460, 6653, 9929, 837, 8648, 51526, 25956, 9584, 3202, 10049, 1606, 5463, 5187, 5903, 3983, 1521, 55544, 9776, 3021, 2217, 8312, 6446, 4925, …	Mus musculus	Genes down-regulated in BCL6 [GeneID=604] high follicular helper T cells (Tfh) versus all Tfh.	Kitano M,Moriyama S,Ando Y,Hikida M,Mori Y,Kurosaki T,Okada T	21636294	Adaptive	0.456976	0.433432	0.426886	0.42993	0.43239	0.428306	0.419914	0.461581	0.425895	0.426467	0.435358	0.427706	0.438028	0.432495	0.45504	0.440214	0.424926	0.43662	0.418903	0.432769	0.425767
GSE24574_BCL6_HIGH_VS_LOW_TFH_CD4_TCELL_UP	http://www.gsea-msigdb.org/gsea/msigdb/cards/GSE24574_BCL6_HIGH_VS_LOW_TFH_CD4_TCELL_UP	5204, 919, 1647, 25957, 8661, 1153, 55794, 1606, 9929, 6159, 11075, 8618, 1825, 9267, 4335, 6202, 11143, 114034, 5470, 6206, 10123, 51669, 2994, 10270, 1200, 6167, 1519, 1577, 23370, 3959, 10174, 25976, 4303, 10621, 9905, 8605, 1195, 1850, 7852, 5187, 6431, 6161, 7013, 23224, 966, 7247, 5346, 6653, 2139, 9776, 9782, 11240, 10628, 23378, 11015, 6827, 6694, 10408, 8517, 552889, 5333, 3674, 3575, 10…	Mus musculus	Genes up-regulated in follicular helper T cells: BCL6 [GeneID=604] high versus BCL6 [GeneID=604] low.	Kitano M,Moriyama S,Ando Y,Hikida M,Mori Y,Kurosaki T,Okada T	21636294	Adaptive	0.378376	0.345227	0.344202	0.347671	0.346044	0.34587	0.335968	0.376338	0.337049	0.341684	0.349123	0.342752	0.354757	0.351027	0.376252	0.351115	0.343271	0.353331	0.335787	0.348393	0.33927
GSE24634_NAIVE_CD4_TCELL_VS_DAY3_IL4_CONV_TREG_UP	http://www.gsea-msigdb.org/gsea/msigdb/cards/GSE24634_NAIVE_CD4_TCELL_VS_DAY3_IL4_CONV_TREG_UP	80201, 10586, 26249, 5623, 5295, 80124, 10140, 9710, 6988, 738, 2272, 3655, 9267, 2533, 923, 55013, 643641, 25948, 6165, 256987, 10520, 79673, 90864, 7832, 56969, 23670, 130916, 444, 140801, 54477, 22861, 8850, 9905, 1998, 23324, 663, 11119, 9802, 8722, 9910, 1195, 6135, 64919, 6232, 64174, 282997, 11094, 51526, 112268389, 2254, 9516, 55603, 6296, 1039, 5731, 10133, 58473, 534, 79134, 56731, 5159…	Homo sapiens	Genes up-regulated in comparison of naive T cells at day 0 versus CD25+ regulatory T cell (Treg) treated with IL4 [GeneID=3565] at day 3.	Prots I,Skapenko A,Lipsky PE,Schulze-Koops H.	21347372	Adaptive	0.340917	0.292404	0.290158	0.300006	0.290886	0.29714	0.28314	0.335837	0.28616	0.288178	0.302262	0.29306	0.304633	0.298064	0.341827	0.3016	0.288802	0.301297	0.277681	0.304645	0.286195
GSE24634_TREG_VS_TCONV_POST_DAY5_IL4_CONVERSION_DN	http://www.gsea-msigdb.org/gsea/msigdb/cards/GSE24634_TREG_VS_TCONV_POST_DAY5_IL4_CONVERSION_DN	4951, 968, 81606, 2512, 1026, 112869, 23053, 4600, 55333, 2022, 7305, 1831, 9308, 57212, 90864, 9056, 5872, 65982, 1536, 1649, 8879, 5791, 126231, 228, 3831, 4065, 3142, 5476, 3115, 8564, 64919, 5742, 4082, 962, 25840, 6430, 6624, 1318, 7106, 7058, 8925, 10409, 2335, 2217, 23345, 9341, 2896, 55601, 23312, 10628, 84148, 10261, 23433, 22998, 782, 55819, 1495, 4601, 80024, 56997, 6279, 22864, 23129,…	Homo sapiens	Genes down-regulated in comparison of CD25+ T cells treated with IL4 [GeneID=3565] versus CD25- T cells treated with IL4 [GeneID=3565] at day 5.	Prots I,Skapenko A,Lipsky PE,Schulze-Koops H.	21347372	Adaptive	0.348821	0.346168	0.350255	0.35681	0.344754	0.359028	0.353992	0.320455	0.347673	0.347842	0.352294	0.352456	0.349415	0.356898	0.33984	0.346973	0.343858	0.356938	0.347426	0.349815	0.353705
GSE24671_CTRL_VS_SENDAI_VIRUS_INFECTED_MOUSE_SPLENOCYTES_DN	http://www.gsea-msigdb.org/gsea/msigdb/cards/GSE24671_CTRL_VS_SENDAI_VIRUS_INFECTED_MOUSE_SPLENOCYTES_DN	8675, 51199, 149603, 64745, 5863, 6789, 5252, 246175, 4318, 64343, 58517, 53373, 6810, 11196, 83593, 9693, 23031, 57532, 7923, 54888, 64919, 90780, 29894, 29851, 26017, 375056, 57580, 2035, 388630, 79575, 5293, 2551, 537, 152006, 23657, 55657, 55716, 23240, 9392, 8085, 84162, 115992, 10307, 81539, 474344, 2091, 78994, 1107, 56181, 57659, 10567, 23125, 55127, 5864, 1521, 51013, 9988, 5153, 10773, …	Mus musculus	Genes down-regulated in splenocytes: control versus infected with Sendai virus.	Yu P,Lübben W,Slomka H,Gebler J,Konert M,Cai C,Neubrandt L,Costa da Prazeres O,Paul S,Dehnert S,Döhne K,Thanisch M,Storsberg S,Wiegand L,Kaufmann A,Nain M,Quintanilla-Martinez L,Bettio S,Schnierle B,Kolesnikova L,Becker S,Schnare M,Bauer S	23142781	Splenocytes	0.308271	0.286682	0.280863	0.278407	0.286834	0.283702	0.271574	0.323461	0.273505	0.278844	0.288212	0.279856	0.294846	0.284088	0.312067	0.290825	0.279475	0.291589	0.270784	0.286832	0.277748
GSE25123_WT_VS_PPARG_KO_MACROPHAGE_DN	http://www.gsea-msigdb.org/gsea/msigdb/cards/GSE25123_WT_VS_PPARG_KO_MACROPHAGE_DN	6880, 6597, 55003, 84288, 1933, 5701, 440574, 6167, 6418, 2210, 30836, 2665, 53339, 3094, 55573, 10436, 55303, 514, 5686, 192286, 3326, 5478, 1075, 5705, 253782, 2519, 25939, 79689, 6354, 6741, 6609, 10492, 113419, 10423, 4678, 713, 5694, 2288, 147657, 7453, 4144, 84946, 84707, 913, 10772, 9939, 28984, 84641, 57095, 29978, 6398, 4283, 397, 83547, 8624, 910, 653464, 3119, 2219, 91748, 6187, 55509,…	Mus musculus	Genes down-regulated in bone marrow-derived macrophages: wildtype versus PPARG [GeneID=5468] knockout.	Szanto A,Balint BL,Nagy ZS,Barta E,Dezso B,Pap A,Szeles L,Poliska S,Oros M,Evans RM,Barak Y,Schwabe J,Nagy L	21093321	Innate	0.333369	0.388453	0.393879	0.385302	0.375944	0.383728	0.39646	0.325659	0.3956	0.387657	0.380745	0.393657	0.361204	0.381043	0.319515	0.378477	0.395315	0.380307	0.403876	0.377277	0.391308
GSE26030_TH1_VS_TH17_RESTIMULATED_DAY15_POST_POLARIZATION_DN	http://www.gsea-msigdb.org/gsea/msigdb/cards/GSE26030_TH1_VS_TH17_RESTIMULATED_DAY15_POST_POLARIZATION_DN	51024, 112939, 79892, 689, 23759, 6697, 90956, 53635, 152217, 14, 2949, 1849, 23479, 5204, 8673, 55850, 4641, 5695, 23450, 7462, 597, 10062, 192286, 9296, 3281, 29087, 824, 9266, 50, 51324, 7443, 6143, 5372, 22870, 80194, 3716, 1606, 10280, 6748, 6717, 347734, 6556, 57126, 6152, 6164, 51073, 23523, 79002, 22980, 2793, 23480, 284382, 11017, 9049, 27165, 55741, 10273, 55819, 3418, 26471, 6135, 5111…	Mus musculus	Genes down-regulated in T helper cells 15 days post polarization and stimulated with anti-CD3 and anti-CD28: Th1 versus Th17.	Muranski P,Borman ZA,Kerkar SP,Klebanoff CA,Ji Y,Sanchez-Perez L,Sukumar M,Reger RN,Yu Z,Kern SJ,Roychoudhuri R,Ferreyra GA,Shen W,Durum SK,Feigenbaum L,Palmer DC,Antony PA,Chan CC,Laurence A,Danner RL,Gattinoni L,Restifo NP	22177921	Adaptive	0.393332	0.404062	0.401066	0.407366	0.398989	0.396527	0.405321	0.384341	0.398058	0.391319	0.398395	0.402016	0.408324	0.4084	0.401938	0.397212	0.398755	0.392374	0.399875	0.401419	0.401757
GSE26030_TH1_VS_TH17_RESTIMULATED_DAY5_POST_POLARIZATION_UP	http://www.gsea-msigdb.org/gsea/msigdb/cards/GSE26030_TH1_VS_TH17_RESTIMULATED_DAY5_POST_POLARIZATION_UP	3597, 5689, 2793, 6726, 2014, 6636, 11224, 3684, 83538, 4682, 10855, 23025, 63875, 60494, 3459, 7204, 1345, 1396, 539, 5641, 10567, 1347, 10001, 64979, 51808, 25879, 27131, 8625, 23412, 63967, 6016, 975, 84693, 2900, 64951, 4716, 2690, 3675, 5620, 9051, 54958, 3984, 10112, 1032, 6169, 10923, 11157, 5438, 5457, 374395, 126328, 729515, 440567, 10617, 4701, 84545, 3394, 689, 57094, 64080, 10975, 569…	Mus musculus	Genes up-regulated in T helper cells 5 days post polarization and stimulated with anti-CD3 and anti-CD28: Th1 versus Th17.	Muranski P,Borman ZA,Kerkar SP,Klebanoff CA,Ji Y,Sanchez-Perez L,Sukumar M,Reger RN,Yu Z,Kern SJ,Roychoudhuri R,Ferreyra GA,Shen W,Durum SK,Feigenbaum L,Palmer DC,Antony PA,Chan CC,Laurence A,Danner RL,Gattinoni L,Restifo NP	22177921	Adaptive	0.31981	0.334254	0.331299	0.338036	0.325723	0.329071	0.331918	0.311024	0.332282	0.329449	0.333428	0.33293	0.327359	0.334257	0.323069	0.332285	0.33453	0.321546	0.337628	0.32476	0.32666
GSE26156_DOUBLE_POSITIVE_VS_CD4_SINGLE_POSITIVE_THYMOCYTE_UP	http://www.gsea-msigdb.org/gsea/msigdb/cards/GSE26156_DOUBLE_POSITIVE_VS_CD4_SINGLE_POSITIVE_THYMOCYTE_UP	10123, 6167, 3590, 9802, 51669, 23224, 9267, 8476, 6210, 9043, 6202, 23201, 4335, 8398, 9929, 919, 8225, 6234, 8710, 8519, 6137, 4118, 9095, 3674, 26053, 6235, 25976, 6164, 374, 7013, 4925, 6431, 113791, 6161, 5934, 9697, 11236, 57460, 8666, 6224, 2260, 6207, 53335, 7832, 9905, 9976, 9924, 5187, 10983, 54741, 23263, 2217, 7846, 837, 10693, 22883, 1649, 10614, 9987, 9605, 8227, 3964, 10049, 6169, …	Homo sapiens	Genes up-regulated in thymocytes: double positive versus CD4 [GeneID=920] single positive.	Ghisi M,Corradin A,Basso K,Frasson C,Serafin V,Mukherjee S,Mussolin L,Ruggero K,Bonanno L,Guffanti A,Bellis De G,Gerosa G,Stellin G,D'Agostino DM,Basso G,Bronte V,Indraccolo S,Amadori A,Zanovello P	21551231	Adaptive	0.383251	0.359403	0.358392	0.360137	0.36079	0.359409	0.351019	0.38735	0.351651	0.356966	0.365079	0.356979	0.369168	0.361614	0.380041	0.366626	0.356447	0.366492	0.350831	0.36142	0.354869
GSE26488_CTRL_VS_PEPTIDE_INJECTION_OT2_THYMOCYTE_DN	http://www.gsea-msigdb.org/gsea/msigdb/cards/GSE26488_CTRL_VS_PEPTIDE_INJECTION_OT2_THYMOCYTE_DN	23046, 50650, 120, 81606, 24149, 6304, 84002, 10321, 7431, 23370, 19, 7006, 5138, 1606, 3716, 8418, 604, 6402, 6643, 80055, 6653, 1604, 57655, 5167, 3020, 4478, 139818, 9873, 9214, 2316, 8911, 10129, 535, 7706, 25939, 22821, 142, 8301, 4345, 1523, 23526, 79026, 9467, 6480, 6281, 54014, 7040, 10235, 118, 9448, 23062, 214, 91663, 28951, 9781, 115650, 1456, 401262, 2185, 387707, 2308, 151888, 160518…	Mus musculus	Genes down-regulated in double positive thymocytes from OT-2 transgenic mice: control versus injected with agonist peptide.	Kasler HG,Young BD,Mottet D,Lim HW,Collins AM,Olson EN,Verdin E	21398603	Adaptive	0.332714	0.304499	0.300114	0.305412	0.303349	0.307641	0.299207	0.334663	0.301759	0.306288	0.31367	0.301994	0.305578	0.306523	0.320131	0.310778	0.307498	0.315484	0.297344	0.312969	0.298403
GSE2770_TGFB_AND_IL4_ACT_VS_ACT_CD4_TCELL_2H_UP	http://www.gsea-msigdb.org/gsea/msigdb/cards/GSE2770_TGFB_AND_IL4_ACT_VS_ACT_CD4_TCELL_2H_UP	5042, 3682, 8455, 54458, 3021, 3106, 9966, 6233, 22848, 36, 1603, 6137, 7381, 51372, 3554, 729082, 3858, 51386, 83544, 158584, 23492, 7001, 6144, 201562, 56172, 6139, 6194, 7311, 7089, 6128, 1112, 6777, 8195, 93621, 60682, 7155, 4050, 10277, 8536, 91179, 55629, 100306951, 55851, 6189, 100128731, 128439, 6218, 8992, 27018, 22977, 10972, 56886, 84293, 5204, 3107, 254863, 90624, 55353, 8677, 5655, 8…	Homo sapiens	Genes up-regulated in CD4 [GeneID=920] T cells activated by anti-CD3 and anti-CD28: TGFB1 and IL4 [GeneID=7040;3565] (2h) versus untreated (2h).	Lund R,Aittokallio T,Nevalainen O,Lahesmaa R	14607935	Adaptive	0.318849	0.309478	0.309169	0.308257	0.31103	0.308721	0.311093	0.319213	0.315047	0.306957	0.30844	0.308562	0.309429	0.310529	0.325045	0.312096	0.299917	0.309954	0.304784	0.316782	0.307626
GSE28726_ACT_CD4_TCELL_VS_ACT_NKTCELL_DN	http://www.gsea-msigdb.org/gsea/msigdb/cards/GSE28726_ACT_CD4_TCELL_VS_ACT_NKTCELL_DN	7178, 114034, 51669, 1107, 166, 7128, 1153, 64112, 9267, 8525, 26959, 51465, 23370, 10209, 8336, 6653, 9263, 8227, 9905, 7846, 1655, 6304, 120, 5937, 4335, 9993, 3916, 3590, 10049, 6160, 11236, 6431, 5515, 6386, 7852, 801, 8517, 1487, 7013, 53335, 6159, 9776, 54861, 955, 9095, 22992, 92482, 11143, 23295, 9697, 1649, 51112, 26751, 10018, 10482, 4118, 23240, 3707, 84364, 552889, 81578, 56948, 5552,…	Homo sapiens	Genes down-regulated in activated T cells: CD4 [GeneID=920] versus NKT.	Constantinides MG,Picard D,Savage AK,Bendelac A	21632718	Innate	0.43424	0.396505	0.395966	0.399187	0.400088	0.399303	0.387349	0.439027	0.391084	0.394811	0.404552	0.396009	0.409092	0.402691	0.433014	0.406261	0.39765	0.40779	0.385731	0.40493	0.389141
GSE28726_ACT_CD4_TCELL_VS_ACT_VA24NEG_NKTCELL_DN	http://www.gsea-msigdb.org/gsea/msigdb/cards/GSE28726_ACT_CD4_TCELL_VS_ACT_VA24NEG_NKTCELL_DN	9802, 120, 26053, 1107, 166, 8106, 9267, 8661, 7128, 10049, 26959, 23568, 2194, 25957, 64112, 10018, 9231, 23224, 23345, 3707, 10209, 3590, 6653, 23370, 23506, 4502, 3655, 5142, 9905, 6431, 23324, 7846, 9516, 6386, 2137, 824, 4154, 7852, 7832, 10628, 217, 10270, 1850, 6670, 1649, 9993, 10482, 9846, 2319, 6160, 9584, 9776, 8556, 3133, 9349, 8227, 3726, 1059, 25777, 51669, 4925, 6844, 7805, 7247, 9…	Homo sapiens	Genes down-regulated in activated T cells: CD4 [GeneID=920] versus Va24- NKT.	Constantinides MG,Picard D,Savage AK,Bendelac A	21632718	Adaptive+Innate	0.415974	0.377722	0.376001	0.381544	0.381693	0.380809	0.371481	0.41797	0.372254	0.375315	0.388737	0.377865	0.388873	0.384398	0.408584	0.388519	0.377849	0.389644	0.367189	0.388686	0.372241
GSE28726_NAIVE_VS_ACTIVATED_CD4_TCELL_UP	http://www.gsea-msigdb.org/gsea/msigdb/cards/GSE28726_NAIVE_VS_ACTIVATED_CD4_TCELL_UP	3985, 3008, 1647, 9929, 11151, 5261, 678, 23345, 1519, 79095, 3590, 54741, 919, 23201, 3669, 6210, 1606, 2830, 845, 9170, 166, 5996, 8618, 9881, 7280, 3727, 199, 6653, 10401, 8605, 2139, 11143, 951, 6932, 6224, 23526, 8366, 3385, 9788, 10188, 3148, 274, 9918, 9993, 9324, 8698, 8556, 9168, 8971, 8519, 27240, 3337, 26999, 23541, 3955, 22992, 5528, 2185, 10755, 9231, 53335, 1236, 6494, 5080, 1649, 8…	Homo sapiens	Genes up-regulated in CD4 [GeneID=920] T cells: naïve versus activated.	Constantinides MG,Picard D,Savage AK,Bendelac A	21632718	Adaptive	0.368576	0.331217	0.32713	0.339131	0.332188	0.335609	0.323241	0.361858	0.318215	0.322035	0.339198	0.33041	0.349065	0.339935	0.371074	0.334645	0.32459	0.342581	0.31539	0.337814	0.327478
GSE29618_BCELL_VS_MDC_DAY7_FLU_VACCINE_DN	http://www.gsea-msigdb.org/gsea/msigdb/cards/GSE29618_BCELL_VS_MDC_DAY7_FLU_VACCINE_DN	54491, 2322, 55799, 1193, 2205, 4000, 2934, 6001, 913, 5445, 50856, 2217, 64218, 481, 10462, 753, 3490, 8682, 3606, 920, 2023, 1052, 10376, 71, 942, 1175, 3687, 4668, 2776, 2950, 10981, 11337, 5763, 6252, 23474, 408, 79895, 3957, 2896, 1471, 10402, 7850, 3613, 1612, 4170, 57447, 1973, 11240, 79630, 7867, 9555, 3956, 4258, 8321, 7779, 5058, 55911, 79772, 3074, 84790, 26010, 1808, 9315, 10404, 5713…	Homo sapiens	Genes down-regulated in comparison of B cells from influenza vaccinee at day 7 post-vaccination versus myeloid dendritic cells (mDC) at day 7 post-vaccination.	Nakaya HI,Wrammert J,Lee EK,Racioppi L,Marie-Kunze S,Haining WN,Means AR,Kasturi SP,Khan N,Li GM,McCausland M,Kanchan V,Kokko KE,Li S,Elbein R,Mehta AK,Aderem A,Subbarao K,Ahmed R,Pulendran B.	21743478	Adaptive+Innate	0.350369	0.33529	0.342493	0.345953	0.330672	0.348476	0.354502	0.31299	0.341286	0.339387	0.345812	0.343287	0.34129	0.346296	0.346319	0.334158	0.336444	0.338531	0.345274	0.34345	0.34214
GSE29618_BCELL_VS_MDC_DN	http://www.gsea-msigdb.org/gsea/msigdb/cards/GSE29618_BCELL_VS_MDC_DN	10376, 57447, 6252, 10140, 913, 4637, 2934, 2205, 55911, 7076, 6001, 9688, 5058, 196, 8682, 7879, 1193, 4697, 1200, 51177, 911, 2040, 3490, 57142, 10462, 80762, 830, 834, 7431, 9555, 23406, 6745, 71, 6396, 7332, 754, 5743, 11151, 821, 3516, 481, 2023, 26034, 2632, 822, 7386, 2771, 10093, 1808, 9446, 6404, 2280, 11010, 55819, 10402, 1845, 80223, 3597, 10627, 3570, 57136, 2322, 6277, 4735, 9050, 22…	Homo sapiens	Genes down-regulated in comparison of B cells versus myeloid dendritic cells (mDC).	Nakaya HI,Wrammert J,Lee EK,Racioppi L,Marie-Kunze S,Haining WN,Means AR,Kasturi SP,Khan N,Li GM,McCausland M,Kanchan V,Kokko KE,Li S,Elbein R,Mehta AK,Aderem A,Subbarao K,Ahmed R,Pulendran B.	21743478	Adaptive+Innate	0.401295	0.402851	0.408165	0.407676	0.398458	0.411023	0.41597	0.375481	0.410702	0.406332	0.407994	0.40734	0.399867	0.406962	0.399323	0.399729	0.405177	0.40261	0.411517	0.40663	0.40693
GSE29618_BCELL_VS_MONOCYTE_DN	http://www.gsea-msigdb.org/gsea/msigdb/cards/GSE29618_BCELL_VS_MONOCYTE_DN	9535, 6386, 6256, 23580, 271, 7439, 29108, 10159, 1806, 55313, 834, 11314, 1102, 4637, 25797, 11000, 4542, 433, 6277, 2512, 7076, 1052, 10903, 645, 10109, 8754, 9764, 1318, 1514, 11027, 523, 83716, 3459, 80273, 1200, 7431, 9960, 55819, 9706, 644, 23478, 5768, 967, 51108, 1839, 9446, 6404, 2745, 9586, 945, 23001, 6604, 2787, 7321, 2040, 79772, 5230, 5125, 54453, 22918, 7763, 6282, 7099, 221, 10602…	Homo sapiens	Genes down-regulated in comparison of B cells versus monocytes.	Nakaya HI,Wrammert J,Lee EK,Racioppi L,Marie-Kunze S,Haining WN,Means AR,Kasturi SP,Khan N,Li GM,McCausland M,Kanchan V,Kokko KE,Li S,Elbein R,Mehta AK,Aderem A,Subbarao K,Ahmed R,Pulendran B.	21743478	Adaptive+Innate	0.384605	0.402675	0.411565	0.410874	0.399217	0.416284	0.420723	0.350752	0.409773	0.409306	0.408291	0.410466	0.400195	0.410471	0.39535	0.396811	0.400597	0.406059	0.411627	0.401485	0.410262
GSE29618_MONOCYTE_VS_MDC_DAY7_FLU_VACCINE_UP	http://www.gsea-msigdb.org/gsea/msigdb/cards/GSE29618_MONOCYTE_VS_MDC_DAY7_FLU_VACCINE_UP	929, 59342, 728, 5265, 10970, 51411, 83716, 1545, 1520, 8825, 9445, 80896, 2526, 64581, 23312, 427, 334, 5660, 51363, 9332, 948, 8875, 9056, 1848, 199, 5732, 54453, 10135, 6283, 216, 51313, 6280, 3267, 1593, 200315, 10288, 2512, 3482, 1462, 8609, 1509, 4126, 4688, 683, 3916, 1536, 2180, 7133, 2204, 10184, 3383, 6653, 3684, 8566, 9764, 8897, 7086, 10313, 10326, 2799, 10924, 1514, 6604, 6386, 6310,…	Homo sapiens	Genes up-regulated in comparison of monocytes from influenza vaccinee at day 7 post-vaccination versus myeloid dendritic cells at day 7 post-vaccination.	Nakaya HI,Wrammert J,Lee EK,Racioppi L,Marie-Kunze S,Haining WN,Means AR,Kasturi SP,Khan N,Li GM,McCausland M,Kanchan V,Kokko KE,Li S,Elbein R,Mehta AK,Aderem A,Subbarao K,Ahmed R,Pulendran B.	21743478	Innate	0.351204	0.380848	0.388591	0.393018	0.376068	0.395267	0.394228	0.316862	0.386588	0.386382	0.381395	0.387131	0.376002	0.386595	0.358502	0.370919	0.375835	0.38669	0.386725	0.37673	0.390812
GSE29618_MONOCYTE_VS_PDC_DAY7_FLU_VACCINE_UP	http://www.gsea-msigdb.org/gsea/msigdb/cards/GSE29618_MONOCYTE_VS_PDC_DAY7_FLU_VACCINE_UP	240, 23001, 1441, 10602, 6283, 11025, 7321, 3557, 6036, 10855, 5873, 51313, 9445, 1052, 942, 50486, 28232, 604, 9332, 408, 9935, 945, 953, 114548, 29992, 6907, 644, 9103, 5269, 138151, 5125, 6934, 3576, 8522, 10970, 199, 55160, 1050, 645, 3099, 427, 26234, 7378, 25797, 2357, 54453, 3162, 2201, 3055, 10221, 2634, 677, 1318, 64114, 6452, 7940, 29097, 2512, 7097, 1520, 64422, 64174, 5836, 9645, 2268…	Homo sapiens	Genes up-regulated in comparison of monocytes from influenza vaccinee at day 7 post-vaccination versus plasmacytoid dendritic cells (mDC) at day 7 post-vaccination.	Nakaya HI,Wrammert J,Lee EK,Racioppi L,Marie-Kunze S,Haining WN,Means AR,Kasturi SP,Khan N,Li GM,McCausland M,Kanchan V,Kokko KE,Li S,Elbein R,Mehta AK,Aderem A,Subbarao K,Ahmed R,Pulendran B.	21743478	Innate	0.329627	0.344368	0.353136	0.353789	0.341264	0.35879	0.366939	0.295146	0.346615	0.346923	0.351198	0.355397	0.345449	0.355869	0.335447	0.336027	0.344002	0.350803	0.353087	0.342385	0.353712
GSE29618_MONOCYTE_VS_PDC_UP	http://www.gsea-msigdb.org/gsea/msigdb/cards/GSE29618_MONOCYTE_VS_PDC_UP	57162, 7091, 54453, 7086, 8804, 1806, 4542, 1839, 2201, 3687, 2597, 54210, 28232, 51313, 3600, 23136, 5125, 10581, 6503, 22918, 1102, 7940, 6256, 240, 313, 3162, 7439, 29992, 10135, 665, 25797, 929, 3689, 645, 9535, 6036, 11275, 9935, 59342, 9592, 200315, 4783, 256987, 7133, 644, 2634, 7378, 7097, 10981, 912, 10903, 10602, 6282, 3557, 64581, 6648, 9056, 4671, 334, 3091, 26234, 5836, 140885, 55647…	Homo sapiens	Genes up-regulated in comparison of monocytes versus plasmacytoid dendritic cells (pDC).	Nakaya HI,Wrammert J,Lee EK,Racioppi L,Marie-Kunze S,Haining WN,Means AR,Kasturi SP,Khan N,Li GM,McCausland M,Kanchan V,Kokko KE,Li S,Elbein R,Mehta AK,Aderem A,Subbarao K,Ahmed R,Pulendran B.	21743478	Innate	0.336374	0.353223	0.363118	0.365217	0.350733	0.369959	0.374992	0.301031	0.357338	0.357464	0.362681	0.362861	0.355043	0.362753	0.33623	0.348596	0.356023	0.360854	0.364862	0.349807	0.364624
GSE29618_PDC_VS_MDC_DAY7_FLU_VACCINE_DN	http://www.gsea-msigdb.org/gsea/msigdb/cards/GSE29618_PDC_VS_MDC_DAY7_FLU_VACCINE_DN	481, 1193, 23478, 913, 55799, 79887, 313, 196, 7462, 9103, 945, 3557, 1052, 3099, 7097, 5265, 2268, 64581, 834, 8301, 4940, 9332, 50807, 1051, 3516, 64422, 942, 8531, 334, 101, 912, 3687, 7940, 57447, 11031, 3385, 953, 1806, 10462, 8522, 408, 11213, 6907, 6252, 87, 5269, 4000, 4261, 10261, 3958, 10437, 27141, 6303, 8321, 5464, 29992, 224, 1465, 2665, 11240, 199, 138151, 23406, 7416, 51192, 1955, …	Homo sapiens	Genes down-regulated in comparison of plasmacytoid dendritic cells (DC) from influenza vaccinee at day 7 post-vaccination versus myeloid DCs at day 7 post-vaccination.	Nakaya HI,Wrammert J,Lee EK,Racioppi L,Marie-Kunze S,Haining WN,Means AR,Kasturi SP,Khan N,Li GM,McCausland M,Kanchan V,Kokko KE,Li S,Elbein R,Mehta AK,Aderem A,Subbarao K,Ahmed R,Pulendran B.	21743478	Innate	0.380917	0.367378	0.371313	0.371175	0.363769	0.375982	0.381837	0.354966	0.368366	0.367572	0.375603	0.374797	0.371508	0.377549	0.373263	0.368019	0.367398	0.373433	0.372016	0.373152	0.367993
GSE29618_PDC_VS_MDC_DN	http://www.gsea-msigdb.org/gsea/msigdb/cards/GSE29618_PDC_VS_MDC_DN	9450, 50807, 29992, 10409, 7940, 604, 10105, 5734, 3687, 2597, 912, 913, 6252, 11031, 9535, 11240, 10581, 3965, 101, 1955, 64581, 834, 3516, 26034, 6515, 490, 301, 6281, 79887, 4082, 64110, 3689, 313, 7462, 3597, 3398, 3956, 408, 51466, 64422, 6050, 5464, 9124, 7076, 5269, 8522, 57447, 1806, 23406, 8531, 6907, 1052, 302, 1298, 196, 11213, 304, 7416, 10154, 8073, 3099, 6275, 10875, 10221, 55911, 3…	Homo sapiens	Genes down-regulated in comparison of plasmacytoid dendritic cells (DC) versus myeloid DCs.	Nakaya HI,Wrammert J,Lee EK,Racioppi L,Marie-Kunze S,Haining WN,Means AR,Kasturi SP,Khan N,Li GM,McCausland M,Kanchan V,Kokko KE,Li S,Elbein R,Mehta AK,Aderem A,Subbarao K,Ahmed R,Pulendran B.	21743478	Innate	0.403632	0.400353	0.406314	0.404921	0.396019	0.411648	0.415698	0.379211	0.402102	0.403348	0.412648	0.407635	0.399578	0.408624	0.387793	0.400247	0.406112	0.407103	0.410508	0.405312	0.401069
GSE32164_ALTERNATIVELY_ACT_M2_VS_CMYC_INHIBITED_MACROPHAGE_UP	http://www.gsea-msigdb.org/gsea/msigdb/cards/GSE32164_ALTERNATIVELY_ACT_M2_VS_CMYC_INHIBITED_MACROPHAGE_UP	51720, 9878, 7850, 3123, 84525, 7084, 3117, 3945, 8807, 359845, 84364, 9538, 3514, 10048, 3512, 5551, 8435, 834, 3712, 23218, 79001, 8698, 8703, 84461, 51495, 348, 94103, 28969, 221496, 10948, 356, 9046, 922, 5236, 8233, 1535, 84909, 80196, 123, 1183, 7456, 2101, 57533, 81618, 3661, 22914, 1982, 1509, 4005, 3383, 3043, 3565, 10188, 81894, 64859, 3689, 3458, 210, 27240, 914, 22936, 1455, 2817, 197…	Homo sapiens	Genes up-regulated in macrophages: alternatively activated M2 versus MYC [GeneID=4609] inhibited.	Pello OM,Pizzol De M,Mirolo M,Soucek L,Zammataro L,Amabile A,Doni A,Nebuloni M,Swigart LB,Evan GI,Mantovani A,Locati M	22067385	Innate	0.334041	0.327247	0.324561	0.330268	0.32658	0.326689	0.325918	0.333107	0.321446	0.319714	0.329077	0.328381	0.332294	0.33263	0.336656	0.32725	0.325766	0.329269	0.321775	0.328512	0.325039
GSE32164_RESTING_DIFFERENTIATED_VS_CMYC_INHIBITED_MACROPHAGE_DN	http://www.gsea-msigdb.org/gsea/msigdb/cards/GSE32164_RESTING_DIFFERENTIATED_VS_CMYC_INHIBITED_MACROPHAGE_DN	51495, 65080, 8477, 10762, 373156, 8446, 51274, 55959, 3932, 56674, 9047, 2149, 5214, 919, 6811, 79575, 9753, 51318, 29103, 84246, 5551, 9046, 80150, 23380, 81608, 124565, 5880, 8394, 9111, 8784, 1515, 8315, 2335, 3512, 5691, 171546, 2625, 57231, 9184, 6277, 10594, 5720, 1455, 57175, 9775, 83985, 222229, 64116, 6275, 81502, 226, 10797, 1154, 6827, 3249, 4615, 10712, 8807, 22820, 3429, 23608, 5574…	Homo sapiens	Genes down-regulated in macrophages: resting differentiated versus MYC [GeneID=4609] inhibited.	Pello OM,Pizzol De M,Mirolo M,Soucek L,Zammataro L,Amabile A,Doni A,Nebuloni M,Swigart LB,Evan GI,Mantovani A,Locati M	22067385	Innate	0.345093	0.345138	0.345271	0.353764	0.345489	0.353307	0.353531	0.336063	0.342495	0.342141	0.351332	0.352116	0.351482	0.354186	0.33614	0.345939	0.349197	0.348558	0.34721	0.353882	0.348561
GSE32986_UNSTIM_VS_GMCSF_AND_CURDLAN_LOWDOSE_STIM_DC_DN	http://www.gsea-msigdb.org/gsea/msigdb/cards/GSE32986_UNSTIM_VS_GMCSF_AND_CURDLAN_LOWDOSE_STIM_DC_DN	7476, 114926, 219899, 4063, 149628, 387841, 9404, 1107, 114836, 8832, 55144, 2124, 3916, 130814, 860, 22882, 10608, 9725, 960, 93145, 7535, 6451, 5184, 4214, 55001, 1200, 55102, 7318, 100506334, 64773, 285440, 340547, 5335, 2533, 26137, 7629, 9114, 9903, 9445, 93627, 3257, 283130, 7597, 283897, 51586, 6232, 837, 11278, 9881, 92, 9214, 400673, 100499483, 10938, 57326, 285362, 4775, 51006, 26505, 1…	Mus musculus	Genes down-regulated in bone marrow-derived dendritic cells: unstimulated versus CSF2 [GeneID=1437] and low dose of 1,3-beta-D-oligoglucan [PubChem=11375554].	Min L,Isa SA,Fam WN,Sze SK,Beretta O,Mortellaro A,Ruedl C	22250091	Innate	0.33591	0.298189	0.292108	0.301003	0.297959	0.3032	0.285136	0.333205	0.287486	0.291453	0.308104	0.293256	0.308904	0.300607	0.341522	0.30295	0.28968	0.307396	0.279325	0.303949	0.292458
GSE33162_HDAC3_KO_VS_HDAC3_KO_MACROPHAGE_DN	http://www.gsea-msigdb.org/gsea/msigdb/cards/GSE33162_HDAC3_KO_VS_HDAC3_KO_MACROPHAGE_DN	8780, 1163, 10525, 8905, 9553, 6941, 11059, 63979, 3925, 5207, 3676, 9583, 3958, 7431, 23139, 5355, 50852, 10549, 58533, 5230, 51014, 6241, 10327, 2773, 6302, 116496, 7170, 10213, 9589, 7756, 307, 5788, 11163, 51053, 60, 1027, 4288, 55754, 678, 58527, 594, 8320, 221477, 72, 81847, 860, 1788, 3006, 10509, 9173, 3184, 150962, 51765, 284273, 10109, 9768, 2782, 5478, 10059, 23175, 1072, 3002, 285966,…	Mus musculus	Genes down-regulated in macrophages with knockout of HDAC3 [GeneID=8841]: heterozygous versus homozygous.	Chen X,Barozzi I,Termanini A,Prosperini E,Recchiuti A,Dalli J,Mietton F,Matteoli G,Hiebert S,Natoli G	22802645	Innate	0.322328	0.318716	0.325461	0.318058	0.323298	0.324102	0.32048	0.323883	0.327437	0.330387	0.330562	0.32003	0.315158	0.315557	0.312733	0.329532	0.326448	0.323069	0.330186	0.320565	0.314811
GSE34156_TLR1_TLR2_LIGAND_VS_NOD2_AND_TLR1_TLR2_LIGAND_24H_TREATED_MONOCYTE_UP	http://www.gsea-msigdb.org/gsea/msigdb/cards/GSE34156_TLR1_TLR2_LIGAND_VS_NOD2_AND_TLR1_TLR2_LIGAND_24H_TREATED_MONOCYTE_UP	7879, 6238, 51363, 977, 25946, 10288, 4811, 2630, 2204, 6714, 30817, 1514, 10855, 26509, 2358, 1536, 5025, 54453, 4082, 654817, 22797, 4005, 290, 55048, 5868, 171019, 11025, 3957, 55959, 719, 131566, 9332, 2921, 9120, 9935, 6718, 1438, 55092, 59345, 80045, 6556, 283248, 23136, 1462, 282969, 55819, 51312, 25798, 199713, 7453, 4354, 29992, 3126, 7305, 3779, 4210, 338323, 2710, 3820, 3597, 7097, 884…	Homo sapiens	Genes up-regulated in monocytes (24h): M. tuberculosis 19 kDa lipopeptide versus M. tuberculosis 19 kDa lipopeptide and muramyl dipeptide [PubChem=11620162].	Schenk M,Krutzik SR,Sieling PA,Lee DJ,Teles RM,Ochoa MT,Komisopoulou E,Sarno EN,Rea TH,Graeber TG,Kim S,Cheng G,Modlin RL	22447076	Innate	0.349346	0.413408	0.426709	0.420669	0.412747	0.426474	0.437686	0.30499	0.424446	0.427256	0.407458	0.430492	0.397277	0.41969	0.344572	0.399087	0.413543	0.418393	0.43506	0.403897	0.430168
GSE34205_HEALTHY_VS_FLU_INF_INFANT_PBMC_UP	http://www.gsea-msigdb.org/gsea/msigdb/cards/GSE34205_HEALTHY_VS_FLU_INF_INFANT_PBMC_UP	911, 2058, 140947, 6169, 84658, 2091, 4261, 51386, 6181, 6124, 6134, 1937, 3305, 2205, 53335, 3115, 9791, 5586, 55152, 867, 222068, 23547, 4360, 8665, 51552, 7311, 10399, 738, 8761, 293, 51614, 5987, 6143, 54796, 121274, 4673, 6129, 56172, 84765, 23180, 64393, 6155, 170622, 6252, 23031, 57562, 6188, 7178, 6193, 55786, 6132, 6137, 11251, 7528, 1936, 117145, 79788, 8409, 79718, 6160, 285972, 146540…	Homo sapiens	Genes up-regulated in comparison of peripheral blood mononuclear cells (PBMC) from healthy donors versus PBMCs from infanct with acute influenza infection.	Ioannidis I,McNally B,Willette M,Peeples ME,Chaussabel D,Durbin JE,Ramilo O,Mejias A,Flaño E	22398282	PBMC	0.324696	0.291828	0.287579	0.292111	0.295325	0.292488	0.293894	0.332185	0.289121	0.286785	0.298732	0.29062	0.301743	0.295369	0.328228	0.296853	0.287261	0.29801	0.283963	0.302983	0.28815
GSE360_CTRL_VS_L_DONOVANI_MAC_UP	http://www.gsea-msigdb.org/gsea/msigdb/cards/GSE360_CTRL_VS_L_DONOVANI_MAC_UP	200081, 6881, 54737, 5207, 3122, 10554, 978, 5514, 6545, 2048, 6642, 1642, 10311, 5698, 2767, 8685, 5692, 1050, 60528, 27043, 2719, 9612, 1460, 10985, 4477, 23608, 8566, 9261, 23761, 5000, 8501, 55643, 6892, 5216, 23344, 10426, 80301, 6811, 56948, 54504, 5119, 2071, 51343, 4637, 1112, 4924, 11337, 3101, 2099, 7846, 22984, 126353, 5546, 6311, 1620, 9551, 2877, 7536, 23361, 7386, 9785, 5538, 1938, …	Homo sapiens	Genes up-regulated in comparison of macrophages versus macrophages exposed to L.donovani.	Chaussabel D,Semnani RT,McDowell MA,Sacks D,Sher A,Nutman TB.	12663451	Innate	0.368567	0.351882	0.348611	0.355169	0.348604	0.353468	0.352736	0.358211	0.346898	0.345879	0.351245	0.350673	0.361866	0.35615	0.370335	0.348676	0.347991	0.352626	0.343701	0.356994	0.351204
GSE360_CTRL_VS_M_TUBERCULOSIS_DC_UP	http://www.gsea-msigdb.org/gsea/msigdb/cards/GSE360_CTRL_VS_M_TUBERCULOSIS_DC_UP	7157, 23163, 5330, 10454, 6603, 56848, 5601, 3297, 216, 23607, 51760, 10540, 3628, 10057, 8558, 5294, 988, 26001, 26003, 5032, 11260, 2346, 6618, 1112, 1955, 10462, 81875, 171023, 10575, 3015, 2124, 23394, 9905, 6510, 4677, 5836, 171017, 3707, 6709, 11322, 4666, 3074, 10396, 23335, 5742, 6749, 5211, 10636, 3276, 4542, 7750, 4066, 945, 10572, 8751, 4809, 23428, 3868, 140, 2976, 9883, 23062, 11027,…	Homo sapiens	Genes up-regulated in comparison of dendritic cells (DC) versus DCs exposed to M.tuberculosis.	Chaussabel D,Semnani RT,McDowell MA,Sacks D,Sher A,Nutman TB.	12663451	Innate	0.328824	0.313458	0.303975	0.312434	0.304248	0.311043	0.304511	0.322707	0.307027	0.295751	0.31243	0.305617	0.318153	0.315533	0.338215	0.308475	0.298338	0.311441	0.295835	0.314388	0.307239
GSE360_CTRL_VS_T_GONDII_MAC_UP	http://www.gsea-msigdb.org/gsea/msigdb/cards/GSE360_CTRL_VS_T_GONDII_MAC_UP	1838, 23633, 54737, 5207, 2542, 8514, 23492, 4928, 971, 9883, 308, 27113, 1831, 5000, 25793, 6391, 10467, 6135, 7737, 5715, 126353, 8992, 6302, 2874, 8776, 9993, 377, 7936, 10036, 60343, 5880, 6164, 491, 10591, 1611, 6721, 35, 57211, 48, 4676, 10465, 23191, 4061, 25842, 51499, 23598, 2932, 8985, 4817, 5875, 8733, 56171, 955, 6599, 10062, 1340, 5930, 283537, 10895, 51706, 81552, 5739, 11011, 9770,…	Homo sapiens	Genes up-regulated in comparison of macrophages versus macrophages exposed to T. gondii.	Chaussabel D,Semnani RT,McDowell MA,Sacks D,Sher A,Nutman TB.	12663451	Innate	0.32862	0.328816	0.330728	0.33518	0.329804	0.332193	0.33396	0.317613	0.32544	0.326542	0.329412	0.330143	0.338787	0.337845	0.335967	0.322742	0.324297	0.330272	0.323451	0.336077	0.333597
GSE360_L_DONOVANI_VS_B_MALAYI_LOW_DOSE_DC_DN	http://www.gsea-msigdb.org/gsea/msigdb/cards/GSE360_L_DONOVANI_VS_B_MALAYI_LOW_DOSE_DC_DN	686, 9459, 2720, 5447, 23345, 2067, 6192, 10724, 4678, 230, 54107, 3015, 51109, 1729, 3683, 910, 7385, 8604, 2204, 4048, 10218, 2492, 3449, 10138, 5305, 3904, 9968, 8675, 1975, 1000, 6653, 191, 10493, 6146, 7915, 6128, 6882, 10961, 9056, 2618, 58530, 140710, 81550, 175, 166, 5111, 23166, 5294, 23173, 3073, 54504, 4849, 30837, 1234, 3133, 4723, 9332, 1465, 4833, 2353, 162, 3064, 79602, 23344, 5094…	Homo sapiens	Genes down-regulated in comparison of dendritic cells (DC) exposed to L. donovani versus DCs exposed to 5 worm/well B. malayi.	Chaussabel D,Semnani RT,McDowell MA,Sacks D,Sher A,Nutman TB.	12663451	Innate	0.326572	0.292062	0.289867	0.299307	0.289319	0.303875	0.297831	0.310551	0.290122	0.286138	0.300568	0.294111	0.305178	0.300099	0.334255	0.291856	0.283782	0.302098	0.28257	0.306116	0.292047
GSE360_LOW_DOSE_B_MALAYI_VS_M_TUBERCULOSIS_DC_UP	http://www.gsea-msigdb.org/gsea/msigdb/cards/GSE360_LOW_DOSE_B_MALAYI_VS_M_TUBERCULOSIS_DC_UP	7168, 120, 217, 4066, 6876, 1124, 1849, 10945, 5664, 2077, 6446, 94239, 4005, 118, 26001, 8522, 113, 9363, 5934, 8795, 7001, 9905, 7086, 100129361, 6907, 10961, 23163, 8536, 4689, 6749, 3046, 23151, 6678, 8451, 3693, 1378, 2208, 27013, 10916, 6850, 1854, 23654, 10084, 3419, 5125, 5494, 4358, 10664, 3158, 7157, 11186, 26211, 5032, 7461, 2309, 10057, 6232, 6050, 10449, 8841, 9705, 6709, 3684, 6503,…	Homo sapiens	Genes up-regulated in comparison of dendritic cells (DC) exposed to 5 worms/well B. malayi versus DC exposed to M. tuberculosis	Chaussabel D,Semnani RT,McDowell MA,Sacks D,Sher A,Nutman TB.	12663451	Innate	0.360458	0.323451	0.317498	0.328426	0.319249	0.326676	0.324443	0.352537	0.318144	0.310637	0.333112	0.320815	0.33831	0.333001	0.368461	0.32649	0.313195	0.328887	0.30834	0.333348	0.318819
GSE36476_CTRL_VS_TSST_ACT_16H_MEMORY_CD4_TCELL_YOUNG_UP	http://www.gsea-msigdb.org/gsea/msigdb/cards/GSE36476_CTRL_VS_TSST_ACT_16H_MEMORY_CD4_TCELL_YOUNG_UP	9445, 10140, 6275, 3148, 51170, 10235, 1806, 8445, 23522, 2353, 4256, 64784, 59307, 4929, 256987, 29072, 23370, 51191, 9750, 51646, 23228, 10001, 6232, 2124, 11320, 56255, 120, 1105, 6515, 10123, 10365, 4542, 2533, 1831, 4601, 4306, 23108, 3725, 969, 7153, 10124, 9736, 3075, 8660, 283683, 3689, 57092, 55843, 150094, 3337, 54934, 5775, 11046, 55013, 51176, 27076, 7381, 25906, 100272147, 51531, 887…	Homo sapiens	Genes up-regulated in comparison of untreated CD4 [GeneID=920] memory T cells from young donors versus those treated with TSST at 16 h.	Yu M,Li G,Lee WW,Yuan M,Cui D,Weyand CM,Goronzy JJ.	22434910	Adaptive	0.332543	0.267456	0.266342	0.278582	0.273958	0.278409	0.262429	0.333274	0.266397	0.269516	0.292919	0.268249	0.282029	0.276207	0.325678	0.287022	0.271825	0.286904	0.26026	0.285759	0.259117
GSE36476_CTRL_VS_TSST_ACT_40H_MEMORY_CD4_TCELL_YOUNG_UP	http://www.gsea-msigdb.org/gsea/msigdb/cards/GSE36476_CTRL_VS_TSST_ACT_40H_MEMORY_CD4_TCELL_YOUNG_UP	256987, 1153, 1831, 1843, 3725, 4306, 51170, 51646, 10365, 23119, 10140, 969, 3820, 360, 6988, 57228, 2353, 6095, 64784, 3590, 29072, 3075, 57018, 120, 5295, 9736, 7128, 150094, 79960, 8445, 54934, 22841, 8722, 10124, 113791, 220972, 8660, 10982, 54910, 5734, 10123, 10023, 9750, 23108, 10235, 23370, 23484, 59307, 4601, 2043, 3337, 55761, 11320, 28951, 2254, 2803, 730092, 2145, 1195, 9960, 7690, 5…	Homo sapiens	Genes up-regulated in comparison of untreated CD4 [GeneID=920] memory T cells from young donors versus those treated with TSST at 40 h.	Yu M,Li G,Lee WW,Yuan M,Cui D,Weyand CM,Goronzy JJ.	22434910	Adaptive	0.33404	0.270149	0.267064	0.274306	0.274766	0.277215	0.261314	0.335536	0.262966	0.269986	0.288433	0.268471	0.284983	0.275335	0.328057	0.284198	0.269591	0.286425	0.257238	0.28463	0.260937
GSE36476_CTRL_VS_TSST_ACT_72H_MEMORY_CD4_TCELL_YOUNG_UP	http://www.gsea-msigdb.org/gsea/msigdb/cards/GSE36476_CTRL_VS_TSST_ACT_72H_MEMORY_CD4_TCELL_YOUNG_UP	1843, 10144, 4256, 969, 253943, 256987, 5734, 7128, 51646, 56255, 5295, 6515, 4929, 2353, 9736, 79960, 150094, 57018, 22841, 120, 10124, 54934, 4601, 3075, 10019, 51696, 1153, 8445, 113791, 9960, 57162, 5579, 8660, 10123, 27076, 1831, 28984, 55654, 6018, 23108, 23522, 3590, 55761, 8519, 11320, 4306, 5187, 23370, 23228, 2043, 220972, 55603, 23270, 9750, 1105, 1408, 64112, 1859, 275, 6653, 4600, 10…	Homo sapiens	Genes up-regulated in comparison of untreated CD4 [GeneID=920] memory T cells from young donors versus those treated with TSST at 72 h.	Yu M,Li G,Lee WW,Yuan M,Cui D,Weyand CM,Goronzy JJ.	22434910	Adaptive	0.326322	0.277205	0.275504	0.280863	0.283371	0.285453	0.266175	0.329878	0.272058	0.279107	0.293891	0.274345	0.290667	0.280297	0.317883	0.291694	0.278569	0.294158	0.267681	0.286827	0.269528
GSE36826_NORMAL_VS_STAPH_AUREUS_INF_IL1R_KO_SKIN_DN	http://www.gsea-msigdb.org/gsea/msigdb/cards/GSE36826_NORMAL_VS_STAPH_AUREUS_INF_IL1R_KO_SKIN_DN	10313, 56650, 11337, 9061, 51123, 51136, 7045, 6286, 1593, 4216, 8905, 388, 7804, 6304, 55656, 6038, 55830, 5921, 9260, 9120, 57178, 2197, 6228, 11231, 55680, 25900, 10169, 226, 8019, 8125, 6171, 3682, 7763, 4215, 10193, 1729, 114885, 9654, 7409, 11260, 54407, 11212, 6203, 3115, 80232, 6746, 381, 8530, 55294, 10051, 64395, 4664, 302, 7100, 6132, 6050, 3459, 2353, 9778, 10548, 951, 2069, 161176, 2…	Mus musculus	Genes down-regulated in skin with IL1R1 [GeneID=3554] knockout: uninfected versus S. aureus infection.	Cho JS,Guo Y,Ramos RI,Hebroni F,Plaisier SB,Xuan C,Granick JL,Matsushima H,Takashima A,Iwakura Y,Cheung AL,Cheng G,Lee DJ,Simon SI,Miller LS	23209417	Skin	0.356221	0.335089	0.337183	0.336166	0.338834	0.340341	0.341374	0.343464	0.339026	0.339115	0.34093	0.340481	0.33884	0.341725	0.366667	0.340922	0.329994	0.340465	0.331535	0.342321	0.333432
GSE36826_NORMAL_VS_STAPH_AUREUS_INF_SKIN_UP	http://www.gsea-msigdb.org/gsea/msigdb/cards/GSE36826_NORMAL_VS_STAPH_AUREUS_INF_SKIN_UP	571, 10652, 51291, 23597, 79767, 9595, 9404, 51312, 3930, 8530, 8527, 1474, 10237, 5306, 9260, 1729, 5194, 29068, 23012, 10866, 10921, 9487, 2597, 4048, 2275, 10046, 3823, 10212, 26123, 6653, 3783, 56943, 330, 58477, 965, 26136, 5144, 10432, 84747, 10236, 8809, 10312, 921, 391, 387509, 3898, 4860, 8073, 16, 5707, 7804, 3772, 3682, 8880, 27202, 9083, 11338, 5980, 55233, 4610, 9120, 9184, 3955, 549…	Mus musculus	Genes up-regulated in skin: uninfected versus S. aureus infection.	Cho JS,Guo Y,Ramos RI,Hebroni F,Plaisier SB,Xuan C,Granick JL,Matsushima H,Takashima A,Iwakura Y,Cheung AL,Cheng G,Lee DJ,Simon SI,Miller LS	23209417	Skin	0.316604	0.337442	0.34346	0.331209	0.340781	0.338086	0.354148	0.324429	0.339522	0.340709	0.332459	0.346917	0.332387	0.339539	0.320972	0.334556	0.335224	0.334781	0.346245	0.339993	0.340291
GSE369_PRE_VS_POST_IL6_INJECTION_SOCS3_KO_LIVER_DN	http://www.gsea-msigdb.org/gsea/msigdb/cards/GSE369_PRE_VS_POST_IL6_INJECTION_SOCS3_KO_LIVER_DN	6039, 5739, 7343, 2664, 8522, 10320, 7077, 23396, 645, 9936, 2330, 6830, 2052, 5973, 84164, 4201, 8455, 5878, 23558, 4594, 8514, 9189, 23151, 5867, 11188, 7409, 9909, 5338, 4669, 140, 5925, 23759, 6293, 7290, 51172, 686, 29894, 25906, 10594, 7106, 126299, 2048, 26284, 9445, 3030, 5031, 3104, 10474, 58509, 6320, 5476, 3479, 391, 1642, 9459, 2217, 2896, 23102, 10155, 4939, 7249, 1240, 2350, 23383, …	Mus musculus	Genes down-regulated in liver from SOCS3 [GeneID=9021] knockout: untreated versus IL6 [GeneID=3569] injection.	Croker BA,Krebs DL,Zhang JG,Wormald S,Willson TA,Stanley EG,Robb L,Greenhalgh CJ,Förster I,Clausen BE,Nicola NA,Metcalf D,Hilton DJ,Roberts AW,Alexander WS	12754505	Liver	0.341966	0.322952	0.319706	0.332559	0.315889	0.326278	0.315664	0.315933	0.310823	0.306793	0.322755	0.317225	0.338673	0.332166	0.356432	0.310421	0.30639	0.325764	0.304411	0.32558	0.322347
GSE3720_UNSTIM_VS_LPS_STIM_VD2_GAMMADELTA_TCELL_UP	http://www.gsea-msigdb.org/gsea/msigdb/cards/GSE3720_UNSTIM_VS_LPS_STIM_VD2_GAMMADELTA_TCELL_UP	6188, 6132, 154141, 6224, 5163, 6161, 84941, 7019, 54463, 121504, 55850, 175, 1164, 10849, 9535, 6155, 1933, 114836, 6156, 51617, 51361, 7185, 6175, 283377, 9641, 6122, 54847, 3687, 340152, 9968, 6125, 8320, 6146, 1848, 7923, 25874, 4200, 971, 6150, 4247, 64864, 6203, 29997, 6932, 10576, 84937, 6206, 1130, 9168, 11131, 10538, 4713, 9873, 90639, 51246, 92558, 57649, 57794, 6204, 6141, 3028, 944, 2…	Homo sapiens	Genes up-regulated in Vd2 gamma delta T cells: untreated versus LPS.	Kress E,Hedges JF,Jutila MA	16423401	Adaptive	0.317931	0.322725	0.324062	0.328593	0.326309	0.323652	0.32156	0.325731	0.318506	0.323616	0.331364	0.323609	0.323032	0.324708	0.315313	0.326752	0.331493	0.325169	0.326327	0.321519	0.320028
GSE3720_UNSTIM_VS_PMA_STIM_VD1_GAMMADELTA_TCELL_UP	http://www.gsea-msigdb.org/gsea/msigdb/cards/GSE3720_UNSTIM_VS_PMA_STIM_VD1_GAMMADELTA_TCELL_UP	3687, 2150, 55094, 1396, 11131, 58517, 60674, 10078, 51614, 10758, 4061, 9168, 6146, 94239, 1043, 25874, 4953, 926, 971, 4085, 552900, 2833, 51497, 6124, 1933, 6282, 54847, 8667, 10302, 79074, 944, 1389, 6122, 4715, 6813, 9641, 51651, 11202, 5994, 4666, 7428, 6945, 221914, 914, 51444, 23214, 4713, 51027, 29979, 6224, 6143, 9553, 5687, 6161, 374291, 131118, 6136, 11340, 6155, 6208, 6132, 1528, 188…	Homo sapiens	Genes up-regulated in Vd1 gamma delta T cells: untreated versus phorbol myristate acetate and ionomycin [PubChem=4792;3733].	Kress E,Hedges JF,Jutila MA	16423401	Adaptive	0.358858	0.35901	0.356021	0.36497	0.358915	0.35712	0.358442	0.356102	0.353693	0.351816	0.358735	0.359263	0.363912	0.363372	0.361372	0.356584	0.361085	0.353118	0.356608	0.3612	0.356315
GSE3720_UNSTIM_VS_PMA_STIM_VD2_GAMMADELTA_TCELL_UP	http://www.gsea-msigdb.org/gsea/msigdb/cards/GSE3720_UNSTIM_VS_PMA_STIM_VD2_GAMMADELTA_TCELL_UP	8320, 55850, 4217, 6204, 25996, 2197, 25873, 11131, 1933, 1803, 64236, 92558, 1984, 5138, 23406, 87, 1736, 121504, 3921, 51317, 54855, 51361, 9875, 6173, 5163, 8821, 51617, 286827, 5721, 29775, 29997, 915, 1848, 6175, 8784, 55103, 6159, 23157, 1716, 9448, 5579, 25874, 4736, 6231, 55329, 10538, 8202, 55500, 8607, 54869, 55856, 283629, 4602, 6143, 10111, 6950, 79693, 55623, 146206, 10196, 6203, 617…	Homo sapiens	Genes up-regulated in Vd2 gamma delta T cells: untreated versus phorbol myristate acetate and ionomycin [PubChem=4792;3733].	Kress E,Hedges JF,Jutila MA	16423401	Adaptive	0.323705	0.331767	0.330866	0.330266	0.333336	0.332202	0.33283	0.339876	0.331006	0.333644	0.337533	0.330882	0.327939	0.328728	0.318958	0.334977	0.339867	0.331188	0.333928	0.333907	0.328677
GSE40274_IRF4_VS_FOXP3_AND_IRF4_TRANSDUCED_ACTIVATED_CD4_TCELL_UP	http://www.gsea-msigdb.org/gsea/msigdb/cards/GSE40274_IRF4_VS_FOXP3_AND_IRF4_TRANSDUCED_ACTIVATED_CD4_TCELL_UP	6125, 2113, 9929, 88745, 3840, 283377, 254863, 226, 2782, 23133, 81704, 9219, 1069, 11260, 11344, 51272, 9217, 8826, 221178, 706, 283316, 79039, 9342, 1639, 9897, 55108, 5514, 51752, 23532, 9533, 1173, 9759, 64077, 6907, 3059, 4542, 54414, 56886, 9069, 440026, 1659, 58526, 10487, 9034, 653121, 83638, 6095, 7433, 25776, 1509, 3430, 3028, 9570, 7012, 10906, 11133, 6548, 7805, 29954, 23150, 389177, …	Mus musculus	Genes up-regulated in CD4 T conv over-expressing: IRF4 [GeneID=3662] versus IRF4 and FOXP3 [GeneID=3662;50943].	Fu W,Ergun A,Lu T,Hill JA,Haxhinasto S,Fassett MS,Gazit R,Adoro S,Glimcher L,Chan S,Kastner P,Rossi D,Collins JJ,Mathis D,Benoist C	22961053	Adaptive	0.340601	0.341996	0.339989	0.340768	0.341734	0.339462	0.342203	0.339459	0.337553	0.337084	0.338359	0.341626	0.345789	0.344195	0.342325	0.338918	0.337536	0.338995	0.334405	0.347765	0.343775
GSE41087_WT_VS_FOXP3_MUT_ANTI_CD3_CD28_STIM_CD4_TCELL_UP	http://www.gsea-msigdb.org/gsea/msigdb/cards/GSE41087_WT_VS_FOXP3_MUT_ANTI_CD3_CD28_STIM_CD4_TCELL_UP	4664, 467, 23013, 9143, 84942, 1438, 9260, 84271, 2791, 1474, 1729, 290, 9776, 9487, 8334, 28232, 57823, 1843, 7450, 51760, 9308, 6367, 50515, 5142, 80228, 5971, 1593, 10010, 3587, 3055, 8530, 6383, 3662, 6208, 2069, 388677, 2710, 330, 54812, 9242, 3134, 4048, 8106, 56605, 23035, 10921, 3108, 51232, 3123, 5338, 80765, 9647, 7128, 26253, 9120, 6648, 23338, 79136, 4014, 7422, 8842, 23351, 5739, 227…	Homo sapiens	Genes up-regulated in activated CD4 [GeneID=920] T cells expressing: wildtype versus mutant form of FOXP3 [GeneID=50943].	McMurchy AN,Gillies J,Gizzi MC,Riba M,Garcia-Manteiga JM,Cittaro D,Lazarevic D,Nunzio Di S,Piras IS,Bulfone A,Roncarolo MG,Stupka E,Bacchetta R,Levings MK	23169781	Adaptive	0.336732	0.352734	0.360614	0.34746	0.35612	0.351596	0.367489	0.328928	0.348671	0.351658	0.348504	0.366106	0.353399	0.365998	0.332297	0.35028	0.356713	0.35319	0.361827	0.35244	0.356549
GSE41176_UNSTIM_VS_ANTI_IGM_STIM_BCELL_1H_DN	http://www.gsea-msigdb.org/gsea/msigdb/cards/GSE41176_UNSTIM_VS_ANTI_IGM_STIM_BCELL_1H_DN	4046, 5175, 2124, 10577, 200315, 9976, 6165, 10875, 6890, 9121, 6141, 7045, 6134, 406, 55957, 55819, 23317, 51056, 51411, 4482, 79161, 27202, 9473, 2752, 2123, 6272, 23585, 51660, 51573, 8462, 10362, 8334, 51170, 51063, 10714, 10791, 54, 5095, 1318, 3627, 4332, 163486, 22846, 5698, 5720, 11096, 240, 4048, 57020, 1327, 6173, 30, 2517, 4938, 26100, 10023, 1052, 29099, 56913, 6772, 1374, 4671, 2650,…	Mus musculus	Genes down-regulated in B lymphocytes: untreated versus anti-IgM for 1h.	Shinohara H,Behar M,Inoue K,Hiroshima M,Yasuda T,Nagashima T,Kimura S,Sanjo H,Maeda S,Yumoto N,Ki S,Akira S,Sako Y,Hoffmann A,Kurosaki T,Okada-Hatakeyama M	24833394	Adaptive	0.336899	0.321467	0.323338	0.33817	0.313402	0.335389	0.329474	0.299188	0.327628	0.321111	0.343795	0.325149	0.322124	0.327338	0.310076	0.32508	0.326362	0.336882	0.327311	0.328787	0.321667
GSE41867_DAY6_EFFECTOR_VS_DAY30_MEMORY_CD8_TCELL_LCMV_ARMSTRONG_UP	http://www.gsea-msigdb.org/gsea/msigdb/cards/GSE41867_DAY6_EFFECTOR_VS_DAY30_MEMORY_CD8_TCELL_LCMV_ARMSTRONG_UP	286827, 221785, 9968, 2033, 80318, 3431, 83636, 220002, 3709, 54785, 126374, 8635, 81794, 8667, 5698, 83982, 79803, 9236, 79720, 10540, 3071, 9962, 8784, 9841, 3783, 6595, 3985, 4294, 3956, 2734, 2330, 83706, 5530, 84433, 91373, 11232, 4084, 55284, 27335, 2907, 8698, 3018, 7014, 2595, 166815, 5777, 5025, 7057, 393, 2932, 5927, 2029, 27134, 6282, 23646, 152007, 283897, 9744, 4758, 80017, 80774, 82…	Mus musculus	Genes up-regulated in CD8 T cells, acute infection with LCMV-Armstrong: effectors at day 6 versus memory at day 30.	Doering TA,Crawford A,Angelosanto JM,Paley MA,Ziegler CG,Wherry EJ	23159438	Adaptive	0.339313	0.319897	0.318602	0.323763	0.321529	0.323374	0.316425	0.336246	0.311314	0.31806	0.326226	0.321306	0.326877	0.324357	0.339273	0.320699	0.319714	0.330695	0.312917	0.323093	0.316841
GSE41978_ID2_KO_VS_ID2_KO_AND_BIM_KO_KLRG1_LOW_EFFECTOR_CD8_TCELL_DN	http://www.gsea-msigdb.org/gsea/msigdb/cards/GSE41978_ID2_KO_VS_ID2_KO_AND_BIM_KO_KLRG1_LOW_EFFECTOR_CD8_TCELL_DN	2197, 10691, 1072, 5315, 51728, 5501, 4282, 9349, 6728, 7316, 3001, 475, 1347, 29927, 9551, 375, 9703, 51692, 84823, 203068, 5552, 1938, 65125, 64220, 5025, 337867, 6430, 6651, 11151, 2551, 4904, 149603, 515, 10975, 6117, 5292, 9570, 54101, 10000, 6152, 6188, 2806, 79796, 6193, 2023, 10063, 3939, 2218, 6169, 3069, 79877, 3099, 5478, 6202, 71, 6143, 3676, 6124, 7511, 6189, 79036, 139735, 3090, 133…	Mus musculus	Genes down-regulated in KLRG1 low [GeneID=10219] CD8 T effector cells during infection: ID2 [GeneID=3398] knockout versus ID2 and BCL2L11 [GeneID=3398;10018] knockout.	Knell J,Best JA,Lind NA,Yang E,D'Cruz LM,Goldrath AW	23325888	Adaptive	0.471657	0.474159	0.474027	0.472608	0.475678	0.473132	0.473218	0.477153	0.473776	0.473065	0.475876	0.474119	0.473968	0.474304	0.471013	0.478221	0.476821	0.47242	0.475963	0.471709	0.470006
GSE41978_KLRG1_HIGH_VS_LOW_EFFECTOR_CD8_TCELL_DN	http://www.gsea-msigdb.org/gsea/msigdb/cards/GSE41978_KLRG1_HIGH_VS_LOW_EFFECTOR_CD8_TCELL_DN	7458, 26092, 7130, 100506736, 6210, 8200, 6547, 3619, 6198, 6231, 29999, 10487, 1138, 64895, 10975, 286151, 51142, 4175, 92591, 51105, 293, 6175, 79019, 6141, 1937, 55333, 64960, 6235, 6208, 5087, 6128, 6136, 4837, 8661, 5199, 7059, 6191, 22871, 10116, 10067, 11055, 5696, 6155, 8425, 3146, 1655, 55723, 6228, 1490, 6133, 6157, 6187, 71, 6125, 6169, 6391, 4744, 5111, 51560, 4158, 6176, 3781, 7726, …	Mus musculus	Genes down-regulated in CD8 T effector cells during infection: KLRG1 high [GeneID=10219] versus KLRG1 low [GeneID=10219].	Knell J,Best JA,Lind NA,Yang E,D'Cruz LM,Goldrath AW	23325888	Adaptive	0.400114	0.396257	0.39504	0.395721	0.394528	0.395178	0.398783	0.40252	0.395495	0.396751	0.398885	0.396648	0.39513	0.395922	0.395055	0.398233	0.400955	0.394964	0.398851	0.398044	0.392608
GSE42021_CD24HI_TREG_VS_CD24HI_TCONV_THYMUS_UP	http://www.gsea-msigdb.org/gsea/msigdb/cards/GSE42021_CD24HI_TREG_VS_CD24HI_TCONV_THYMUS_UP	2896, 79171, 4218, 6143, 83607, 6158, 1510, 129285, 65123, 64118, 10960, 5589, 5476, 539, 1676, 51529, 6015, 55388, 1890, 6183, 2953, 22808, 5810, 51501, 9733, 826, 51147, 6193, 10201, 4267, 138716, 53635, 10111, 27010, 578, 8497, 5479, 152217, 5694, 713, 25813, 4722, 51177, 9391, 64218, 5595, 4077, 10178, 57060, 5066, 3351, 4090, 170302, 5863, 2170, 84936, 719, 4125, 2872, 1211, 10062, 100134934…	Mus musculus	Genes up-regulated in CD42 high [GeneID=100133941] cells from thymus: T reg versus T conv.	Toker A,Engelbert D,Garg G,Polansky JK,Floess S,Miyao T,Baron U,Düber S,Geffers R,Giehr P,Schallenberg S,Kretschmer K,Olek S,Walter J,Weiss S,Hori S,Hamann A,Huehn J	23420886	Adaptive	0.326648	0.325591	0.324253	0.327769	0.321428	0.321404	0.323432	0.322082	0.321286	0.314433	0.320538	0.323379	0.334079	0.331128	0.335087	0.322241	0.32023	0.318807	0.317415	0.325059	0.327097
GSE42021_CD24INT_TREG_VS_CD24INT_TCONV_THYMUS_UP	http://www.gsea-msigdb.org/gsea/msigdb/cards/GSE42021_CD24INT_TREG_VS_CD24INT_TCONV_THYMUS_UP	2768, 8992, 5476, 51529, 84693, 10952, 11284, 2309, 1211, 3077, 54982, 9114, 1374, 7456, 166, 8497, 388558, 4066, 473, 4267, 7852, 129285, 84936, 5694, 79005, 2968, 647087, 1445, 53635, 84975, 719, 5805, 5595, 10608, 1611, 90355, 6726, 389203, 201163, 84105, 6446, 6480, 64781, 8535, 4722, 1019, 339, 26521, 5997, 5479, 5050, 51177, 26056, 1892, 64963, 83719, 7011, 6555, 114885, 5336, 7905, 10077, …	Mus musculus	Genes up-regulated in CD42 int [GeneID=100133941] cells from thymus: T reg versus T conv.	Toker A,Engelbert D,Garg G,Polansky JK,Floess S,Miyao T,Baron U,Düber S,Geffers R,Giehr P,Schallenberg S,Kretschmer K,Olek S,Walter J,Weiss S,Hori S,Hamann A,Huehn J	23420886	Adaptive	0.321925	0.309405	0.303685	0.313958	0.302874	0.307473	0.307625	0.306868	0.306655	0.297171	0.307348	0.305352	0.316444	0.314026	0.32631	0.305643	0.302739	0.304158	0.298736	0.311207	0.307645
GSE42021_CD24LO_TREG_VS_CD24LO_TCONV_THYMUS_DN	http://www.gsea-msigdb.org/gsea/msigdb/cards/GSE42021_CD24LO_TREG_VS_CD24LO_TCONV_THYMUS_DN	713, 259, 5694, 64118, 9581, 6183, 51529, 3297, 129285, 5709, 11123, 1510, 4218, 1676, 22808, 79171, 10616, 5589, 26121, 7919, 6143, 826, 4077, 6726, 151613, 5476, 339123, 11284, 3606, 2896, 578, 4682, 396, 9498, 5863, 2027, 8497, 57104, 2968, 8655, 7384, 1890, 5160, 1535, 9391, 2778, 6158, 1611, 6633, 5602, 10952, 6193, 51147, 145282, 6944, 8192, 91304, 11142, 10628, 4436, 5479, 10960, 7905, 513…	Mus musculus	Genes down-regulated in CD42 low [GeneID=100133941] cells from thymus: T reg versus T conv.	Toker A,Engelbert D,Garg G,Polansky JK,Floess S,Miyao T,Baron U,Düber S,Geffers R,Giehr P,Schallenberg S,Kretschmer K,Olek S,Walter J,Weiss S,Hori S,Hamann A,Huehn J	23420886	Adaptive	0.365729	0.368978	0.366362	0.371656	0.364691	0.363569	0.365381	0.362123	0.360796	0.354154	0.361322	0.365935	0.378366	0.37432	0.379136	0.363094	0.360971	0.360456	0.361018	0.364964	0.368336
GSE42021_TREG_PLN_VS_CD24HI_TREG_THYMUS_DN	http://www.gsea-msigdb.org/gsea/msigdb/cards/GSE42021_TREG_PLN_VS_CD24HI_TREG_THYMUS_DN	713, 152217, 10952, 2768, 65123, 9063, 27244, 29105, 2309, 408, 53635, 6726, 2896, 9114, 4066, 1611, 83719, 1445, 6143, 207, 339, 1374, 2975, 100134934, 10616, 57609, 6015, 11142, 6446, 5997, 10111, 7515, 283991, 8535, 51382, 64781, 4722, 10559, 10608, 6733, 81620, 5595, 7919, 51177, 54529, 5863, 7011, 54982, 1211, 2968, 22918, 2054, 1628, 55861, 118, 25771, 51147, 4077, 51669, 8799, 129285, 4267…	Mus musculus	Genes down-regulated in T reg: peripheral lymph nodes versus thymic CD24 high [GeneID=100133941].	Toker A,Engelbert D,Garg G,Polansky JK,Floess S,Miyao T,Baron U,Düber S,Geffers R,Giehr P,Schallenberg S,Kretschmer K,Olek S,Walter J,Weiss S,Hori S,Hamann A,Huehn J	23420886	Adaptive	0.318451	0.301764	0.295905	0.305703	0.297476	0.299176	0.296562	0.309904	0.296346	0.287037	0.296523	0.300161	0.310978	0.309003	0.329992	0.298668	0.292011	0.295037	0.287248	0.306962	0.300738
GSE42021_TREG_PLN_VS_CD24INT_TREG_THYMUS_DN	http://www.gsea-msigdb.org/gsea/msigdb/cards/GSE42021_TREG_PLN_VS_CD24INT_TREG_THYMUS_DN	7538, 4938, 51752, 567, 5359, 9235, 3431, 55332, 4615, 7052, 4170, 11074, 57205, 58472, 24138, 4940, 3105, 5720, 3669, 3437, 952, 5721, 80830, 3107, 3659, 55601, 8615, 10437, 65264, 3429, 9881, 4149, 5920, 79713, 3106, 5699, 3134, 5685, 3135, 9636, 64135, 373156, 3430, 103, 2633, 8638, 6737, 9246, 10133, 51056, 3959, 51131, 56951, 6772, 79751, 7133, 55905, 3428, 7903, 6672, 10379, 6890, 9111, 834…	Mus musculus	Genes down-regulated in T reg: peripheral lymph nodes versus thymic CD24 int [GeneID=100133941].	Toker A,Engelbert D,Garg G,Polansky JK,Floess S,Miyao T,Baron U,Düber S,Geffers R,Giehr P,Schallenberg S,Kretschmer K,Olek S,Walter J,Weiss S,Hori S,Hamann A,Huehn J	23420886	Adaptive	0.343466	0.428992	0.441825	0.453156	0.433625	0.447407	0.447887	0.336671	0.431646	0.457146	0.453203	0.440012	0.409606	0.424043	0.262789	0.432851	0.469892	0.452676	0.466315	0.419096	0.445372
GSE42088_2H_VS_24H_LEISHMANIA_INF_DC_UP	http://www.gsea-msigdb.org/gsea/msigdb/cards/GSE42088_2H_VS_24H_LEISHMANIA_INF_DC_UP	942, 5175, 2124, 3689, 59342, 3148, 427, 217, 397, 79887, 5912, 5997, 51170, 59307, 373156, 9445, 8635, 2058, 10961, 6451, 1441, 240, 10659, 10123, 51660, 4048, 2123, 6039, 2203, 79890, 55819, 7077, 3459, 517, 1831, 3109, 219654, 831, 3115, 2990, 2185, 9314, 9208, 3385, 7045, 120, 4615, 9936, 23406, 200315, 728, 50488, 5355, 51614, 83716, 706, 7086, 2876, 23646, 2219, 79095, 64127, 929, 5829, 404…	Homo sapiens	Genes up-regulated in dendritic cells infected by Leishmania major: 2h versus 24h.	Favila MA,Geraci NS,Zeng E,Harker B,Condon D,Cotton RN,Jayakumar A,Tripathi V,McDowell MA	24808365	Innate	0.464587	0.426527	0.427314	0.43799	0.423256	0.437284	0.427106	0.443077	0.424584	0.417046	0.441266	0.425813	0.444539	0.439214	0.466192	0.432338	0.420387	0.432489	0.41656	0.438843	0.425143
GSE42088_UNINF_VS_LEISHMANIA_INF_DC_24H_UP	http://www.gsea-msigdb.org/gsea/msigdb/cards/GSE42088_UNINF_VS_LEISHMANIA_INF_DC_24H_UP	9647, 23112, 10123, 3727, 22906, 1831, 50488, 5757, 64581, 59307, 5997, 23526, 9488, 5018, 1843, 79887, 3930, 9208, 27128, 6867, 54436, 3643, 3587, 7086, 8522, 3148, 2185, 5175, 9764, 1975, 942, 6448, 3646, 3635, 64847, 969, 5983, 10365, 9314, 10659, 83955, 7538, 4122, 2058, 2124, 427, 271, 5165, 10614, 83452, 9473, 4179, 4126, 22, 819, 59342, 54946, 2123, 79364, 55568, 5912, 3689, 3108, 6430, 69…	Homo sapiens	Genes up-regulated in dendritic cells: untreated versus 24h after infection of Leishmania major.	Favila MA,Geraci NS,Zeng E,Harker B,Condon D,Cotton RN,Jayakumar A,Tripathi V,McDowell MA	24808365	Innate	0.360694	0.312111	0.310727	0.315549	0.31182	0.318149	0.304986	0.355071	0.308824	0.306942	0.324611	0.310181	0.323904	0.319812	0.367938	0.32259	0.306808	0.321593	0.298517	0.321287	0.303681
GSE42088_UNINF_VS_LEISHMANIA_INF_DC_2H_DN	http://www.gsea-msigdb.org/gsea/msigdb/cards/GSE42088_UNINF_VS_LEISHMANIA_INF_DC_2H_DN	2219, 1441, 3385, 10123, 200315, 2124, 1997, 79890, 51386, 3148, 11314, 59307, 83716, 8665, 6209, 6159, 8021, 969, 6169, 689, 671, 2354, 6207, 2353, 1880, 6154, 57132, 7056, 6152, 9592, 8667, 240, 5165, 4736, 4666, 4929, 6155, 9314, 83955, 7538, 6205, 8638, 3164, 54997, 7099, 9045, 79974, 6161, 6428, 6146, 1524, 1052, 51744, 56905, 6275, 6036, 1396, 6167, 6129, 2000, 5204, 6204, 10399, 1937, 2977…	Homo sapiens	Genes down-regulated in dendritic cells: untreated versus 2h after infection of Leishmania major.	Favila MA,Geraci NS,Zeng E,Harker B,Condon D,Cotton RN,Jayakumar A,Tripathi V,McDowell MA	24808365	Innate	0.436372	0.39876	0.400865	0.4118	0.40186	0.411848	0.398862	0.426878	0.393963	0.394528	0.415338	0.400103	0.418118	0.407642	0.436838	0.403912	0.400125	0.408747	0.39447	0.410366	0.398529
GSE42088_UNINF_VS_LEISHMANIA_INF_DC_4H_DN	http://www.gsea-msigdb.org/gsea/msigdb/cards/GSE42088_UNINF_VS_LEISHMANIA_INF_DC_4H_DN	7852, 1843, 3385, 6144, 1441, 3727, 3119, 79890, 219654, 6205, 4846, 6160, 84124, 3137, 29997, 1198, 6135, 23710, 1831, 694, 5366, 1975, 6207, 10365, 9730, 1937, 114034, 6132, 3148, 25976, 8667, 951, 8897, 6430, 51386, 969, 200315, 57132, 9595, 6217, 1997, 9846, 7311, 6169, 3384, 54861, 63976, 8698, 166, 900, 689, 2197, 57018, 6129, 4929, 4601, 6167, 293, 4666, 3115, 8314, 51187, 6161, 93144, 615…	Homo sapiens	Genes down-regulated in dendritic cells: untreated versus 4h after infection of Leishmania major.	Favila MA,Geraci NS,Zeng E,Harker B,Condon D,Cotton RN,Jayakumar A,Tripathi V,McDowell MA	24808365	Innate	0.44104	0.416386	0.417567	0.426173	0.419606	0.422599	0.416177	0.435521	0.41382	0.411945	0.426532	0.415609	0.430892	0.424417	0.435572	0.420029	0.416876	0.423484	0.414077	0.426101	0.414567
GSE43260_BTLA_POS_VS_NEG_INTRATUMORAL_CD8_TCELL_UP	http://www.gsea-msigdb.org/gsea/msigdb/cards/GSE43260_BTLA_POS_VS_NEG_INTRATUMORAL_CD8_TCELL_UP	9535, 10626, 5252, 6184, 23223, 10553, 54732, 1857, 4864, 3695, 9114, 967, 5238, 6286, 1164, 6428, 5713, 7184, 9454, 2205, 7415, 9874, 58528, 5928, 302, 10105, 2923, 9853, 4000, 2203, 6238, 7419, 115353, 90411, 9601, 4854, 3192, 11014, 9871, 2012, 1981, 706, 7328, 2647, 23760, 9817, 55651, 6811, 6675, 5306, 226, 115, 23192, 11047, 2219, 11006, 51020, 3073, 1535, 4713, 7016, 64061, 2730, 10457, 59…	Homo sapiens	Genes up-regulated in tumor-infiltrating CD8 T cells: BTLA+ [GeneID=151888] versus BTLA- [GeneID=151888].	Haymaker CL,Wu RC,Ritthipichai K,Bernatchez C,Forget MA,Chen JQ,Liu H,Wang E,Marincola F,Hwu P,Radvanyi LG	26405566	Adaptive	0.337996	0.368531	0.364992	0.368134	0.364156	0.366522	0.368864	0.32746	0.372806	0.366702	0.357253	0.364758	0.362625	0.364412	0.342326	0.358575	0.361229	0.360908	0.366267	0.364349	0.371878
GSE45837_WT_VS_GFI1_KO_PDC_DN	http://www.gsea-msigdb.org/gsea/msigdb/cards/GSE45837_WT_VS_GFI1_KO_PDC_DN	10235, 8625, 5300, 10961, 10969, 9600, 1632, 28956, 4174, 5435, 4695, 56882, 11331, 5878, 4701, 3028, 6418, 163, 10095, 93974, 2316, 6942, 653784, 3097, 6647, 1209, 1652, 309, 51693, 8721, 51690, 191, 80097, 10589, 11129, 516, 1351, 22818, 2521, 79629, 10960, 57446, 2109, 8717, 51329, 3476, 3858, 114034, 54539, 5715, 79622, 64976, 51107, 51295, 126299, 1677, 79034, 29098, 293, 6733, 11344, 81552,…	Mus musculus	Genes down-regulated in plasmacytoid dendritic cells: wildtype versus GFI1 [GeneID=2672] knockout.	Chow KT,Schulz D,McWhirter SM,Schlissel MS	24086657	Innate	0.352077	0.370578	0.364239	0.373124	0.367929	0.357939	0.366944	0.345363	0.365582	0.35155	0.354611	0.366473	0.377105	0.375984	0.365014	0.359436	0.361225	0.352014	0.363897	0.367081	0.369133
GSE5099_CLASSICAL_M1_VS_ALTERNATIVE_M2_MACROPHAGE_UP	http://www.gsea-msigdb.org/gsea/msigdb/cards/GSE5099_CLASSICAL_M1_VS_ALTERNATIVE_M2_MACROPHAGE_UP	64848, 1522, 129804, 64135, 29997, 288, 26119, 26053, 55824, 55718, 80853, 6160, 169834, 203328, 29125, 10947, 4792, 54981, 23521, 58472, 962, 6137, 57169, 824, 7564, 6159, 9870, 80833, 9663, 54849, 22821, 64375, 11174, 1236, 401505, 7277, 1514, 59339, 10519, 57713, 6136, 10384, 54931, 2517, 143098, 221178, 389203, 28512, 8821, 7294, 55030, 55364, 155038, 23526, 81619, 3135, 27074, 9790, 694, 169…	Homo sapiens	Genes up-regulated in macrophages: classical (M1) versus alternative (M2).	Martinez FO,Gordon S,Locati M,Mantovani A	17082649	Innate	0.360752	0.347623	0.348419	0.360044	0.352751	0.355221	0.354454	0.359015	0.348656	0.349055	0.359655	0.355743	0.351831	0.358232	0.347048	0.35674	0.357537	0.36084	0.348493	0.35822	0.349514
GSE5099_DAY3_VS_DAY7_MCSF_TREATED_MACROPHAGE_UP	http://www.gsea-msigdb.org/gsea/msigdb/cards/GSE5099_DAY3_VS_DAY7_MCSF_TREATED_MACROPHAGE_UP	5996, 65018, 55824, 114926, 65003, 6124, 80305, 113419, 10591, 65977, 164, 203328, 64848, 57577, 6160, 4860, 9294, 3695, 5151, 6277, 169981, 93144, 57463, 5204, 1514, 6188, 6137, 196264, 10384, 8665, 57447, 7775, 55700, 1635, 2043, 55333, 80853, 54849, 27086, 51114, 54741, 64135, 6208, 3635, 134637, 7277, 64777, 6494, 962, 3107, 65267, 23503, 23378, 80153, 659, 7097, 90204, 91300, 55893, 8453, 20…	Homo sapiens	Genes up-regulated upon CSF1 [GeneID=1435] treatment: monocytes (3 days) versus macrophages (7 days).	Martinez FO,Gordon S,Locati M,Mantovani A	17082649	Innate	0.342511	0.331696	0.332821	0.341878	0.335769	0.339495	0.335493	0.340714	0.333451	0.333742	0.342417	0.336171	0.337234	0.335348	0.33537	0.338089	0.337696	0.341735	0.330439	0.340708	0.332854
GSE6259_DEC205_POS_DC_VS_CD8_TCELL_UP	http://www.gsea-msigdb.org/gsea/msigdb/cards/GSE6259_DEC205_POS_DC_VS_CD8_TCELL_UP	640, 2495, 1175, 6001, 1725, 57804, 11201, 55845, 1466, 5547, 201895, 302, 8470, 27075, 286676, 6415, 6902, 2790, 51302, 957, 2746, 10101, 57410, 51650, 51177, 51082, 221154, 847, 84532, 85013, 56674, 145567, 3661, 81622, 51108, 1445, 5576, 5636, 391, 55593, 132160, 84102, 1368, 93082, 11345, 10978, 145226, 54558, 27089, 2874, 4005, 27230, 8879, 57228, 54463, 11151, 53916, 7846, 10589, 79656, 644…	Mus musculus	Genes up-regulated in splenic DEC205+ dendritic cells versus CD8 T cells.	Dudziak D,Kamphorst AO,Heidkamp GF,Buchholz VR,Trumpfheller C,Yamazaki S,Cheong C,Liu K,Lee HW,Park CG,Steinman RM,Nussenzweig MC	17204652	Adaptive+Innate	0.344047	0.329792	0.329745	0.335369	0.330885	0.331852	0.33958	0.334198	0.330408	0.329007	0.33655	0.333179	0.334893	0.336773	0.344267	0.330949	0.33289	0.327867	0.336021	0.33603	0.328284
GSE6269_FLU_VS_E_COLI_INF_PBMC_UP	http://www.gsea-msigdb.org/gsea/msigdb/cards/GSE6269_FLU_VS_E_COLI_INF_PBMC_UP	26010, 64755, 2011, 11274, 6046, 51291, 6614, 10581, 4849, 3959, 4967, 1981, 9810, 10410, 9761, 811, 4599, 10561, 7454, 3428, 8519, 23334, 23070, 6185, 10964, 50813, 7009, 30827, 10945, 9749, 10603, 8820, 2801, 7791, 7094, 55026, 5610, 81, 57130, 6464, 9220, 10475, 396, 9733, 54739, 5315, 10197, 2537, 825, 2771, 9830, 3106, 55008, 51290, 9711, 23131, 90379, 5813, 4939, 3430, 91543, 54676, 7297, 4…	Homo sapiens	Genes up-regulated in comparison of peripheral blood mononuclear cells (PBMC) from patients with acute influenza infection versus PBMC from patients with acute E. coli infection.	Ramilo O,Allman W,Chung W,Mejias A,Ardura M,Glaser C,Wittkowski KM,Piqueras B,Banchereau J,Palucka AK,Chaussabel D.	17105821	PBMC	0.335067	0.382327	0.386844	0.403332	0.390898	0.397443	0.39333	0.33687	0.380368	0.405643	0.401941	0.38185	0.380559	0.377208	0.283857	0.388574	0.408853	0.402989	0.400676	0.380427	0.399963
GSE6269_FLU_VS_STAPH_AUREUS_INF_PBMC_DN	http://www.gsea-msigdb.org/gsea/msigdb/cards/GSE6269_FLU_VS_STAPH_AUREUS_INF_PBMC_DN	3958, 1845, 6924, 3557, 6386, 133, 9802, 7077, 7791, 140885, 4354, 665, 1667, 6280, 5329, 54472, 353514, 290, 645, 6279, 2209, 2769, 8804, 23755, 375, 8754, 6256, 127544, 967, 948, 84981, 5538, 5341, 7090, 2000, 6648, 79143, 7030, 334, 55640, 5265, 5552, 9741, 10855, 4084, 2752, 10043, 10105, 58528, 8775, 5355, 2495, 729659, 9021, 28232, 51257, 6583, 3084, 6272, 1438, 9811, 1508, 3920, 1026, 1097…	Homo sapiens	Genes down-regulated in comparison of peripheral blood mononuclear cells (PBMC) from healthy donors versus PBMC from patients with acute S. aureus infection.	Ramilo O,Allman W,Chung W,Mejias A,Ardura M,Glaser C,Wittkowski KM,Piqueras B,Banchereau J,Palucka AK,Chaussabel D.	17105821	PBMC	0.339444	0.37692	0.387365	0.388619	0.374649	0.390982	0.39362	0.306713	0.380148	0.380413	0.374321	0.38596	0.377011	0.384975	0.349852	0.360208	0.377448	0.381778	0.387173	0.378116	0.393021
GSE6269_HEALTHY_VS_FLU_INF_PBMC_UP	http://www.gsea-msigdb.org/gsea/msigdb/cards/GSE6269_HEALTHY_VS_FLU_INF_PBMC_UP	54681, 9827, 2027, 5859, 388969, 2145, 8881, 2308, 57326, 6124, 6206, 6146, 51386, 79960, 207032, 2744, 8398, 6234, 738, 439992, 5624, 150967, 2168, 51149, 27044, 6122, 10235, 6139, 4249, 755, 5498, 7311, 64781, 55727, 57446, 23180, 1327, 6208, 10147, 9692, 50717, 51008, 84747, 7329, 8293, 55692, 6125, 8664, 1937, 9349, 472, 27352, 4301, 27065, 6189, 9184, 56941, 6134, 6152, 51372, 1819, 6418, 51…	Homo sapiens	Genes up-regulated in comparison of peripheral blood mononuclear cells (PBMC) from healthy donors versus PBMC from patients with acute influenza infection.	Ramilo O,Allman W,Chung W,Mejias A,Ardura M,Glaser C,Wittkowski KM,Piqueras B,Banchereau J,Palucka AK,Chaussabel D.	17105821	PBMC	0.336931	0.300096	0.294441	0.297666	0.301147	0.298781	0.291569	0.348963	0.291157	0.290686	0.307578	0.297018	0.309606	0.301447	0.345702	0.307661	0.290323	0.307932	0.282047	0.308796	0.292467
GSE9006_HEALTHY_VS_TYPE_1_DIABETES_PBMC_1MONTH_POST_DX_UP	http://www.gsea-msigdb.org/gsea/msigdb/cards/GSE9006_HEALTHY_VS_TYPE_1_DIABETES_PBMC_1MONTH_POST_DX_UP	6184, 4670, 50, 3146, 11221, 5062, 55173, 3192, 9601, 26578, 3703, 2547, 54855, 6294, 2746, 2313, 58533, 191, 71, 5928, 22850, 2923, 22872, 8531, 9860, 3313, 10097, 6421, 10313, 7534, 10294, 5935, 1654, 8672, 1536, 5094, 4478, 7812, 23471, 8459, 7071, 9802, 2821, 4957, 8774, 6891, 150094, 969, 8073, 14, 5591, 3188, 51295, 6659, 10236, 8540, 9589, 821, 220988, 10921, 22919, 1314, 23204, 1810, 5558…	Homo sapiens	Genes up-regulated in comparison of peripheral blood mononuclear cells (PBMC) from healthy donors versus PBMCs from patients with type 1 diabetes at 1 month after the diagnosis.	Kaizer EC,Glaser CL,Chaussabel D,Banchereau J,Pascual V,White PC.	17595242	PBMC	0.367942	0.380002	0.383407	0.376109	0.386216	0.379906	0.390472	0.36786	0.388485	0.386885	0.377182	0.383529	0.376501	0.381014	0.361603	0.381025	0.385347	0.379142	0.385818	0.386439	0.383714
GSE9006_HEALTHY_VS_TYPE_1_DIABETES_PBMC_4MONTH_POST_DX_UP	http://www.gsea-msigdb.org/gsea/msigdb/cards/GSE9006_HEALTHY_VS_TYPE_1_DIABETES_PBMC_4MONTH_POST_DX_UP	22850, 4792, 6421, 55743, 4670, 93487, 6612, 9601, 5062, 7805, 84124, 3192, 6184, 10097, 2746, 150094, 53339, 7071, 8459, 124801, 5935, 1390, 3837, 4478, 26574, 3313, 26578, 26986, 2923, 9444, 2752, 9997, 23764, 2810, 2547, 10140, 22919, 7128, 3091, 1808, 10313, 54541, 9262, 4791, 8932, 27020, 8531, 663, 969, 11221, 80380, 10994, 113457, 3188, 9688, 8553, 23300, 5295, 5094, 80895, 23313, 7534, 15…	Homo sapiens	Genes up-regulated in comparison of peripheral blood mononuclear cells (PBMC) from healthy donors versus PBMCs from patients with type 1 diabetes at 4 month after the diagnosis.	Kaizer EC,Glaser CL,Chaussabel D,Banchereau J,Pascual V,White PC.	17595242	PBMC	0.360294	0.383213	0.387775	0.379186	0.386232	0.383429	0.394632	0.355374	0.391571	0.389597	0.377397	0.387923	0.377126	0.383057	0.351673	0.380115	0.388873	0.379463	0.392505	0.38476	0.389117
GSE9006_HEALTHY_VS_TYPE_2_DIABETES_PBMC_AT_DX_UP	http://www.gsea-msigdb.org/gsea/msigdb/cards/GSE9006_HEALTHY_VS_TYPE_2_DIABETES_PBMC_AT_DX_UP	22913, 81619, 115939, 10262, 7351, 8721, 9377, 56949, 517, 80895, 353, 26528, 4717, 5699, 8683, 10589, 3190, 6881, 3192, 5546, 6184, 2874, 9092, 5585, 4714, 6182, 124801, 11333, 4501, 27090, 10948, 64236, 79095, 5605, 10204, 6399, 8175, 4849, 4841, 55049, 10250, 689, 1622, 22850, 9667, 54555, 2746, 28952, 5725, 57447, 5062, 513, 2923, 60314, 11100, 11047, 51157, 64708, 9907, 54998, 55038, 7157, 5…	Homo sapiens	Genes up-regulated in comparison of peripheral blood mononuclear cells (PBMC) from healthy donors versus PBMCs from patients with type 2 diabetes at the time of diagnosis.	Kaizer EC,Glaser CL,Chaussabel D,Banchereau J,Pascual V,White PC.	17595242	PBMC	0.409163	0.413829	0.406397	0.414734	0.405317	0.404541	0.409811	0.406992	0.410208	0.389833	0.397724	0.411096	0.421326	0.418646	0.416892	0.406184	0.401333	0.402658	0.399839	0.414978	0.412795
GSE9006_TYPE_1_DIABETES_AT_DX_VS_1MONTH_POST_DX_PBMC_UP	http://www.gsea-msigdb.org/gsea/msigdb/cards/GSE9006_TYPE_1_DIABETES_AT_DX_VS_1MONTH_POST_DX_PBMC_UP	9601, 55743, 1025, 14, 6184, 5292, 50, 57418, 71, 1654, 640, 51343, 6294, 29933, 7852, 4723, 7184, 91304, 4957, 7384, 2923, 2821, 7165, 79228, 3313, 3309, 8733, 3703, 9667, 3178, 677, 2630, 5935, 2130, 28952, 55324, 659, 56904, 1017, 5806, 26146, 10313, 11014, 5479, 22820, 9709, 2746, 54541, 382, 3192, 2936, 81619, 3148, 9092, 8870, 81620, 1535, 9802, 22919, 7534, 5531, 22872, 10525, 23151, 2752,…	Homo sapiens	Genes up-regulated in comparison of peripheral blood mononuclear cells (PBMC) from patients with type 1 diabetes at the time of the diagnosis versus those at 1 month later.	Kaizer EC,Glaser CL,Chaussabel D,Banchereau J,Pascual V,White PC.	17595242	PBMC	0.365054	0.388335	0.387176	0.385772	0.38729	0.382601	0.39467	0.359969	0.384314	0.380398	0.375464	0.389541	0.390939	0.391954	0.372803	0.377341	0.384851	0.378402	0.384107	0.390356	0.392245
GSE9006_TYPE_1_DIABETES_AT_DX_VS_4MONTH_POST_DX_PBMC_UP	http://www.gsea-msigdb.org/gsea/msigdb/cards/GSE9006_TYPE_1_DIABETES_AT_DX_VS_4MONTH_POST_DX_PBMC_UP	9601, 226, 3188, 7165, 7852, 2630, 23223, 1025, 64374, 1890, 1509, 55743, 54541, 4723, 6184, 2773, 1831, 3385, 640, 4791, 23313, 3313, 10221, 7805, 22919, 1390, 28952, 14, 6421, 22850, 2354, 10994, 6446, 22827, 10970, 51005, 10420, 26155, 9935, 5806, 5935, 93487, 22820, 9667, 4170, 3726, 2746, 9092, 9688, 2752, 4792, 5277, 4082, 8733, 10135, 84124, 124801, 374, 1654, 7384, 8651, 7378, 81876, 1031…	Homo sapiens	Genes up-regulated in comparison of peripheral blood mononuclear cells (PBMC) from patients with type 1 diabetes at the time of the diagnosis versus those at 4 months later.	Kaizer EC,Glaser CL,Chaussabel D,Banchereau J,Pascual V,White PC.	17595242	PBMC	0.325834	0.36722	0.373497	0.366042	0.370917	0.366768	0.379994	0.319777	0.366586	0.359189	0.353155	0.37453	0.37173	0.371092	0.338493	0.353147	0.363566	0.358631	0.372437	0.362611	0.379755
GSE9006_TYPE_1_VS_TYPE_2_DIABETES_PBMC_AT_DX_UP	http://www.gsea-msigdb.org/gsea/msigdb/cards/GSE9006_TYPE_1_VS_TYPE_2_DIABETES_PBMC_AT_DX_UP	5790, 10235, 115939, 64236, 65108, 11047, 8525, 27090, 5216, 22913, 10227, 738, 56904, 26528, 6881, 7157, 254531, 81619, 11140, 11333, 9092, 54815, 309, 9973, 57473, 5900, 59307, 1025, 517, 6182, 23265, 9667, 11007, 29901, 28952, 10961, 11151, 56949, 8815, 65990, 150726, 975, 10607, 81890, 25855, 1265, 27338, 9524, 57418, 54998, 26121, 57130, 2874, 3265, 6636, 26155, 55038, 27339, 5546, 27440, 79…	Homo sapiens	Genes up-regulated in peripheral blood mononuclear cells (PBMC) from patients with type 1 diabetes at the time of diagnosis versus those with type 2 diabetes at the time of diagnosis.	Kaizer EC,Glaser CL,Chaussabel D,Banchereau J,Pascual V,White PC.	17595242	PBMC	0.369298	0.374325	0.365539	0.37419	0.3676	0.362133	0.365555	0.374246	0.36342	0.343235	0.355228	0.368725	0.389552	0.380658	0.384879	0.362944	0.359788	0.360924	0.353872	0.374392	0.373713
GSE9601_UNTREATED_VS_PI3K_INHIBITOR_TREATED_HCMV_INF_MONOCYTE_UP	http://www.gsea-msigdb.org/gsea/msigdb/cards/GSE9601_UNTREATED_VS_PI3K_INHIBITOR_TREATED_HCMV_INF_MONOCYTE_UP	168537, 8360, 55159, 79980, 10428, 11113, 9901, 4627, 7942, 6169, 6749, 6699, 59342, 10992, 6867, 3024, 3936, 22974, 51593, 5264, 156, 57602, 30827, 3151, 84687, 6653, 92799, 6235, 2962, 51372, 309, 10946, 23559, 5605, 4201, 5692, 5871, 5155, 8361, 79016, 752, 8938, 868, 7185, 5704, 4172, 23205, 4904, 4084, 4542, 27145, 1487, 84726, 151903, 115361, 146206, 94240, 11004, 29123, 622, 10379, 84766, …	Homo sapiens	Genes up-regulated in monocytes after HCMV infection: untreated versus Ly294002 [PubChem=3973].	Chan G,Bivins-Smith ER,Smith MS,Yurochko AD	18003728	Innate	0.383	0.384315	0.380254	0.387617	0.383387	0.377308	0.377824	0.379189	0.373986	0.367531	0.37561	0.382992	0.395111	0.392124	0.385432	0.379235	0.378986	0.379894	0.372973	0.382658	0.383632
GSE9650_EFFECTOR_VS_EXHAUSTED_CD8_TCELL_UP	http://www.gsea-msigdb.org/gsea/msigdb/cards/GSE9650_EFFECTOR_VS_EXHAUSTED_CD8_TCELL_UP	10542, 64981, 64218, 1032, 6510, 388695, 1994, 6251, 6730, 81558, 6732, 23157, 6945, 6302, 138716, 11140, 65983, 7074, 23625, 27143, 2113, 10921, 8636, 309, 11344, 8315, 3384, 5719, 729230, 8893, 23582, 1611, 8907, 3687, 60526, 8662, 29979, 3821, 5635, 8807, 3290, 22914, 1622, 51316, 284194, 2872, 3059, 27257, 2213, 152007, 80148, 119504, 54, 5558, 51176, 197370, 5875, 57175, 10469, 81617, 2683, …	Mus musculus	Genes up-regulated in comparison of effector CD8 T cells versus exhausted CD8 T cells.	Wherry EJ,Ha SJ,Kaech SM,Haining WN,Sarkar S,Kalia V,Subramaniam S,Blattman JN,Barber DL,Ahmed R.	17950003	Adaptive	0.332315	0.333212	0.330692	0.333407	0.328533	0.3283	0.333774	0.328999	0.331418	0.323192	0.329224	0.330696	0.335888	0.337291	0.333846	0.329173	0.331995	0.323491	0.329129	0.334725	0.332469
GSE9650_EXHAUSTED_VS_MEMORY_CD8_TCELL_DN	http://www.gsea-msigdb.org/gsea/msigdb/cards/GSE9650_EXHAUSTED_VS_MEMORY_CD8_TCELL_DN	3575, 2760, 54808, 54093, 2113, 51617, 11202, 51316, 3695, 11344, 55156, 22914, 10140, 4155, 6239, 10788, 23358, 2739, 197370, 1523, 1994, 8807, 60481, 2353, 5293, 2091, 301, 54534, 8443, 308, 55568, 3032, 7091, 54998, 10694, 9375, 6302, 3570, 5635, 399665, 51433, 51669, 84299, 388695, 1965, 6595, 387, 11261, 896, 10209, 84313, 54, 28232, 119504, 960, 8407, 5579, 6489, 23765, 23367, 1606, 10575, …	Mus musculus	Genes down-regulated in comparison of exhausted CD8 T cells versus memory CD8 T cells.	Wherry EJ,Ha SJ,Kaech SM,Haining WN,Sarkar S,Kalia V,Subramaniam S,Blattman JN,Barber DL,Ahmed R.	17950003	Adaptive	0.35592	0.356571	0.356926	0.355283	0.358105	0.354429	0.359572	0.356066	0.357467	0.354578	0.357503	0.357722	0.357422	0.359072	0.354875	0.357221	0.358499	0.35152	0.356341	0.362084	0.355861
GSE9650_NAIVE_VS_EXHAUSTED_CD8_TCELL_UP	http://www.gsea-msigdb.org/gsea/msigdb/cards/GSE9650_NAIVE_VS_EXHAUSTED_CD8_TCELL_UP	399665, 3337, 11202, 51433, 79009, 5293, 2760, 3615, 3241, 51316, 80230, 5579, 4155, 3704, 2934, 9410, 2022, 6304, 3695, 84309, 11344, 388695, 79918, 60481, 222229, 3983, 3998, 7266, 79144, 10767, 55156, 8662, 3783, 6480, 157695, 26985, 2739, 7006, 79064, 23787, 3073, 10196, 119504, 6945, 6184, 1965, 1266, 10014, 80148, 219899, 28232, 9643, 1606, 7264, 11137, 23358, 894, 1644, 9641, 55544, 5884, …	Mus musculus	Genes up-regulated in comparison of naive CD8 T cells versus exhausted CD8 T cells.	Wherry EJ,Ha SJ,Kaech SM,Haining WN,Sarkar S,Kalia V,Subramaniam S,Blattman JN,Barber DL,Ahmed R.	17950003	Adaptive	0.321073	0.322349	0.320258	0.316933	0.318591	0.317765	0.322979	0.323473	0.327312	0.319172	0.318602	0.320184	0.314849	0.321226	0.322048	0.321692	0.320164	0.315634	0.319887	0.32556	0.318703
GSE9988_ANTI_TREM1_AND_LPS_VS_CTRL_TREATED_MONOCYTES_DN	http://www.gsea-msigdb.org/gsea/msigdb/cards/GSE9988_ANTI_TREM1_AND_LPS_VS_CTRL_TREATED_MONOCYTES_DN	23625, 10550, 55700, 131474, 90231, 123920, 7096, 90427, 51621, 79142, 23067, 9960, 10106, 54440, 8289, 1436, 162427, 27166, 1445, 5049, 4297, 51696, 22992, 23326, 162417, 9815, 10023, 27106, 10095, 54878, 23031, 5813, 867, 126282, 8427, 754, 4542, 54458, 9473, 23014, 64943, 5978, 80262, 5499, 55625, 2783, 84271, 26100, 3587, 29068, 57680, 11337, 25962, 80301, 221955, 25853, 54838, 284370, 80335,…	Homo sapiens	Genes down-regulated in comparison of monocytes treated with anti-TREM1 [GeneID=54210] and 5000 ng/ml LPS (TLR4 agonist) versus monocytes treated with control IgG.	Dower K,Ellis DK,Saraf K,Jelinsky SA,Lin LL.	18292579	Innate	0.388105	0.340876	0.338474	0.342681	0.343304	0.34346	0.348447	0.37205	0.338174	0.338477	0.348431	0.344079	0.354038	0.355797	0.387485	0.344135	0.338223	0.345828	0.332452	0.358608	0.339271
GSE9988_ANTI_TREM1_AND_LPS_VS_VEHICLE_TREATED_MONOCYTES_DN	http://www.gsea-msigdb.org/gsea/msigdb/cards/GSE9988_ANTI_TREM1_AND_LPS_VS_VEHICLE_TREATED_MONOCYTES_DN	10287, 64943, 11337, 7096, 123920, 11344, 65108, 10869, 8428, 9595, 57215, 391, 56970, 22809, 6613, 2022, 5451, 23067, 79626, 90427, 221955, 6389, 27166, 23533, 2023, 51063, 9641, 2783, 7529, 5813, 7852, 202309, 5660, 83593, 219972, 2896, 54440, 84687, 10550, 170954, 58191, 8655, 7045, 1192, 25778, 864, 10126, 6195, 2359, 58504, 5879, 408, 1445, 84440, 4542, 2137, 27327, 10023, 80818, 23406, 5499…	Homo sapiens	Genes down-regulated in comparison of monocytes treated with anti-TREM1 [GeneID=54210] and 5000 ng/ml LPS (TLR4 agonist) versus untreated monocytes.	Dower K,Ellis DK,Saraf K,Jelinsky SA,Lin LL.	18292579	Innate	0.443112	0.403548	0.400531	0.409646	0.401757	0.405922	0.41075	0.419864	0.399565	0.394951	0.407266	0.407152	0.419555	0.419456	0.446408	0.401413	0.396486	0.40838	0.393648	0.417609	0.403606
GSE9988_ANTI_TREM1_VS_ANTI_TREM1_AND_LPS_MONOCYTE_UP	http://www.gsea-msigdb.org/gsea/msigdb/cards/GSE9988_ANTI_TREM1_VS_ANTI_TREM1_AND_LPS_MONOCYTE_UP	55361, 10628, 5914, 10437, 84868, 5499, 10105, 11337, 219855, 51422, 29959, 10134, 22856, 54458, 29982, 126364, 5912, 83877, 11344, 115761, 80301, 10970, 27128, 7046, 10993, 57192, 58190, 282969, 80262, 7584, 7532, 10170, 29946, 5813, 10193, 867, 1912, 55700, 9682, 1453, 7323, 262, 226, 7693, 79142, 148479, 8930, 84895, 51177, 10160, 9467, 1656, 29934, 9046, 84858, 27439, 29950, 7096, 23307, 1094…	Homo sapiens	Genes up-regulated in comparison of monocytes treated with anti-TREM1 [GeneID=54210] versus monocytes treated with anti-TREM1 [GeneID=54210] and 5000 ng/ml LPS (TLR4 agonist).	Dower K,Ellis DK,Saraf K,Jelinsky SA,Lin LL.	18292579	Innate	0.350753	0.369232	0.364276	0.369852	0.360714	0.363956	0.369225	0.336504	0.373025	0.36346	0.359259	0.362904	0.364892	0.367998	0.352317	0.362517	0.35927	0.355214	0.366752	0.368712	0.369857
GSE9988_ANTI_TREM1_VS_CTRL_TREATED_MONOCYTES_DN	http://www.gsea-msigdb.org/gsea/msigdb/cards/GSE9988_ANTI_TREM1_VS_CTRL_TREATED_MONOCYTES_DN	23625, 754, 90427, 27166, 51621, 4088, 23067, 10106, 10550, 57136, 54440, 2022, 5049, 7048, 3055, 3611, 5293, 25942, 55700, 54838, 408, 10859, 123920, 1432, 64834, 4297, 9815, 1445, 64784, 57591, 6867, 51780, 10023, 27106, 90231, 3068, 1849, 50485, 4542, 26100, 29068, 9473, 91748, 3071, 25853, 1500, 81603, 6942, 202309, 5724, 23031, 221955, 88455, 5927, 54880, 7096, 23102, 80228, 678, 9960, 64943…	Homo sapiens	Genes down-regulated in comparison of monocytes treated with anti-TREM1 [GeneID=54210] versus monocytes treated with control IgG.	Dower K,Ellis DK,Saraf K,Jelinsky SA,Lin LL.	18292579	Innate	0.389547	0.332534	0.333896	0.335512	0.337448	0.339729	0.340279	0.372915	0.329003	0.333012	0.345571	0.337732	0.34913	0.350728	0.386164	0.338741	0.332011	0.345413	0.325438	0.352083	0.331117
GSE9988_ANTI_TREM1_VS_VEHICLE_TREATED_MONOCYTES_DN	http://www.gsea-msigdb.org/gsea/msigdb/cards/GSE9988_ANTI_TREM1_VS_VEHICLE_TREATED_MONOCYTES_DN	10287, 408, 3055, 64943, 9641, 90427, 2022, 6942, 4542, 1849, 5451, 929, 23067, 58504, 754, 5879, 123920, 65108, 83593, 391, 3956, 5293, 1445, 8031, 219972, 25942, 202309, 6494, 56946, 283149, 2896, 27166, 84629, 221955, 22809, 3611, 23031, 51063, 57701, 84687, 11337, 60436, 7942, 6613, 23625, 5452, 5660, 54440, 79690, 8428, 7529, 54838, 6867, 23533, 11344, 2783, 7127, 56970, 6195, 6850, 50484, 5…	Homo sapiens	Genes down-regulated in comparison of monocytes treated with anti-TREM1 [GeneID=54210] versus untreated monocytes.	Dower K,Ellis DK,Saraf K,Jelinsky SA,Lin LL.	18292579	Innate	0.42587	0.379446	0.375712	0.381967	0.377741	0.383121	0.383018	0.404557	0.373512	0.371449	0.384814	0.382156	0.395334	0.394709	0.424695	0.37995	0.373006	0.387593	0.367076	0.39248	0.377357
GSE9988_LOW_LPS_VS_CTRL_TREATED_MONOCYTE_DN	http://www.gsea-msigdb.org/gsea/msigdb/cards/GSE9988_LOW_LPS_VS_CTRL_TREATED_MONOCYTE_DN	79142, 10106, 25793, 80262, 7852, 27106, 23067, 10023, 1912, 55625, 146923, 26100, 90427, 25853, 10550, 54440, 58191, 64834, 23326, 55700, 80335, 55737, 25988, 51177, 51696, 90231, 10521, 23054, 123920, 7375, 2733, 11276, 79065, 27166, 4335, 10422, 84440, 5049, 80331, 283489, 10664, 9815, 51621, 7862, 54838, 23625, 29959, 6667, 57541, 10163, 6867, 7596, 93129, 255812, 126282, 10902, 7096, 58484, …	Homo sapiens	Genes down-regulated in comparison of monocytes treated with 1 ng/ml LPS (TLR4 agonist) versus monocytes treated with control IgG.	Dower K,Ellis DK,Saraf K,Jelinsky SA,Lin LL.	18292579	Innate	0.351962	0.311795	0.309731	0.312591	0.314557	0.314355	0.316045	0.34142	0.311235	0.309981	0.317235	0.313012	0.323008	0.324336	0.351797	0.317504	0.309669	0.313334	0.304321	0.32674	0.310446
GSE9988_LOW_LPS_VS_VEHICLE_TREATED_MONOCYTE_DN	http://www.gsea-msigdb.org/gsea/msigdb/cards/GSE9988_LOW_LPS_VS_VEHICLE_TREATED_MONOCYTE_DN	10287, 7852, 2896, 11337, 84440, 57215, 10437, 123920, 25778, 7805, 51063, 1192, 79626, 6942, 10023, 7096, 23067, 58191, 286336, 90427, 1849, 10044, 8428, 25798, 10521, 1445, 6389, 11334, 5451, 10869, 79065, 8655, 64834, 7045, 9046, 55737, 8073, 54440, 80301, 6195, 27106, 7942, 64943, 1508, 28956, 3516, 84687, 6156, 7355, 79142, 2137, 91662, 1912, 79018, 27439, 864, 10126, 6837, 219972, 25853, 23…	Homo sapiens	Genes down-regulated in comparison of monocytes treated with 1 ng/ml LPS (TLR4 agonist) versus untreated monocytes.	Dower K,Ellis DK,Saraf K,Jelinsky SA,Lin LL.	18292579	Innate	0.403105	0.367914	0.363719	0.371233	0.365598	0.36689	0.370221	0.386634	0.363363	0.357282	0.369669	0.366874	0.383058	0.380934	0.409914	0.367664	0.35903	0.367655	0.356077	0.37881	0.366297
GSE9988_LPS_VS_CTRL_TREATED_MONOCYTE_DN	http://www.gsea-msigdb.org/gsea/msigdb/cards/GSE9988_LPS_VS_CTRL_TREATED_MONOCYTE_DN	51177, 10550, 79142, 29959, 7852, 10422, 10023, 10106, 23067, 5049, 51621, 54838, 80262, 146923, 58484, 26100, 55700, 27106, 23625, 27166, 284370, 54440, 29068, 90231, 3087, 283489, 9473, 23608, 90427, 8427, 54878, 10095, 64834, 131474, 7096, 51780, 55625, 93129, 126282, 51696, 3927, 4668, 4676, 9665, 54458, 162427, 10228, 8816, 23557, 80331, 11337, 23326, 64769, 51734, 1849, 1912, 51228, 2971, 5…	Homo sapiens	Genes down-regulated in comparison of monocytes treated with 5000 ng/ml LPS (TLR4 agonist) versus monocytes treated with control IgG.	Dower K,Ellis DK,Saraf K,Jelinsky SA,Lin LL.	18292579	Innate	0.394885	0.354922	0.353754	0.358411	0.355394	0.357131	0.360589	0.380154	0.353726	0.350449	0.359784	0.355814	0.369063	0.368899	0.395565	0.35712	0.351867	0.355625	0.347731	0.371231	0.354127
GSE9988_LPS_VS_VEHICLE_TREATED_MONOCYTE_DN	http://www.gsea-msigdb.org/gsea/msigdb/cards/GSE9988_LPS_VS_VEHICLE_TREATED_MONOCYTE_DN	10287, 7852, 1192, 11337, 2896, 2137, 10437, 79626, 56970, 51063, 84687, 7096, 64943, 123920, 1849, 28956, 8428, 7045, 5451, 27439, 1445, 11344, 23406, 4542, 5660, 57215, 90427, 79447, 6942, 10023, 23067, 9046, 286336, 6389, 54440, 22809, 1512, 9595, 25778, 6155, 3956, 60436, 7805, 79142, 4215, 10550, 58190, 6002, 54838, 257106, 27166, 7942, 80301, 116985, 23514, 201176, 27106, 23654, 50485, 1103…	Homo sapiens	Genes down-regulated in comparison of monocytes treated with 1 ng/ml LPS (TLR4 agonist) versus untreated monocytes.	Dower K,Ellis DK,Saraf K,Jelinsky SA,Lin LL.	18292579	Innate	0.400175	0.356292	0.351798	0.362167	0.353867	0.358016	0.362174	0.375796	0.352288	0.343845	0.358108	0.35637	0.375315	0.373176	0.406471	0.355801	0.346325	0.356959	0.343875	0.370141	0.356693
KAECH_DAY15_EFF_VS_MEMORY_CD8_TCELL_DN	http://www.gsea-msigdb.org/gsea/msigdb/cards/KAECH_DAY15_EFF_VS_MEMORY_CD8_TCELL_DN	7841, 3336, 3570, 924, 4092, 9446, 11202, 2833, 3455, 51617, 173, 6402, 54808, 162494, 3241, 6001, 3936, 8651, 3695, 84233, 1495, 4086, 6932, 8492, 51380, 359845, 51564, 3921, 2139, 596, 157695, 3566, 56950, 9527, 6150, 4217, 3783, 55568, 29920, 3702, 51466, 57213, 256586, 366, 3551, 308, 3939, 8320, 29085, 10712, 6302, 200734, 908, 203068, 7181, 6188, 373156, 1236, 3004, 283991, 63917, 2968, 262…	Mus musculus	Genes down-regulated in effector CD8 T cells at contraction phase (day 15 after LCMV-Armstrong infection) compared to memory CD8 T cells (day 40+ after LCMV-Armstrong infection).	Kaech SM,Hemby S,Kersh E,Ahmed R.	12526810	Adaptive	0.32484	0.339068	0.33749	0.340775	0.340768	0.33547	0.340571	0.322902	0.334855	0.332785	0.33405	0.338178	0.34203	0.34187	0.328079	0.332721	0.33734	0.335038	0.335201	0.341839	0.341183

## Sheet: gsva_scores
row.names	uninf_2	chr_5430	chr_5397	chr_2504	sh_2272	sh_1022	sh_2189	uninf	chr_5430.1	chr_5397.1	chr_2504.1	sh_2272.1	sh_1022.1	sh_2189.1	uninf.1	chr_5430.2	chr_5397.2	chr_2504.2	sh_2272.2	sh_1022.2	sh_2189.2
GSE2405_0H_VS_9H_A_PHAGOCYTOPHILUM_STIM_NEUTROPHIL_DN	0.577055	0.584532	0.582934	0.582392	0.583385	0.579764	0.584829	0.579418	0.586105	0.583252	0.582591	0.582789	0.580484	0.583494	0.577474	0.585907	0.584776	0.576629	0.586857	0.583552	0.579639
GSE2405_0H_VS_24H_A_PHAGOCYTOPHILUM_STIM_NEUTROPHIL_UP	0.563747	0.57109	0.571182	0.571692	0.569061	0.570762	0.570816	0.563252	0.571552	0.572657	0.574832	0.57042	0.564617	0.569711	0.556341	0.573352	0.57353	0.568401	0.574419	0.57012	0.567321
GSE41978_ID2_KO_VS_ID2_KO_AND_BIM_KO_KLRG1_LOW_EFFECTOR_CD8_TCELL_DN	0.471657	0.474159	0.474027	0.472608	0.475678	0.473132	0.473218	0.477153	0.473776	0.473065	0.475876	0.474119	0.473968	0.474304	0.471013	0.478221	0.476821	0.47242	0.475963	0.471709	0.470006
GSE42088_2H_VS_24H_LEISHMANIA_INF_DC_UP	0.464587	0.426527	0.427314	0.43799	0.423256	0.437284	0.427106	0.443077	0.424584	0.417046	0.441266	0.425813	0.444539	0.439214	0.466192	0.432338	0.420387	0.432489	0.41656	0.438843	0.425143
GSE24574_BCL6_HIGH_TFH_VS_TFH_CD4_TCELL_DN	0.456976	0.433432	0.426886	0.42993	0.43239	0.428306	0.419914	0.461581	0.425895	0.426467	0.435358	0.427706	0.438028	0.432495	0.45504	0.440214	0.424926	0.43662	0.418903	0.432769	0.425767
GSE22886_NAIVE_TCELL_VS_DC_UP	0.444379	0.399589	0.394363	0.409563	0.402528	0.407817	0.393443	0.456253	0.390512	0.393019	0.414039	0.398685	0.415327	0.406823	0.438934	0.409901	0.401024	0.415018	0.385516	0.414735	0.394302
GSE9988_ANTI_TREM1_AND_LPS_VS_VEHICLE_TREATED_MONOCYTES_DN	0.443112	0.403548	0.400531	0.409646	0.401757	0.405922	0.41075	0.419864	0.399565	0.394951	0.407266	0.407152	0.419555	0.419456	0.446408	0.401413	0.396486	0.40838	0.393648	0.417609	0.403606
GSE42088_UNINF_VS_LEISHMANIA_INF_DC_4H_DN	0.44104	0.416386	0.417567	0.426173	0.419606	0.422599	0.416177	0.435521	0.41382	0.411945	0.426532	0.415609	0.430892	0.424417	0.435572	0.420029	0.416876	0.423484	0.414077	0.426101	0.414567
GSE42088_UNINF_VS_LEISHMANIA_INF_DC_2H_DN	0.436372	0.39876	0.400865	0.4118	0.40186	0.411848	0.398862	0.426878	0.393963	0.394528	0.415338	0.400103	0.418118	0.407642	0.436838	0.403912	0.400125	0.408747	0.39447	0.410366	0.398529
GSE28726_ACT_CD4_TCELL_VS_ACT_NKTCELL_DN	0.43424	0.396505	0.395966	0.399187	0.400088	0.399303	0.387349	0.439027	0.391084	0.394811	0.404552	0.396009	0.409092	0.402691	0.433014	0.406261	0.39765	0.40779	0.385731	0.40493	0.389141
GSE22886_TCELL_VS_BCELL_NAIVE_UP	0.430395	0.403781	0.399438	0.408939	0.400005	0.401428	0.398883	0.420067	0.397056	0.38884	0.404055	0.402496	0.415842	0.411653	0.428318	0.402648	0.393787	0.403078	0.386657	0.417559	0.401398
GSE9988_ANTI_TREM1_VS_VEHICLE_TREATED_MONOCYTES_DN	0.42587	0.379446	0.375712	0.381967	0.377741	0.383121	0.383018	0.404557	0.373512	0.371449	0.384814	0.382156	0.395334	0.394709	0.424695	0.37995	0.373006	0.387593	0.367076	0.39248	0.377357
GSE22886_NAIVE_BCELL_VS_MONOCYTE_DN	0.422011	0.457628	0.462178	0.457875	0.451098	0.459559	0.470174	0.397717	0.461811	0.461167	0.450606	0.461025	0.449217	0.458942	0.423912	0.447767	0.456004	0.451236	0.46516	0.453173	0.463481
GSE28726_ACT_CD4_TCELL_VS_ACT_VA24NEG_NKTCELL_DN	0.415974	0.377722	0.376001	0.381544	0.381693	0.380809	0.371481	0.41797	0.372254	0.375315	0.388737	0.377865	0.388873	0.384398	0.408584	0.388519	0.377849	0.389644	0.367189	0.388686	0.372241
GSE9006_HEALTHY_VS_TYPE_2_DIABETES_PBMC_AT_DX_UP	0.409163	0.413829	0.406397	0.414734	0.405317	0.404541	0.409811	0.406992	0.410208	0.389833	0.397724	0.411096	0.421326	0.418646	0.416892	0.406184	0.401333	0.402658	0.399839	0.414978	0.412795
GSE22886_NAIVE_TCELL_VS_NEUTROPHIL_UP	0.404399	0.393159	0.391469	0.389305	0.394931	0.391292	0.393726	0.412632	0.396409	0.39615	0.401471	0.393329	0.387336	0.390284	0.401105	0.400195	0.397465	0.388986	0.394205	0.401365	0.385026
GSE29618_PDC_VS_MDC_DN	0.403632	0.400353	0.406314	0.404921	0.396019	0.411648	0.415698	0.379211	0.402102	0.403348	0.412648	0.407635	0.399578	0.408624	0.387793	0.400247	0.406112	0.407103	0.410508	0.405312	0.401069
GSE9988_LOW_LPS_VS_VEHICLE_TREATED_MONOCYTE_DN	0.403105	0.367914	0.363719	0.371233	0.365598	0.36689	0.370221	0.386634	0.363363	0.357282	0.369669	0.366874	0.383058	0.380934	0.409914	0.367664	0.35903	0.367655	0.356077	0.37881	0.366297
GSE29618_BCELL_VS_MDC_DN	0.401295	0.402851	0.408165	0.407676	0.398458	0.411023	0.41597	0.375481	0.410702	0.406332	0.407994	0.40734	0.399867	0.406962	0.399323	0.399729	0.405177	0.40261	0.411517	0.40663	0.40693
GSE9988_LPS_VS_VEHICLE_TREATED_MONOCYTE_DN	0.400175	0.356292	0.351798	0.362167	0.353867	0.358016	0.362174	0.375796	0.352288	0.343845	0.358108	0.35637	0.375315	0.373176	0.406471	0.355801	0.346325	0.356959	0.343875	0.370141	0.356693
GSE41978_KLRG1_HIGH_VS_LOW_EFFECTOR_CD8_TCELL_DN	0.400114	0.396257	0.39504	0.395721	0.394528	0.395178	0.398783	0.40252	0.395495	0.396751	0.398885	0.396648	0.39513	0.395922	0.395055	0.398233	0.400955	0.394964	0.398851	0.398044	0.392608
GSE9988_LPS_VS_CTRL_TREATED_MONOCYTE_DN	0.394885	0.354922	0.353754	0.358411	0.355394	0.357131	0.360589	0.380154	0.353726	0.350449	0.359784	0.355814	0.369063	0.368899	0.395565	0.35712	0.351867	0.355625	0.347731	0.371231	0.354127
GSE26030_TH1_VS_TH17_RESTIMULATED_DAY15_POST_POLARIZATION_DN	0.393332	0.404062	0.401066	0.407366	0.398989	0.396527	0.405321	0.384341	0.398058	0.391319	0.398395	0.402016	0.408324	0.4084	0.401938	0.397212	0.398755	0.392374	0.399875	0.401419	0.401757
GSE22886_NEUTROPHIL_VS_MONOCYTE_DN	0.392839	0.419232	0.420409	0.413737	0.414078	0.417232	0.419533	0.38828	0.426171	0.423845	0.416192	0.417964	0.404828	0.413106	0.388127	0.420093	0.421217	0.409379	0.426753	0.412686	0.415968
GSE14000_TRANSLATED_RNA_VS_MRNA_DC_DN	0.391366	0.388802	0.385896	0.3934	0.387777	0.383437	0.387282	0.386513	0.385398	0.376521	0.384103	0.386387	0.397495	0.394414	0.401694	0.386208	0.382276	0.381769	0.383435	0.388482	0.386715
GSE9988_ANTI_TREM1_VS_CTRL_TREATED_MONOCYTES_DN	0.389547	0.332534	0.333896	0.335512	0.337448	0.339729	0.340279	0.372915	0.329003	0.333012	0.345571	0.337732	0.34913	0.350728	0.386164	0.338741	0.332011	0.345413	0.325438	0.352083	0.331117
GSE9988_ANTI_TREM1_AND_LPS_VS_CTRL_TREATED_MONOCYTES_DN	0.388105	0.340876	0.338474	0.342681	0.343304	0.34346	0.348447	0.37205	0.338174	0.338477	0.348431	0.344079	0.354038	0.355797	0.387485	0.344135	0.338223	0.345828	0.332452	0.358608	0.339271
GSE29618_BCELL_VS_MONOCYTE_DN	0.384605	0.402675	0.411565	0.410874	0.399217	0.416284	0.420723	0.350752	0.409773	0.409306	0.408291	0.410466	0.400195	0.410471	0.39535	0.396811	0.400597	0.406059	0.411627	0.401485	0.410262
GSE26156_DOUBLE_POSITIVE_VS_CD4_SINGLE_POSITIVE_THYMOCYTE_UP	0.383251	0.359403	0.358392	0.360137	0.36079	0.359409	0.351019	0.38735	0.351651	0.356966	0.365079	0.356979	0.369168	0.361614	0.380041	0.366626	0.356447	0.366492	0.350831	0.36142	0.354869
GSE22886_NAIVE_CD4_TCELL_VS_DC_DN	0.383177	0.425917	0.429273	0.421858	0.416281	0.423479	0.433632	0.356216	0.437121	0.429471	0.418087	0.424289	0.409238	0.422402	0.378959	0.418908	0.421644	0.413731	0.432061	0.419286	0.428716
GSE9601_UNTREATED_VS_PI3K_INHIBITOR_TREATED_HCMV_INF_MONOCYTE_UP	0.383	0.384315	0.380254	0.387617	0.383387	0.377308	0.377824	0.379189	0.373986	0.367531	0.37561	0.382992	0.395111	0.392124	0.385432	0.379235	0.378986	0.379894	0.372973	0.382658	0.383632
GSE13411_PLASMA_CELL_VS_MEMORY_BCELL_DN	0.382311	0.358012	0.360469	0.363532	0.364486	0.366152	0.362569	0.388013	0.355397	0.365074	0.371712	0.361011	0.365696	0.364825	0.367124	0.367555	0.368932	0.370324	0.360528	0.367988	0.357575
GSE29618_PDC_VS_MDC_DAY7_FLU_VACCINE_DN	0.380917	0.367378	0.371313	0.371175	0.363769	0.375982	0.381837	0.354966	0.368366	0.367572	0.375603	0.374797	0.371508	0.377549	0.373263	0.368019	0.367398	0.373433	0.372016	0.373152	0.367993
GSE24574_BCL6_HIGH_VS_LOW_TFH_CD4_TCELL_UP	0.378376	0.345227	0.344202	0.347671	0.346044	0.34587	0.335968	0.376338	0.337049	0.341684	0.349123	0.342752	0.354757	0.351027	0.376252	0.351115	0.343271	0.353331	0.335787	0.348393	0.33927
GSE22886_CD4_TCELL_VS_BCELL_NAIVE_UP	0.377135	0.342698	0.339217	0.347944	0.339705	0.342722	0.337468	0.365851	0.337655	0.328519	0.344084	0.342242	0.356807	0.351715	0.37761	0.342963	0.331965	0.347039	0.323238	0.358214	0.340658
GSE16450_CTRL_VS_IFNA_6H_STIM_IMMATURE_NEURON_CELL_LINE_DN	0.372627	0.314098	0.309862	0.324034	0.317859	0.322411	0.304355	0.369954	0.307455	0.308788	0.331515	0.31404	0.331175	0.3203	0.372269	0.32548	0.312495	0.329085	0.300139	0.330265	0.306511
GSE9006_TYPE_1_VS_TYPE_2_DIABETES_PBMC_AT_DX_UP	0.369298	0.374325	0.365539	0.37419	0.3676	0.362133	0.365555	0.374246	0.36342	0.343235	0.355228	0.368725	0.389552	0.380658	0.384879	0.362944	0.359788	0.360924	0.353872	0.374392	0.373713
GSE21927_SPLEEN_C57BL6_VS_4T1_TUMOR_BALBC_MONOCYTES_UP	0.368828	0.358985	0.357749	0.360114	0.356607	0.354066	0.353742	0.371557	0.357258	0.349429	0.355444	0.355665	0.361341	0.360331	0.381589	0.359449	0.34552	0.356913	0.347568	0.360664	0.358677
GSE28726_NAIVE_VS_ACTIVATED_CD4_TCELL_UP	0.368576	0.331217	0.32713	0.339131	0.332188	0.335609	0.323241	0.361858	0.318215	0.322035	0.339198	0.33041	0.349065	0.339935	0.371074	0.334645	0.32459	0.342581	0.31539	0.337814	0.327478
GSE360_CTRL_VS_L_DONOVANI_MAC_UP	0.368567	0.351882	0.348611	0.355169	0.348604	0.353468	0.352736	0.358211	0.346898	0.345879	0.351245	0.350673	0.361866	0.35615	0.370335	0.348676	0.347991	0.352626	0.343701	0.356994	0.351204
GSE9006_HEALTHY_VS_TYPE_1_DIABETES_PBMC_1MONTH_POST_DX_UP	0.367942	0.380002	0.383407	0.376109	0.386216	0.379906	0.390472	0.36786	0.388485	0.386885	0.377182	0.383529	0.376501	0.381014	0.361603	0.381025	0.385347	0.379142	0.385818	0.386439	0.383714
GSE22886_NAIVE_CD8_TCELL_VS_MONOCYTE_DN	0.36685	0.393497	0.406189	0.404777	0.38767	0.413629	0.416981	0.324402	0.398431	0.405003	0.398792	0.407971	0.390995	0.404823	0.361094	0.385844	0.398206	0.400853	0.410336	0.393167	0.405551
GSE21927_C26GM_VS_4T1_TUMOR_MONOCYTE_BALBC_DN	0.366546	0.308196	0.307787	0.30816	0.315114	0.315669	0.296133	0.373058	0.304334	0.31001	0.327148	0.30681	0.319576	0.310191	0.364555	0.325528	0.307115	0.32528	0.294883	0.319212	0.298532
GSE42021_CD24LO_TREG_VS_CD24LO_TCONV_THYMUS_DN	0.365729	0.368978	0.366362	0.371656	0.364691	0.363569	0.365381	0.362123	0.360796	0.354154	0.361322	0.365935	0.378366	0.37432	0.379136	0.363094	0.360971	0.360456	0.361018	0.364964	0.368336
GSE9006_TYPE_1_DIABETES_AT_DX_VS_1MONTH_POST_DX_PBMC_UP	0.365054	0.388335	0.387176	0.385772	0.38729	0.382601	0.39467	0.359969	0.384314	0.380398	0.375464	0.389541	0.390939	0.391954	0.372803	0.377341	0.384851	0.378402	0.384107	0.390356	0.392245
GSE10325_LUPUS_CD4_TCELL_VS_LUPUS_MYELOID_DN	0.362239	0.389673	0.402565	0.40585	0.380083	0.410083	0.414537	0.311885	0.395478	0.394087	0.397821	0.404843	0.388936	0.404138	0.362452	0.380068	0.390087	0.400399	0.404934	0.387345	0.40077
GSE10325_CD4_TCELL_VS_BCELL_UP	0.361559	0.321948	0.318239	0.331806	0.321575	0.331912	0.321413	0.359027	0.321286	0.317894	0.338575	0.324984	0.329051	0.328995	0.349699	0.332727	0.32374	0.3364	0.312811	0.337056	0.319447
GSE5099_CLASSICAL_M1_VS_ALTERNATIVE_M2_MACROPHAGE_UP	0.360752	0.347623	0.348419	0.360044	0.352751	0.355221	0.354454	0.359015	0.348656	0.349055	0.359655	0.355743	0.351831	0.358232	0.347048	0.35674	0.357537	0.36084	0.348493	0.35822	0.349514
GSE42088_UNINF_VS_LEISHMANIA_INF_DC_24H_UP	0.360694	0.312111	0.310727	0.315549	0.31182	0.318149	0.304986	0.355071	0.308824	0.306942	0.324611	0.310181	0.323904	0.319812	0.367938	0.32259	0.306808	0.321593	0.298517	0.321287	0.303681
GSE360_LOW_DOSE_B_MALAYI_VS_M_TUBERCULOSIS_DC_UP	0.360458	0.323451	0.317498	0.328426	0.319249	0.326676	0.324443	0.352537	0.318144	0.310637	0.333112	0.320815	0.33831	0.333001	0.368461	0.32649	0.313195	0.328887	0.30834	0.333348	0.318819
GSE9006_HEALTHY_VS_TYPE_1_DIABETES_PBMC_4MONTH_POST_DX_UP	0.360294	0.383213	0.387775	0.379186	0.386232	0.383429	0.394632	0.355374	0.391571	0.389597	0.377397	0.387923	0.377126	0.383057	0.351673	0.380115	0.388873	0.379463	0.392505	0.38476	0.389117
GSE21670_STAT3_KO_VS_WT_CD4_TCELL_TGFB_IL6_TREATED_DN	0.359845	0.326768	0.326257	0.338256	0.312749	0.338626	0.327313	0.308089	0.335169	0.329523	0.343739	0.323021	0.32565	0.331744	0.346078	0.330314	0.319568	0.339168	0.320746	0.332136	0.324535
GSE16450_IMMATURE_VS_MATURE_NEURON_CELL_LINE_UP	0.359123	0.295264	0.289947	0.295468	0.296986	0.300262	0.277454	0.364782	0.284085	0.291374	0.312373	0.292797	0.305874	0.29839	0.356408	0.311974	0.28809	0.313599	0.27455	0.304865	0.282676
GSE3720_UNSTIM_VS_PMA_STIM_VD1_GAMMADELTA_TCELL_UP	0.358858	0.35901	0.356021	0.36497	0.358915	0.35712	0.358442	0.356102	0.353693	0.351816	0.358735	0.359263	0.363912	0.363372	0.361372	0.356584	0.361085	0.353118	0.356608	0.3612	0.356315
GSE1460_DP_THYMOCYTE_VS_NAIVE_CD4_TCELL_ADULT_BLOOD_DN	0.356779	0.346657	0.339512	0.348571	0.339704	0.34303	0.336363	0.348965	0.339504	0.335987	0.344613	0.340677	0.350095	0.347316	0.353003	0.345483	0.337059	0.344548	0.331844	0.348774	0.343503
GSE36826_NORMAL_VS_STAPH_AUREUS_INF_IL1R_KO_SKIN_DN	0.356221	0.335089	0.337183	0.336166	0.338834	0.340341	0.341374	0.343464	0.339026	0.339115	0.34093	0.340481	0.33884	0.341725	0.366667	0.340922	0.329994	0.340465	0.331535	0.342321	0.333432
GSE9650_EXHAUSTED_VS_MEMORY_CD8_TCELL_DN	0.35592	0.356571	0.356926	0.355283	0.358105	0.354429	0.359572	0.356066	0.357467	0.354578	0.357503	0.357722	0.357422	0.359072	0.354875	0.357221	0.358499	0.35152	0.356341	0.362084	0.355861
GSE15930_STIM_VS_STIM_AND_IFNAB_48H_CD8_T_CELL_UP	0.354965	0.334263	0.331646	0.335718	0.330696	0.332937	0.335344	0.343966	0.331725	0.325607	0.334947	0.334051	0.340874	0.340432	0.362119	0.33414	0.327564	0.331343	0.324013	0.342461	0.330847
GSE22886_DAY0_VS_DAY1_MONOCYTE_IN_CULTURE_UP	0.35469	0.268482	0.265661	0.286074	0.258006	0.287354	0.26259	0.336451	0.260027	0.259108	0.300879	0.262114	0.291712	0.278203	0.350995	0.280024	0.267755	0.285125	0.255617	0.283404	0.260405
GSE45837_WT_VS_GFI1_KO_PDC_DN	0.352077	0.370578	0.364239	0.373124	0.367929	0.357939	0.366944	0.345363	0.365582	0.35155	0.354611	0.366473	0.377105	0.375984	0.365014	0.359436	0.361225	0.352014	0.363897	0.367081	0.369133
GSE9988_LOW_LPS_VS_CTRL_TREATED_MONOCYTE_DN	0.351962	0.311795	0.309731	0.312591	0.314557	0.314355	0.316045	0.34142	0.311235	0.309981	0.317235	0.313012	0.323008	0.324336	0.351797	0.317504	0.309669	0.313334	0.304321	0.32674	0.310446
GSE29618_MONOCYTE_VS_MDC_DAY7_FLU_VACCINE_UP	0.351204	0.380848	0.388591	0.393018	0.376068	0.395267	0.394228	0.316862	0.386588	0.386382	0.381395	0.387131	0.376002	0.386595	0.358502	0.370919	0.375835	0.38669	0.386725	0.37673	0.390812
GSE22886_NAIVE_BCELL_VS_NEUTROPHIL_UP	0.351139	0.335253	0.335297	0.334041	0.340294	0.335816	0.331312	0.368579	0.330464	0.336015	0.344471	0.334793	0.33889	0.336802	0.347947	0.344527	0.341032	0.341163	0.333355	0.337949	0.329143
GSE22886_NAIVE_CD8_TCELL_VS_DC_DN	0.351103	0.389456	0.39309	0.382734	0.377596	0.386382	0.399185	0.327146	0.400263	0.392523	0.381951	0.38884	0.369737	0.385393	0.349085	0.381371	0.383887	0.37808	0.395857	0.383592	0.391094
GSE9988_ANTI_TREM1_VS_ANTI_TREM1_AND_LPS_MONOCYTE_UP	0.350753	0.369232	0.364276	0.369852	0.360714	0.363956	0.369225	0.336504	0.373025	0.36346	0.359259	0.362904	0.364892	0.367998	0.352317	0.362517	0.35927	0.355214	0.366752	0.368712	0.369857
GSE29618_BCELL_VS_MDC_DAY7_FLU_VACCINE_DN	0.350369	0.33529	0.342493	0.345953	0.330672	0.348476	0.354502	0.31299	0.341286	0.339387	0.345812	0.343287	0.34129	0.346296	0.346319	0.334158	0.336444	0.338531	0.345274	0.34345	0.34214
GSE22886_DAY0_VS_DAY7_MONOCYTE_IN_CULTURE_UP	0.350016	0.286025	0.288363	0.295691	0.290164	0.302066	0.278326	0.351442	0.27542	0.285345	0.313014	0.286689	0.306194	0.296528	0.342973	0.302508	0.293083	0.307952	0.28042	0.295792	0.277273
GSE34156_TLR1_TLR2_LIGAND_VS_NOD2_AND_TLR1_TLR2_LIGAND_24H_TREATED_MONOCYTE_UP	0.349346	0.413408	0.426709	0.420669	0.412747	0.426474	0.437686	0.30499	0.424446	0.427256	0.407458	0.430492	0.397277	0.41969	0.344572	0.399087	0.413543	0.418393	0.43506	0.403897	0.430168
GSE24634_TREG_VS_TCONV_POST_DAY5_IL4_CONVERSION_DN	0.348821	0.346168	0.350255	0.35681	0.344754	0.359028	0.353992	0.320455	0.347673	0.347842	0.352294	0.352456	0.349415	0.356898	0.33984	0.346973	0.343858	0.356938	0.347426	0.349815	0.353705
GSE22886_NAIVE_CD4_TCELL_VS_MONOCYTE_DN	0.348038	0.390329	0.402036	0.396495	0.384716	0.404916	0.413086	0.31042	0.394678	0.402703	0.391134	0.402964	0.382999	0.397604	0.3426	0.381724	0.393982	0.39271	0.409546	0.384647	0.401716
GSE10325_LUPUS_CD4_TCELL_VS_LUPUS_MYELOID_UP	0.34666	0.290178	0.282687	0.299855	0.290548	0.297843	0.277526	0.357524	0.282304	0.281132	0.30374	0.287215	0.303528	0.29666	0.346802	0.30216	0.283765	0.305028	0.268763	0.309292	0.281935
GSE32164_RESTING_DIFFERENTIATED_VS_CMYC_INHIBITED_MACROPHAGE_DN	0.345093	0.345138	0.345271	0.353764	0.345489	0.353307	0.353531	0.336063	0.342495	0.342141	0.351332	0.352116	0.351482	0.354186	0.33614	0.345939	0.349197	0.348558	0.34721	0.353882	0.348561
GSE6259_DEC205_POS_DC_VS_CD8_TCELL_UP	0.344047	0.329792	0.329745	0.335369	0.330885	0.331852	0.33958	0.334198	0.330408	0.329007	0.33655	0.333179	0.334893	0.336773	0.344267	0.330949	0.33289	0.327867	0.336021	0.33603	0.328284
GSE42021_TREG_PLN_VS_CD24INT_TREG_THYMUS_DN	0.343466	0.428992	0.441825	0.453156	0.433625	0.447407	0.447887	0.336671	0.431646	0.457146	0.453203	0.440012	0.409606	0.424043	0.262789	0.432851	0.469892	0.452676	0.466315	0.419096	0.445372
GSE23568_CTRL_TRANSDUCED_VS_WT_CD8_TCELL_DN	0.343446	0.325476	0.320359	0.331416	0.326702	0.325135	0.319326	0.337361	0.317441	0.314735	0.325504	0.321921	0.337885	0.332622	0.342327	0.324785	0.321736	0.327067	0.312388	0.330504	0.326688
GSE14000_TRANSLATED_RNA_VS_MRNA_16H_LPS_DC_DN	0.343014	0.335394	0.336889	0.339131	0.336245	0.336409	0.339513	0.336927	0.340963	0.330371	0.337215	0.336966	0.343306	0.337872	0.343069	0.339651	0.33312	0.333211	0.339863	0.339159	0.33534
GSE5099_DAY3_VS_DAY7_MCSF_TREATED_MACROPHAGE_UP	0.342511	0.331696	0.332821	0.341878	0.335769	0.339495	0.335493	0.340714	0.333451	0.333742	0.342417	0.336171	0.337234	0.335348	0.33537	0.338089	0.337696	0.341735	0.330439	0.340708	0.332854
GSE369_PRE_VS_POST_IL6_INJECTION_SOCS3_KO_LIVER_DN	0.341966	0.322952	0.319706	0.332559	0.315889	0.326278	0.315664	0.315933	0.310823	0.306793	0.322755	0.317225	0.338673	0.332166	0.356432	0.310421	0.30639	0.325764	0.304411	0.32558	0.322347
GSE24026_PD1_LIGATION_VS_CTRL_IN_ACT_TCELL_LINE_UP	0.341759	0.369864	0.369514	0.375711	0.370036	0.37281	0.368729	0.33527	0.369581	0.371334	0.372478	0.371099	0.363966	0.36797	0.316148	0.369713	0.37346	0.371836	0.375423	0.363958	0.370891
GSE24634_NAIVE_CD4_TCELL_VS_DAY3_IL4_CONV_TREG_UP	0.340917	0.292404	0.290158	0.300006	0.290886	0.29714	0.28314	0.335837	0.28616	0.288178	0.302262	0.29306	0.304633	0.298064	0.341827	0.3016	0.288802	0.301297	0.277681	0.304645	0.286195
GSE40274_IRF4_VS_FOXP3_AND_IRF4_TRANSDUCED_ACTIVATED_CD4_TCELL_UP	0.340601	0.341996	0.339989	0.340768	0.341734	0.339462	0.342203	0.339459	0.337553	0.337084	0.338359	0.341626	0.345789	0.344195	0.342325	0.338918	0.337536	0.338995	0.334405	0.347765	0.343775
GSE6269_FLU_VS_STAPH_AUREUS_INF_PBMC_DN	0.339444	0.37692	0.387365	0.388619	0.374649	0.390982	0.39362	0.306713	0.380148	0.380413	0.374321	0.38596	0.377011	0.384975	0.349852	0.360208	0.377448	0.381778	0.387173	0.378116	0.393021
GSE16450_CTRL_VS_IFNA_6H_STIM_MATURE_NEURON_CELL_LINE_DN	0.339323	0.325976	0.32449	0.321541	0.328308	0.321254	0.324307	0.343278	0.320257	0.322892	0.326546	0.325824	0.333223	0.326481	0.337084	0.32844	0.325836	0.328235	0.322311	0.327967	0.321133
GSE41867_DAY6_EFFECTOR_VS_DAY30_MEMORY_CD8_TCELL_LCMV_ARMSTRONG_UP	0.339313	0.319897	0.318602	0.323763	0.321529	0.323374	0.316425	0.336246	0.311314	0.31806	0.326226	0.321306	0.326877	0.324357	0.339273	0.320699	0.319714	0.330695	0.312917	0.323093	0.316841
GSE22886_IGG_IGA_MEMORY_BCELL_VS_BM_PLASMA_CELL_UP	0.339032	0.31381	0.317873	0.313955	0.318296	0.323566	0.312121	0.343603	0.316889	0.330382	0.332178	0.314559	0.311841	0.312117	0.322806	0.33242	0.325767	0.329655	0.317376	0.315359	0.307911
GSE22886_UNSTIM_VS_STIM_MEMORY_TCELL_UP	0.338196	0.278469	0.272074	0.291043	0.277656	0.286904	0.271828	0.331032	0.274093	0.267147	0.292364	0.275973	0.298726	0.284747	0.340268	0.284724	0.272404	0.289159	0.258563	0.299543	0.273576
GSE43260_BTLA_POS_VS_NEG_INTRATUMORAL_CD8_TCELL_UP	0.337996	0.368531	0.364992	0.368134	0.364156	0.366522	0.368864	0.32746	0.372806	0.366702	0.357253	0.364758	0.362625	0.364412	0.342326	0.358575	0.361229	0.360908	0.366267	0.364349	0.371878
GSE6269_HEALTHY_VS_FLU_INF_PBMC_UP	0.336931	0.300096	0.294441	0.297666	0.301147	0.298781	0.291569	0.348963	0.291157	0.290686	0.307578	0.297018	0.309606	0.301447	0.345702	0.307661	0.290323	0.307932	0.282047	0.308796	0.292467
GSE41176_UNSTIM_VS_ANTI_IGM_STIM_BCELL_1H_DN	0.336899	0.321467	0.323338	0.33817	0.313402	0.335389	0.329474	0.299188	0.327628	0.321111	0.343795	0.325149	0.322124	0.327338	0.310076	0.32508	0.326362	0.336882	0.327311	0.328787	0.321667
GSE41087_WT_VS_FOXP3_MUT_ANTI_CD3_CD28_STIM_CD4_TCELL_UP	0.336732	0.352734	0.360614	0.34746	0.35612	0.351596	0.367489	0.328928	0.348671	0.351658	0.348504	0.366106	0.353399	0.365998	0.332297	0.35028	0.356713	0.35319	0.361827	0.35244	0.356549
GSE29618_MONOCYTE_VS_PDC_UP	0.336374	0.353223	0.363118	0.365217	0.350733	0.369959	0.374992	0.301031	0.357338	0.357464	0.362681	0.362861	0.355043	0.362753	0.33623	0.348596	0.356023	0.360854	0.364862	0.349807	0.364624
GSE6269_HEALTHY_VS_FLU_INF_PBMC_DN	0.336338	0.426194	0.439793	0.459827	0.429473	0.453276	0.450549	0.313192	0.432474	0.452624	0.446759	0.432693	0.419237	0.422961	0.278887	0.42192	0.455486	0.449616	0.456455	0.426018	0.456719
GSE32986_UNSTIM_VS_GMCSF_AND_CURDLAN_LOWDOSE_STIM_DC_DN	0.33591	0.298189	0.292108	0.301003	0.297959	0.3032	0.285136	0.333205	0.287486	0.291453	0.308104	0.293256	0.308904	0.300607	0.341522	0.30295	0.28968	0.307396	0.279325	0.303949	0.292458
GSE6269_FLU_VS_E_COLI_INF_PBMC_UP	0.335067	0.382327	0.386844	0.403332	0.390898	0.397443	0.39333	0.33687	0.380368	0.405643	0.401941	0.38185	0.380559	0.377208	0.283857	0.388574	0.408853	0.402989	0.400676	0.380427	0.399963
GSE21033_1H_VS_24H_POLYIC_STIM_DC_DN	0.334824	0.317765	0.318192	0.319195	0.318627	0.318756	0.323448	0.329204	0.317409	0.310619	0.323501	0.32062	0.325645	0.326016	0.338257	0.320851	0.321841	0.31587	0.316682	0.322402	0.315099
GSE22886_NAIVE_CD4_TCELL_VS_DC_UP	0.33409	0.2808	0.274696	0.28865	0.280919	0.284436	0.266831	0.346413	0.267492	0.2688	0.292557	0.275586	0.299325	0.287156	0.338584	0.28788	0.274797	0.295836	0.258626	0.294585	0.271451
GSE32164_ALTERNATIVELY_ACT_M2_VS_CMYC_INHIBITED_MACROPHAGE_UP	0.334041	0.327247	0.324561	0.330268	0.32658	0.326689	0.325918	0.333107	0.321446	0.319714	0.329077	0.328381	0.332294	0.33263	0.336656	0.32725	0.325766	0.329269	0.321775	0.328512	0.325039
GSE36476_CTRL_VS_TSST_ACT_40H_MEMORY_CD4_TCELL_YOUNG_UP	0.33404	0.270149	0.267064	0.274306	0.274766	0.277215	0.261314	0.335536	0.262966	0.269986	0.288433	0.268471	0.284983	0.275335	0.328057	0.284198	0.269591	0.286425	0.257238	0.28463	0.260937
GSE25123_WT_VS_PPARG_KO_MACROPHAGE_DN	0.333369	0.388453	0.393879	0.385302	0.375944	0.383728	0.39646	0.325659	0.3956	0.387657	0.380745	0.393657	0.361204	0.381043	0.319515	0.378477	0.395315	0.380307	0.403876	0.377277	0.391308
GSE26488_CTRL_VS_PEPTIDE_INJECTION_OT2_THYMOCYTE_DN	0.332714	0.304499	0.300114	0.305412	0.303349	0.307641	0.299207	0.334663	0.301759	0.306288	0.31367	0.301994	0.305578	0.306523	0.320131	0.310778	0.307498	0.315484	0.297344	0.312969	0.298403
GSE36476_CTRL_VS_TSST_ACT_16H_MEMORY_CD4_TCELL_YOUNG_UP	0.332543	0.267456	0.266342	0.278582	0.273958	0.278409	0.262429	0.333274	0.266397	0.269516	0.292919	0.268249	0.282029	0.276207	0.325678	0.287022	0.271825	0.286904	0.26026	0.285759	0.259117
GSE22140_GERMFREE_VS_SPF_MOUSE_CD4_TCELL_DN	0.332537	0.373587	0.370994	0.380064	0.375947	0.379123	0.380776	0.31069	0.373597	0.375404	0.371879	0.373198	0.369453	0.371323	0.337489	0.360445	0.369671	0.376783	0.373173	0.372366	0.381442
GSE21927_SPLEEN_C57BL6_VS_EL4_TUMOR_BALBC_MONOCYTES_UP	0.332374	0.278212	0.279369	0.274896	0.286384	0.286786	0.266956	0.344571	0.275995	0.2851	0.298575	0.278944	0.285443	0.277375	0.326472	0.297922	0.282527	0.295189	0.271818	0.287066	0.266962
GSE9650_EFFECTOR_VS_EXHAUSTED_CD8_TCELL_UP	0.332315	0.333212	0.330692	0.333407	0.328533	0.3283	0.333774	0.328999	0.331418	0.323192	0.329224	0.330696	0.335888	0.337291	0.333846	0.329173	0.331995	0.323491	0.329129	0.334725	0.332469
GSE14000_TRANSLATED_RNA_VS_MRNA_4H_LPS_DC_DN	0.331417	0.342212	0.341723	0.343194	0.341918	0.339638	0.340659	0.328427	0.344039	0.340846	0.338393	0.342666	0.338897	0.340613	0.330676	0.34437	0.33896	0.334111	0.349803	0.336605	0.339872
GSE22886_NAIVE_CD8_TCELL_VS_DC_UP	0.330698	0.285355	0.280539	0.294683	0.28798	0.292698	0.278611	0.34638	0.275327	0.277791	0.300141	0.283134	0.300694	0.293183	0.330754	0.294818	0.286831	0.299513	0.272476	0.300391	0.278909
GSE29618_MONOCYTE_VS_PDC_DAY7_FLU_VACCINE_UP	0.329627	0.344368	0.353136	0.353789	0.341264	0.35879	0.366939	0.295146	0.346615	0.346923	0.351198	0.355397	0.345449	0.355869	0.335447	0.336027	0.344002	0.350803	0.353087	0.342385	0.353712
GSE22886_CD8_TCELL_VS_BCELL_NAIVE_UP	0.329354	0.303212	0.296563	0.308477	0.300234	0.302077	0.298576	0.324427	0.298279	0.287296	0.305984	0.302671	0.313062	0.310388	0.324075	0.305196	0.298839	0.305636	0.288717	0.314212	0.299853
GSE360_CTRL_VS_M_TUBERCULOSIS_DC_UP	0.328824	0.313458	0.303975	0.312434	0.304248	0.311043	0.304511	0.322707	0.307027	0.295751	0.31243	0.305617	0.318153	0.315533	0.338215	0.308475	0.298338	0.311441	0.295835	0.314388	0.307239
GSE360_CTRL_VS_T_GONDII_MAC_UP	0.32862	0.328816	0.330728	0.33518	0.329804	0.332193	0.33396	0.317613	0.32544	0.326542	0.329412	0.330143	0.338787	0.337845	0.335967	0.322742	0.324297	0.330272	0.323451	0.336077	0.333597
GSE21670_UNTREATED_VS_TGFB_IL6_TREATED_STAT3_KO_CD4_TCELL_DN	0.327741	0.298983	0.297855	0.299756	0.30153	0.302116	0.297347	0.330117	0.297716	0.301271	0.308322	0.302338	0.3003	0.301671	0.329151	0.307004	0.297671	0.308179	0.293831	0.30531	0.291871
GSE10325_LUPUS_BCELL_VS_LUPUS_MYELOID_DN	0.327641	0.358452	0.368601	0.373573	0.34716	0.375827	0.379839	0.274899	0.363792	0.363981	0.359923	0.371173	0.354282	0.369169	0.332705	0.344986	0.354657	0.367337	0.369543	0.352642	0.371
GSE22886_NAIVE_CD4_TCELL_VS_48H_ACT_TH1_UP	0.327312	0.271556	0.264025	0.275383	0.272455	0.279001	0.249809	0.333408	0.257104	0.266035	0.287525	0.26582	0.285677	0.271044	0.328015	0.283702	0.260387	0.290447	0.248283	0.279777	0.260538
GSE22886_NAIVE_TCELL_VS_MONOCYTE_DN	0.32674	0.37428	0.386969	0.382848	0.367099	0.391661	0.394918	0.281661	0.382185	0.38787	0.374446	0.386558	0.364615	0.380609	0.321322	0.364383	0.376448	0.376371	0.394207	0.368454	0.38658
GSE42021_CD24HI_TREG_VS_CD24HI_TCONV_THYMUS_UP	0.326648	0.325591	0.324253	0.327769	0.321428	0.321404	0.323432	0.322082	0.321286	0.314433	0.320538	0.323379	0.334079	0.331128	0.335087	0.322241	0.32023	0.318807	0.317415	0.325059	0.327097
GSE10325_LUPUS_CD4_TCELL_VS_LUPUS_BCELL_UP	0.326624	0.286809	0.282148	0.297419	0.286536	0.29543	0.279793	0.317984	0.283901	0.282864	0.299077	0.287714	0.295801	0.292529	0.320657	0.295841	0.283608	0.300258	0.2731	0.298004	0.284245
GSE360_L_DONOVANI_VS_B_MALAYI_LOW_DOSE_DC_DN	0.326572	0.292062	0.289867	0.299307	0.289319	0.303875	0.297831	0.310551	0.290122	0.286138	0.300568	0.294111	0.305178	0.300099	0.334255	0.291856	0.283782	0.302098	0.28257	0.306116	0.292047
GSE36476_CTRL_VS_TSST_ACT_72H_MEMORY_CD4_TCELL_YOUNG_UP	0.326322	0.277205	0.275504	0.280863	0.283371	0.285453	0.266175	0.329878	0.272058	0.279107	0.293891	0.274345	0.290667	0.280297	0.317883	0.291694	0.278569	0.294158	0.267681	0.286827	0.269528
GSE22886_NAIVE_TCELL_VS_NKCELL_UP	0.326217	0.293299	0.287208	0.300624	0.28966	0.294204	0.287507	0.32289	0.292094	0.283365	0.299939	0.286166	0.302513	0.297222	0.333424	0.297037	0.281819	0.293004	0.27741	0.30853	0.288511
GSE9006_TYPE_1_DIABETES_AT_DX_VS_4MONTH_POST_DX_PBMC_UP	0.325834	0.36722	0.373497	0.366042	0.370917	0.366768	0.379994	0.319777	0.366586	0.359189	0.353155	0.37453	0.37173	0.371092	0.338493	0.353147	0.363566	0.358631	0.372437	0.362611	0.379755
GSE22886_CTRL_VS_LPS_24H_DC_UP	0.325068	0.283423	0.280398	0.289677	0.280609	0.293658	0.289052	0.30844	0.285496	0.275166	0.297573	0.282074	0.29582	0.294156	0.335173	0.287611	0.27615	0.287551	0.275222	0.293239	0.281005
KAECH_DAY15_EFF_VS_MEMORY_CD8_TCELL_DN	0.32484	0.339068	0.33749	0.340775	0.340768	0.33547	0.340571	0.322902	0.334855	0.332785	0.33405	0.338178	0.34203	0.34187	0.328079	0.332721	0.33734	0.335038	0.335201	0.341839	0.341183
GSE34205_HEALTHY_VS_FLU_INF_INFANT_PBMC_UP	0.324696	0.291828	0.287579	0.292111	0.295325	0.292488	0.293894	0.332185	0.289121	0.286785	0.298732	0.29062	0.301743	0.295369	0.328228	0.296853	0.287261	0.29801	0.283963	0.302983	0.28815
GSE22886_NAIVE_VS_IGG_IGA_MEMORY_BCELL_DN	0.324282	0.342274	0.340338	0.337849	0.335373	0.338077	0.340403	0.318277	0.341056	0.339511	0.338041	0.339912	0.333472	0.338379	0.31943	0.340591	0.339017	0.334375	0.34344	0.337351	0.339701
GSE23568_CTRL_VS_ID3_TRANSDUCED_CD8_TCELL_UP	0.323944	0.299884	0.293685	0.304056	0.299103	0.296894	0.294385	0.323848	0.293015	0.288955	0.300279	0.296191	0.310423	0.306039	0.331201	0.299783	0.294632	0.30327	0.282461	0.308472	0.295779
GSE21670_UNTREATED_VS_IL6_TREATED_STAT3_KO_CD4_TCELL_UP	0.323934	0.26767	0.262906	0.271384	0.252886	0.273711	0.260022	0.285295	0.273386	0.261663	0.285235	0.259261	0.269292	0.269217	0.321861	0.272577	0.252479	0.277145	0.254599	0.271406	0.255037
GSE3720_UNSTIM_VS_PMA_STIM_VD2_GAMMADELTA_TCELL_UP	0.323705	0.331767	0.330866	0.330266	0.333336	0.332202	0.33283	0.339876	0.331006	0.333644	0.337533	0.330882	0.327939	0.328728	0.318958	0.334977	0.339867	0.331188	0.333928	0.333907	0.328677
GSE22140_HEALTHY_VS_ARTHRITIC_MOUSE_CD4_TCELL_DN	0.32265	0.304545	0.302158	0.304871	0.305323	0.307883	0.307317	0.304549	0.305432	0.300158	0.304339	0.306254	0.311104	0.312727	0.328388	0.305436	0.295253	0.304996	0.298179	0.311911	0.30623
GSE37533_PPARG1_FOXP3_VS_FOXP3_TRANSDUCED_CD4_TCELL_DN	0.322329	0.409616	0.423433	0.455618	0.41681	0.442983	0.433843	0.313483	0.41349	0.45172	0.462162	0.415452	0.39355	0.398696	0.209015	0.419654	0.471527	0.4525	0.459629	0.402614	0.430942
GSE33162_HDAC3_KO_VS_HDAC3_KO_MACROPHAGE_DN	0.322328	0.318716	0.325461	0.318058	0.323298	0.324102	0.32048	0.323883	0.327437	0.330387	0.330562	0.32003	0.315158	0.315557	0.312733	0.329532	0.326448	0.323069	0.330186	0.320565	0.314811
GSE42021_CD24INT_TREG_VS_CD24INT_TCONV_THYMUS_UP	0.321925	0.309405	0.303685	0.313958	0.302874	0.307473	0.307625	0.306868	0.306655	0.297171	0.307348	0.305352	0.316444	0.314026	0.32631	0.305643	0.302739	0.304158	0.298736	0.311207	0.307645
GSE13484_UNSTIM_VS_YF17D_VACCINE_STIM_PBMC_UP	0.321835	0.282112	0.280074	0.282099	0.283712	0.281182	0.277659	0.318323	0.287549	0.279731	0.291203	0.280143	0.285481	0.286329	0.328166	0.292267	0.276546	0.284717	0.272499	0.292185	0.272808
GSE23568_ID3_TRANSDUCED_VS_ID3_KO_CD8_TCELL_UP	0.321563	0.317466	0.313585	0.320154	0.317075	0.315658	0.315304	0.316824	0.311501	0.30945	0.315756	0.316467	0.322803	0.323413	0.319593	0.31504	0.316444	0.316635	0.308631	0.321325	0.317358
GSE9650_NAIVE_VS_EXHAUSTED_CD8_TCELL_UP	0.321073	0.322349	0.320258	0.316933	0.318591	0.317765	0.322979	0.323473	0.327312	0.319172	0.318602	0.320184	0.314849	0.321226	0.322048	0.321692	0.320164	0.315634	0.319887	0.32556	0.318703
KAECH_NAIVE_VS_MEMORY_CD8_TCELL_DN	0.31997	0.329683	0.332551	0.33427	0.336012	0.335103	0.334636	0.315692	0.325974	0.328774	0.334236	0.33391	0.337491	0.33652	0.303786	0.330676	0.336785	0.334686	0.332967	0.334437	0.334467
GSE26030_TH1_VS_TH17_RESTIMULATED_DAY5_POST_POLARIZATION_UP	0.31981	0.334254	0.331299	0.338036	0.325723	0.329071	0.331918	0.311024	0.332282	0.329449	0.333428	0.33293	0.327359	0.334257	0.323069	0.332285	0.33453	0.321546	0.337628	0.32476	0.32666
GSE29618_MONOCYTE_VS_MDC_UP	0.319446	0.362723	0.375019	0.375774	0.3599	0.378997	0.381384	0.284261	0.368777	0.370226	0.365472	0.371842	0.359592	0.369268	0.324037	0.352991	0.361566	0.368632	0.374981	0.357835	0.377986
GSE2770_TGFB_AND_IL4_ACT_VS_ACT_CD4_TCELL_2H_UP	0.318849	0.309478	0.309169	0.308257	0.31103	0.308721	0.311093	0.319213	0.315047	0.306957	0.30844	0.308562	0.309429	0.310529	0.325045	0.312096	0.299917	0.309954	0.304784	0.316782	0.307626
GSE42021_TREG_PLN_VS_CD24HI_TREG_THYMUS_DN	0.318451	0.301764	0.295905	0.305703	0.297476	0.299176	0.296562	0.309904	0.296346	0.287037	0.296523	0.300161	0.310978	0.309003	0.329992	0.298668	0.292011	0.295037	0.287248	0.306962	0.300738
GSE19888_ADENOSINE_A3R_INH_PRETREAT_AND_ACT_BY_A3R_VS_TCELL_MEMBRANES_ACT_MAST_CELL_UP	0.318268	0.415653	0.427309	0.453756	0.419793	0.445578	0.435649	0.30106	0.420701	0.445659	0.455841	0.422049	0.40111	0.406746	0.214949	0.423013	0.461778	0.449754	0.458621	0.406672	0.438392
GSE3720_UNSTIM_VS_LPS_STIM_VD2_GAMMADELTA_TCELL_UP	0.317931	0.322725	0.324062	0.328593	0.326309	0.323652	0.32156	0.325731	0.318506	0.323616	0.331364	0.323609	0.323032	0.324708	0.315313	0.326752	0.331493	0.325169	0.326327	0.321519	0.320028
GSE22886_NAIVE_CD4_TCELL_VS_12H_ACT_TH1_UP	0.317717	0.274181	0.267906	0.274315	0.273424	0.279558	0.252282	0.324725	0.263515	0.268339	0.286995	0.266935	0.283917	0.269695	0.318673	0.284615	0.264866	0.29053	0.254546	0.276978	0.263054
GSE22601_DOUBLE_POSITIVE_VS_CD8_SINGLE_POSITIVE_THYMOCYTE_UP	0.317702	0.297481	0.299003	0.305108	0.304691	0.306762	0.300154	0.317582	0.294273	0.304256	0.314915	0.300976	0.303447	0.302546	0.298577	0.306441	0.306175	0.313471	0.298674	0.306015	0.29775
GSE1460_INTRATHYMIC_T_PROGENITOR_VS_CD4_THYMOCYTE_DN	0.317678	0.299082	0.298819	0.307561	0.300934	0.304614	0.298482	0.31219	0.295134	0.297847	0.308563	0.298114	0.307677	0.3041	0.306185	0.302946	0.299031	0.31179	0.291757	0.307707	0.299732
GSE36826_NORMAL_VS_STAPH_AUREUS_INF_SKIN_UP	0.316604	0.337442	0.34346	0.331209	0.340781	0.338086	0.354148	0.324429	0.339522	0.340709	0.332459	0.346917	0.332387	0.339539	0.320972	0.334556	0.335224	0.334781	0.346245	0.339993	0.340291
GSE23321_CD8_STEM_CELL_MEMORY_VS_EFFECTOR_MEMORY_CD8_TCELL_DN	0.316523	0.326305	0.329668	0.324317	0.330215	0.326869	0.332748	0.318004	0.33248	0.333681	0.328407	0.329711	0.320889	0.326186	0.312028	0.330052	0.333102	0.325301	0.331354	0.332237	0.326715
GSE23568_ID3_TRANSDUCED_VS_ID3_KO_CD8_TCELL_DN	0.316514	0.294663	0.293575	0.296511	0.298539	0.298744	0.293724	0.317667	0.292738	0.297146	0.303412	0.297144	0.298497	0.297172	0.311593	0.303948	0.298189	0.302525	0.290258	0.2987	0.291206
GSE11057_NAIVE_VS_MEMORY_CD4_TCELL_DN	0.315689	0.314381	0.321212	0.319489	0.31958	0.324683	0.321339	0.312654	0.31819	0.32537	0.323941	0.325107	0.311452	0.319355	0.299044	0.321772	0.327863	0.325253	0.325164	0.318458	0.316264
GSE34156_NOD2_LIGAND_VS_TLR1_TLR2_LIGAND_6H_TREATED_MONOCYTE_DN	0.315332	0.378018	0.390218	0.381066	0.374429	0.385512	0.397945	0.267565	0.390423	0.391465	0.367393	0.391023	0.358457	0.379475	0.305363	0.362925	0.376297	0.378993	0.398147	0.366654	0.393833
GSE42021_CD24HI_VS_CD24INT_TREG_THYMUS_DN	0.315312	0.397669	0.409307	0.433085	0.404157	0.42519	0.422905	0.303783	0.399839	0.434037	0.436287	0.407093	0.383027	0.391135	0.216918	0.404427	0.448974	0.432217	0.44091	0.392723	0.418729
GSE22886_NEUTROPHIL_VS_DC_DN	0.315281	0.351399	0.34989	0.340997	0.34501	0.34252	0.354215	0.313452	0.364513	0.35456	0.345366	0.347388	0.326549	0.340736	0.313331	0.348316	0.349724	0.334197	0.358796	0.346763	0.345856
GSE25088_ROSIGLITAZONE_VS_IL4_AND_ROSIGLITAZONE_STIM_STAT6_KO_MACROPHAGE_DAY10_UP	0.314666	0.257337	0.25212	0.255436	0.256131	0.26457	0.252273	0.308182	0.252177	0.252651	0.270432	0.254966	0.266875	0.263423	0.309828	0.266919	0.255993	0.266201	0.248671	0.269452	0.248657
GSE10239_NAIVE_VS_DAY4.5_EFF_CD8_TCELL_UP	0.314608	0.289471	0.283311	0.292209	0.290228	0.288191	0.285353	0.314853	0.278596	0.283629	0.291035	0.286565	0.301468	0.295346	0.316295	0.291529	0.285456	0.293356	0.27756	0.295313	0.286611
GSE21360_PRIMARY_VS_QUATERNARY_MEMORY_CD8_TCELL_DN	0.314342	0.269196	0.270095	0.275438	0.275569	0.281635	0.260129	0.323314	0.2668	0.280085	0.293489	0.268976	0.27531	0.267663	0.301866	0.288251	0.276805	0.292492	0.264647	0.279176	0.261337
GSE1460_DP_VS_CD4_THYMOCYTE_DN	0.313816	0.315074	0.321044	0.330029	0.32036	0.329651	0.321727	0.308611	0.317249	0.324214	0.327183	0.319936	0.31985	0.321489	0.29807	0.324009	0.324026	0.330984	0.317611	0.324015	0.321591
GSE15930_STIM_VS_STIM_AND_IL12_48H_CD8_T_CELL_UP	0.313543	0.307985	0.305254	0.315622	0.305942	0.311455	0.309815	0.311578	0.304879	0.30781	0.312435	0.30628	0.311487	0.311035	0.308827	0.309256	0.309377	0.312573	0.304486	0.313538	0.307609
GSE22886_NAIVE_VS_IGM_MEMORY_BCELL_DN	0.313223	0.333475	0.332791	0.332425	0.329199	0.329002	0.335055	0.303386	0.331447	0.330783	0.328323	0.331896	0.330239	0.332119	0.308346	0.328539	0.33083	0.327326	0.33326	0.330159	0.333851
GSE360_L_DONOVANI_VS_B_MALAYI_HIGH_DOSE_MAC_DN	0.313048	0.313158	0.310343	0.31915	0.3068	0.312423	0.313333	0.297893	0.301394	0.301107	0.312252	0.310252	0.322965	0.319797	0.300967	0.303615	0.308006	0.315206	0.306465	0.311694	0.315589
GSE26030_UNSTIM_VS_RESTIM_TH17_DAY15_POST_POLARIZATION_DN	0.313012	0.3041	0.30249	0.304621	0.302672	0.303767	0.306199	0.305983	0.302638	0.299577	0.303972	0.303705	0.310336	0.307645	0.308592	0.303887	0.302439	0.306596	0.300935	0.308805	0.303501
GSE1448_CTRL_VS_ANTI_VBETA5_DP_THYMOCYTE_DN	0.312802	0.314996	0.313029	0.312855	0.3144	0.308754	0.315288	0.305867	0.314112	0.307506	0.311471	0.31383	0.316761	0.318087	0.310599	0.312713	0.315512	0.310542	0.310509	0.313419	0.31344
GSE19401_NAIVE_VS_IMMUNIZED_MOUSE_PLN_FOLLICULAR_DC_UP	0.31244	0.362273	0.364279	0.357772	0.365124	0.354357	0.371897	0.31373	0.358956	0.361449	0.349972	0.367993	0.354145	0.359488	0.304514	0.34734	0.361877	0.361244	0.371437	0.353327	0.367311
GSE16385_UNTREATED_VS_12H_ROSIGLITAZONE_IL4_TREATED_MACROPHAGE_UP	0.312171	0.292248	0.292812	0.29296	0.294403	0.293434	0.29518	0.309362	0.289335	0.291311	0.295982	0.293158	0.301434	0.295507	0.303966	0.294096	0.294221	0.295961	0.289452	0.300835	0.291989
GSE20715_0H_VS_24H_OZONE_LUNG_UP	0.311981	0.281404	0.280815	0.289295	0.280457	0.287208	0.285679	0.300346	0.278781	0.277482	0.295724	0.281685	0.292374	0.289187	0.306259	0.285187	0.285397	0.291362	0.276159	0.287365	0.280204
GSE12366_PLASMA_CELL_VS_NAIVE_BCELL_DN	0.311794	0.287949	0.288099	0.288498	0.292235	0.294513	0.287523	0.320504	0.286978	0.295043	0.301855	0.286636	0.291004	0.28796	0.302654	0.297325	0.294175	0.300106	0.288188	0.295702	0.283228
GSE10325_CD4_TCELL_VS_MYELOID_UP	0.311174	0.258622	0.25643	0.272102	0.263623	0.270891	0.256408	0.314432	0.25729	0.255454	0.276	0.264045	0.27081	0.269643	0.309648	0.272418	0.258467	0.275581	0.24822	0.278858	0.254715
GSE7509_UNSTIM_VS_FCGRIIB_STIM_DC_DN	0.310982	0.356286	0.364523	0.368798	0.361925	0.369045	0.368308	0.312106	0.353959	0.367173	0.371544	0.366423	0.350103	0.358733	0.26671	0.359344	0.381398	0.373017	0.377545	0.35265	0.366665
GSE7831_UNSTIM_VS_CPG_STIM_PDC_1H_UP	0.310873	0.298945	0.301452	0.30358	0.303762	0.304223	0.301919	0.302404	0.298134	0.297893	0.303051	0.303236	0.307175	0.304437	0.311075	0.298597	0.30206	0.307389	0.295583	0.308203	0.302832
GSE42021_TREG_PLN_VS_TREG_PRECURSORS_THYMUS_DN	0.309697	0.393524	0.405461	0.439306	0.405633	0.428264	0.419574	0.298677	0.399089	0.437483	0.444776	0.399703	0.382178	0.383792	0.191635	0.405321	0.450645	0.438407	0.440252	0.391334	0.419252
GSE339_CD4POS_VS_CD8POS_DC_IN_CULTURE_DN	0.309162	0.334772	0.333334	0.336767	0.33481	0.328912	0.334669	0.298341	0.337164	0.32921	0.320016	0.334601	0.332708	0.337207	0.310628	0.327324	0.330037	0.323404	0.333481	0.33197	0.340263
GSE30962_ACUTE_VS_CHRONIC_LCMV_PRIMARY_INF_CD8_TCELL_UP	0.309097	0.271752	0.271499	0.278245	0.275491	0.280935	0.270592	0.306199	0.267005	0.26755	0.285008	0.275509	0.285232	0.28256	0.3033	0.280886	0.274563	0.28415	0.265623	0.282828	0.269755
GSE29164_UNTREATED_VS_CD8_TCELL_TREATED_MELANOMA_DAY7_UP	0.308617	0.312851	0.312419	0.316705	0.313636	0.317401	0.314025	0.304457	0.307279	0.307257	0.312256	0.317142	0.318238	0.32036	0.305799	0.312459	0.315537	0.312787	0.312661	0.312965	0.31604
GSE36826_WT_VS_IL1R_KO_SKIN_DN	0.308441	0.32899	0.334493	0.323216	0.332702	0.328912	0.349353	0.30778	0.327899	0.329689	0.321761	0.343641	0.32745	0.336218	0.314308	0.324224	0.329204	0.327551	0.337837	0.328445	0.333813
GSE24671_CTRL_VS_SENDAI_VIRUS_INFECTED_MOUSE_SPLENOCYTES_DN	0.308271	0.286682	0.280863	0.278407	0.286834	0.283702	0.271574	0.323461	0.273505	0.278844	0.288212	0.279856	0.294846	0.284088	0.312067	0.290825	0.279475	0.291589	0.270784	0.286832	0.277748
GSE22140_HEALTHY_VS_ARTHRITIC_MOUSE_CD4_TCELL_UP	0.307938	0.322294	0.321895	0.3255	0.315895	0.320578	0.329454	0.291878	0.31451	0.309984	0.316058	0.325437	0.325169	0.334443	0.308934	0.311976	0.321265	0.317404	0.321753	0.320942	0.329115
GSE43955_TH0_VS_TGFB_IL6_TH17_ACT_CD4_TCELL_4H_DN	0.30783	0.342017	0.34512	0.356584	0.342492	0.348768	0.352273	0.294631	0.347225	0.349576	0.346424	0.344793	0.339655	0.342359	0.287689	0.341276	0.350661	0.35068	0.351902	0.343792	0.352282
GSE33374_CD8_ALPHAALPHA_VS_ALPHABETA_CD161_HIGH_TCELL_DN	0.30774	0.323838	0.322752	0.327263	0.321219	0.325833	0.322363	0.304494	0.31925	0.318563	0.319182	0.324929	0.326501	0.325166	0.296969	0.318218	0.326636	0.321628	0.319289	0.326771	0.326083
GSE22886_NAIVE_CD8_TCELL_VS_MEMORY_TCELL_DN	0.307361	0.283898	0.285686	0.287328	0.286972	0.289325	0.287387	0.295843	0.291461	0.28849	0.294669	0.287529	0.285058	0.286673	0.296939	0.291593	0.287902	0.291184	0.283922	0.293528	0.281773
GSE32164_RESTING_DIFFERENTIATED_VS_ALTERNATIVELY_ACT_M2_MACROPHAGE_DN	0.307357	0.304825	0.306899	0.304336	0.308889	0.307143	0.308322	0.303885	0.306123	0.308785	0.314111	0.310457	0.303346	0.306804	0.297255	0.310438	0.314027	0.309054	0.312747	0.306314	0.301476
GSE17186_MEMORY_VS_CD21HIGH_TRANSITIONAL_BCELL_DN	0.307234	0.307558	0.309116	0.308299	0.309784	0.309532	0.307511	0.306671	0.30897	0.314208	0.314806	0.308247	0.30401	0.305721	0.288306	0.313198	0.313609	0.314217	0.309312	0.311069	0.305617
GSE12366_GC_VS_NAIVE_BCELL_DN	0.307154	0.28491	0.284142	0.292367	0.288375	0.293837	0.279086	0.312458	0.276112	0.292587	0.304809	0.286094	0.28862	0.284515	0.279543	0.297066	0.295869	0.303308	0.286744	0.288358	0.279795
GSE34156_UNTREATED_VS_6H_TLR1_TLR2_LIGAND_TREATED_MONOCYTE_UP	0.307126	0.369948	0.384499	0.375117	0.367141	0.381319	0.392343	0.264853	0.378015	0.382742	0.361837	0.385008	0.354547	0.374795	0.305711	0.353204	0.371089	0.371745	0.389841	0.357902	0.385887
GSE22443_IL2_VS_IL12_TREATED_ACT_CD8_TCELL_DN	0.30676	0.295961	0.294815	0.297788	0.297451	0.294459	0.299793	0.296985	0.2964	0.292424	0.299364	0.294405	0.299437	0.301302	0.309418	0.294291	0.294046	0.29345	0.293761	0.301429	0.295577
GSE28237_EARLY_VS_LATE_GC_BCELL_DN	0.3067	0.299773	0.298783	0.296598	0.300125	0.295654	0.295875	0.305885	0.291231	0.29182	0.295617	0.300004	0.306267	0.304104	0.310519	0.295908	0.296832	0.29943	0.293593	0.298243	0.296899
GSE21360_NAIVE_VS_TERTIARY_MEMORY_CD8_TCELL_UP	0.306641	0.268014	0.266479	0.27754	0.269304	0.273662	0.268822	0.300877	0.26089	0.257233	0.275401	0.267758	0.289088	0.280606	0.312278	0.271825	0.259703	0.276579	0.250718	0.284208	0.272005
GSE12845_PRE_GC_VS_DARKZONE_GC_TONSIL_BCELL_UP	0.306552	0.310389	0.313894	0.31903	0.316743	0.320872	0.313572	0.293004	0.307578	0.31549	0.314834	0.317672	0.316971	0.318287	0.279941	0.312216	0.31874	0.32067	0.315081	0.311601	0.317091
GSE43863_DAY6_EFF_VS_DAY150_MEM_LY6C_INT_CXCR5POS_CD4_TCELL_DN	0.306509	0.24825	0.245244	0.256253	0.249056	0.25954	0.246761	0.306043	0.237987	0.242881	0.268227	0.251406	0.265576	0.25792	0.302706	0.257878	0.253012	0.268987	0.239953	0.261472	0.241359
GSE36527_CD69_NEG_VS_POS_TREG_CD62L_LOS_KLRG1_NEG_DN	0.305313	0.281421	0.275088	0.283236	0.280687	0.276695	0.276171	0.304936	0.270494	0.26358	0.27236	0.279015	0.301144	0.292879	0.319554	0.279322	0.270276	0.274116	0.264066	0.291094	0.279857
GSE1460_NAIVE_CD4_TCELL_ADULT_BLOOD_VS_THYMIC_STROMAL_CELL_UP	0.305194	0.273704	0.268631	0.269086	0.272525	0.273103	0.267057	0.310457	0.267442	0.26709	0.280514	0.270516	0.27784	0.277321	0.305085	0.279963	0.269669	0.280149	0.259905	0.278516	0.265588
GSE5099_MONOCYTE_VS_CLASSICAL_M1_MACROPHAGE_DN	0.305042	0.306218	0.306294	0.304999	0.30639	0.301548	0.3038	0.301567	0.306407	0.305348	0.30476	0.304576	0.306356	0.307123	0.308153	0.309254	0.30227	0.300516	0.305071	0.304391	0.303883
GSE29618_BCELL_VS_MONOCYTE_DAY7_FLU_VACCINE_DN	0.304538	0.331206	0.341225	0.341151	0.326005	0.345202	0.353862	0.26123	0.337673	0.335961	0.331483	0.341067	0.331183	0.343929	0.31737	0.322615	0.325567	0.332098	0.342157	0.328772	0.343708
GSE34156_UNTREATED_VS_24H_NOD2_LIGAND_TREATED_MONOCYTE_DN	0.30442	0.379501	0.393475	0.380594	0.375706	0.386415	0.397613	0.270596	0.38953	0.394018	0.368127	0.390844	0.359537	0.380636	0.30043	0.364262	0.382099	0.377826	0.400016	0.365309	0.392793
GSE2405_HEAT_KILLED_VS_LIVE_A_PHAGOCYTOPHILUM_STIM_NEUTROPHIL_9H_UP	0.304389	0.305225	0.306252	0.300204	0.304058	0.300392	0.306836	0.304259	0.304272	0.30245	0.303903	0.306105	0.303788	0.305901	0.307893	0.305741	0.306997	0.298041	0.308297	0.302168	0.299926
GSE22935_WT_VS_MYD88_KO_MACROPHAGE_UP	0.30411	0.319505	0.32349	0.32066	0.317873	0.322546	0.327564	0.282933	0.323704	0.320976	0.316307	0.324456	0.317441	0.321955	0.301323	0.312341	0.319439	0.319115	0.326254	0.318442	0.325903
GSE34205_HEALTHY_VS_RSV_INF_INFANT_PBMC_UP	0.304104	0.258032	0.252638	0.265416	0.261879	0.264364	0.254291	0.318236	0.248651	0.246873	0.26847	0.260029	0.276435	0.266257	0.308389	0.268155	0.254598	0.268453	0.242111	0.27482	0.256212
GSE43863_TH1_VS_TFH_MEMORY_CD4_TCELL_DN	0.304054	0.267246	0.258807	0.267201	0.26377	0.26863	0.255348	0.300613	0.256066	0.256214	0.271919	0.264569	0.276766	0.269091	0.305633	0.265984	0.260585	0.275997	0.249674	0.274595	0.257792
GSE37301_GRANULOCYTE_MONOCYTE_PROGENITOR_VS_RAG2_KO_NK_CELL_DN	0.304023	0.302007	0.304965	0.303189	0.305827	0.30328	0.307062	0.30329	0.30624	0.309143	0.306133	0.302089	0.300701	0.302763	0.297783	0.305489	0.308793	0.303432	0.305927	0.307475	0.302002
GSE19888_CTRL_VS_A3R_INHIBITOR_TREATED_MAST_CELL_DN	0.303853	0.268705	0.272703	0.261043	0.272674	0.271854	0.264644	0.299939	0.269801	0.277322	0.281594	0.269931	0.265671	0.270017	0.296377	0.283021	0.269764	0.277857	0.268494	0.271133	0.26112
GSE22140_GERMFREE_VS_SPF_ARTHRITIC_MOUSE_CD4_TCELL_DN	0.302909	0.326544	0.333531	0.331166	0.321583	0.328173	0.334281	0.29332	0.317761	0.325912	0.334457	0.33603	0.318385	0.333492	0.270614	0.323237	0.345543	0.333953	0.34052	0.319725	0.33118
GSE22886_DC_VS_MONOCYTE_DN	0.30278	0.259538	0.26883	0.277319	0.267627	0.282326	0.274162	0.296892	0.255865	0.266457	0.285743	0.270062	0.280222	0.276163	0.296223	0.269995	0.270841	0.286337	0.26608	0.274887	0.262112
GSE34205_RSV_VS_FLU_INF_INFANT_PBMC_DN	0.302036	0.322268	0.324602	0.352713	0.32564	0.343985	0.330159	0.2982	0.317764	0.33373	0.340017	0.328277	0.328298	0.326514	0.273227	0.327806	0.342977	0.344669	0.336549	0.32242	0.336337
GSE29618_BCELL_VS_PDC_UP	0.301198	0.284059	0.285311	0.284741	0.292045	0.28777	0.279785	0.320808	0.275961	0.290859	0.296269	0.284425	0.288969	0.286138	0.287189	0.298008	0.29692	0.295813	0.282643	0.286423	0.27896
GSE7764_IL15_NK_CELL_24H_VS_SPLENOCYTE_DN	0.301017	0.281662	0.282758	0.2802	0.277482	0.284889	0.275264	0.294683	0.284884	0.283275	0.287515	0.278481	0.27894	0.281376	0.292161	0.288259	0.281598	0.286108	0.280258	0.282087	0.274755
GSE21033_CTRL_VS_POLYIC_STIM_DC_12H_UP	0.300935	0.275782	0.281614	0.284295	0.281438	0.286511	0.284634	0.300925	0.282406	0.281724	0.291159	0.284125	0.281927	0.282481	0.295998	0.288208	0.287556	0.285258	0.280555	0.287066	0.27604
GSE339_EX_VIVO_VS_IN_CULTURE_CD4CD8DN_DC_DN	0.3001	0.315297	0.315922	0.308237	0.317256	0.315461	0.317613	0.301486	0.319071	0.318618	0.311656	0.316915	0.307669	0.312762	0.292165	0.314344	0.315687	0.314464	0.316803	0.315562	0.315483
GSE11864_UNTREATED_VS_CSF1_IFNG_IN_MAC_UP	0.299992	0.264245	0.264736	0.268057	0.268483	0.269356	0.260976	0.298796	0.262268	0.260558	0.271465	0.262242	0.278898	0.270423	0.303744	0.268947	0.261849	0.27125	0.254992	0.276739	0.262283
GSE24634_TEFF_VS_TCONV_DAY3_IN_CULTURE_DN	0.299292	0.329933	0.341253	0.349334	0.326237	0.353578	0.347146	0.253089	0.3378	0.342638	0.340872	0.343872	0.324807	0.337054	0.292824	0.321521	0.3363	0.343126	0.344735	0.331258	0.342737
GSE22611_NOD2_TRANSDUCED_VS_CTRL_HEK293T_STIMULATED_WITH_MDP_2H_UP	0.299215	0.298314	0.296197	0.301741	0.298378	0.298697	0.296857	0.292878	0.294372	0.297835	0.302553	0.293278	0.30377	0.297284	0.29693	0.296698	0.295392	0.301661	0.293355	0.30077	0.299783
GSE39864_WT_VS_GATA3_KO_TREG_DN	0.299082	0.293547	0.289968	0.296407	0.288332	0.2893	0.293646	0.28867	0.292338	0.28323	0.292364	0.290466	0.297132	0.299261	0.307098	0.291069	0.284512	0.283715	0.290423	0.295067	0.290982
GSE18281_CORTICAL_VS_MEDULLARY_THYMOCYTE_UP	0.299043	0.403963	0.407582	0.412554	0.399652	0.406716	0.412378	0.289603	0.404064	0.416843	0.399628	0.405369	0.382627	0.391999	0.248738	0.395382	0.415864	0.404252	0.424722	0.386713	0.418933
GSE15930_STIM_VS_STIM_AND_TRICHOSTATINA_48H_CD8_T_CELL_UP	0.299028	0.302578	0.302586	0.303686	0.304504	0.30138	0.308132	0.293681	0.307852	0.299344	0.304716	0.306123	0.302008	0.307429	0.291953	0.305172	0.307667	0.299745	0.303685	0.30809	0.303544
GSE16266_CTRL_VS_HEATSHOCK_AND_LPS_STIM_MEF_UP	0.297415	0.312054	0.313828	0.307834	0.311688	0.308164	0.311254	0.296393	0.322592	0.318798	0.311012	0.312159	0.298625	0.306086	0.295132	0.318189	0.3139	0.303374	0.31921	0.307978	0.304929
GSE37416_12H_VS_24H_F_TULARENSIS_LVS_NEUTROPHIL_UP	0.296526	0.298143	0.299966	0.306122	0.302006	0.307395	0.312634	0.288886	0.298204	0.303656	0.303937	0.306237	0.302131	0.305326	0.282848	0.298086	0.306002	0.311072	0.302404	0.304956	0.305426
GSE21927_SPLENIC_VS_TUMOR_MONOCYTES_FROM_C26GM_TUMOROUS_MICE_BALBC_DN	0.296006	0.247936	0.246801	0.244726	0.252146	0.25727	0.231533	0.305307	0.243817	0.251662	0.264606	0.244941	0.253644	0.245823	0.295189	0.264392	0.245926	0.264246	0.236643	0.252453	0.237198
GSE22886_IGM_MEMORY_BCELL_VS_BM_PLASMA_CELL_UP	0.295574	0.273011	0.274191	0.272569	0.274501	0.27715	0.269381	0.302047	0.273681	0.28045	0.288335	0.271273	0.27207	0.270404	0.282573	0.285759	0.281008	0.281944	0.27227	0.277535	0.265658
GSE19888_ADENOSINE_A3R_INH_PRETREAT_AND_ACT_BY_A3R_VS_A3R_INH_AND_TCELL_MEMBRANES_ACT_MAST_CELL_UP	0.294386	0.267205	0.271154	0.260557	0.272207	0.270567	0.269464	0.29254	0.271701	0.280082	0.280021	0.268512	0.263981	0.26789	0.287552	0.279953	0.270053	0.278081	0.269012	0.273435	0.261447
GSE22140_HEALTHY_VS_ARTHRITIC_GERMFREE_MOUSE_CD4_TCELL_DN	0.294252	0.359647	0.361755	0.358763	0.361612	0.356859	0.368292	0.288125	0.358478	0.358823	0.351552	0.362913	0.350372	0.356704	0.290618	0.34259	0.358376	0.359714	0.36667	0.351664	0.367839
GSE9650_NAIVE_VS_MEMORY_CD8_TCELL_DN	0.293872	0.303444	0.306487	0.309705	0.309901	0.309446	0.308986	0.292001	0.298939	0.302391	0.307432	0.308303	0.313095	0.310626	0.279696	0.304326	0.31103	0.309156	0.306746	0.308181	0.308867
GSE360_DC_VS_MAC_DN	0.293342	0.31865	0.32172	0.317034	0.319548	0.314447	0.321641	0.282954	0.317558	0.315878	0.309505	0.320313	0.318933	0.321427	0.290151	0.310848	0.315377	0.313084	0.31908	0.316237	0.322526
GSE19401_UNSTIM_VS_RETINOIC_ACID_STIM_FOLLICULAR_DC_UP	0.293207	0.325858	0.326038	0.334448	0.320322	0.327422	0.33809	0.267129	0.322305	0.314595	0.310245	0.331287	0.332228	0.340028	0.303059	0.31012	0.320558	0.317005	0.32612	0.32109	0.338692
GSE34006_UNTREATED_VS_A2AR_AGONIST_TREATED_TREG_UP	0.293121	0.293659	0.2952	0.291635	0.2954	0.294405	0.296612	0.287801	0.302162	0.299996	0.295874	0.29554	0.28888	0.292113	0.286893	0.299279	0.301827	0.288611	0.301228	0.29406	0.28965
GSE1432_CTRL_VS_IFNG_24H_MICROGLIA_DN	0.292923	0.384192	0.397245	0.404453	0.37814	0.397513	0.400602	0.28082	0.386437	0.400612	0.403588	0.399559	0.358312	0.38033	0.202472	0.382837	0.423031	0.404055	0.421433	0.370187	0.39837
GSE21927_SPLEEN_C57BL6_VS_4T1_TUMOR_BALBC_MONOCYTES_DN	0.29284	0.369582	0.377371	0.411514	0.377374	0.401439	0.393707	0.288702	0.377574	0.412166	0.417241	0.37359	0.352131	0.360957	0.182875	0.384863	0.428836	0.408554	0.416058	0.360964	0.3893
GSE22886_NAIVE_CD8_TCELL_VS_NEUTROPHIL_UP	0.29269	0.281673	0.281042	0.280515	0.286515	0.285509	0.283392	0.307143	0.283962	0.284163	0.289297	0.28551	0.28055	0.281492	0.292163	0.287604	0.289006	0.284244	0.283286	0.290244	0.276426
GSE11057_NAIVE_CD4_VS_PBMC_CD4_TCELL_DN	0.292594	0.308498	0.317201	0.311618	0.306649	0.317798	0.3235	0.268838	0.316947	0.321218	0.309649	0.318908	0.299132	0.313728	0.277407	0.306811	0.315793	0.316374	0.322381	0.308565	0.31504
GSE27434_WT_VS_DNMT1_KO_TREG_UP	0.292532	0.298178	0.293534	0.297973	0.291659	0.287907	0.292754	0.291439	0.288559	0.279976	0.287462	0.296955	0.304255	0.301528	0.305904	0.290432	0.28988	0.286802	0.287519	0.29278	0.296442
GSE10239_NAIVE_VS_KLRG1HIGH_EFF_CD8_TCELL_UP	0.292388	0.272544	0.269953	0.274634	0.273549	0.271345	0.271076	0.292896	0.264802	0.269364	0.271746	0.272838	0.282025	0.278889	0.294182	0.272891	0.271108	0.27633	0.265922	0.277772	0.270894
GSE24634_IL4_VS_CTRL_TREATED_NAIVE_CD4_TCELL_DAY3_DN	0.292225	0.35757	0.368535	0.377486	0.363821	0.373119	0.377609	0.276516	0.351235	0.368793	0.366176	0.378113	0.347876	0.365496	0.247584	0.350259	0.382783	0.377766	0.383949	0.352035	0.374405
GSE24634_TREG_VS_TCONV_POST_DAY3_IL4_CONVERSION_DN	0.291806	0.318393	0.321322	0.32644	0.30933	0.330364	0.330078	0.257498	0.324852	0.325775	0.321859	0.323242	0.307586	0.320076	0.287375	0.311947	0.317208	0.32027	0.327341	0.31408	0.323964
GSE9650_EFFECTOR_VS_MEMORY_CD8_TCELL_DN	0.291482	0.29007	0.290045	0.290381	0.294817	0.289018	0.28937	0.294112	0.287723	0.284609	0.288453	0.291822	0.296435	0.293548	0.293755	0.291377	0.288411	0.289981	0.285377	0.29462	0.291368
GSE22886_NAIVE_CD4_TCELL_VS_12H_ACT_TH2_UP	0.291425	0.247899	0.23748	0.247188	0.245543	0.249051	0.221905	0.298194	0.230104	0.234853	0.258023	0.236505	0.261723	0.243423	0.302125	0.255394	0.228202	0.261191	0.215381	0.251077	0.237128
GSE43955_10H_VS_60H_ACT_CD4_TCELL_WITH_TGFB_IL6_UP	0.291297	0.303419	0.303388	0.302772	0.303236	0.29917	0.30646	0.286473	0.307319	0.299309	0.297734	0.301937	0.303937	0.305721	0.29161	0.301436	0.301888	0.293234	0.306132	0.302908	0.304495
GSE21360_NAIVE_VS_TERTIARY_MEMORY_CD8_TCELL_DN	0.291291	0.267926	0.261392	0.270329	0.263072	0.262656	0.255205	0.293554	0.256517	0.250007	0.26286	0.260726	0.281561	0.272531	0.306846	0.266064	0.248843	0.265495	0.243447	0.273756	0.264309
GSE22601_IMMATURE_CD4_SINGLE_POSITIVE_VS_CD8_SINGLE_POSITIVE_THYMOCYTE_UP	0.290965	0.24563	0.243448	0.256739	0.24851	0.249816	0.243429	0.280128	0.23796	0.236982	0.250744	0.246869	0.267296	0.257699	0.29101	0.247935	0.241377	0.253001	0.233821	0.263058	0.246213
GSE22196_HEALTHY_VS_OBESE_MOUSE_SKIN_GAMMADELTA_TCELL_DN	0.290816	0.324091	0.324545	0.318079	0.328452	0.316165	0.332236	0.2858	0.321952	0.315793	0.30968	0.326772	0.320074	0.326906	0.307636	0.308464	0.313796	0.313404	0.325422	0.317797	0.330759
GSE39382_IL3_VS_IL3_IL33_TREATED_MAST_CELL_UP	0.290646	0.271397	0.272416	0.277521	0.270094	0.280155	0.269518	0.269281	0.272377	0.268886	0.278663	0.269861	0.278266	0.276893	0.298991	0.271518	0.262132	0.272143	0.263157	0.276358	0.273309
GSE45365_NK_CELL_VS_CD8A_DC_UP	0.290319	0.295596	0.297134	0.297884	0.293309	0.297989	0.297342	0.281915	0.296846	0.295371	0.29156	0.298269	0.294324	0.295952	0.295705	0.291048	0.29381	0.294808	0.294558	0.299548	0.297975
GSE45365_NK_CELL_VS_CD11B_DC_DN	0.289926	0.34597	0.352495	0.34419	0.348684	0.347424	0.366993	0.278895	0.342528	0.342711	0.333482	0.360755	0.342864	0.354866	0.28881	0.334754	0.349991	0.340101	0.358255	0.336987	0.359943
GSE37416_CTRL_VS_12H_F_TULARENSIS_LVS_NEUTROPHIL_UP	0.289854	0.254945	0.255052	0.255029	0.253246	0.259075	0.257551	0.284122	0.259564	0.258726	0.264457	0.253589	0.257381	0.258575	0.282525	0.263397	0.254368	0.258739	0.252058	0.268923	0.25028
GSE22601_IMMATURE_CD4_SINGLE_POSITIVE_VS_CD4_SINGLE_POSITIVE_THYMOCYTE_UP	0.289263	0.296505	0.296066	0.292984	0.295932	0.293703	0.291703	0.294862	0.297464	0.294489	0.293342	0.293452	0.291962	0.293953	0.289912	0.297639	0.293955	0.291931	0.292899	0.29704	0.29354
GSE6269_FLU_VS_E_COLI_INF_PBMC_DN	0.28913	0.301625	0.296921	0.296749	0.297812	0.290719	0.299999	0.292084	0.303313	0.295287	0.30054	0.2922	0.295721	0.294796	0.293928	0.306214	0.28716	0.295749	0.298067	0.297288	0.299944
GSE21670_TGFB_VS_TGFB_AND_IL6_TREATED_CD4_TCELL_DN	0.288965	0.270995	0.269098	0.27449	0.270653	0.271981	0.269581	0.291342	0.268907	0.267916	0.274702	0.269631	0.277765	0.273815	0.286317	0.275664	0.270164	0.273368	0.266948	0.278829	0.268472
GSE13411_NAIVE_VS_MEMORY_BCELL_DN	0.288958	0.286952	0.286569	0.285925	0.286117	0.28496	0.286833	0.280289	0.282026	0.283276	0.283925	0.286442	0.290408	0.291339	0.289244	0.282429	0.283383	0.283076	0.283145	0.290727	0.286538
GSE369_PRE_VS_POST_IL6_INJECTION_SOCS3_KO_LIVER_UP	0.288804	0.341807	0.346343	0.333541	0.342158	0.338696	0.345175	0.29086	0.350618	0.352791	0.330664	0.344689	0.326201	0.33169	0.27359	0.33825	0.348467	0.335519	0.356855	0.335195	0.347443
GSE34006_UNTREATED_VS_A2AR_AGONIST_TREATED_TREG_DN	0.288719	0.28724	0.286367	0.286034	0.2894	0.28703	0.289072	0.284385	0.279699	0.278803	0.28106	0.290514	0.297474	0.294045	0.293924	0.280615	0.282315	0.284385	0.281106	0.292099	0.291764
GSE39110_DAY3_VS_DAY6_POST_IMMUNIZATION_CD8_TCELL_UP	0.288323	0.259865	0.257268	0.264705	0.261713	0.264231	0.258629	0.286486	0.256115	0.25876	0.272311	0.257242	0.267165	0.263504	0.284381	0.267944	0.263251	0.266495	0.254968	0.265514	0.256723
GSE43863_NAIVE_VS_MEMORY_TFH_CD4_TCELL_D150_LCMV_UP	0.288307	0.252169	0.251531	0.260156	0.251629	0.263548	0.25284	0.277898	0.249864	0.252555	0.265811	0.253189	0.262211	0.258209	0.285652	0.256277	0.252275	0.269429	0.244461	0.260813	0.249962
GSE360_HIGH_DOSE_B_MALAYI_VS_M_TUBERCULOSIS_MAC_UP	0.287908	0.301021	0.297788	0.301478	0.294759	0.296431	0.294263	0.272437	0.293954	0.286406	0.293883	0.290954	0.306535	0.303261	0.296179	0.288599	0.286072	0.29228	0.285683	0.304275	0.303457
GSE17721_CTRL_VS_GARDIQUIMOD_1H_BMDC_UP	0.287866	0.280535	0.278491	0.280879	0.278465	0.278603	0.274607	0.284754	0.274261	0.272092	0.276832	0.279656	0.286541	0.282161	0.292353	0.276844	0.273961	0.277466	0.273197	0.284256	0.277852
GSE1460_CORD_VS_ADULT_BLOOD_NAIVE_CD4_TCELL_DN	0.287826	0.281956	0.282835	0.283675	0.284171	0.288632	0.283618	0.28705	0.284889	0.288963	0.290897	0.283468	0.279172	0.281793	0.284702	0.288374	0.285692	0.285444	0.284621	0.285581	0.27933
GSE42021_CD24HI_VS_CD24LOW_TCONV_THYMUS_DN	0.287783	0.372882	0.386488	0.38782	0.375187	0.383184	0.3866	0.283457	0.37349	0.394291	0.389691	0.384437	0.348272	0.366548	0.224335	0.372248	0.408558	0.390584	0.407971	0.356326	0.384612
GSE11057_NAIVE_VS_CENT_MEMORY_CD4_TCELL_DN	0.287667	0.284023	0.289236	0.282676	0.286335	0.287711	0.290472	0.285579	0.28325	0.288942	0.291623	0.292999	0.280072	0.289011	0.278579	0.28485	0.293092	0.291335	0.287952	0.288113	0.284608
GSE13485_CTRL_VS_DAY7_YF17D_VACCINE_PBMC_UP	0.287574	0.284382	0.284223	0.291625	0.288974	0.285718	0.288395	0.280589	0.289042	0.281817	0.28334	0.286296	0.287422	0.291081	0.290901	0.28506	0.279845	0.284016	0.282244	0.293272	0.287948
GSE11057_PBMC_VS_MEM_CD4_TCELL_DN	0.287513	0.238784	0.235084	0.251091	0.242124	0.245448	0.231053	0.293179	0.231699	0.229352	0.249271	0.239575	0.257094	0.247181	0.291932	0.246313	0.233932	0.253116	0.219625	0.258828	0.235055
GSE21546_WT_VS_SAP1A_KO_DP_THYMOCYTES_UP	0.287389	0.390884	0.400806	0.4366	0.397536	0.423778	0.413158	0.283133	0.397253	0.434529	0.444213	0.392749	0.366979	0.374315	0.164775	0.403261	0.449818	0.435118	0.438628	0.379245	0.416933
GSE3337_CTRL_VS_4H_IFNG_IN_CD8POS_DC_DN	0.287248	0.321499	0.326187	0.324432	0.32354	0.326687	0.327364	0.288919	0.32065	0.327831	0.326752	0.325186	0.317337	0.318876	0.262932	0.320368	0.332368	0.326556	0.334321	0.319762	0.326077
GSE35685_CD34POS_CD10NEG_CD62LPOS_VS_CD34POS_CD10POS_BONE_MARROW_DN	0.287244	0.324455	0.328887	0.327318	0.322286	0.329843	0.332457	0.279656	0.326984	0.332655	0.324689	0.329808	0.312986	0.318916	0.263514	0.322528	0.333536	0.330389	0.335447	0.317962	0.330811
GSE43955_1H_VS_60H_ACT_CD4_TCELL_WITH_TGFB_IL6_UP	0.28721	0.30118	0.301951	0.302768	0.29995	0.303705	0.3073	0.277526	0.303488	0.302382	0.302688	0.303667	0.295997	0.300738	0.280927	0.298203	0.304683	0.300182	0.305879	0.301235	0.305777
GSE19401_NAIVE_VS_IMMUNIZED_MOUSE_PLN_FOLLICULAR_DC_DN	0.286816	0.284792	0.285544	0.288706	0.284199	0.286623	0.287871	0.27244	0.278041	0.28209	0.283591	0.287198	0.291863	0.29607	0.279166	0.283364	0.286549	0.28572	0.287849	0.287323	0.290351
GSE37533_PPARG2_FOXP3_VS_FOXP3_TRANSDUCED_CD4_TCELL_DN	0.286374	0.380954	0.394963	0.425307	0.389902	0.41518	0.405867	0.280197	0.385236	0.422867	0.43132	0.387691	0.367149	0.369122	0.179003	0.389841	0.440149	0.423594	0.429307	0.375431	0.404489
GSE22935_WT_VS_MYD88_KO_MACROPHAGE_48H_MBOVIS_BCG_STIM_DN	0.286226	0.297116	0.300246	0.295594	0.294565	0.300089	0.30356	0.272093	0.304037	0.300857	0.294674	0.302339	0.287643	0.297152	0.279187	0.294956	0.298898	0.296492	0.303995	0.296569	0.298947
GSE43955_1H_VS_10H_ACT_CD4_TCELL_UP	0.285969	0.286995	0.289842	0.288338	0.28757	0.289245	0.295111	0.282246	0.290402	0.287517	0.289628	0.291591	0.288925	0.290992	0.289407	0.286294	0.291488	0.285026	0.290741	0.292036	0.287468
GSE2770_UNTREATED_VS_IL12_TREATED_ACT_CD4_TCELL_2H_UP	0.285847	0.26499	0.261534	0.268334	0.265306	0.267696	0.267039	0.273637	0.261138	0.258682	0.270889	0.267186	0.27178	0.271479	0.29246	0.262661	0.258003	0.270564	0.256805	0.273745	0.26304
GSE43863_NAIVE_VS_MEMORY_LY6C_INT_CXCR5POS_CD4_TCELL_D150_LCMV_UP	0.285755	0.240602	0.236012	0.245436	0.23802	0.244557	0.235545	0.276382	0.230555	0.22733	0.245606	0.239033	0.258456	0.250516	0.292842	0.241365	0.234372	0.245968	0.224595	0.252387	0.237867
GSE31082_DN_VS_CD8_SP_THYMOCYTE_DN	0.285097	0.262549	0.262486	0.267882	0.266655	0.267297	0.261836	0.287607	0.256599	0.265079	0.270837	0.266367	0.268375	0.269209	0.270623	0.269853	0.267774	0.279711	0.25841	0.269554	0.26219
GSE360_HIGH_DOSE_B_MALAYI_VS_M_TUBERCULOSIS_DC_UP	0.285018	0.264705	0.258373	0.267236	0.256418	0.264974	0.26444	0.274695	0.261939	0.251445	0.263537	0.26023	0.27328	0.270433	0.293064	0.259063	0.253706	0.259537	0.252655	0.272504	0.262471
KAECH_NAIVE_VS_DAY15_EFF_CD8_TCELL_DN	0.28459	0.300607	0.304875	0.302367	0.303267	0.306132	0.307889	0.279243	0.299434	0.303968	0.30742	0.305229	0.30244	0.303423	0.268788	0.301643	0.311448	0.305001	0.309105	0.300142	0.303845
GSE360_CTRL_VS_L_MAJOR_MAC_UP	0.284508	0.259421	0.256078	0.262331	0.258127	0.26377	0.262998	0.281778	0.253832	0.254046	0.269284	0.257915	0.269692	0.267529	0.296126	0.259712	0.2574	0.262046	0.252408	0.266018	0.255478
GSE1460_INTRATHYMIC_T_PROGENITOR_VS_NAIVE_CD4_TCELL_ADULT_BLOOD_DN	0.284189	0.25809	0.253456	0.256115	0.255425	0.255764	0.248958	0.280849	0.253168	0.254139	0.260892	0.253641	0.260891	0.258072	0.286787	0.264627	0.247523	0.259505	0.241277	0.25986	0.252334
GSE16385_IFNG_TNF_VS_IL4_STIM_MACROPHAGE_ROSIGLITAZONE_TREATED_DN	0.284045	0.283135	0.284958	0.284161	0.280957	0.281417	0.281949	0.27989	0.278349	0.278691	0.281334	0.281768	0.288015	0.287422	0.289624	0.280316	0.280129	0.277605	0.281665	0.285585	0.281403
GSE42021_TCONV_PLN_VS_CD24HI_TCONV_THYMUS_UP	0.283677	0.352077	0.364043	0.355192	0.352129	0.355879	0.360112	0.284141	0.350944	0.363359	0.354264	0.363896	0.329839	0.348887	0.247066	0.34675	0.37243	0.3597	0.375702	0.335473	0.357778
GSE7509_DC_VS_MONOCYTE_WITH_FCGRIIB_STIM_UP	0.283252	0.247289	0.24633	0.245192	0.248978	0.245655	0.245214	0.273826	0.242369	0.240508	0.248657	0.24522	0.260781	0.25634	0.293843	0.2482	0.237584	0.243706	0.235405	0.260175	0.243822
GSE37416_12H_VS_48H_F_TULARENSIS_LVS_NEUTROPHIL_UP	0.283243	0.266048	0.273625	0.273695	0.273464	0.280417	0.285181	0.271612	0.272529	0.283812	0.284349	0.278798	0.264753	0.272143	0.258499	0.275787	0.28319	0.285286	0.280141	0.275678	0.270117
GSE41867_NAIVE_VS_DAY8_LCMV_EFFECTOR_CD8_TCELL_DN	0.283114	0.257741	0.254691	0.252724	0.258627	0.257474	0.250191	0.289938	0.256317	0.260044	0.262217	0.257945	0.258261	0.253811	0.279638	0.267657	0.257259	0.264342	0.249839	0.260886	0.249458
GSE37533_PPARG1_FOXP3_VS_PPARG2_FOXP3_TRANSDUCED_CD4_TCELL_PIOGLITAZONE_TREATED_DN	0.282777	0.375901	0.388531	0.400238	0.37917	0.394637	0.390999	0.277655	0.377028	0.402214	0.408393	0.383445	0.355446	0.364339	0.19351	0.380003	0.419401	0.404188	0.414	0.363729	0.390956
GSE10239_MEMORY_VS_DAY4.5_EFF_CD8_TCELL_UP	0.282536	0.277469	0.271448	0.277169	0.275189	0.272513	0.270375	0.283176	0.265872	0.263988	0.272295	0.272746	0.287796	0.281456	0.287821	0.273111	0.269864	0.274131	0.266487	0.27764	0.274747
GSE27859_CD11C_INT_F480_HI_MACROPHAGE_VS_CD11C_ING_F480_INT_DC_DN	0.282388	0.259086	0.254834	0.257241	0.257885	0.256601	0.254177	0.277064	0.251115	0.252507	0.257409	0.25731	0.267601	0.261737	0.283014	0.259405	0.252496	0.261104	0.246467	0.261631	0.25557
GSE22886_NAIVE_BCELL_VS_NEUTROPHIL_DN	0.28236	0.315702	0.322833	0.332487	0.314457	0.328302	0.336497	0.256082	0.319142	0.320195	0.318285	0.326289	0.316916	0.322728	0.271658	0.308112	0.324656	0.320003	0.332618	0.314099	0.328469
GSE25677_MPL_VS_R848_STIM_BCELL_DN	0.282161	0.253498	0.252155	0.254119	0.251108	0.257899	0.253771	0.282932	0.257736	0.258609	0.264463	0.251879	0.249996	0.253727	0.263812	0.259877	0.259636	0.267709	0.250008	0.263861	0.249357
GSE7218_UNSTIM_VS_ANTIGEN_STIM_THROUGH_IGG_BCELL_DN	0.281995	0.317471	0.327677	0.336163	0.324256	0.331777	0.331079	0.282754	0.310665	0.318272	0.328836	0.333254	0.321804	0.332771	0.259582	0.317254	0.33941	0.331561	0.339758	0.319636	0.33172
GSE9988_LPS_VS_LPS_AND_ANTI_TREM1_MONOCYTE_UP	0.281824	0.298419	0.313095	0.308128	0.306429	0.31073	0.32496	0.265486	0.308004	0.317641	0.308345	0.320471	0.290735	0.308297	0.257417	0.301522	0.321847	0.313001	0.329513	0.297005	0.306579
GSE41978_ID2_KO_VS_BIM_KO_KLRG1_LOW_EFFECTOR_CD8_TCELL_UP	0.281812	0.369227	0.379687	0.390522	0.37253	0.383573	0.384883	0.268185	0.370181	0.39234	0.391279	0.378574	0.352591	0.363068	0.198655	0.368038	0.405682	0.391499	0.402855	0.361497	0.384358
GSE42724_NAIVE_VS_B1_BCELL_DN	0.281755	0.290446	0.281351	0.288055	0.283645	0.278182	0.288675	0.283945	0.288854	0.269334	0.278979	0.283703	0.291955	0.29339	0.296032	0.285896	0.276468	0.274541	0.280283	0.289072	0.285812
GSE21670_IL6_VS_TGFB_AND_IL6_TREATED_CD4_TCELL_UP	0.281281	0.274821	0.275275	0.283944	0.269542	0.28326	0.274967	0.269476	0.285759	0.282052	0.289517	0.27314	0.264745	0.272314	0.264046	0.284734	0.280629	0.283579	0.277452	0.27989	0.271852
GSE22886_CTRL_VS_LPS_24H_DC_DN	0.281243	0.361145	0.374647	0.387704	0.370931	0.382461	0.38781	0.279301	0.364004	0.393019	0.3886	0.372612	0.349658	0.358278	0.201078	0.367796	0.404961	0.383515	0.405933	0.356937	0.380519
GSE24634_TREG_VS_TCONV_POST_DAY7_IL4_CONVERSION_DN	0.28102	0.332629	0.341077	0.344389	0.32797	0.34727	0.351592	0.245118	0.349322	0.345078	0.328803	0.340162	0.321285	0.337755	0.277333	0.325719	0.332334	0.335277	0.346557	0.330381	0.349905
GSE42021_TREG_VS_TCONV_PLN_UP	0.280573	0.384978	0.399272	0.426313	0.394327	0.415606	0.410829	0.269594	0.38989	0.42606	0.430484	0.394535	0.36629	0.375019	0.172362	0.392718	0.442405	0.426556	0.435547	0.37743	0.407803
GSE360_CTRL_VS_M_TUBERCULOSIS_MAC_UP	0.280309	0.275738	0.27435	0.275583	0.273976	0.273973	0.275944	0.275234	0.271164	0.268103	0.274357	0.27206	0.284089	0.279666	0.286009	0.272331	0.270034	0.271273	0.269931	0.278904	0.276316
GSE6269_E_COLI_VS_STAPH_AUREUS_INF_PBMC_DN	0.279825	0.311319	0.311723	0.309694	0.305027	0.310932	0.314134	0.256167	0.309152	0.306101	0.289707	0.313831	0.310262	0.313548	0.298151	0.294875	0.294351	0.304783	0.306309	0.304594	0.318285
GSE41176_WT_VS_TAK1_KO_ANTI_IGM_STIM_BCELL_24H_UP	0.279591	0.297522	0.292474	0.297484	0.292179	0.292749	0.296402	0.258119	0.305099	0.293426	0.281909	0.294725	0.293552	0.294155	0.288121	0.286307	0.285408	0.287071	0.292073	0.297191	0.301271
GSE21033_CTRL_VS_POLYIC_STIM_DC_24H_UP	0.27942	0.251321	0.254427	0.257784	0.256338	0.260738	0.254382	0.279468	0.247974	0.250198	0.261965	0.258593	0.262961	0.261379	0.281747	0.258063	0.258312	0.263099	0.247756	0.260243	0.25135
GSE3720_LPS_VS_PMA_STIM_VD1_GAMMADELTA_TCELL_DN	0.279277	0.278789	0.275081	0.277283	0.27483	0.271896	0.277776	0.285408	0.273988	0.270201	0.275638	0.278505	0.279149	0.279201	0.279472	0.276959	0.279007	0.271671	0.277404	0.280226	0.272867
GSE17721_0.5H_VS_4H_LPS_BMDC_UP	0.278878	0.283061	0.281539	0.279108	0.280553	0.277119	0.28225	0.278383	0.280784	0.275446	0.272274	0.283208	0.285978	0.28566	0.285143	0.281159	0.277248	0.272259	0.278867	0.2827	0.282287
GSE15271_CXCR4_POS_VS_NEG_GC_BCELL_DN	0.278696	0.252433	0.256717	0.252578	0.257055	0.257566	0.255716	0.277268	0.251878	0.255606	0.257973	0.257701	0.258954	0.261648	0.269991	0.258983	0.257529	0.262439	0.249001	0.263333	0.254483
GSE40655_FOXO1_KO_VS_WT_NTREG_UP	0.278602	0.250833	0.248458	0.245645	0.254777	0.250133	0.24264	0.296364	0.24214	0.248358	0.259857	0.247765	0.25887	0.249685	0.284205	0.258741	0.24814	0.258637	0.239784	0.256219	0.243122
GSE29618_MONOCYTE_VS_MDC_DAY7_FLU_VACCINE_DN	0.278445	0.265966	0.264556	0.264594	0.26739	0.264128	0.268068	0.292582	0.261586	0.260394	0.268851	0.266614	0.271304	0.269051	0.280094	0.26908	0.269651	0.265871	0.263869	0.271298	0.262278
GSE25123_CTRL_VS_IL4_AND_ROSIGLITAZONE_STIM_MACROPHAGE_UP	0.278377	0.269549	0.271781	0.272143	0.273043	0.272868	0.275961	0.278427	0.268305	0.273835	0.275888	0.272347	0.274628	0.27433	0.269193	0.272949	0.280182	0.276146	0.274988	0.274461	0.270779
GSE9988_LOW_LPS_VS_ANTI_TREM1_AND_LPS_MONOCYTE_UP	0.277753	0.295023	0.307522	0.302524	0.300382	0.303761	0.320968	0.257638	0.300874	0.309631	0.29674	0.317549	0.288695	0.306695	0.258581	0.292017	0.311996	0.308637	0.322239	0.289999	0.303808
GSE13547_CTRL_VS_ANTI_IGM_STIM_ZFX_KO_BCELL_2H_UP	0.277684	0.285663	0.284243	0.285133	0.286297	0.281733	0.286788	0.283311	0.277797	0.279515	0.286399	0.282961	0.292378	0.285761	0.275994	0.283288	0.287405	0.282323	0.283995	0.283776	0.285515
GSE2770_TGFB_AND_IL4_VS_IL12_TREATED_ACT_CD4_TCELL_6H_UP	0.277181	0.267355	0.2678	0.268356	0.271254	0.270419	0.26653	0.281857	0.259777	0.273667	0.28095	0.266635	0.269279	0.267741	0.259579	0.275668	0.279925	0.278832	0.270474	0.265107	0.265
GSE32034_LY6C_HIGH_VS_LOW_ROSIGLIZATONE_TREATED_MONOCYTE_UP	0.277121	0.284011	0.287301	0.29714	0.283432	0.292629	0.290166	0.264101	0.281727	0.288753	0.294642	0.285088	0.287573	0.286783	0.256774	0.282451	0.293171	0.289734	0.289431	0.285392	0.290997
GSE10325_BCELL_VS_LUPUS_BCELL_DN	0.276978	0.35532	0.366776	0.378016	0.361555	0.374344	0.379331	0.272221	0.366507	0.384351	0.382079	0.362286	0.338446	0.349943	0.214991	0.362537	0.392313	0.373671	0.391618	0.350274	0.372366
GSE12845_IGD_NEG_BLOOD_VS_NAIVE_TONSIL_BCELL_UP	0.276935	0.300162	0.299805	0.30035	0.297824	0.296339	0.304216	0.270576	0.30549	0.299823	0.296515	0.301137	0.29133	0.300332	0.271741	0.302333	0.304875	0.288894	0.308758	0.293972	0.300722
GSE2405_0H_VS_12H_A_PHAGOCYTOPHILUM_STIM_NEUTROPHIL_UP	0.276897	0.286117	0.287274	0.295454	0.291386	0.289701	0.294389	0.272256	0.282619	0.285777	0.289969	0.29067	0.294385	0.293565	0.259762	0.286156	0.294562	0.295982	0.288945	0.293708	0.294956
GOLDRATH_NAIVE_VS_EFF_CD8_TCELL_UP	0.276815	0.261199	0.257023	0.261758	0.261709	0.257096	0.25241	0.278983	0.251496	0.252118	0.258802	0.258726	0.269303	0.266765	0.280132	0.262127	0.254841	0.262234	0.248459	0.265437	0.258538
GSE11864_UNTREATED_VS_CSF1_IN_MAC_UP	0.276782	0.262266	0.259497	0.261504	0.258101	0.267172	0.260426	0.28405	0.257168	0.254424	0.262469	0.261716	0.267706	0.263068	0.28136	0.260225	0.259706	0.263223	0.258934	0.266266	0.257329
GSE13485_DAY1_VS_DAY21_YF17D_VACCINE_PBMC_UP	0.276729	0.2549	0.246172	0.248008	0.253121	0.249172	0.239349	0.279128	0.240483	0.239317	0.250902	0.246833	0.266473	0.254494	0.284674	0.251172	0.238207	0.260405	0.231835	0.253458	0.249266
GSE29618_BCELL_VS_PDC_DAY7_FLU_VACCINE_UP	0.276608	0.249074	0.246408	0.251412	0.254539	0.253004	0.243483	0.294171	0.237894	0.252248	0.263253	0.248587	0.256737	0.250971	0.265205	0.261736	0.256544	0.260755	0.2446	0.255163	0.242341
GSE32986_UNSTIM_VS_CURDLAN_HIGHDOSE_STIM_DC_DN	0.276193	0.240606	0.235345	0.243999	0.239396	0.242728	0.227541	0.275323	0.229869	0.231991	0.24789	0.234991	0.25373	0.243654	0.280861	0.246826	0.231642	0.248476	0.221912	0.244742	0.235284
GSE36476_CTRL_VS_TSST_ACT_16H_MEMORY_CD4_TCELL_OLD_UP	0.276027	0.209155	0.208605	0.219299	0.211566	0.22126	0.204271	0.270597	0.205877	0.205779	0.228797	0.209972	0.228815	0.217712	0.27705	0.221476	0.205469	0.226255	0.19232	0.23175	0.205479
GSE15330_LYMPHOID_MULTIPOTENT_VS_MEGAKARYOCYTE_ERYTHROID_PROGENITOR_IKAROS_KO_DN	0.275912	0.286792	0.294324	0.291459	0.290154	0.295232	0.300164	0.268729	0.291184	0.293936	0.295023	0.297265	0.281897	0.293681	0.267165	0.289865	0.298098	0.29545	0.300534	0.284239	0.290943
GSE37416_0H_VS_24H_F_TULARENSIS_LVS_NEUTROPHIL_UP	0.275852	0.2406	0.24143	0.245855	0.241207	0.248428	0.245908	0.262001	0.242287	0.245793	0.253523	0.242925	0.243975	0.248695	0.273688	0.248284	0.241477	0.2476	0.238031	0.253362	0.238234
GSE26912_TUMORICIDAL_VS_CTRL_MACROPHAGE_DN	0.275522	0.267483	0.268438	0.272289	0.267949	0.2679	0.274391	0.25811	0.270834	0.266118	0.265948	0.269647	0.271479	0.273765	0.26766	0.268033	0.270653	0.269707	0.268943	0.266502	0.271601
GSE12845_IGD_NEG_BLOOD_VS_DARKZONE_GC_TONSIL_BCELL_UP	0.275003	0.275486	0.273113	0.276815	0.270326	0.277187	0.274636	0.263396	0.270248	0.267621	0.27458	0.276544	0.278262	0.278347	0.274575	0.271859	0.270305	0.276563	0.268717	0.275639	0.276462
GSE17721_CTRL_VS_POLYIC_6H_BMDC_UP	0.274789	0.279752	0.278568	0.277484	0.277554	0.275995	0.274886	0.272641	0.278587	0.274103	0.274279	0.27624	0.281251	0.278474	0.283855	0.27706	0.276012	0.272136	0.276755	0.274284	0.277417
GSE37532_VISCERAL_ADIPOSE_TISSUE_VS_LN_DERIVED_PPARG_KO_TCONV_CD4_TCELL_UP	0.274736	0.275654	0.279971	0.271977	0.277675	0.278383	0.285752	0.277991	0.286227	0.285671	0.283805	0.278986	0.265557	0.275374	0.266428	0.281987	0.283633	0.270744	0.286412	0.287015	0.273443
GSE3337_CTRL_VS_4H_IFNG_IN_CD8POS_DC_UP	0.274582	0.262523	0.258972	0.258505	0.260674	0.257437	0.260998	0.264613	0.25596	0.254782	0.256744	0.263122	0.270458	0.265977	0.281833	0.261069	0.253207	0.258098	0.249349	0.264703	0.262394
GSE5463_CTRL_VS_DEXAMETHASONE_TREATED_THYMOCYTE_UP	0.2744	0.283197	0.281122	0.28209	0.280495	0.282976	0.283353	0.267243	0.283403	0.275917	0.276394	0.283592	0.284512	0.28563	0.272714	0.279633	0.279187	0.276214	0.279702	0.286887	0.286518
GSE15330_HSC_VS_MEGAKARYOCYTE_ERYTHROID_PROGENITOR_IKAROS_KO_UP	0.274394	0.28852	0.285998	0.283117	0.288737	0.279709	0.288549	0.268585	0.285097	0.282564	0.279947	0.290061	0.285306	0.289467	0.275768	0.28379	0.285984	0.2818	0.287755	0.279843	0.288918
GSE43955_TH0_VS_TGFB_IL6_IL23_TH17_ACT_CD4_TCELL_60H_DN	0.273983	0.270152	0.27509	0.27376	0.274163	0.272036	0.274617	0.264891	0.272883	0.273415	0.275377	0.272362	0.27308	0.274748	0.268332	0.270394	0.274665	0.273285	0.276656	0.27421	0.272646
GSE6566_STRONG_VS_WEAK_DC_STIMULATED_CD4_TCELL_DN	0.273963	0.255451	0.255875	0.259417	0.25666	0.253505	0.258186	0.273229	0.253626	0.248053	0.256581	0.257673	0.262826	0.263829	0.279235	0.255731	0.253506	0.258621	0.244981	0.266269	0.254595
GSE37533_PPARG1_FOXP3_VS_PPARG2_FOXP3_TRANSDUCED_CD4_TCELL_DN	0.273856	0.248794	0.254931	0.251854	0.254995	0.259785	0.251074	0.273279	0.250933	0.263137	0.267421	0.250906	0.253157	0.24881	0.261819	0.260549	0.261714	0.262736	0.25491	0.255224	0.247534
GSE17186_BLOOD_VS_CORD_BLOOD_CD21LOW_TRANSITIONAL_BCELL_UP	0.273444	0.253426	0.253189	0.259279	0.258188	0.259482	0.25085	0.276695	0.249168	0.255527	0.26473	0.252377	0.261347	0.257165	0.267375	0.259792	0.256138	0.26378	0.247502	0.263934	0.253414
GSE1925_CTRL_VS_24H_IFNG_STIM_MACROPHAGE_UP	0.273394	0.29129	0.290926	0.305298	0.293205	0.298913	0.291619	0.267076	0.286851	0.296687	0.299337	0.291188	0.29418	0.292018	0.240104	0.295251	0.29873	0.30358	0.290719	0.296162	0.298966
GSE37532_WT_VS_PPARG_KO_LN_TCONV_DN	0.273202	0.281862	0.28318	0.284657	0.279581	0.287728	0.291376	0.266079	0.284907	0.286309	0.289414	0.286438	0.280201	0.282335	0.258819	0.285674	0.28924	0.286539	0.288891	0.283393	0.28513
GSE9650_NAIVE_VS_EFF_CD8_TCELL_DN	0.273176	0.27969	0.280241	0.280302	0.277506	0.27993	0.281712	0.266898	0.273074	0.272908	0.282357	0.279637	0.284425	0.281257	0.268865	0.275555	0.282049	0.276097	0.284917	0.273527	0.279989
GSE7509_UNSTIM_VS_FCGRIIB_STIM_MONOCYTE_UP	0.273131	0.312707	0.31008	0.309748	0.306167	0.302636	0.319711	0.27407	0.316708	0.307806	0.298938	0.31097	0.298349	0.311936	0.283802	0.302289	0.310157	0.292499	0.318372	0.307924	0.309412
GSE37534_UNTREATED_VS_PIOGLITAZONE_TREATED_CD4_TCELL_PPARG1_AND_FOXP3_TRASDUCED_DN	0.272908	0.367421	0.375051	0.403618	0.371767	0.389612	0.386677	0.25668	0.370137	0.397622	0.395426	0.370151	0.354845	0.358604	0.183377	0.367512	0.40921	0.392685	0.403785	0.359617	0.389278
GSE3982_MEMORY_CD4_TCELL_VS_TH2_UP	0.272833	0.234462	0.231659	0.235071	0.236552	0.240686	0.222039	0.286033	0.222773	0.233862	0.24949	0.233106	0.241847	0.235306	0.264338	0.247297	0.235739	0.251725	0.222262	0.238153	0.224601
GSE1432_1H_VS_24H_IFNG_MICROGLIA_DN	0.272758	0.317843	0.329587	0.333987	0.316633	0.331724	0.330182	0.265496	0.321066	0.337204	0.341283	0.32892	0.297106	0.31667	0.213469	0.324825	0.350493	0.339218	0.346956	0.313061	0.324357
GSE32986_CURDLAN_HIGHDOSE_VS_GMCSF_AND_CURDLAN_HIGHDOSE_STIM_DC_DN	0.272521	0.325501	0.334309	0.319355	0.330524	0.321744	0.341672	0.261549	0.319746	0.324324	0.315261	0.339655	0.320607	0.335652	0.257138	0.314086	0.334837	0.326932	0.342787	0.310299	0.335286
GSE25123_CTRL_VS_ROSIGLITAZONE_STIM_MACROPHAGE_UP	0.272511	0.261524	0.258981	0.261791	0.262089	0.256237	0.261296	0.270954	0.255156	0.251155	0.25593	0.26056	0.273549	0.267393	0.280297	0.258779	0.255692	0.259512	0.250062	0.266424	0.261973
GSE18893_TCONV_VS_TREG_2H_CULTURE_DN	0.272434	0.286175	0.287758	0.288048	0.289162	0.291991	0.290242	0.271131	0.288222	0.298331	0.293157	0.288887	0.281641	0.283408	0.238136	0.29026	0.302338	0.296863	0.299724	0.28117	0.28644
GSE15330_MEGAKARYOCYTE_ERYTHROID_VS_GRANULOCYTE_MONOCYTE_PROGENITOR_UP	0.272121	0.282904	0.288906	0.288157	0.286614	0.288893	0.293279	0.270645	0.285759	0.287625	0.289586	0.289785	0.28022	0.28929	0.268246	0.285404	0.291291	0.288641	0.295208	0.282135	0.283836
GSE360_DC_VS_MAC_B_MALAYI_LOW_DOSE_UP	0.272059	0.268023	0.265363	0.266741	0.26715	0.268814	0.270426	0.275214	0.269069	0.266992	0.270196	0.267566	0.268575	0.268206	0.27231	0.269144	0.265849	0.2694	0.26711	0.272718	0.265871
GSE12366_GC_VS_MEMORY_BCELL_DN	0.272007	0.236656	0.236818	0.238169	0.241055	0.24353	0.230881	0.271944	0.234446	0.237374	0.251001	0.237918	0.244177	0.238534	0.263826	0.248776	0.233953	0.248516	0.231304	0.244322	0.230767
GSE27786_LIN_NEG_VS_BCELL_DN	0.271987	0.25628	0.25848	0.259399	0.260382	0.258099	0.26093	0.271026	0.25261	0.261282	0.267897	0.259056	0.26027	0.260384	0.254372	0.261787	0.264231	0.266723	0.260131	0.261293	0.254759
KAECH_NAIVE_VS_DAY8_EFF_CD8_TCELL_DN	0.271938	0.291888	0.294453	0.292468	0.290211	0.292656	0.294139	0.270761	0.288695	0.288027	0.293203	0.294147	0.292768	0.292967	0.269182	0.289348	0.296696	0.287693	0.296409	0.288541	0.292765
GSE22886_NAIVE_CD4_TCELL_VS_NEUTROPHIL_UP	0.271937	0.249137	0.244789	0.247396	0.248848	0.249763	0.244557	0.277609	0.247965	0.245439	0.255601	0.246716	0.253183	0.246837	0.272134	0.254465	0.248892	0.249564	0.241804	0.255672	0.242465
GSE13411_NAIVE_VS_IGM_MEMORY_BCELL_DN	0.271898	0.285986	0.28426	0.283985	0.281253	0.284139	0.287328	0.265306	0.280065	0.278493	0.279819	0.283877	0.289538	0.289316	0.273218	0.275444	0.281216	0.278773	0.282481	0.288822	0.286855
GSE34156_NOD2_LIGAND_VS_TLR1_TLR2_LIGAND_6H_TREATED_MONOCYTE_UP	0.271684	0.317372	0.325375	0.336596	0.321422	0.332752	0.330168	0.261987	0.319909	0.336847	0.337451	0.32447	0.310911	0.313532	0.205442	0.321381	0.346683	0.338679	0.341409	0.314868	0.330709
GSE22886_NAIVE_VS_MEMORY_TCELL_DN	0.271249	0.24408	0.247861	0.251056	0.249069	0.253805	0.253056	0.261722	0.25758	0.253315	0.257144	0.251051	0.243709	0.249722	0.259759	0.254338	0.254637	0.254142	0.250437	0.256861	0.241853
GSE360_DC_VS_MAC_L_DONOVANI_DN	0.271244	0.285354	0.287995	0.290552	0.283529	0.292367	0.289901	0.262836	0.297255	0.297995	0.289993	0.282903	0.27992	0.280231	0.270623	0.289268	0.283331	0.29041	0.288523	0.286533	0.289871
GSE22886_UNSTIM_VS_IL2_STIM_NKCELL_UP	0.271243	0.234331	0.226389	0.229322	0.230544	0.230548	0.211344	0.278449	0.220118	0.221888	0.234101	0.225164	0.244918	0.233529	0.274069	0.236806	0.226301	0.239084	0.212571	0.232841	0.224615
GSE5099_UNSTIM_VS_MCSF_TREATED_MONOCYTE_DAY3_DN	0.270772	0.268725	0.265709	0.265528	0.265112	0.262988	0.268068	0.256232	0.259597	0.258845	0.256734	0.26692	0.275646	0.274434	0.278524	0.258686	0.255294	0.260685	0.254003	0.273546	0.274215
GSE24210_RESTING_TREG_VS_TCONV_UP	0.270652	0.236892	0.237594	0.235299	0.237125	0.240385	0.23491	0.26775	0.236248	0.239212	0.245386	0.236524	0.240863	0.239542	0.265587	0.242454	0.235847	0.244425	0.229381	0.249396	0.232314
GSE17186_NAIVE_VS_CD21LOW_TRANSITIONAL_BCELL_CORD_BLOOD_UP	0.270378	0.244773	0.242584	0.24916	0.248883	0.248597	0.243382	0.272244	0.240058	0.240785	0.253918	0.245212	0.25454	0.250221	0.267576	0.249696	0.244554	0.253059	0.238381	0.256469	0.242911
GSE360_T_GONDII_VS_B_MALAYI_LOW_DOSE_MAC_DN	0.270177	0.280673	0.282396	0.283786	0.279762	0.279733	0.283622	0.254616	0.278221	0.278734	0.275923	0.281131	0.282573	0.285979	0.271839	0.275502	0.278505	0.277812	0.278191	0.27946	0.286051
GSE25088_IL4_VS_IL4_AND_ROSIGLITAZONE_STIM_STAT6_KO_MACROPHAGE_DAY10_UP	0.269863	0.210216	0.208452	0.212861	0.209417	0.218986	0.20825	0.260864	0.20636	0.207297	0.229162	0.208618	0.220007	0.216069	0.262424	0.221372	0.209914	0.224397	0.200932	0.219627	0.202305
KAECH_DAY8_EFF_VS_MEMORY_CD8_TCELL_DN	0.269691	0.26469	0.261368	0.263498	0.268719	0.260904	0.262615	0.273743	0.257934	0.255773	0.262008	0.265463	0.271259	0.269378	0.276567	0.262501	0.260587	0.263061	0.25646	0.268559	0.263479
GSE41176_WT_VS_TAK1_KO_ANTI_IGM_STIM_BCELL_6H_DN	0.269501	0.331309	0.34354	0.324967	0.33562	0.32994	0.349828	0.254971	0.340002	0.345694	0.316369	0.345585	0.310911	0.335685	0.250106	0.325575	0.34469	0.320608	0.358338	0.319541	0.3435
GSE24634_TEFF_VS_TCONV_DAY5_IN_CULTURE_DN	0.269469	0.279312	0.279035	0.290335	0.283386	0.282982	0.281268	0.266719	0.274954	0.279952	0.284497	0.280742	0.284695	0.282402	0.254933	0.281155	0.281824	0.288819	0.278039	0.28322	0.284257
GSE45365_NK_CELL_VS_CD8_TCELL_MCMV_INFECTION_UP	0.269072	0.258535	0.254664	0.257147	0.251437	0.261872	0.25501	0.26198	0.263253	0.259644	0.265915	0.252655	0.249797	0.252185	0.266659	0.259405	0.254938	0.260036	0.25735	0.256469	0.25107
GSE17721_LPS_VS_PAM3CSK4_6H_BMDC_DN	0.269021	0.28588	0.284355	0.278856	0.280036	0.277996	0.285847	0.275108	0.288585	0.281594	0.276157	0.281	0.280348	0.283603	0.272682	0.286273	0.282597	0.273663	0.286208	0.278422	0.282826
GSE6674_ANTI_IGM_VS_ANTI_IGM_AND_CPG_STIM_BCELL_UP	0.268929	0.253076	0.251333	0.254306	0.253268	0.252606	0.246919	0.271433	0.25107	0.250545	0.25738	0.251958	0.254858	0.253521	0.267525	0.257267	0.251408	0.255123	0.246753	0.258616	0.247654
GSE36476_CTRL_VS_TSST_ACT_40H_MEMORY_CD4_TCELL_OLD_UP	0.268769	0.225147	0.22328	0.230722	0.225806	0.236222	0.219654	0.272967	0.220011	0.224818	0.238868	0.224517	0.240948	0.227574	0.263187	0.235837	0.227801	0.239174	0.215503	0.236164	0.221143
GSE339_CD8POS_VS_CD4CD8DN_DC_IN_CULTURE_UP	0.268641	0.308441	0.308966	0.30312	0.303574	0.300594	0.309481	0.260923	0.312211	0.306083	0.293352	0.308596	0.296081	0.303713	0.269325	0.300542	0.304126	0.298409	0.309827	0.299322	0.311419
GSE9509_10MIN_VS_30MIN_LPS_STIM_IL10_KO_MACROPHAGE_UP	0.268626	0.276716	0.278413	0.280799	0.273303	0.280086	0.28479	0.259279	0.279467	0.278657	0.277828	0.278457	0.274017	0.278595	0.275399	0.27757	0.274915	0.268129	0.283182	0.278368	0.278727
GSE9509_LPS_VS_LPS_AND_IL10_STIM_IL10_KO_MACROPHAGE_10MIN_DN	0.268616	0.257418	0.255919	0.253092	0.259576	0.256181	0.255083	0.274289	0.247913	0.254996	0.256195	0.256624	0.263779	0.262003	0.276114	0.258873	0.252864	0.258721	0.250481	0.258003	0.254783
GSE36527_CD62L_HIGH_VS_CD62L_LOW_TREG_CD69_NEG_KLRG1_NEG_UP	0.268604	0.297225	0.300955	0.310024	0.303101	0.309028	0.305291	0.271812	0.29993	0.317422	0.319634	0.300313	0.288922	0.292084	0.215319	0.306933	0.321976	0.315517	0.315515	0.296135	0.301393
GSE2770_IL12_ACT_VS_ACT_CD4_TCELL_6H_UP	0.268478	0.28389	0.280111	0.276016	0.277345	0.27341	0.281137	0.272775	0.279035	0.277309	0.274057	0.280451	0.27773	0.282692	0.271778	0.280714	0.281082	0.27087	0.282721	0.276803	0.278736
GSE17721_LPS_VS_POLYIC_6H_BMDC_DN	0.268327	0.265937	0.265187	0.264338	0.261286	0.264551	0.263085	0.264763	0.264185	0.264548	0.264022	0.265017	0.264127	0.265629	0.267957	0.2653	0.260454	0.265266	0.259218	0.268257	0.26436
GSE43955_1H_VS_42H_ACT_CD4_TCELL_WITH_TGFB_IL6_UP	0.268089	0.254883	0.256615	0.258481	0.257688	0.25498	0.261717	0.264098	0.257299	0.252768	0.261126	0.260228	0.258713	0.262168	0.270733	0.257657	0.259663	0.253457	0.257053	0.265172	0.254172
GSE15330_MEGAKARYOCYTE_ERYTHROID_VS_GRANULOCYTE_MONOCYTE_PROGENITOR_IKAROS_KO_DN	0.268086	0.28045	0.281465	0.285091	0.282008	0.283046	0.283355	0.253238	0.281504	0.279794	0.276425	0.281362	0.282037	0.285268	0.270587	0.273288	0.274752	0.279864	0.28	0.282196	0.284921
GSE22886_NAIVE_TCELL_VS_MONOCYTE_UP	0.267796	0.211298	0.205864	0.222652	0.21593	0.218997	0.200725	0.277114	0.201002	0.202538	0.223759	0.209884	0.232118	0.219093	0.275099	0.218563	0.20407	0.227132	0.188499	0.232765	0.206224
GSE33425_CD161_INT_VS_NEG_CD8_TCELL_UP	0.26772	0.264566	0.26701	0.264914	0.269942	0.270902	0.274116	0.264449	0.278577	0.277953	0.275807	0.269926	0.25696	0.262248	0.255835	0.275105	0.276069	0.268633	0.276731	0.270026	0.261028
GSE5542_UNTREATED_VS_IFNA_TREATED_EPITHELIAL_CELLS_24H_UP	0.267328	0.260154	0.262858	0.263957	0.267429	0.26558	0.267278	0.276577	0.251927	0.261267	0.260632	0.270451	0.268982	0.268967	0.26355	0.259743	0.266025	0.273073	0.25874	0.268879	0.264664
GSE43955_TGFB_IL6_VS_TGFB_IL6_IL23_TH17_ACT_CD4_TCELL_60H_UP	0.267102	0.275291	0.276626	0.275918	0.276582	0.274805	0.274707	0.265072	0.275526	0.275739	0.276126	0.276736	0.273627	0.275668	0.264868	0.274491	0.277474	0.276641	0.276955	0.275322	0.270445
GSE22601_CD4_SINGLE_POSITIVE_VS_CD8_SINGLE_POSITIVE_THYMOCYTE_DN	0.267055	0.263557	0.26555	0.264632	0.266095	0.263677	0.258543	0.271487	0.264489	0.265996	0.268507	0.263676	0.261506	0.263252	0.263668	0.270711	0.265397	0.266127	0.262874	0.263997	0.258776
GSE41176_WT_VS_TAK1_KO_ANTI_IGM_STIM_BCELL_3H_DN	0.267002	0.375982	0.379229	0.362545	0.372514	0.361646	0.380101	0.258545	0.38534	0.375693	0.342147	0.3715	0.349157	0.364409	0.270058	0.355479	0.368443	0.345148	0.389338	0.357402	0.39037
GSE2770_TGFB_AND_IL4_ACT_VS_ACT_CD4_TCELL_2H_DN	0.266987	0.335059	0.35001	0.383922	0.346575	0.373543	0.359632	0.260403	0.343748	0.383983	0.388437	0.341714	0.322411	0.324644	0.15068	0.348469	0.401143	0.382741	0.385864	0.331312	0.356976
GSE22886_NAIVE_CD4_TCELL_VS_48H_ACT_TH2_UP	0.266512	0.233237	0.225191	0.240264	0.227592	0.23438	0.219312	0.265042	0.222384	0.220922	0.235274	0.226909	0.247515	0.234046	0.269031	0.234031	0.221344	0.239654	0.212432	0.239149	0.228103
GSE33162_HDAC3_KO_VS_HDAC3_KO_4H_LPS_STIM_MACROPHAGE_UP	0.266163	0.244185	0.247823	0.240392	0.251963	0.245572	0.247265	0.276516	0.249114	0.254281	0.258471	0.245714	0.244391	0.243803	0.256777	0.254912	0.256149	0.250554	0.249255	0.25199	0.238083
GSE23398_WT_VS_IL2_KO_CD4_TCELL_SCURFY_MOUSE_DN	0.266151	0.243064	0.244459	0.245363	0.246112	0.249199	0.247789	0.26076	0.25058	0.249907	0.257269	0.245051	0.241092	0.246678	0.258896	0.254058	0.246478	0.249561	0.248734	0.252367	0.237748
GSE40274_CTRL_VS_XBP1_TRANSDUCED_ACTIVATED_CD4_TCELL_UP	0.266033	0.252411	0.2587	0.261538	0.257174	0.268057	0.26478	0.25471	0.252141	0.262916	0.268514	0.262482	0.255407	0.261947	0.253803	0.255548	0.266457	0.271015	0.26377	0.259898	0.253784
GSE25123_CTRL_VS_IL4_STIM_MACROPHAGE_UP	0.265934	0.264687	0.264323	0.268234	0.265063	0.263762	0.26495	0.261995	0.257788	0.257985	0.262385	0.266494	0.271782	0.270473	0.265593	0.259102	0.264273	0.262143	0.262956	0.268144	0.265339
GSE6259_FLT3L_INDUCED_DEC205_POS_DC_VS_CD8_TCELL_DN	0.26578	0.333008	0.339886	0.353169	0.331556	0.347336	0.341991	0.247592	0.329459	0.347799	0.348511	0.335531	0.32442	0.329869	0.198936	0.330754	0.359964	0.351919	0.354637	0.321226	0.347734
GSE16385_MONOCYTE_VS_12H_IL4_TREATED_MACROPHAGE_DN	0.265533	0.255749	0.251207	0.255771	0.251543	0.251337	0.248088	0.265741	0.24473	0.23677	0.245475	0.252292	0.270937	0.262354	0.280183	0.249331	0.24215	0.255436	0.238151	0.25468	0.254655
GSE15330_MEGAKARYOCYTE_ERYTHROID_PROGENITOR_VS_PRO_BCELL_UP	0.265268	0.255579	0.252383	0.26019	0.255479	0.255295	0.257972	0.253166	0.261517	0.253717	0.254298	0.254105	0.258455	0.257159	0.271276	0.252389	0.249339	0.253016	0.253002	0.262537	0.257779
GSE45365_NK_CELL_VS_CD8_TCELL_MCMV_INFECTION_DN	0.265198	0.279014	0.284465	0.276848	0.284378	0.276578	0.288337	0.261163	0.272507	0.281389	0.274319	0.291461	0.278487	0.289924	0.249419	0.277849	0.287055	0.27907	0.290665	0.280939	0.283807
GSE7219_UNSTIM_VS_LPS_AND_ANTI_CD40_STIM_NIK_NFKB2_KO_DC_UP	0.265171	0.233238	0.231778	0.231538	0.237968	0.240944	0.235221	0.276303	0.231715	0.23486	0.245486	0.235288	0.237868	0.23651	0.261293	0.243018	0.235966	0.244839	0.229407	0.244901	0.230801
GSE3982_BCELL_VS_BASOPHIL_DN	0.26482	0.25913	0.269309	0.268015	0.262708	0.272727	0.268829	0.242536	0.265526	0.269693	0.265292	0.267756	0.263095	0.267043	0.259663	0.258052	0.263126	0.267543	0.266391	0.26695	0.267064
GSE16266_CTRL_VS_HEATSHOCK_AND_LPS_STIM_MEF_DN	0.264815	0.25726	0.250186	0.259207	0.254425	0.250165	0.256744	0.262717	0.250318	0.241952	0.249038	0.253993	0.267571	0.262849	0.272699	0.250305	0.252464	0.24573	0.248258	0.262185	0.255881
GSE3565_CTRL_VS_LPS_INJECTED_DUSP1_KO_SPLENOCYTES_UP	0.264802	0.268486	0.275398	0.269148	0.278918	0.280313	0.280822	0.259631	0.266739	0.275712	0.275228	0.283054	0.27463	0.277794	0.245999	0.271496	0.28128	0.280429	0.278984	0.272384	0.276327
GSE24634_NAIVE_CD4_TCELL_VS_DAY5_IL4_CONV_TREG_UP	0.264752	0.22486	0.222541	0.230685	0.229331	0.229593	0.209208	0.27355	0.215562	0.224278	0.238923	0.219079	0.237779	0.224466	0.261452	0.236322	0.221124	0.238865	0.211482	0.231733	0.217752
GSE19888_ADENOSINE_A3R_INH_VS_ACT_WITH_INHIBITOR_PRETREATMENT_IN_MAST_CELL_UP	0.264686	0.375886	0.388578	0.422851	0.381853	0.414321	0.403789	0.249474	0.379427	0.415413	0.421932	0.388282	0.357537	0.365673	0.140229	0.385909	0.433478	0.421055	0.427852	0.36881	0.405506
GSE33424_CD161_HIGH_VS_INT_CD8_TCELL_DN	0.264564	0.273966	0.273469	0.276213	0.274192	0.274081	0.275119	0.258785	0.270755	0.266589	0.27262	0.275805	0.276127	0.276429	0.267436	0.272884	0.275615	0.265596	0.275144	0.269174	0.275481
GSE3565_DUSP1_VS_WT_SPLENOCYTES_DN	0.264193	0.255189	0.252439	0.259187	0.257174	0.256217	0.255053	0.274221	0.248802	0.255039	0.263389	0.252026	0.26031	0.256712	0.259499	0.258331	0.26005	0.261194	0.249887	0.260998	0.253938
GSE24634_TEFF_VS_TCONV_DAY10_IN_CULTURE_DN	0.264033	0.317208	0.321055	0.322358	0.305059	0.322248	0.331235	0.222737	0.326808	0.322409	0.305904	0.323097	0.298972	0.316446	0.259465	0.299193	0.313094	0.310826	0.328988	0.30962	0.328653
KAECH_NAIVE_VS_DAY15_EFF_CD8_TCELL_UP	0.263748	0.269792	0.265606	0.262809	0.26703	0.260701	0.263516	0.269025	0.268648	0.263103	0.262941	0.263937	0.265129	0.265784	0.268102	0.266934	0.261831	0.262702	0.259427	0.271182	0.26541
GSE23114_PERITONEAL_CAVITY_B1A_BCELL_VS_SPLEEN_BCELL_IN_SLE2C1_MOUSE_UP	0.263699	0.213643	0.210262	0.223893	0.212874	0.222675	0.204843	0.255203	0.195258	0.203777	0.222951	0.21255	0.239115	0.223775	0.262266	0.216735	0.206467	0.230627	0.195553	0.221628	0.211811
GSE35685_CD34POS_CD38NEG_VS_CD34POS_CD10NEG_CD62LPOS_BONE_MARROW_UP	0.263259	0.255384	0.258566	0.259227	0.256985	0.258806	0.263515	0.249642	0.267633	0.263406	0.259992	0.259981	0.251373	0.257231	0.260198	0.259355	0.258439	0.259536	0.261038	0.261794	0.255005
GSE36888_UNTREATED_VS_IL2_TREATED_STAT5_AB_KNOCKIN_TCELL_17H_UP	0.263258	0.279621	0.28224	0.273523	0.286157	0.271306	0.292403	0.259503	0.270786	0.277476	0.263767	0.291131	0.282696	0.2877	0.268858	0.271762	0.277458	0.277578	0.281481	0.276124	0.287662
GSE1460_CD4_THYMOCYTE_VS_NAIVE_CD4_TCELL_ADULT_BLOOD_DN	0.26306	0.242199	0.234874	0.24568	0.232949	0.240294	0.231441	0.259092	0.231695	0.228664	0.241844	0.240422	0.248026	0.243721	0.266755	0.243792	0.22923	0.242705	0.223776	0.245934	0.236489
GSE24634_TEFF_VS_TCONV_DAY7_IN_CULTURE_DN	0.263002	0.32877	0.331356	0.322844	0.316274	0.326138	0.334739	0.23374	0.333766	0.331023	0.311	0.328841	0.305544	0.322773	0.259743	0.311617	0.319637	0.316679	0.337859	0.312321	0.340264
GSE27786_LIN_NEG_VS_NKCELL_DN	0.262964	0.240386	0.241467	0.238479	0.241147	0.241063	0.241334	0.257933	0.241863	0.241147	0.245075	0.242199	0.241791	0.244308	0.257165	0.249227	0.238631	0.246883	0.239408	0.242523	0.237574
GSE6269_HEALTHY_VS_STAPH_PNEUMO_INF_PBMC_DN	0.262869	0.278555	0.289172	0.28945	0.276182	0.29454	0.294975	0.241669	0.279366	0.280283	0.28201	0.286998	0.285166	0.287817	0.283609	0.266388	0.271626	0.28677	0.282691	0.281222	0.290824
GSE7509_DC_VS_MONOCYTE_UP	0.262804	0.286617	0.282823	0.282832	0.278564	0.278842	0.284272	0.248904	0.291723	0.28148	0.270954	0.280739	0.27513	0.28365	0.272858	0.279891	0.27499	0.270994	0.285956	0.276761	0.28862
GSE40666_UNTREATED_VS_IFNA_STIM_EFFECTOR_CD8_TCELL_90MIN_UP	0.262603	0.275053	0.274126	0.27518	0.269863	0.274555	0.27782	0.254737	0.272436	0.268281	0.263702	0.274632	0.277596	0.278331	0.268629	0.26672	0.266998	0.268688	0.268022	0.277852	0.280645
GSE7509_FCGRIIB_VS_TNFA_IL1B_IL6_PGE_STIM_DC_UP	0.262595	0.279209	0.277184	0.273868	0.278689	0.274543	0.285663	0.254706	0.28528	0.279842	0.274646	0.277675	0.273346	0.278378	0.260232	0.273878	0.282263	0.266703	0.283161	0.281801	0.277138
GSE6092_CTRL_VS_BORRELIA_BIRGDOFERI_INF_ENDOTHELIAL_CELL_DN	0.262549	0.274803	0.271041	0.265547	0.274737	0.26358	0.263422	0.269664	0.264147	0.267563	0.266888	0.271098	0.275641	0.272538	0.256617	0.274264	0.269842	0.271896	0.268093	0.263631	0.268739
GSE37301_LYMPHOID_PRIMED_MPP_VS_COMMON_LYMPHOID_PROGENITOR_DN	0.262548	0.292959	0.296038	0.300249	0.291146	0.302913	0.301483	0.261872	0.297308	0.308126	0.304666	0.295004	0.279042	0.288135	0.237907	0.297387	0.312174	0.302415	0.306756	0.290995	0.294647
GSE9650_GP33_VS_GP276_LCMV_SPECIFIC_EXHAUSTED_CD8_TCELL_DN	0.262466	0.267547	0.267031	0.262413	0.266747	0.265373	0.270863	0.263231	0.275306	0.270471	0.2679	0.265971	0.257373	0.265554	0.258892	0.269688	0.270359	0.261221	0.271733	0.270046	0.264698
GSE22886_NAIVE_BCELL_VS_DC_DN	0.261952	0.312627	0.315245	0.308169	0.302748	0.311825	0.323379	0.227055	0.326031	0.31845	0.297598	0.314404	0.292724	0.307616	0.262996	0.297638	0.304903	0.299831	0.318457	0.303112	0.320613
GSE45365_NK_CELL_VS_CD11B_DC_MCMV_INFECTION_DN	0.26187	0.23351	0.232707	0.233102	0.236311	0.235837	0.240972	0.261143	0.227943	0.230743	0.245587	0.237509	0.242696	0.239265	0.258286	0.235495	0.236456	0.24191	0.231125	0.240967	0.230748
GSE37416_12H_VS_24H_F_TULARENSIS_LVS_NEUTROPHIL_DN	0.261827	0.276722	0.284183	0.279726	0.277341	0.279947	0.272156	0.247334	0.281662	0.282436	0.279197	0.270832	0.274412	0.274063	0.265703	0.274818	0.273716	0.276646	0.275535	0.276629	0.280253
GSE6269_FLU_VS_STREP_PNEUMO_INF_PBMC_UP	0.261534	0.315672	0.326998	0.352076	0.327909	0.348317	0.339631	0.260015	0.318979	0.355429	0.359172	0.322167	0.311808	0.312298	0.1771	0.333026	0.365663	0.35462	0.354406	0.318442	0.33854
GSE18804_SPLEEN_MACROPHAGE_VS_COLON_TUMORAL_MACROPHAGE_UP	0.261188	0.249924	0.252145	0.266716	0.250656	0.258729	0.263361	0.247656	0.249971	0.244596	0.252617	0.262816	0.261472	0.267013	0.258222	0.249478	0.255014	0.25633	0.252876	0.258878	0.258724
GSE360_L_DONOVANI_VS_M_TUBERCULOSIS_MAC_UP	0.260737	0.282081	0.280789	0.28183	0.282273	0.283471	0.283092	0.256713	0.287948	0.286694	0.278895	0.278858	0.277335	0.279054	0.258664	0.281298	0.27861	0.281077	0.279852	0.283716	0.283428
GSE360_L_DONOVANI_VS_M_TUBERCULOSIS_DC_DN	0.260477	0.336207	0.34533	0.350203	0.340051	0.350174	0.355369	0.250175	0.347829	0.361793	0.344353	0.343777	0.315962	0.32875	0.220037	0.338029	0.361794	0.347409	0.36418	0.333461	0.350948
GSE360_T_GONDII_VS_M_TUBERCULOSIS_DC_DN	0.260468	0.330607	0.337249	0.340192	0.326224	0.339774	0.341003	0.25068	0.33563	0.338589	0.331279	0.341356	0.313297	0.32608	0.236915	0.325289	0.345045	0.337847	0.350063	0.31928	0.341571
GSE21360_PRIMARY_VS_TERTIARY_MEMORY_CD8_TCELL_UP	0.260181	0.271904	0.26525	0.271682	0.270016	0.267808	0.275098	0.23914	0.273365	0.264817	0.257346	0.267205	0.276182	0.275391	0.270348	0.264072	0.257154	0.260803	0.261681	0.275184	0.278438
GSE339_EX_VIVO_VS_IN_CULTURE_CD8POS_DC_DN	0.260135	0.288799	0.292489	0.287565	0.293187	0.288113	0.299237	0.251993	0.293123	0.297577	0.284984	0.291561	0.281537	0.288007	0.247793	0.28172	0.297979	0.290355	0.301041	0.288605	0.296186
GSE3982_EOSINOPHIL_VS_CENT_MEMORY_CD4_TCELL_UP	0.260127	0.290739	0.297133	0.286919	0.292754	0.29153	0.296541	0.253384	0.297078	0.300563	0.283535	0.295261	0.27941	0.292074	0.255285	0.288024	0.292911	0.289556	0.298383	0.289515	0.293031
GSE16385_MONOCYTE_VS_12H_IFNG_TNF_TREATED_MACROPHAGE_UP	0.260075	0.267945	0.264932	0.2678	0.267945	0.264241	0.271421	0.256972	0.264598	0.262985	0.262314	0.268214	0.271103	0.271411	0.263402	0.263413	0.267648	0.259075	0.264892	0.26978	0.269374
GSE39152_SPLEEN_CD103_NEG_VS_BRAIN_CD103_POS_MEMORY_CD8_TCELL_UP	0.260072	0.262144	0.259922	0.259359	0.256216	0.25449	0.260002	0.255587	0.260328	0.249892	0.252862	0.258935	0.26515	0.266122	0.262171	0.255759	0.253686	0.259682	0.254272	0.26185	0.260031
GSE37605_C57BL6_VS_NOD_FOXP3_IRES_GFP_TREG_DN	0.259981	0.248477	0.252049	0.253555	0.255811	0.254135	0.256547	0.257592	0.25164	0.252362	0.259878	0.253412	0.250477	0.255843	0.246814	0.253437	0.262513	0.258804	0.253119	0.257091	0.250711
GSE45365_WT_VS_IFNAR_KO_CD8A_DC_MCMV_INFECTION_UP	0.259961	0.262107	0.263352	0.256493	0.261322	0.259894	0.263263	0.258949	0.261907	0.265231	0.257136	0.264896	0.257644	0.261295	0.256903	0.262409	0.263468	0.26404	0.263438	0.257547	0.263627
GSE22140_HEALTHY_VS_ARTHRITIC_GERMFREE_MOUSE_CD4_TCELL_UP	0.259888	0.276207	0.273894	0.275652	0.268991	0.272491	0.280971	0.246034	0.27433	0.268887	0.263724	0.279833	0.27153	0.284501	0.255073	0.266288	0.275596	0.267681	0.277244	0.271826	0.281438
GSE29618_PRE_VS_DAY7_POST_TIV_FLU_VACCINE_PDC_DN	0.259696	0.25699	0.258307	0.255696	0.2595	0.256027	0.261276	0.259125	0.2605	0.262935	0.260771	0.258853	0.253919	0.255325	0.250562	0.25842	0.262356	0.259829	0.257941	0.261858	0.256763
GSE3337_CTRL_VS_16H_IFNG_IN_CD8POS_DC_DN	0.259381	0.286731	0.284499	0.29007	0.287966	0.282001	0.290617	0.252099	0.278622	0.276196	0.277938	0.288955	0.294504	0.292585	0.254875	0.277394	0.288092	0.283824	0.284735	0.283911	0.294306
GSE22140_GERMFREE_VS_SPF_MOUSE_CD4_TCELL_UP	0.259299	0.369209	0.379231	0.382273	0.367093	0.37565	0.378433	0.254618	0.364234	0.37971	0.376714	0.377705	0.34595	0.361291	0.194263	0.358038	0.394396	0.383392	0.392733	0.355546	0.385349
GSE1740_MCSF_VS_MCSF_AND_IFNG_DAY2_DERIVED_MACROPHAGE_UP	0.259164	0.295375	0.294898	0.299468	0.292524	0.295478	0.292013	0.260199	0.281444	0.287553	0.299448	0.300544	0.290991	0.296138	0.200881	0.289871	0.309226	0.305104	0.302756	0.287442	0.296353
GSE11057_NAIVE_VS_EFF_MEMORY_CD4_TCELL_DN	0.259134	0.258264	0.258295	0.255673	0.257813	0.264313	0.262769	0.259183	0.258129	0.258847	0.265183	0.263208	0.255648	0.260045	0.249343	0.261513	0.262609	0.263147	0.261752	0.259165	0.257714
GSE37301_HEMATOPOIETIC_STEM_CELL_VS_RAG2_KO_NK_CELL_DN	0.258938	0.241739	0.24555	0.243734	0.251314	0.247422	0.242197	0.261796	0.243039	0.243492	0.250265	0.244663	0.253173	0.250207	0.260035	0.247948	0.250669	0.249327	0.242401	0.249063	0.240872
GSE13411_NAIVE_VS_SWITCHED_MEMORY_BCELL_DN	0.258931	0.25847	0.263339	0.259827	0.260178	0.264719	0.261978	0.253797	0.260653	0.261266	0.257512	0.263028	0.260566	0.261571	0.259132	0.257554	0.259456	0.261497	0.260044	0.26118	0.261487
GSE27859_MACROPHAGE_VS_CD11C_INT_F480_HI_MACROPHAGE_DN	0.258873	0.243428	0.233144	0.240603	0.237157	0.238962	0.231633	0.246604	0.234777	0.224507	0.235494	0.236258	0.250598	0.246441	0.271186	0.235137	0.224497	0.237501	0.224284	0.244847	0.240678
GSE6092_UNSTIM_VS_IFNG_STIM_ENDOTHELIAL_CELL_DN	0.258867	0.231608	0.236465	0.235439	0.235912	0.239519	0.232726	0.260363	0.236217	0.236575	0.248513	0.234697	0.233284	0.236244	0.252857	0.245427	0.238854	0.242768	0.234707	0.238829	0.226056
GSE35825_UNTREATED_VS_IFNG_STIM_MACROPHAGE_DN	0.258666	0.219953	0.220366	0.220522	0.223686	0.224154	0.221837	0.251902	0.220025	0.223013	0.229672	0.221761	0.225189	0.229296	0.254403	0.225074	0.220264	0.232125	0.213515	0.232133	0.217312
GSE33425_CD8_ALPHAALPHA_VS_ALPHABETA_CD161_HIGH_TCELL_UP	0.258652	0.251048	0.253111	0.250856	0.252526	0.253737	0.253386	0.260052	0.247893	0.252455	0.254667	0.250696	0.257295	0.254164	0.258304	0.252434	0.252887	0.257399	0.246506	0.254577	0.252225
GSE3982_NEUTROPHIL_VS_TH2_UP	0.258639	0.249637	0.251941	0.246714	0.249822	0.254029	0.249043	0.253067	0.25149	0.256587	0.254144	0.2494	0.246897	0.246841	0.243769	0.254957	0.250268	0.258643	0.248914	0.24935	0.2471
GSE17301_ACD3_ACD28_VS_ACD3_ACD28_AND_IFNA5_STIM_CD8_TCELL_DN	0.25858	0.254875	0.260435	0.262231	0.258601	0.267526	0.267615	0.248298	0.256759	0.265289	0.273775	0.258947	0.257062	0.261086	0.236377	0.261691	0.272862	0.268537	0.268418	0.259276	0.260591
GSE360_L_DONOVANI_VS_B_MALAYI_HIGH_DOSE_DC_DN	0.258578	0.246168	0.245679	0.251173	0.242896	0.252453	0.246136	0.252448	0.250545	0.245353	0.253807	0.241266	0.250734	0.245213	0.262496	0.248038	0.24366	0.251884	0.242436	0.249374	0.244293
GSE2770_IL12_VS_TGFB_AND_IL12_TREATED_ACT_CD4_TCELL_6H_DN	0.258541	0.251513	0.259189	0.255145	0.25703	0.258392	0.262801	0.257556	0.257769	0.266133	0.268107	0.259783	0.247476	0.25589	0.239336	0.264167	0.267223	0.263236	0.265297	0.257949	0.251668
GSE17721_CTRL_VS_PAM3CSK4_24H_BMDC_UP	0.258539	0.251333	0.250462	0.255109	0.246004	0.253951	0.250198	0.255182	0.252944	0.248981	0.250796	0.248497	0.252993	0.250656	0.253946	0.250379	0.249928	0.252461	0.248742	0.252971	0.249295
GSE10325_MYELOID_VS_LUPUS_MYELOID_DN	0.258488	0.369319	0.385798	0.405562	0.374683	0.397596	0.403696	0.23402	0.385614	0.408553	0.398049	0.382709	0.348132	0.363792	0.181714	0.369344	0.414556	0.394407	0.417236	0.364969	0.400964
GSE2770_UNTREATED_VS_TGFB_AND_IL4_TREATED_ACT_CD4_TCELL_48H_DN	0.258466	0.282249	0.286518	0.277583	0.287849	0.28106	0.292955	0.259757	0.274709	0.281897	0.282949	0.289174	0.283111	0.287286	0.254153	0.277949	0.289923	0.280459	0.290783	0.27949	0.287079
GSE3982_EOSINOPHIL_VS_NEUTROPHIL_DN	0.258466	0.269553	0.277954	0.279189	0.269852	0.277669	0.27835	0.242147	0.275312	0.277153	0.278998	0.272795	0.269014	0.274052	0.230333	0.271756	0.278713	0.279886	0.279498	0.27343	0.274222
GSE8921_UNSTIM_0H_VS_TLR1_2_STIM_MONOCYTE_12H_DN	0.25825	0.237634	0.234351	0.236003	0.235437	0.236373	0.231544	0.257495	0.232364	0.235048	0.240166	0.233795	0.242089	0.237911	0.260137	0.238736	0.231855	0.244164	0.227164	0.238671	0.231145
GSE29617_CTRL_VS_DAY3_TIV_FLU_VACCINE_PBMC_2008_DN	0.258123	0.291147	0.29501	0.291943	0.284405	0.289389	0.297585	0.245048	0.305213	0.296907	0.292484	0.290193	0.274153	0.285866	0.257615	0.291359	0.299762	0.27376	0.309024	0.28147	0.287702
GSE24671_CTRL_VS_BAKIMULC_INFECTED_MOUSE_SPLENOCYTES_UP	0.258046	0.236982	0.237099	0.234601	0.238377	0.23854	0.23343	0.263758	0.233337	0.238585	0.243952	0.234964	0.241888	0.237305	0.25256	0.242312	0.238687	0.245288	0.232603	0.241624	0.232269
GSE20715_0H_VS_48H_OZONE_LUNG_UP	0.258027	0.219519	0.220087	0.229877	0.221131	0.227275	0.217225	0.253535	0.216583	0.214704	0.235578	0.218553	0.234549	0.227778	0.253586	0.227904	0.220651	0.231369	0.211482	0.22768	0.216323
GSE40666_UNTREATED_VS_IFNA_STIM_STAT4_KO_EFFECTOR_CD8_TCELL_90MIN_UP	0.257657	0.282771	0.282857	0.279958	0.280868	0.279644	0.292934	0.243663	0.28299	0.281325	0.275062	0.285035	0.280136	0.285269	0.248656	0.274967	0.283199	0.278625	0.284934	0.283104	0.289668
GSE13411_IGM_MEMORY_BCELL_VS_PLASMA_CELL_UP	0.257545	0.235025	0.235576	0.236716	0.236281	0.239137	0.231635	0.258806	0.225141	0.23388	0.244572	0.235077	0.24591	0.238917	0.252639	0.240018	0.23577	0.24359	0.226557	0.242136	0.234633
GSE5960_TH1_VS_ANERGIC_TH1_DN	0.257493	0.265965	0.262706	0.25966	0.264493	0.262693	0.27034	0.251282	0.269241	0.263613	0.256769	0.265664	0.262825	0.26745	0.259063	0.261741	0.260669	0.256518	0.264352	0.269525	0.268667
GSE40184_HEALTHY_VS_HCV_INFECTED_DONOR_PBMC_DN	0.257132	0.263159	0.263076	0.262747	0.264209	0.260158	0.266358	0.249584	0.256229	0.256168	0.258386	0.266525	0.268606	0.270941	0.254793	0.257842	0.262489	0.261441	0.262828	0.263634	0.264577
GSE13485_CTRL_VS_DAY21_YF17D_VACCINE_PBMC_UP	0.25711	0.245946	0.24561	0.239802	0.251932	0.243114	0.248495	0.25574	0.24148	0.244281	0.239408	0.246512	0.258183	0.252332	0.25948	0.242583	0.243688	0.246881	0.24174	0.252301	0.247142
GSE41867_DAY6_EFFECTOR_VS_DAY30_MEMORY_CD8_TCELL_LCMV_ARMSTRONG_DN	0.257034	0.235072	0.234481	0.233917	0.235534	0.238463	0.232575	0.255352	0.235102	0.236031	0.23888	0.233931	0.239794	0.237008	0.25144	0.240696	0.234754	0.242585	0.230166	0.240336	0.231975
GSE14000_4H_VS_16H_LPS_DC_UP	0.257019	0.262519	0.26035	0.262266	0.256433	0.265435	0.26194	0.253786	0.270621	0.261561	0.264002	0.25535	0.257076	0.255862	0.257093	0.260131	0.254801	0.261408	0.259201	0.261713	0.261914
GSE19198_CTRL_VS_IL21_TREATED_TCELL_24H_DN	0.256723	0.228948	0.22426	0.228702	0.228698	0.226701	0.22258	0.249239	0.227997	0.217208	0.228655	0.22493	0.233471	0.234433	0.262963	0.229412	0.216771	0.227241	0.217057	0.235395	0.225981
GSE41176_UNSTIM_VS_ANTI_IGM_STIM_TAK1_KO_BCELL_24H_UP	0.256523	0.250783	0.238133	0.241757	0.238626	0.238746	0.23257	0.256177	0.246004	0.231208	0.246442	0.235325	0.247714	0.240512	0.260095	0.246514	0.236586	0.240437	0.235235	0.235937	0.240243
GSE3982_BASOPHIL_VS_TH1_UP	0.256458	0.227767	0.232779	0.230577	0.230138	0.238319	0.228839	0.246445	0.236001	0.243408	0.244374	0.231313	0.222319	0.227962	0.244947	0.239434	0.237662	0.239791	0.234216	0.233616	0.221264
GSE11961_FOLLICULAR_BCELL_VS_GERMINAL_CENTER_BCELL_DAY40_DN	0.256387	0.24019	0.240517	0.243399	0.240608	0.24443	0.244638	0.247246	0.240293	0.241044	0.243499	0.242268	0.246029	0.245929	0.256688	0.243596	0.240442	0.243012	0.23972	0.24664	0.241728
GSE24574_NAIVE_VS_TCONV_CD4_TCELL_UP	0.256375	0.224449	0.224602	0.234763	0.226683	0.228346	0.217097	0.246355	0.212967	0.21234	0.229548	0.222992	0.246641	0.23393	0.253637	0.225256	0.220567	0.233543	0.211725	0.227358	0.226104
GSE29618_LAIV_VS_TIV_FLU_VACCINE_DAY7_MONOCYTE_DN	0.256096	0.261933	0.260851	0.263014	0.258227	0.256603	0.251841	0.256391	0.252894	0.247131	0.25004	0.258655	0.269465	0.264774	0.271083	0.252858	0.2495	0.256282	0.249107	0.259803	0.262127
GSE7509_DC_VS_MONOCYTE_DN	0.256075	0.299173	0.303635	0.310158	0.297732	0.309555	0.317895	0.223858	0.301956	0.305529	0.303118	0.310393	0.292284	0.303476	0.235616	0.294202	0.30592	0.302645	0.313199	0.297727	0.314153
GSE46606_IRF4MID_VS_WT_CD40L_IL2_IL5_DAY3_STIMULATED_BCELL_DN	0.255936	0.232339	0.227925	0.23321	0.228899	0.23312	0.228042	0.241625	0.222955	0.218646	0.231318	0.233036	0.242638	0.240376	0.270387	0.229696	0.217402	0.234226	0.215526	0.236116	0.229647
GSE5589_LPS_AND_IL10_VS_LPS_AND_IL6_STIM_IL6_KO_MACROPHAGE_45MIN_DN	0.255384	0.277243	0.271283	0.273729	0.26519	0.272636	0.273536	0.233544	0.281062	0.27055	0.260496	0.273044	0.265443	0.273956	0.264097	0.265336	0.259395	0.264098	0.26794	0.274065	0.279028
GSE27786_LSK_VS_BCELL_DN	0.255334	0.246187	0.248608	0.244807	0.246467	0.245417	0.245685	0.259521	0.244378	0.249528	0.250443	0.248078	0.245903	0.24551	0.253589	0.251299	0.251564	0.249378	0.245754	0.246183	0.242206
GSE1925_CTRL_VS_3H_IFNG_STIM_IFNG_PRIMED_MACROPHAGE_UP	0.255312	0.244089	0.240105	0.243527	0.245265	0.24556	0.242254	0.247767	0.242732	0.242096	0.247982	0.244091	0.246806	0.244883	0.253157	0.247779	0.238322	0.246647	0.239304	0.24585	0.242183
GSE3982_MAST_CELL_VS_EFF_MEMORY_CD4_TCELL_DN	0.255291	0.224003	0.219931	0.229717	0.225864	0.228877	0.21251	0.270058	0.21124	0.219411	0.232876	0.221243	0.235345	0.227128	0.256197	0.228399	0.224158	0.235499	0.213508	0.230718	0.217109
GSE10325_BCELL_VS_MYELOID_DN	0.255196	0.252483	0.264448	0.27633	0.245212	0.277096	0.279968	0.197399	0.25876	0.256104	0.269311	0.267518	0.26231	0.269273	0.252425	0.245696	0.25722	0.263305	0.271207	0.258225	0.267421
GSE27786_LIN_NEG_VS_CD8_TCELL_DN	0.2551	0.241306	0.244025	0.247053	0.246634	0.249102	0.247734	0.257869	0.245095	0.249304	0.252642	0.245034	0.243665	0.246535	0.23958	0.253988	0.252492	0.253561	0.247619	0.248168	0.242356
GSE32533_MIR17_KO_VS_MIR17_OVEREXPRESS_ACT_CD4_TCELL_UP	0.255019	0.24157	0.243872	0.245392	0.24175	0.246618	0.245914	0.241843	0.243062	0.24443	0.246142	0.24606	0.242224	0.24691	0.253379	0.246872	0.240076	0.247899	0.241877	0.243378	0.242245
GSE5679_PPARG_LIGAND_ROSIGLITAZONE_VS_RARA_AGONIST_AM580_TREATED_DC_DN	0.254616	0.235639	0.235253	0.250411	0.239966	0.252188	0.240287	0.253669	0.233663	0.243963	0.258514	0.237604	0.241972	0.23927	0.240245	0.248389	0.245663	0.253819	0.237549	0.247774	0.238837
GSE26351_UNSTIM_VS_BMP_PATHWAY_STIM_HEMATOPOIETIC_PROGENITORS_UP	0.254534	0.254905	0.253785	0.260013	0.249199	0.252797	0.253855	0.248634	0.257587	0.250898	0.252172	0.2556	0.25263	0.257801	0.253074	0.258588	0.253469	0.251247	0.258814	0.251091	0.249953
GSE29618_LAIV_VS_TIV_FLU_VACCINE_DAY7_BCELL_DN	0.254383	0.267213	0.268574	0.26746	0.265847	0.266937	0.27012	0.247866	0.272842	0.272222	0.269121	0.267681	0.258867	0.265175	0.243427	0.268132	0.2743	0.265851	0.2754	0.265689	0.265906
GSE17721_POLYIC_VS_CPG_4H_BMDC_UP	0.254361	0.237269	0.233634	0.237033	0.232695	0.238479	0.234599	0.252327	0.239035	0.235866	0.241377	0.234281	0.234967	0.237013	0.258716	0.240202	0.235337	0.236961	0.231886	0.239638	0.230972
GSE360_HIGH_VS_LOW_DOSE_B_MALAYI_MAC_UP	0.254294	0.263455	0.263167	0.267753	0.263896	0.265469	0.271041	0.246179	0.262207	0.262958	0.261863	0.266689	0.267898	0.267578	0.247648	0.258311	0.26319	0.263306	0.261942	0.269539	0.270341
GSE339_CD8POS_VS_CD4CD8DN_DC_UP	0.25428	0.269082	0.276717	0.275216	0.271604	0.277349	0.281294	0.237994	0.274603	0.278036	0.268719	0.279133	0.265714	0.272732	0.237181	0.267664	0.278987	0.270121	0.283014	0.272805	0.275563
GSE3982_NEUTROPHIL_VS_NKCELL_UP	0.254216	0.282836	0.287938	0.283108	0.28131	0.285767	0.291392	0.244803	0.284268	0.288986	0.282639	0.288291	0.27597	0.282503	0.238818	0.281387	0.288749	0.286774	0.290468	0.279037	0.287234
GSE17721_PAM3CSK4_VS_CPG_4H_BMDC_UP	0.254044	0.255017	0.252871	0.250716	0.253857	0.253192	0.253029	0.256357	0.254615	0.253323	0.25056	0.254117	0.254956	0.25358	0.259532	0.254055	0.251796	0.252382	0.252063	0.252756	0.251328
GSE40685_TREG_VS_FOXP3_KO_TREG_PRECURSOR_UP	0.253996	0.339429	0.355716	0.362921	0.340276	0.359572	0.359042	0.240877	0.340327	0.36486	0.365819	0.357782	0.317875	0.335476	0.160234	0.342473	0.384842	0.367932	0.38134	0.327078	0.357053
GSE21360_PRIMARY_VS_TERTIARY_MEMORY_CD8_TCELL_DN	0.253831	0.359947	0.372915	0.360032	0.355358	0.35541	0.367857	0.247123	0.352784	0.360379	0.352381	0.372684	0.33227	0.354724	0.213591	0.340248	0.378285	0.361404	0.383212	0.336931	0.373366
GSE369_PRE_VS_POST_IL6_INJECTION_IFNG_WT_LIVER_DN	0.253814	0.239338	0.233714	0.239111	0.236005	0.238444	0.237338	0.250501	0.236292	0.232984	0.244329	0.236657	0.240733	0.239702	0.245066	0.239705	0.238964	0.244472	0.234523	0.242315	0.236332
GSE27786_LSK_VS_NKCELL_DN	0.253771	0.259967	0.259056	0.262151	0.257671	0.263605	0.261352	0.251772	0.263225	0.261159	0.262781	0.260787	0.25539	0.261151	0.244591	0.26575	0.260972	0.26329	0.263208	0.260458	0.259354
GSE1432_CTRL_VS_IFNG_6H_MICROGLIA_DN	0.253746	0.357263	0.373641	0.371798	0.353302	0.366081	0.370509	0.2474	0.360599	0.379736	0.375765	0.37014	0.323986	0.346811	0.173651	0.356594	0.395903	0.375741	0.39522	0.340208	0.36993
GSE16522_MEMORY_VS_NAIVE_ANTI_CD3CD28_STIM_CD8_TCELL_DN	0.253615	0.25919	0.26141	0.267875	0.260829	0.267685	0.269365	0.253002	0.254992	0.26379	0.264468	0.266372	0.260095	0.266184	0.238084	0.258966	0.270987	0.26695	0.267975	0.260811	0.267028
GSE29618_MONOCYTE_VS_MDC_DN	0.253356	0.245705	0.245836	0.249217	0.248616	0.249892	0.251982	0.264802	0.242983	0.245684	0.251039	0.250213	0.249853	0.248832	0.251339	0.247979	0.252698	0.247325	0.249855	0.254081	0.245607
GSE360_L_DONOVANI_VS_B_MALAYI_LOW_DOSE_MAC_DN	0.253261	0.256445	0.258026	0.257604	0.253041	0.2563	0.261055	0.236579	0.253698	0.253506	0.253651	0.256119	0.259564	0.261129	0.251034	0.249766	0.255933	0.252145	0.255589	0.258711	0.259028
GSE339_CD8POS_VS_CD4CD8DN_DC_IN_CULTURE_DN	0.253209	0.227224	0.226994	0.227874	0.230546	0.232446	0.230586	0.25957	0.227852	0.231563	0.240298	0.228747	0.230135	0.22951	0.25072	0.238025	0.230577	0.235743	0.225652	0.23617	0.222665
GSE5542_UNTREATED_VS_IFNA_TREATED_EPITHELIAL_CELLS_6H_UP	0.253191	0.244191	0.246942	0.236809	0.251969	0.241136	0.24773	0.267446	0.234095	0.245741	0.245689	0.250739	0.247768	0.249085	0.241861	0.248262	0.25203	0.25059	0.243555	0.247874	0.244684
GSE411_100MIN_VS_400MIN_IL6_STIM_SOCS3_KO_MACROPHAGE_DN	0.253096	0.249363	0.248677	0.243883	0.250797	0.249432	0.240584	0.259852	0.244473	0.249893	0.249967	0.247139	0.24924	0.246501	0.248592	0.252193	0.248251	0.252182	0.242039	0.24859	0.247097
GSE2585_THYMIC_MACROPHAGE_VS_MTEC_UP	0.252884	0.244172	0.240174	0.253306	0.239231	0.245984	0.237555	0.238346	0.236278	0.228242	0.242335	0.239732	0.256254	0.253244	0.261897	0.235076	0.235074	0.240789	0.229746	0.24989	0.246777
GSE17721_0.5H_VS_24H_GARDIQUIMOD_BMDC_UP	0.252611	0.253324	0.250657	0.251172	0.252092	0.249073	0.250675	0.242972	0.25468	0.244223	0.246977	0.250999	0.255644	0.256056	0.254567	0.252195	0.245314	0.246987	0.249997	0.251699	0.253033
GSE37301_HEMATOPOIETIC_STEM_CELL_VS_PRO_BCELL_DN	0.252168	0.241244	0.236003	0.241006	0.240685	0.237403	0.240251	0.245225	0.239608	0.230344	0.239955	0.242248	0.24526	0.246755	0.261347	0.239625	0.239151	0.232346	0.237365	0.241906	0.236028
GSE3337_4H_VS_16H_IFNG_IN_CD8POS_DC_DN	0.252038	0.250228	0.24715	0.257239	0.242033	0.254337	0.255461	0.228948	0.24526	0.240498	0.24772	0.251497	0.255972	0.259969	0.25954	0.241855	0.240228	0.246392	0.245864	0.252241	0.256084
GSE26030_TH1_VS_TH17_DAY15_POST_POLARIZATION_DN	0.252021	0.249799	0.250194	0.259233	0.247548	0.255943	0.25465	0.235086	0.247886	0.250674	0.266784	0.251641	0.248334	0.254146	0.242649	0.249879	0.254306	0.256615	0.254047	0.246594	0.247571
GSE40274_XBP1_VS_FOXP3_AND_XBP1_TRANSDUCED_ACTIVATED_CD4_TCELL_UP	0.251966	0.227984	0.224819	0.235191	0.226453	0.234421	0.231932	0.241697	0.231677	0.227691	0.238377	0.227089	0.231326	0.233275	0.246526	0.232408	0.230495	0.234873	0.223355	0.239481	0.226633
GSE22432_PDC_VS_TGFB1_TREATEDCOMMON_DC_PROGENITOR_DN	0.251921	0.244569	0.246024	0.250486	0.246337	0.252867	0.246473	0.249099	0.242907	0.250364	0.256722	0.244712	0.248443	0.247789	0.240553	0.251334	0.248054	0.25667	0.246478	0.248301	0.244339
GSE26495_NAIVE_VS_PD1HIGH_CD8_TCELL_DN	0.251875	0.236189	0.238316	0.240527	0.241225	0.245761	0.237836	0.2712	0.226146	0.240008	0.246187	0.239545	0.246921	0.241175	0.237123	0.241993	0.250391	0.250082	0.236716	0.245168	0.237224
GSE7460_TREG_VS_TCONV_ACT_WITH_TGFB_DN	0.251861	0.25582	0.254381	0.258262	0.250155	0.254626	0.250772	0.248156	0.247778	0.240527	0.247135	0.254915	0.262349	0.262257	0.260219	0.247708	0.247346	0.251595	0.243937	0.257761	0.256857
GSE43955_1H_VS_20H_ACT_CD4_TCELL_UP	0.251767	0.278203	0.283095	0.283452	0.278158	0.27974	0.287382	0.244057	0.282575	0.277272	0.277528	0.281459	0.277808	0.282547	0.243094	0.278497	0.282784	0.273491	0.287743	0.278114	0.284706
GSE12845_NAIVE_VS_DARKZONE_GC_TONSIL_BCELL_UP	0.251652	0.249708	0.253083	0.248041	0.248106	0.255879	0.24795	0.242431	0.246918	0.252117	0.253459	0.249456	0.253781	0.252377	0.248863	0.24868	0.249813	0.258117	0.24642	0.251	0.25171
GSE15330_WT_VS_IKAROS_KO_GRANULOCYTE_MONOCYTE_PROGENITOR_DN	0.251625	0.261171	0.262744	0.259008	0.259152	0.259682	0.265593	0.239246	0.259528	0.260834	0.254398	0.265627	0.257848	0.264298	0.253467	0.25657	0.258596	0.258605	0.260599	0.260748	0.263811
GSE21546_ELK1_KO_VS_SAP1A_KO_AND_ELK1_KO_DP_THYMOCYTES_UP	0.251437	0.308754	0.313302	0.347821	0.317203	0.34198	0.327738	0.24417	0.318557	0.351508	0.356279	0.309379	0.294592	0.296282	0.152387	0.328159	0.3565	0.347571	0.34803	0.305307	0.325529
GSE18203_CTRL_VS_INTRATUMORAL_CPG_INJ_MC38_TUMOR_UP	0.25141	0.224614	0.217484	0.229368	0.219457	0.223814	0.215824	0.252149	0.216132	0.206364	0.21822	0.222322	0.238251	0.231259	0.260094	0.220405	0.212988	0.227147	0.206054	0.232878	0.221684
GSE3982_EOSINOPHIL_VS_EFF_MEMORY_CD4_TCELL_UP	0.251192	0.266307	0.272147	0.269337	0.269566	0.2726	0.271172	0.238124	0.274193	0.276063	0.272528	0.268997	0.25925	0.269154	0.240243	0.269958	0.269194	0.269904	0.275164	0.269232	0.268158
GSE16385_MONOCYTE_VS_12H_ROSIGLITAZONE_IL4_TREATED_MACROPHAGE_DN	0.250997	0.248493	0.250344	0.244293	0.25044	0.246863	0.253985	0.25215	0.248921	0.248744	0.248379	0.249559	0.250104	0.250926	0.245249	0.246902	0.254059	0.246646	0.249038	0.253641	0.249164
GSE3982_NEUTROPHIL_VS_CENT_MEMORY_CD4_TCELL_UP	0.250955	0.267602	0.274628	0.272764	0.267329	0.277112	0.27929	0.239831	0.267624	0.279295	0.277255	0.273417	0.262349	0.269517	0.238288	0.265653	0.281465	0.278624	0.279159	0.264186	0.271436
GSE3565_DUSP1_VS_WT_SPLENOCYTES_POST_LPS_INJECTION_UP	0.25079	0.244947	0.24433	0.241162	0.246433	0.245349	0.242841	0.266768	0.243753	0.250678	0.253023	0.240414	0.241395	0.240384	0.244504	0.250907	0.251549	0.249606	0.247554	0.247072	0.239935
GSE10856_CTRL_VS_TNFRSF6B_IN_MACROPHAGE_UP	0.250683	0.218212	0.224465	0.229314	0.222516	0.237088	0.223244	0.226438	0.213452	0.222667	0.232042	0.225563	0.231577	0.233192	0.244788	0.219955	0.22035	0.231327	0.21755	0.231128	0.22417
GSE39556_UNTREATED_VS_3H_POLYIC_INJ_MOUSE_CD8A_DC_DN	0.250668	0.258564	0.263825	0.260035	0.259851	0.261226	0.263846	0.247021	0.259286	0.267571	0.269543	0.261385	0.25438	0.262156	0.231643	0.263358	0.266469	0.267548	0.265424	0.260462	0.259369
GSE19941_IL10_KO_VS_IL10_KO_AND_NFKBP50_KO_LPS_STIM_MACROPHAGE_DN	0.250631	0.266298	0.265922	0.272726	0.267567	0.270653	0.272965	0.244165	0.272331	0.27032	0.270401	0.26749	0.26329	0.266255	0.2463	0.268673	0.271408	0.26336	0.275416	0.266861	0.267523
GSE15330_WT_VS_IKAROS_KO_HSC_DN	0.250613	0.256398	0.256862	0.259226	0.255068	0.258335	0.255499	0.241093	0.259026	0.258322	0.253145	0.256944	0.25407	0.258063	0.246187	0.256382	0.253341	0.257274	0.253201	0.258806	0.258565
GSE24210_CTRL_VS_IL35_TREATED_TCONV_CD4_TCELL_UP	0.2506	0.221915	0.223905	0.221361	0.222426	0.227969	0.218448	0.249334	0.220953	0.228829	0.233388	0.222123	0.222472	0.22151	0.240098	0.230567	0.224486	0.231965	0.219492	0.228525	0.218283
GSE22196_HEALTHY_VS_OBESE_MOUSE_SKIN_GAMMADELTA_TCELL_UP	0.250489	0.312603	0.321426	0.321712	0.305904	0.317062	0.319304	0.230764	0.30819	0.313236	0.312784	0.319377	0.298783	0.31425	0.210479	0.300272	0.327812	0.315471	0.328397	0.300909	0.325392
GSE27241_CTRL_VS_DIGOXIN_TREATED_CD4_TCELL_IN_TH17_POLARIZING_CONDITIONS_DN	0.25045	0.268248	0.269667	0.2745	0.26867	0.273108	0.272654	0.245644	0.266337	0.270336	0.276004	0.268758	0.26946	0.267716	0.225903	0.271654	0.277821	0.274443	0.273167	0.271754	0.273693
GSE3982_EOSINOPHIL_VS_NKCELL_UP	0.250433	0.247363	0.253683	0.246163	0.24782	0.253735	0.254529	0.243242	0.24815	0.258427	0.254676	0.251521	0.243514	0.25018	0.247779	0.248174	0.250503	0.253004	0.255156	0.251926	0.246165
GSE17721_CTRL_VS_POLYIC_8H_BMDC_UP	0.250419	0.255925	0.25579	0.257713	0.255277	0.255366	0.256384	0.244706	0.254725	0.250558	0.253965	0.253938	0.26289	0.258132	0.258896	0.253495	0.2535	0.245238	0.256723	0.255468	0.258451
GSE22886_DAY1_VS_DAY7_MONOCYTE_IN_CULTURE_UP	0.250329	0.264714	0.269843	0.258788	0.270421	0.259278	0.27286	0.252451	0.254881	0.264777	0.260521	0.275641	0.263963	0.272101	0.24557	0.262661	0.272152	0.266923	0.276212	0.258329	0.266267
GOLDRATH_NAIVE_VS_MEMORY_CD8_TCELL_DN	0.250273	0.251839	0.258199	0.259154	0.255945	0.263882	0.258675	0.241876	0.251315	0.256925	0.263266	0.259902	0.256332	0.259045	0.236592	0.257978	0.261887	0.260674	0.258862	0.257876	0.257346
GSE15930_STIM_VS_STIM_AND_TRICHOSTATINA_72H_CD8_T_CELL_UP	0.250235	0.236516	0.23996	0.24067	0.241868	0.242454	0.244101	0.242147	0.24082	0.242746	0.248142	0.240536	0.240251	0.240653	0.243332	0.241579	0.245116	0.240468	0.241419	0.24506	0.237167
GSE411_UNSTIM_VS_100MIN_IL6_STIM_SOCS3_KO_MACROPHAGE_DN	0.250186	0.248558	0.251052	0.243106	0.251661	0.248199	0.25531	0.242495	0.25327	0.250862	0.250866	0.25326	0.240515	0.249583	0.238642	0.248153	0.252982	0.247211	0.254935	0.253341	0.247359
GSE43955_10H_VS_60H_ACT_CD4_TCELL_UP	0.249991	0.257411	0.261753	0.262208	0.259786	0.259137	0.265491	0.248316	0.258438	0.255338	0.252547	0.260932	0.265825	0.264264	0.253278	0.25377	0.259264	0.2534	0.262382	0.2624	0.26464
GSE41867_NAIVE_VS_DAY6_LCMV_EFFECTOR_CD8_TCELL_DN	0.249836	0.228977	0.229052	0.226503	0.233486	0.231992	0.225199	0.259943	0.226078	0.231014	0.237174	0.229871	0.233729	0.229065	0.244897	0.236057	0.229809	0.239308	0.221518	0.237416	0.225274
GSE15330_WT_VS_IKAROS_KO_LYMPHOID_MULTIPOTENT_PROGENITOR_UP	0.249793	0.247336	0.247829	0.249403	0.246721	0.251367	0.246994	0.24385	0.248933	0.251456	0.254053	0.24299	0.24832	0.246794	0.240008	0.248563	0.248695	0.253106	0.246154	0.251572	0.247774
GSE36826_WT_VS_IL1R_KO_SKIN_UP	0.249648	0.23815	0.238225	0.250474	0.227121	0.248825	0.232432	0.203767	0.240591	0.235541	0.245004	0.232823	0.241639	0.240802	0.23543	0.233475	0.233695	0.240962	0.235761	0.238745	0.243887
GSE16385_ROSIGLITAZONE_IL4_VS_IL4_ALONE_STIM_MACROPHAGE_12H_UP	0.249504	0.233935	0.235418	0.232648	0.237511	0.242082	0.234252	0.250759	0.23359	0.242226	0.247146	0.236865	0.229724	0.236685	0.23069	0.243686	0.245524	0.243182	0.240812	0.237181	0.230081
GSE17721_12H_VS_24H_POLYIC_BMDC_DN	0.249356	0.236262	0.232062	0.234698	0.232065	0.236429	0.230139	0.247037	0.234626	0.231169	0.232752	0.233604	0.236051	0.237258	0.255655	0.234655	0.22979	0.2303	0.2284	0.239613	0.232488
GSE11057_CD4_EFF_MEM_VS_PBMC_DN	0.249348	0.261498	0.273068	0.271446	0.256531	0.281115	0.281926	0.210735	0.273118	0.273189	0.265368	0.272955	0.257896	0.269334	0.245854	0.257005	0.265009	0.270465	0.27694	0.263044	0.27577
GSE46606_IRF4HIGH_VS_WT_CD40L_IL2_IL5_DAY3_STIMULATED_BCELL_DN	0.249253	0.276211	0.281654	0.283847	0.276873	0.283227	0.289368	0.23948	0.274024	0.283225	0.276955	0.284797	0.274943	0.279858	0.234365	0.274857	0.285508	0.279146	0.290406	0.274441	0.287676
GSE37416_0H_VS_6H_F_TULARENSIS_LVS_NEUTROPHIL_DN	0.248919	0.286627	0.291592	0.276314	0.292024	0.281472	0.294684	0.253099	0.284989	0.289104	0.272228	0.295714	0.281726	0.288445	0.250937	0.278228	0.286262	0.282718	0.29405	0.280906	0.293708
GSE18893_TCONV_VS_TREG_2H_TNF_STIM_DN	0.248842	0.21146	0.217081	0.210443	0.217509	0.221458	0.20952	0.257607	0.211127	0.22717	0.230402	0.213188	0.21278	0.213577	0.23228	0.228491	0.221107	0.232631	0.214595	0.218615	0.20486
GSE34515_CD16_NEG_MONOCYTE_VS_DC_DN	0.248827	0.243136	0.240528	0.246239	0.239896	0.242368	0.246905	0.241503	0.238615	0.235332	0.241406	0.242644	0.251651	0.248049	0.248331	0.239575	0.240806	0.239679	0.237568	0.247544	0.245477
GSE360_T_GONDII_VS_B_MALAYI_LOW_DOSE_DC_DN	0.248757	0.212369	0.207631	0.220839	0.204839	0.224918	0.21288	0.230974	0.208958	0.206863	0.222033	0.210046	0.22565	0.220055	0.256089	0.212087	0.202348	0.218348	0.200979	0.219861	0.21068
GSE4984_UNTREATED_VS_GALECTIN1_TREATED_DC_UP	0.248698	0.262279	0.270942	0.262437	0.26206	0.26751	0.27361	0.227058	0.263334	0.266459	0.26236	0.273297	0.259903	0.267356	0.242278	0.256437	0.264345	0.267115	0.270635	0.259283	0.268729
GSE19923_HEB_KO_VS_HEB_AND_E2A_KO_DP_THYMOCYTE_UP	0.248665	0.226876	0.224092	0.228143	0.228646	0.224079	0.220737	0.251892	0.222635	0.218911	0.226683	0.225307	0.237545	0.229602	0.253886	0.228547	0.221856	0.227848	0.215274	0.234854	0.223079
GSE3982_MAC_VS_NEUTROPHIL_DN	0.24866	0.225531	0.22717	0.231861	0.229412	0.231619	0.227494	0.244905	0.22419	0.230253	0.237891	0.227831	0.229493	0.228206	0.238375	0.231722	0.232297	0.238167	0.22906	0.233172	0.224592
GSE23502_WT_VS_HDC_KO_MYELOID_DERIVED_SUPPRESSOR_CELL_BM_DN	0.248645	0.279665	0.290608	0.274312	0.284077	0.284317	0.293718	0.245187	0.289446	0.291647	0.282499	0.291602	0.265841	0.280258	0.231925	0.283643	0.292584	0.284327	0.30211	0.273904	0.282744
GSE27786_LSK_VS_CD8_TCELL_DN	0.248636	0.229247	0.228188	0.230975	0.230125	0.232735	0.22751	0.251018	0.229979	0.230957	0.237338	0.23085	0.22946	0.231262	0.245036	0.237412	0.231094	0.234296	0.228586	0.234826	0.223369
GSE36476_YOUNG_VS_OLD_DONOR_MEMORY_CD4_TCELL_40H_TSST_ACT_DN	0.248627	0.250555	0.247048	0.24625	0.245727	0.246907	0.244695	0.243245	0.241993	0.243921	0.242077	0.245257	0.255771	0.253117	0.250063	0.247808	0.239158	0.246121	0.242123	0.249483	0.251201
GSE37416_0H_VS_3H_F_TULARENSIS_LVS_NEUTROPHIL_UP	0.248497	0.217782	0.220034	0.220037	0.220379	0.225034	0.216558	0.244396	0.219715	0.223803	0.238029	0.217463	0.218587	0.219238	0.242502	0.231869	0.225433	0.227136	0.221285	0.218909	0.209952
GSE13484_12H_UNSTIM_VS_YF17D_VACCINE_STIM_PBMC_UP	0.248359	0.222143	0.22463	0.231548	0.220225	0.233324	0.225077	0.23221	0.232423	0.22515	0.231827	0.22473	0.221834	0.228567	0.25442	0.227734	0.21611	0.228156	0.219196	0.232532	0.221191
GSE27434_WT_VS_DNMT1_KO_TREG_DN	0.248132	0.299605	0.305919	0.288325	0.301719	0.291985	0.30633	0.245955	0.306264	0.303386	0.289838	0.302312	0.281865	0.294488	0.242845	0.294086	0.305411	0.293097	0.314229	0.285577	0.302265
GSE32034_UNTREATED_VS_ROSIGLIZATONE_TREATED_LY6C_HIGH_MONOCYTE_DN	0.248109	0.256222	0.252864	0.258935	0.253333	0.249645	0.253287	0.247267	0.258539	0.24895	0.248706	0.254145	0.25464	0.257151	0.252932	0.254337	0.252065	0.247994	0.253268	0.25242	0.25225
GSE37533_UNTREATED_VS_PIOGLIZATONE_TREATED_CD4_TCELL_PPARG1_AND_FOXP3_TRASDUCED_DN	0.24809	0.18137	0.176026	0.203178	0.17752	0.197092	0.169962	0.21848	0.170151	0.171723	0.213056	0.173324	0.20777	0.189019	0.244597	0.187162	0.178405	0.205914	0.16312	0.190774	0.174732
GSE17721_ALL_VS_24H_PAM3CSK4_BMDC_UP	0.248077	0.311775	0.309197	0.30526	0.304172	0.30696	0.314382	0.238624	0.318316	0.315375	0.294179	0.307828	0.292633	0.300518	0.245762	0.298444	0.305963	0.30013	0.318017	0.298681	0.319359
GSE1460_CD4_THYMOCYTE_VS_NAIVE_CD4_TCELL_CORD_BLOOD_UP	0.248061	0.263679	0.267451	0.25745	0.264161	0.264766	0.264689	0.255357	0.272596	0.275764	0.269898	0.261617	0.248147	0.254596	0.237627	0.266047	0.270005	0.26499	0.271785	0.263777	0.257774
GSE3982_NEUTROPHIL_VS_EFF_MEMORY_CD4_TCELL_UP	0.248058	0.256322	0.261351	0.25951	0.255808	0.26122	0.265393	0.231823	0.256393	0.260608	0.263307	0.262314	0.254853	0.258335	0.237168	0.254211	0.260825	0.263182	0.264703	0.255277	0.258511
GSE15330_WT_VS_IKAROS_KO_HSC_UP	0.247997	0.234555	0.236203	0.232631	0.236859	0.238608	0.234083	0.250057	0.236545	0.239716	0.238589	0.236227	0.234572	0.236163	0.24246	0.240653	0.235791	0.242833	0.234243	0.238697	0.230691
GSE1925_3H_VS_24H_IFNG_STIM_MACROPHAGE_DN	0.247978	0.275141	0.276629	0.285993	0.276808	0.28366	0.27895	0.241732	0.272152	0.285023	0.28461	0.276975	0.272061	0.272619	0.214578	0.279234	0.287337	0.286054	0.282422	0.273926	0.28242
GSE339_CD4POS_VS_CD8POS_DC_UP	0.247956	0.242078	0.240535	0.244456	0.243622	0.245489	0.246054	0.248359	0.239568	0.244978	0.245585	0.240894	0.245721	0.244639	0.245629	0.24183	0.243639	0.245363	0.239723	0.249301	0.2442
GSE37416_CTRL_VS_48H_F_TULARENSIS_LVS_NEUTROPHIL_DN	0.247919	0.259056	0.269671	0.261153	0.26666	0.263333	0.269282	0.238933	0.271903	0.276288	0.26225	0.267054	0.251295	0.261945	0.243946	0.265852	0.265218	0.258069	0.277437	0.262409	0.261603
GSE7219_UNSTIM_VS_LPS_AND_ANTI_CD40_STIM_NIK_NFKB2_KO_DC_DN	0.247894	0.267453	0.271524	0.264632	0.277075	0.266418	0.280326	0.247145	0.261005	0.26868	0.265044	0.278431	0.273006	0.276771	0.228013	0.2623	0.281376	0.272276	0.274541	0.268611	0.275464
GSE46606_IRF4HIGH_VS_IRF4MID_CD40L_IL2_IL5_DAY3_STIMULATED_BCELL_UP	0.247883	0.239526	0.24072	0.240783	0.241117	0.237095	0.24205	0.247054	0.238023	0.234561	0.242877	0.238552	0.247473	0.243409	0.258337	0.241568	0.238697	0.230932	0.239192	0.244041	0.236693
GSE2770_IL4_ACT_VS_ACT_CD4_TCELL_2H_UP	0.247777	0.242862	0.238781	0.245082	0.240112	0.239813	0.240442	0.23692	0.240518	0.236462	0.238895	0.240369	0.248222	0.245937	0.252649	0.23999	0.238788	0.236033	0.239549	0.241487	0.239313
GSE9006_TYPE_1_DIABETES_AT_DX_VS_4MONTH_POST_DX_PBMC_DN	0.247769	0.250038	0.245897	0.246459	0.249072	0.245956	0.246882	0.256732	0.244073	0.243355	0.250275	0.248209	0.249024	0.249719	0.257658	0.2479	0.250824	0.241871	0.254121	0.243315	0.242123
GSE14000_UNSTIM_VS_16H_LPS_DC_UP	0.247499	0.226877	0.219439	0.224487	0.221274	0.22175	0.223354	0.240916	0.225053	0.209964	0.22453	0.222448	0.232387	0.229875	0.26916	0.225078	0.209868	0.216936	0.21028	0.232056	0.221167
GSE3982_MAC_VS_CENT_MEMORY_CD4_TCELL_DN	0.247477	0.205213	0.201133	0.206966	0.210763	0.208604	0.18793	0.267199	0.189604	0.198158	0.219559	0.204404	0.218655	0.206647	0.254533	0.215731	0.20325	0.221062	0.187747	0.209493	0.196016
GSE5542_UNTREATED_VS_IFNG_TREATED_EPITHELIAL_CELLS_24H_UP	0.247324	0.229488	0.231955	0.228775	0.234638	0.232893	0.235408	0.255397	0.221632	0.229623	0.232779	0.237689	0.237998	0.237904	0.239527	0.231442	0.236055	0.240846	0.228455	0.238599	0.230361
GSE17721_LPS_VS_PAM3CSK4_16H_BMDC_UP	0.247298	0.267661	0.269289	0.26908	0.266351	0.269267	0.2711	0.240363	0.26983	0.271107	0.264175	0.267867	0.262008	0.269193	0.241323	0.26401	0.271371	0.266636	0.275055	0.259628	0.270454
GSE28783_CTRL_ANTI_MIR_VS_UNTREATED_ATHEROSCLEROSIS_MACROPHAGE_DN	0.246911	0.230838	0.227827	0.236469	0.232297	0.226784	0.225023	0.234164	0.221209	0.221315	0.231064	0.228889	0.241674	0.242661	0.249738	0.228582	0.222085	0.23535	0.217817	0.233197	0.231795
GSE360_L_MAJOR_VS_M_TUBERCULOSIS_DC_UP	0.246909	0.242755	0.240905	0.242542	0.237832	0.243984	0.240569	0.234806	0.242489	0.233472	0.233874	0.239471	0.247125	0.247598	0.257144	0.236156	0.23175	0.235237	0.233625	0.244213	0.247184
GSE17721_POLYIC_VS_PAM3CSK4_4H_BMDC_DN	0.2469	0.243939	0.245548	0.24332	0.238976	0.245366	0.248314	0.243884	0.248652	0.243506	0.242574	0.247605	0.241034	0.24553	0.244325	0.246413	0.243814	0.242498	0.247062	0.246291	0.241542
GSE19401_UNSTIM_VS_RETINOIC_ACID_AND_PAM2CSK4_STIM_FOLLICULAR_DC_UP	0.246843	0.255141	0.251536	0.265895	0.256148	0.260619	0.257779	0.225215	0.251846	0.247721	0.250031	0.254499	0.264414	0.264269	0.255195	0.244885	0.246398	0.25789	0.245316	0.259507	0.263005
GSE17721_LPS_VS_PAM3CSK4_24H_BMDC_DN	0.246785	0.262446	0.259242	0.25754	0.256086	0.257534	0.259962	0.243905	0.263793	0.255614	0.250619	0.256379	0.258958	0.260199	0.255933	0.254402	0.25238	0.2491	0.260938	0.259078	0.261935
GSE43260_BTLA_POS_VS_NEG_INTRATUMORAL_CD8_TCELL_DN	0.246777	0.237242	0.242558	0.235964	0.239147	0.239094	0.249063	0.241866	0.241349	0.243822	0.246622	0.245122	0.232356	0.243085	0.238905	0.240385	0.246134	0.240725	0.249086	0.240779	0.234811
GSE5679_RARA_AGONIST_AM580_VS_AM580_AND_ROSIGLITAZONE_TREATED_DC_DN	0.24673	0.215778	0.21405	0.225063	0.219901	0.229077	0.220033	0.248348	0.207076	0.210496	0.233004	0.219557	0.232904	0.226902	0.239665	0.224048	0.22135	0.230796	0.211241	0.224538	0.217715
GSE30971_CTRL_VS_LPS_STIM_MACROPHAGE_WBP7_KO_2H_DN	0.246598	0.207896	0.203475	0.225182	0.190565	0.225305	0.215239	0.201707	0.215398	0.203066	0.225156	0.206187	0.208556	0.215968	0.251387	0.209641	0.194889	0.218523	0.199493	0.211295	0.205085
GSE2124_CTRL_VS_LYMPHOTOXIN_BETA_TREATED_MLN_UP	0.24657	0.23011	0.229257	0.227554	0.227833	0.232631	0.228494	0.254139	0.224878	0.228723	0.233463	0.231597	0.228708	0.231502	0.251197	0.233633	0.226029	0.231011	0.227114	0.22977	0.224707
GSE21360_TERTIARY_VS_QUATERNARY_MEMORY_CD8_TCELL_DN	0.246372	0.292982	0.298307	0.294598	0.292801	0.295975	0.305283	0.236863	0.295169	0.304603	0.290105	0.301912	0.279232	0.292809	0.234368	0.288482	0.303053	0.295105	0.312379	0.284757	0.30007
GSE12366_PLASMA_CELL_VS_MEMORY_BCELL_DN	0.246245	0.23064	0.236953	0.231265	0.235865	0.238769	0.234111	0.256854	0.234973	0.244468	0.244333	0.234768	0.230403	0.229448	0.232303	0.242557	0.242985	0.242709	0.238511	0.238773	0.228832
GSE1460_DP_THYMOCYTE_VS_NAIVE_CD4_TCELL_CORD_BLOOD_DN	0.24624	0.234573	0.234283	0.234747	0.230927	0.235391	0.231729	0.228292	0.227873	0.228941	0.234997	0.232973	0.238674	0.241063	0.243056	0.231606	0.228227	0.237621	0.225631	0.237333	0.236166
GSE19198_CTRL_VS_IL21_TREATED_TCELL_6H_UP	0.246171	0.255571	0.254903	0.25628	0.246753	0.255967	0.254033	0.232062	0.25083	0.247287	0.256391	0.252089	0.253488	0.255642	0.237469	0.248798	0.257907	0.251203	0.256928	0.247745	0.256337
GSE39152_CD103_NEG_VS_POS_MEMORY_CD8_TCELL_DN	0.246097	0.268669	0.270825	0.270334	0.265689	0.269432	0.272856	0.236376	0.264412	0.264934	0.265305	0.271393	0.268726	0.271353	0.243502	0.261868	0.270468	0.264633	0.26769	0.267851	0.271943
GSE339_EX_VIVO_VS_IN_CULTURE_CD4POS_DC_UP	0.246042	0.238048	0.238388	0.243698	0.238343	0.239444	0.241983	0.232548	0.241323	0.232271	0.235717	0.239974	0.243554	0.248114	0.2497	0.237104	0.233085	0.232997	0.233599	0.248515	0.241218
GSE360_DC_VS_MAC_M_TUBERCULOSIS_DN	0.245752	0.229657	0.23256	0.240938	0.229071	0.244031	0.239937	0.220673	0.234369	0.234214	0.236393	0.234212	0.236351	0.238871	0.254808	0.229564	0.229316	0.2322	0.23258	0.237107	0.235496
GSE26495_NAIVE_VS_PD1LOW_CD8_TCELL_DN	0.245635	0.229453	0.22879	0.235692	0.23059	0.239312	0.232666	0.259535	0.21837	0.22802	0.237877	0.233976	0.241235	0.235019	0.231427	0.232818	0.239652	0.242035	0.228141	0.239207	0.231805
GSE3982_BASOPHIL_VS_CENT_MEMORY_CD4_TCELL_UP	0.245588	0.243197	0.25325	0.242826	0.245024	0.2517	0.253159	0.230915	0.251708	0.257203	0.250866	0.247988	0.239407	0.246121	0.240998	0.244622	0.250934	0.247583	0.25464	0.248488	0.2447
GSE33425_CD161_INT_VS_NEG_CD8_TCELL_DN	0.245482	0.247892	0.250656	0.248265	0.247026	0.254143	0.25302	0.240376	0.254719	0.259209	0.254473	0.24948	0.240276	0.244228	0.231839	0.253373	0.255357	0.252785	0.256681	0.24587	0.248399
GOLDRATH_NAIVE_VS_MEMORY_CD8_TCELL_UP	0.245421	0.255293	0.252863	0.258279	0.255036	0.251018	0.251786	0.246488	0.253394	0.253022	0.255143	0.251524	0.254283	0.254613	0.236339	0.255195	0.2545	0.254258	0.247923	0.258271	0.253651
GSE17322_CD103_POS_VS_CD11B_HIGH_LUNG_DC_UP	0.245369	0.261631	0.262623	0.262651	0.255082	0.26212	0.261429	0.227494	0.269212	0.259817	0.256828	0.261159	0.252703	0.260807	0.238529	0.254697	0.258239	0.259011	0.262544	0.260816	0.26217
GSE20727_CTRL_VS_H2O2_TREATED_DC_UP	0.24529	0.235808	0.236397	0.230566	0.234404	0.237722	0.233304	0.247108	0.230916	0.241883	0.239173	0.233976	0.233668	0.235677	0.227982	0.239425	0.23817	0.241309	0.23324	0.238261	0.233703
GSE3039_NKT_CELL_VS_ALPHAALPHA_CD8_TCELL_DN	0.245278	0.242147	0.239828	0.247557	0.243407	0.247754	0.244904	0.245306	0.237653	0.237927	0.244803	0.247222	0.243652	0.246508	0.229876	0.240539	0.252853	0.246679	0.247382	0.242955	0.246023
GSE37416_0H_VS_12H_F_TULARENSIS_LVS_NEUTROPHIL_DN	0.245197	0.276878	0.283718	0.273474	0.282679	0.278069	0.284071	0.239291	0.279949	0.282242	0.271972	0.281128	0.27496	0.276061	0.248154	0.270352	0.275794	0.275212	0.282511	0.278103	0.285779
GSE5589_LPS_AND_IL10_VS_LPS_AND_IL6_STIM_IL6_KO_MACROPHAGE_45MIN_UP	0.245163	0.28489	0.290621	0.308776	0.286512	0.304438	0.298556	0.233506	0.287328	0.305991	0.309748	0.294547	0.272505	0.280941	0.176797	0.292226	0.316695	0.309252	0.314082	0.278611	0.297336
GSE29618_BCELL_VS_MDC_UP	0.245107	0.212884	0.209376	0.207364	0.219927	0.211003	0.200821	0.273045	0.202137	0.21589	0.222769	0.20719	0.219729	0.210626	0.235543	0.227684	0.218571	0.223467	0.2032	0.216266	0.203447
GSE27670_BLIMP1_VS_LMP1_TRANSDUCED_GC_BCELL_UP	0.244933	0.267252	0.266843	0.275871	0.259113	0.270855	0.269708	0.219302	0.262103	0.255842	0.260184	0.264917	0.274631	0.273229	0.257574	0.253466	0.256673	0.263185	0.257662	0.265647	0.276039
GSE16266_CTRL_VS_LPS_STIM_MEF_UP	0.244883	0.242874	0.246072	0.248581	0.249567	0.249946	0.263711	0.219315	0.243087	0.242693	0.234157	0.257727	0.254802	0.260704	0.244168	0.235226	0.238996	0.251932	0.242204	0.254482	0.258806
GSE43955_1H_VS_20H_ACT_CD4_TCELL_WITH_TGFB_IL6_UP	0.24482	0.259655	0.258052	0.25787	0.255543	0.25366	0.256974	0.240688	0.258817	0.254659	0.250085	0.257419	0.257475	0.258022	0.248776	0.255821	0.254499	0.250791	0.254722	0.257805	0.258819
GSE9878_CTRL_VS_EBF_TRANSDUCED_PAX5_KO_PRO_BCELL_UP	0.244469	0.238253	0.235739	0.243723	0.235142	0.239317	0.237804	0.223583	0.237017	0.231146	0.231874	0.238211	0.245018	0.244373	0.250431	0.233058	0.22276	0.239313	0.225561	0.242345	0.243083
GSE22886_NAIVE_TCELL_VS_DC_DN	0.244444	0.299677	0.304252	0.298936	0.287149	0.303344	0.311529	0.205924	0.315524	0.306844	0.288924	0.299439	0.277611	0.296275	0.247497	0.283987	0.290585	0.284756	0.307762	0.290572	0.308154
GSE5589_UNSTIM_VS_180MIN_LPS_AND_IL10_STIM_MACROPHAGE_DN	0.244291	0.225306	0.22524	0.231155	0.229348	0.229097	0.224812	0.24114	0.219442	0.220027	0.229917	0.22786	0.236316	0.232374	0.247933	0.226992	0.224263	0.233294	0.219625	0.226844	0.22352
GSE30971_CTRL_VS_LPS_STIM_MACROPHAGE_WBP7_HET_4H_DN	0.244283	0.197107	0.19677	0.216089	0.185839	0.212634	0.20166	0.21058	0.197899	0.194592	0.21668	0.195898	0.208589	0.205132	0.249619	0.197865	0.194515	0.211057	0.191269	0.204541	0.193138
GSE38681_WT_VS_LYL1_KO_LYMPHOID_PRIMED_MULTIPOTENT_PROGENITOR_DN	0.244203	0.312909	0.321935	0.335201	0.318357	0.332821	0.326602	0.240655	0.31577	0.339203	0.342732	0.317455	0.299021	0.305253	0.162868	0.32017	0.353128	0.337069	0.347571	0.304182	0.324861
GSE16522_ANTI_CD3CD28_STIM_VS_UNSTIM_MEMORY_CD8_TCELL_DN	0.244185	0.238295	0.238755	0.243269	0.237285	0.24096	0.236673	0.247609	0.238725	0.238122	0.244054	0.239509	0.237945	0.239016	0.244837	0.24379	0.24122	0.240219	0.239849	0.240787	0.233603
GSE21670_UNTREATED_VS_TGFB_IL6_TREATED_CD4_TCELL_DN	0.244184	0.257976	0.26107	0.25582	0.257347	0.252475	0.258733	0.244019	0.26456	0.266472	0.261096	0.254551	0.241687	0.251366	0.241792	0.261904	0.258674	0.247493	0.268953	0.250645	0.254482
GSE37416_CTRL_VS_24H_F_TULARENSIS_LVS_NEUTROPHIL_DN	0.244178	0.274602	0.284168	0.270161	0.281002	0.271961	0.285638	0.237935	0.281624	0.285065	0.268449	0.281136	0.265862	0.277257	0.240232	0.270552	0.282256	0.271753	0.289232	0.270085	0.279636
GSE360_DC_VS_MAC_L_DONOVANI_UP	0.244048	0.263058	0.262183	0.258952	0.262189	0.260898	0.267955	0.236675	0.261087	0.256908	0.253797	0.266131	0.261134	0.266325	0.247313	0.255783	0.260094	0.257163	0.265406	0.259975	0.265858
GSE360_DC_VS_MAC_B_MALAYI_HIGH_DOSE_DN	0.243991	0.273082	0.278879	0.288264	0.274517	0.283225	0.287213	0.216196	0.272054	0.272925	0.273797	0.278258	0.281319	0.287	0.237403	0.262354	0.273608	0.277582	0.276773	0.273541	0.288619
GSE17721_0.5H_VS_8H_CPG_BMDC_UP	0.243842	0.2451	0.242053	0.247264	0.240289	0.244285	0.250054	0.233843	0.241714	0.236484	0.241358	0.242177	0.250829	0.252289	0.255639	0.239136	0.237175	0.236639	0.239793	0.247639	0.246926
GSE10500_ARTHRITIC_SYNOVIAL_FLUID_VS_HEALTHY_MACROPHAGE_UP	0.243753	0.270503	0.276957	0.269	0.275312	0.269179	0.27683	0.247529	0.271656	0.269073	0.262573	0.274527	0.271178	0.27314	0.248399	0.267733	0.271867	0.25688	0.282385	0.267832	0.275216
GSE3982_MAST_CELL_VS_BASOPHIL_DN	0.243629	0.214249	0.221538	0.216786	0.225162	0.22566	0.217632	0.249391	0.218782	0.229321	0.234431	0.220874	0.214378	0.219388	0.228483	0.229455	0.230084	0.229864	0.224305	0.222562	0.211604
GSE38681_WT_VS_LYL1_KO_LYMPHOID_PRIMED_MULTIPOTENT_PROGENITOR_UP	0.243521	0.235696	0.223768	0.233154	0.227785	0.220819	0.232612	0.237928	0.223298	0.212831	0.218963	0.230578	0.246967	0.241609	0.264763	0.220846	0.222162	0.218666	0.217106	0.239015	0.231578
GSE22886_TH1_VS_TH2_48H_ACT_DN	0.243453	0.240597	0.239556	0.239349	0.240912	0.245547	0.242584	0.236377	0.25057	0.250273	0.246582	0.241808	0.230441	0.238163	0.223125	0.246984	0.24507	0.247259	0.24055	0.243434	0.242356
GSE44649_WT_VS_MIR155_KO_ACTIVATED_CD8_TCELL_UP	0.24344	0.288265	0.294691	0.295144	0.292476	0.290916	0.298925	0.243486	0.285555	0.299755	0.290826	0.293699	0.284058	0.290541	0.21623	0.284412	0.308029	0.297304	0.304461	0.283244	0.296622
GSE43955_TH0_VS_TGFB_IL6_TH17_ACT_CD4_TCELL_20H_DN	0.24333	0.256745	0.251086	0.249941	0.251651	0.246401	0.250534	0.243377	0.25321	0.246086	0.247695	0.248125	0.256014	0.252995	0.249723	0.249246	0.24819	0.246264	0.251302	0.251066	0.253731
GSE6259_CD4_TCELL_VS_CD8_TCELL_DN	0.243315	0.254403	0.261639	0.262746	0.253312	0.267251	0.265367	0.227609	0.260983	0.269873	0.270418	0.259565	0.248087	0.250309	0.214678	0.251138	0.272156	0.267816	0.268384	0.254046	0.261888
GSE30962_ACUTE_VS_CHRONIC_LCMV_SECONDARY_INF_CD8_TCELL_UP	0.243138	0.202312	0.202598	0.205197	0.206148	0.208004	0.201454	0.243166	0.197424	0.19982	0.216339	0.202109	0.215255	0.211192	0.239082	0.210418	0.204447	0.2143	0.196639	0.215191	0.198711
GSE20715_WT_VS_TLR4_KO_LUNG_UP	0.242998	0.254419	0.259213	0.251284	0.252578	0.256689	0.262774	0.233746	0.268732	0.263731	0.256572	0.255741	0.241292	0.250344	0.233301	0.256239	0.255865	0.253141	0.265423	0.255109	0.256276
GSE39556_CD8A_DC_VS_NK_CELL_MOUSE_3H_POST_POLYIC_INJ_DN	0.242812	0.227412	0.228549	0.225801	0.23041	0.234759	0.230092	0.238794	0.227664	0.236114	0.240284	0.233275	0.225377	0.230923	0.226949	0.236073	0.235269	0.236328	0.235277	0.229216	0.224381
GSE29949_DC_BRAIN_VS_MONOCYTE_BONE_MARROW_UP	0.242599	0.23802	0.237469	0.240686	0.24432	0.239738	0.246838	0.241588	0.235597	0.237308	0.244083	0.242249	0.245152	0.244602	0.242867	0.237892	0.240673	0.244394	0.236788	0.246488	0.240727
GSE10239_NAIVE_VS_MEMORY_CD8_TCELL_DN	0.242591	0.254672	0.255009	0.255415	0.253788	0.255392	0.257449	0.237965	0.248384	0.250512	0.258318	0.2544	0.258128	0.256909	0.240198	0.253024	0.255651	0.256015	0.258396	0.246967	0.25496
GSE35685_CD34POS_CD38NEG_VS_CD34POS_CD10POS_BONE_MARROW_DN	0.242416	0.291367	0.297029	0.296327	0.291292	0.295097	0.300979	0.240227	0.295789	0.303378	0.296989	0.2979	0.27393	0.284571	0.212912	0.291344	0.309325	0.297971	0.314035	0.2849	0.295884
GSE7219_WT_VS_NIK_NFKB2_KO_DC_UP	0.242197	0.268474	0.275567	0.274424	0.280564	0.27542	0.281111	0.23865	0.263367	0.274664	0.277482	0.278091	0.274763	0.274577	0.215802	0.268656	0.286874	0.280284	0.278241	0.270762	0.278922
GSE9960_HEALTHY_VS_GRAM_POS_SEPSIS_PBMC_UP	0.242128	0.236476	0.233407	0.241117	0.235762	0.236282	0.234172	0.234219	0.238694	0.227122	0.235578	0.235036	0.241672	0.238591	0.253087	0.234693	0.231947	0.22955	0.233315	0.238602	0.23381
GSE360_LOW_DOSE_B_MALAYI_VS_M_TUBERCULOSIS_DC_DN	0.242043	0.358226	0.359824	0.352621	0.357571	0.351178	0.372713	0.227125	0.367716	0.366254	0.335647	0.364716	0.323952	0.349855	0.213292	0.344359	0.364326	0.344612	0.380303	0.333933	0.374318
GSE7831_UNSTIM_VS_INFLUENZA_STIM_PDC_4H_DN	0.241994	0.241429	0.239265	0.243376	0.240869	0.23844	0.246357	0.237792	0.241407	0.240432	0.23932	0.239426	0.242714	0.246117	0.238338	0.239666	0.241189	0.237802	0.239364	0.245996	0.24183
GSE43863_DAY6_EFF_VS_DAY150_MEM_LY6C_INT_CXCR5POS_CD4_TCELL_UP	0.241855	0.215374	0.20724	0.208788	0.210722	0.212263	0.205274	0.23082	0.211587	0.205257	0.207202	0.208343	0.22232	0.218755	0.248097	0.215747	0.198375	0.216132	0.194452	0.219181	0.212832
GSE22601_DOUBLE_NEGATIVE_VS_CD4_SINGLE_POSITIVE_THYMOCYTE_UP	0.241831	0.22752	0.22848	0.237059	0.228988	0.238334	0.228621	0.231224	0.229077	0.228491	0.236196	0.228635	0.235857	0.232312	0.238712	0.232246	0.227497	0.236147	0.223119	0.237043	0.230564
GSE36891_UNSTIM_VS_PAM_TLR2_STIM_PERITONEAL_MACROPHAGE_DN	0.241821	0.236769	0.227112	0.232365	0.230546	0.227544	0.225997	0.238502	0.223083	0.22129	0.224415	0.231554	0.243856	0.239307	0.251453	0.23203	0.226045	0.223383	0.221399	0.233015	0.232206
GSE7831_UNSTIM_VS_CPG_STIM_PDC_4H_UP	0.241693	0.225179	0.224835	0.222683	0.230035	0.224441	0.226252	0.248672	0.227828	0.225126	0.231741	0.226735	0.225144	0.228068	0.240869	0.232219	0.227561	0.228798	0.223244	0.233707	0.219539
GSE25088_CTRL_VS_ROSIGLITAZONE_STIM_STAT6_KO_MACROPHAGE_DN	0.241615	0.244405	0.239359	0.241101	0.240418	0.23612	0.24007	0.238631	0.239522	0.233781	0.233795	0.240105	0.247969	0.244935	0.244824	0.239642	0.23768	0.235859	0.235196	0.243157	0.244279
GSE360_CTRL_VS_L_DONOVANI_DC_UP	0.241459	0.230055	0.227703	0.231316	0.222385	0.233215	0.231287	0.228806	0.227512	0.223175	0.232626	0.22639	0.234929	0.234793	0.246845	0.226998	0.222303	0.231086	0.221597	0.233854	0.229647
GSE360_CTRL_VS_B_MALAYI_LOW_DOSE_MAC_UP	0.241365	0.253047	0.25504	0.248869	0.252545	0.248744	0.253916	0.239407	0.259505	0.255987	0.246985	0.2536	0.248408	0.250085	0.230945	0.253608	0.256569	0.249283	0.258023	0.252355	0.254467
GSE26488_WT_VS_VP16_TRANSGENIC_HDAC7_KO_DOUBLE_POSITIVE_THYMOCYTE_DN	0.241321	0.258916	0.265732	0.259462	0.256406	0.262745	0.264055	0.234363	0.267153	0.268189	0.257426	0.261307	0.247404	0.259767	0.236661	0.257471	0.266605	0.260308	0.265592	0.260044	0.262969
GSE2770_TGFB_AND_IL4_VS_IL4_TREATED_ACT_CD4_TCELL_48H_DN	0.241292	0.179865	0.174434	0.19013	0.180758	0.184144	0.173113	0.226939	0.171531	0.164745	0.194117	0.171378	0.203539	0.191609	0.261855	0.183981	0.167407	0.183756	0.157185	0.192973	0.176902
GSE3982_NEUTROPHIL_VS_BCELL_UP	0.241183	0.261455	0.267802	0.264383	0.26447	0.26747	0.27196	0.233247	0.262521	0.267292	0.263232	0.270092	0.257319	0.265778	0.233328	0.257168	0.266455	0.264813	0.270859	0.260302	0.266533
GSE10325_CD4_TCELL_VS_LUPUS_CD4_TCELL_UP	0.241116	0.206339	0.198166	0.205525	0.201053	0.202696	0.198743	0.235543	0.200388	0.192233	0.205875	0.199562	0.215302	0.212772	0.252987	0.207721	0.186995	0.205485	0.187236	0.217167	0.201031
GSE26343_UNSTIM_VS_LPS_STIM_NFAT5_KO_MACROPHAGE_DN	0.241016	0.293517	0.300547	0.291688	0.298899	0.291669	0.30394	0.231934	0.292473	0.295652	0.285956	0.303554	0.285845	0.300792	0.220737	0.286147	0.301932	0.292154	0.308859	0.282177	0.30112
GSE17721_PAM3CSK4_VS_GADIQUIMOD_24H_BMDC_UP	0.240806	0.240915	0.243368	0.243895	0.240491	0.243452	0.245996	0.23587	0.239985	0.238582	0.24388	0.240966	0.244562	0.246236	0.242421	0.2399	0.242744	0.239092	0.245095	0.242913	0.243366
GSE25088_ROSIGLITAZONE_VS_IL4_AND_ROSIGLITAZONE_STIM_STAT6_KO_MACROPHAGE_DAY10_DN	0.240651	0.355532	0.36274	0.347699	0.355199	0.348448	0.369338	0.236168	0.364201	0.365044	0.331066	0.36699	0.321265	0.346457	0.215682	0.33804	0.363079	0.34053	0.379117	0.337452	0.370605
GSE16385_ROSIGLITAZONE_VS_UNTREATED_IFNG_TNF_STIM_MACROPHAGE_DN	0.240626	0.229718	0.228067	0.229573	0.229481	0.226623	0.230195	0.238076	0.219638	0.222568	0.226757	0.228963	0.241216	0.236187	0.249533	0.224613	0.226468	0.228619	0.22045	0.232549	0.229231
GSE37301_MULTIPOTENT_PROGENITOR_VS_CD4_TCELL_DN	0.240287	0.247017	0.240965	0.247538	0.247345	0.244422	0.243856	0.236748	0.24966	0.243233	0.240375	0.24605	0.245473	0.247063	0.247773	0.246828	0.239321	0.238394	0.24477	0.246371	0.245246
GSE22443_NAIVE_VS_ACT_AND_IL12_TREATED_CD8_TCELL_UP	0.23998	0.248621	0.243517	0.249824	0.241449	0.244663	0.243229	0.229074	0.242952	0.236137	0.241844	0.240815	0.253192	0.252255	0.250144	0.236817	0.238572	0.240387	0.238656	0.250446	0.245874
GSE360_DC_VS_MAC_M_TUBERCULOSIS_UP	0.239933	0.308506	0.309771	0.308233	0.304974	0.305637	0.319576	0.233552	0.30807	0.314043	0.305796	0.309852	0.292132	0.302218	0.205317	0.298279	0.319316	0.308156	0.323964	0.296009	0.31779
GSE26030_UNSTIM_VS_RESTIM_TH1_DAY5_POST_POLARIZATION_DN	0.239821	0.227765	0.229252	0.236901	0.225334	0.234234	0.233321	0.218072	0.228576	0.228233	0.235273	0.230579	0.232144	0.235317	0.238328	0.225029	0.227971	0.231769	0.228143	0.23094	0.227624
GSE339_CD4POS_VS_CD8POS_DC_IN_CULTURE_UP	0.239726	0.215824	0.222791	0.226698	0.221508	0.228151	0.224631	0.236432	0.228109	0.227959	0.23751	0.225137	0.213748	0.221121	0.228215	0.236314	0.225782	0.229071	0.223397	0.22669	0.214853
KAECH_DAY8_EFF_VS_DAY15_EFF_CD8_TCELL_UP	0.239702	0.26957	0.269406	0.272334	0.26771	0.264155	0.27287	0.231501	0.27041	0.265623	0.265435	0.269665	0.263622	0.272028	0.239609	0.264259	0.273772	0.257048	0.280504	0.264179	0.268888
GSE360_L_MAJOR_VS_B_MALAYI_LOW_DOSE_DC_UP	0.239692	0.274101	0.274721	0.271776	0.278215	0.27272	0.283897	0.228792	0.278524	0.27238	0.266668	0.283261	0.266111	0.278393	0.231456	0.27046	0.279703	0.272223	0.28506	0.26801	0.281158
GSE17721_PAM3CSK4_VS_CPG_24H_BMDC_UP	0.23965	0.236573	0.234991	0.236522	0.233261	0.234496	0.239644	0.231468	0.238716	0.234483	0.238031	0.235729	0.234074	0.237432	0.242645	0.236177	0.23314	0.235796	0.235147	0.233501	0.234359
GSE7460_CTRL_VS_TGFB_TREATED_ACT_FOXP3_HET_TCONV_DN	0.239595	0.219696	0.216312	0.227264	0.217256	0.222637	0.218817	0.233707	0.212274	0.211584	0.224324	0.221881	0.229284	0.225061	0.238589	0.221799	0.217476	0.228384	0.208605	0.223615	0.218154
GSE17580_TREG_VS_TEFF_DN	0.239535	0.233466	0.234022	0.235974	0.232661	0.233689	0.235803	0.239794	0.233168	0.231117	0.234099	0.233729	0.233593	0.236681	0.240624	0.22904	0.23381	0.233517	0.229051	0.240515	0.235457
GSE27786_CD8_TCELL_VS_NKTCELL_DN	0.239374	0.242159	0.242712	0.245878	0.240232	0.247481	0.246675	0.230094	0.242136	0.238982	0.24156	0.242512	0.243023	0.24524	0.237017	0.238845	0.24125	0.245117	0.240695	0.245328	0.247649
GSE45365_NK_CELL_VS_BCELL_MCMV_INFECTION_DN	0.239368	0.25155	0.258973	0.247952	0.257533	0.251465	0.262235	0.236884	0.252262	0.255106	0.246336	0.262625	0.250503	0.260397	0.227491	0.250865	0.259621	0.249974	0.263467	0.25381	0.256141
GSE7568_IL4_TGFB_DEXAMETHASONE_VS_IL4_TGFB_TREATED_MACROPHAGE_DN	0.239354	0.213581	0.219105	0.213235	0.219079	0.217396	0.215833	0.237731	0.216359	0.225525	0.227756	0.218612	0.21131	0.216941	0.233569	0.224892	0.21975	0.224057	0.217727	0.220279	0.206626
GSE339_EX_VIVO_VS_IN_CULTURE_CD4CD8DN_DC_UP	0.239344	0.233724	0.233137	0.235113	0.231862	0.234195	0.236789	0.229293	0.236115	0.230244	0.234419	0.234509	0.236022	0.23803	0.241047	0.234007	0.232851	0.233861	0.2323	0.235574	0.231399
GSE17721_POLYIC_VS_PAM3CSK4_12H_BMDC_DN	0.239323	0.257619	0.257698	0.256909	0.253042	0.255869	0.260653	0.235834	0.261692	0.256197	0.251619	0.25618	0.252961	0.256132	0.249263	0.251355	0.255811	0.249334	0.258736	0.253444	0.256793
GSE41867_NAIVE_VS_DAY15_LCMV_EFFECTOR_CD8_TCELL_DN	0.239215	0.229057	0.226499	0.221589	0.229932	0.22779	0.223025	0.250784	0.227476	0.229699	0.231586	0.225824	0.229175	0.222216	0.237605	0.23294	0.228631	0.233958	0.222502	0.227034	0.222881
GSE2770_IL12_AND_TGFB_VS_IL4_TREATED_ACT_CD4_TCELL_48H_DN	0.239199	0.289572	0.293126	0.28435	0.279457	0.283434	0.286112	0.236119	0.282293	0.283875	0.283429	0.294698	0.269909	0.285139	0.190882	0.281958	0.302113	0.289599	0.302468	0.273173	0.294063
GSE360_CTRL_VS_L_DONOVANI_MAC_DN	0.239136	0.248064	0.252058	0.241675	0.250774	0.25024	0.252739	0.242111	0.250771	0.259476	0.249061	0.252902	0.239733	0.244981	0.235721	0.24822	0.253164	0.249915	0.255339	0.248754	0.246076
GSE27786_LIN_NEG_VS_CD4_TCELL_DN	0.238916	0.224914	0.229033	0.231544	0.230443	0.231255	0.230732	0.23852	0.228889	0.232376	0.233497	0.231125	0.228009	0.232139	0.227216	0.235204	0.232963	0.235106	0.229872	0.232097	0.227099
GSE3039_NKT_CELL_VS_B1_BCELL_UP	0.238761	0.221467	0.213913	0.21709	0.215466	0.216726	0.213184	0.236144	0.211656	0.213354	0.215305	0.214969	0.226144	0.223124	0.240716	0.220836	0.212778	0.22175	0.21233	0.218487	0.215477
GSE34156_UNTREATED_VS_6H_NOD2_LIGAND_TREATED_MONOCYTE_UP	0.238726	0.248484	0.243039	0.246861	0.242814	0.245709	0.243272	0.22545	0.246034	0.234589	0.235779	0.239632	0.25443	0.249856	0.247823	0.2386	0.23176	0.237795	0.236509	0.252025	0.251593
GSE43863_TH1_VS_TFH_EFFECTOR_CD4_TCELL_DN	0.238724	0.210482	0.20591	0.205634	0.209505	0.209625	0.20188	0.239251	0.208029	0.207772	0.212518	0.207059	0.212232	0.211602	0.237466	0.217293	0.203037	0.216756	0.196645	0.215308	0.204878
GSE21360_PRIMARY_VS_SECONDARY_MEMORY_CD8_TCELL_DN	0.238721	0.24125	0.235503	0.240182	0.241605	0.236996	0.235417	0.23414	0.229595	0.23337	0.233149	0.238684	0.248816	0.243385	0.241289	0.233525	0.234241	0.240667	0.231463	0.236606	0.241558
GSE23114_WT_VS_SLE2C1_MOUSE_SPLEEN_B1A_BCELL_DN	0.238662	0.210363	0.202815	0.213289	0.208591	0.205585	0.198691	0.231867	0.191095	0.187959	0.210255	0.203807	0.231294	0.218543	0.243624	0.207142	0.195724	0.212777	0.188567	0.214975	0.207754
GSE16450_CTRL_VS_IFNA_12H_STIM_MATURE_NEURON_CELL_LINE_DN	0.238649	0.251135	0.250092	0.251169	0.246971	0.251956	0.255704	0.221566	0.256328	0.254694	0.248932	0.250985	0.246969	0.251299	0.220861	0.25186	0.252889	0.249187	0.255914	0.251258	0.251858
GSE17721_LPS_VS_GARDIQUIMOD_16H_BMDC_DN	0.238529	0.241079	0.245202	0.240828	0.239807	0.243822	0.248185	0.231654	0.250896	0.241489	0.238504	0.240039	0.241702	0.242988	0.244393	0.242138	0.237106	0.238346	0.244917	0.240584	0.244174
GSE18893_CTRL_VS_TNF_TREATED_TREG_2H_UP	0.238437	0.224286	0.224804	0.220937	0.22899	0.222448	0.226609	0.236678	0.231251	0.229277	0.226911	0.223684	0.224536	0.22375	0.232135	0.230005	0.223101	0.230515	0.221161	0.229845	0.226142
GSE46606_UNSTIM_VS_CD40L_IL2_IL5_3DAY_STIMULATED_IRF4MID_SORTED_BCELL_UP	0.238405	0.210834	0.212995	0.211991	0.211021	0.214597	0.210839	0.230661	0.210303	0.20974	0.216308	0.211977	0.217617	0.216136	0.2401	0.213388	0.20922	0.214207	0.204488	0.221515	0.207797
GSE37301_MULTIPOTENT_PROGENITOR_VS_COMMON_LYMPHOID_PROGENITOR_UP	0.238348	0.227005	0.225661	0.232777	0.226496	0.229362	0.223194	0.236498	0.225153	0.226819	0.230719	0.223912	0.232448	0.228869	0.238078	0.230972	0.226586	0.231118	0.222543	0.23022	0.226455
GSE45365_HEALTHY_VS_MCMV_INFECTION_CD8A_DC_DN	0.238323	0.286656	0.288621	0.290464	0.288205	0.287545	0.295815	0.227788	0.292843	0.299284	0.28725	0.291827	0.26968	0.281348	0.21048	0.283846	0.300854	0.291197	0.307147	0.276662	0.293305
GSE42021_TREG_PLN_VS_CD24INT_TREG_THYMUS_UP	0.238316	0.293431	0.30111	0.290385	0.296893	0.295381	0.305008	0.235499	0.300059	0.304402	0.289869	0.301286	0.278248	0.289147	0.225951	0.287893	0.304176	0.294048	0.310414	0.286829	0.299716
GSE13484_UNSTIM_VS_12H_YF17D_VACCINE_STIM_PBMC_UP	0.238303	0.211188	0.21028	0.207606	0.207591	0.212895	0.200712	0.238279	0.204968	0.200538	0.215851	0.206221	0.22052	0.213359	0.244224	0.214916	0.202627	0.214133	0.195845	0.215401	0.20551
GSE5589_IL6_KO_VS_IL10_KO_LPS_STIM_MACROPHAGE_180MIN_DN	0.238235	0.226056	0.2245	0.235191	0.224527	0.23233	0.223439	0.229147	0.225096	0.222495	0.227875	0.222172	0.236914	0.228895	0.237951	0.225764	0.222243	0.228138	0.219432	0.23119	0.230108
GSE3039_CD4_TCELL_VS_B1_BCELL_DN	0.238129	0.268863	0.271013	0.269581	0.265042	0.272426	0.273794	0.206885	0.270492	0.265762	0.256163	0.272067	0.26764	0.273574	0.241754	0.256412	0.264165	0.263592	0.272012	0.258378	0.275785
GSE29617_DAY3_VS_DAY7_TIV_FLU_VACCINE_PBMC_2008_UP	0.238069	0.293735	0.294098	0.29261	0.283194	0.292763	0.300942	0.218326	0.299554	0.294891	0.288155	0.293926	0.271071	0.286721	0.220602	0.282323	0.298545	0.288729	0.307583	0.279017	0.299327
GSE22025_UNTREATED_VS_PROGESTERONE_TREATED_CD4_TCELL_DN	0.238048	0.27443	0.281159	0.274208	0.282313	0.274488	0.286117	0.242624	0.276248	0.27648	0.269332	0.282772	0.275386	0.279628	0.235462	0.271713	0.281367	0.268001	0.286086	0.27618	0.283796
GSE17721_POLYIC_VS_GARDIQUIMOD_1H_BMDC_UP	0.237718	0.223668	0.2242	0.224408	0.227414	0.225838	0.21778	0.239163	0.219464	0.223671	0.228536	0.223272	0.231272	0.227074	0.230262	0.228659	0.225878	0.228546	0.223279	0.226306	0.220501
GSE19401_PAM2CSK4_VS_RETINOIC_ACID_AND_PAM2CSK4_STIM_FOLLICULAR_DC_DN	0.237663	0.237999	0.239757	0.258728	0.23329	0.256539	0.238677	0.212344	0.244759	0.238049	0.245785	0.23718	0.242779	0.244606	0.241273	0.233879	0.233908	0.24292	0.235029	0.244925	0.245586
GSE45365_HEALTHY_VS_MCMV_INFECTION_CD8A_DC_IFNAR_KO_UP	0.237621	0.214466	0.208424	0.213021	0.214825	0.213346	0.208322	0.242928	0.203337	0.20419	0.215175	0.21388	0.224854	0.219858	0.24849	0.21589	0.208263	0.212704	0.202324	0.217414	0.208848
GSE40274_CTRL_VS_FOXP3_TRANSDUCED_ACTIVATED_CD4_TCELL_DN	0.237588	0.224841	0.228426	0.230395	0.22546	0.232897	0.228235	0.224543	0.224144	0.235627	0.235161	0.229367	0.223561	0.228041	0.221085	0.226834	0.23488	0.233144	0.229509	0.233322	0.227018
GSE360_T_GONDII_VS_B_MALAYI_HIGH_DOSE_DC_DN	0.237276	0.205411	0.200954	0.211822	0.197515	0.213441	0.207389	0.218952	0.201972	0.198208	0.214055	0.202051	0.21721	0.21299	0.237302	0.203618	0.196364	0.209667	0.195609	0.215029	0.20408
GSE44649_NAIVE_VS_ACTIVATED_CD8_TCELL_MIR155_KO_UP	0.237273	0.251893	0.25759	0.241883	0.254278	0.252726	0.255828	0.248662	0.258718	0.261585	0.25806	0.253863	0.239022	0.246739	0.23133	0.258833	0.26243	0.249704	0.264604	0.246032	0.246513
GSE34006_WT_VS_A2AR_KO_TREG_DN	0.237241	0.302025	0.306916	0.330301	0.306809	0.319854	0.312208	0.234208	0.301416	0.325649	0.330238	0.301209	0.294995	0.293996	0.152295	0.308507	0.339862	0.327323	0.331131	0.29551	0.315254
GSE37416_0H_VS_48H_F_TULARENSIS_LVS_NEUTROPHIL_DN	0.237016	0.267428	0.272595	0.26479	0.269362	0.265972	0.268902	0.234714	0.268089	0.269943	0.258744	0.269338	0.266134	0.265763	0.23725	0.25969	0.265813	0.262772	0.271053	0.268164	0.273291
GSE32255_UNSTIM_VS_4H_LPS_STIM_DC_DN	0.236674	0.23188	0.231632	0.234059	0.227785	0.232717	0.231174	0.229701	0.22766	0.225076	0.230425	0.229975	0.239976	0.239239	0.240037	0.226732	0.234894	0.230553	0.226681	0.234095	0.231463
GSE40274_CTRL_VS_SATB1_TRANSDUCED_ACTIVATED_CD4_TCELL_UP	0.236609	0.213634	0.212885	0.218996	0.215301	0.22111	0.214288	0.231811	0.210861	0.21254	0.225345	0.215305	0.217314	0.223095	0.228505	0.219956	0.211677	0.223731	0.210947	0.224052	0.213131
GSE37533_PPARG1_FOXP3_VS_FOXP3_TRANSDUCED_CD4_TCELL_PIOGLITAZONE_TREATED_UP	0.236607	0.299032	0.308483	0.349808	0.30861	0.34037	0.328065	0.224641	0.305997	0.348728	0.354426	0.302149	0.290822	0.290085	0.134622	0.313152	0.359607	0.34422	0.346474	0.299032	0.320427
GSE15330_WT_VS_IKAROS_KO_MEGAKARYOCYTE_ERYTHROID_PROGENITOR_DN	0.236572	0.227581	0.225702	0.224761	0.23002	0.226814	0.221706	0.241159	0.223864	0.222458	0.22571	0.224161	0.232415	0.229736	0.237184	0.227607	0.222991	0.228027	0.219785	0.230502	0.226513
GSE6674_PL2_3_VS_ANTI_IGM_AND_CPG_STIM_BCELL_UP	0.236471	0.23241	0.231696	0.233189	0.234641	0.230839	0.235159	0.234998	0.227061	0.224877	0.227171	0.234927	0.241907	0.239146	0.240483	0.227457	0.229935	0.228947	0.227703	0.238932	0.235715
GSE43955_1H_VS_42H_ACT_CD4_TCELL_UP	0.236442	0.222687	0.225639	0.227902	0.226101	0.224526	0.231473	0.230579	0.223362	0.221383	0.227048	0.226867	0.231726	0.234647	0.23718	0.22487	0.226897	0.223061	0.224391	0.230671	0.22511
GSE15930_NAIVE_VS_48H_IN_VITRO_STIM_CD8_TCELL_DN	0.236371	0.275723	0.275917	0.271149	0.271159	0.268184	0.279723	0.23766	0.279221	0.27334	0.264421	0.275166	0.266424	0.271526	0.242767	0.270072	0.275229	0.255897	0.282744	0.269653	0.274857
GSE37301_PRO_BCELL_VS_RAG2_KO_NK_CELL_UP	0.236362	0.24994	0.248926	0.252328	0.241567	0.248033	0.24449	0.217909	0.254466	0.246028	0.241972	0.245052	0.247722	0.245863	0.239938	0.239052	0.240143	0.244072	0.241809	0.250258	0.251523
GSE16522_ANTI_CD3CD28_STIM_VS_UNSTIM_NAIVE_CD8_TCELL_DN	0.236278	0.22917	0.230113	0.233855	0.229152	0.233547	0.228703	0.234978	0.228572	0.227042	0.230289	0.230526	0.235121	0.232244	0.234561	0.230133	0.230449	0.231841	0.225081	0.235207	0.230629
GSE3565_CTRL_VS_LPS_INJECTED_SPLENOCYTES_DN	0.236278	0.229897	0.228042	0.232422	0.230433	0.231581	0.232448	0.242701	0.225409	0.231352	0.236561	0.228026	0.232566	0.2316	0.231911	0.231109	0.234087	0.234828	0.22621	0.236594	0.229123
GSE360_HIGH_DOSE_B_MALAYI_VS_M_TUBERCULOSIS_DC_DN	0.236173	0.347962	0.35573	0.349321	0.349207	0.349036	0.36795	0.220309	0.361459	0.361437	0.333868	0.358574	0.317275	0.342615	0.200783	0.337319	0.36355	0.345306	0.375575	0.33147	0.368492
GSE15930_STIM_VS_STIM_AND_TRICHOSTATINA_48H_CD8_T_CELL_DN	0.236151	0.283995	0.284816	0.296695	0.283879	0.292579	0.294628	0.235429	0.282598	0.29827	0.295952	0.284938	0.273617	0.277766	0.193705	0.282438	0.304934	0.295428	0.299493	0.279687	0.29199
GSE12198_CTRL_VS_HIGH_IL2_STIM_NK_CELL_DN	0.235994	0.247092	0.248713	0.244392	0.247068	0.241751	0.252474	0.23233	0.24697	0.242174	0.238518	0.24949	0.249052	0.253806	0.234651	0.24234	0.247198	0.239386	0.249429	0.24943	0.24774
GSE20198_IL12_VS_IL12_IL18_TREATED_ACT_CD4_TCELL_DN	0.235824	0.232928	0.232669	0.228499	0.231878	0.233087	0.228225	0.237588	0.232163	0.235337	0.230987	0.232154	0.23004	0.2315	0.231555	0.232644	0.232802	0.234404	0.226311	0.236392	0.23158
GSE3982_MAC_VS_BCELL_DN	0.235789	0.212574	0.208565	0.212827	0.217627	0.212837	0.206074	0.254336	0.197675	0.21077	0.221273	0.211566	0.223199	0.21341	0.228279	0.217882	0.21705	0.224982	0.203412	0.21697	0.207071
GSE3920_UNTREATED_VS_IFNA_TREATED_ENDOTHELIAL_CELL_UP	0.235735	0.280237	0.288476	0.286876	0.278602	0.291854	0.295701	0.200663	0.293595	0.290084	0.272848	0.288778	0.266618	0.282031	0.238824	0.269375	0.27882	0.277839	0.292814	0.271488	0.293961
GSE29618_BCELL_VS_MDC_DAY7_FLU_VACCINE_UP	0.235492	0.204064	0.199867	0.203484	0.211864	0.205064	0.196249	0.265551	0.193417	0.208186	0.21559	0.201139	0.210813	0.20434	0.226692	0.217978	0.210782	0.218059	0.197627	0.210669	0.195703
GSE14415_INDUCED_TREG_VS_FOXP3_KO_INDUCED_TREG_IL2_CULTURE_DN	0.235424	0.199275	0.195646	0.197343	0.199871	0.20054	0.191538	0.241543	0.193066	0.188941	0.207054	0.197214	0.210034	0.200316	0.238435	0.20429	0.19049	0.208086	0.180506	0.210118	0.194047
GSE15624_CTRL_VS_3H_HALOFUGINONE_TREATED_CD4_TCELL_UP	0.23539	0.226323	0.230837	0.23148	0.227599	0.237669	0.227792	0.233349	0.228671	0.235497	0.238753	0.233882	0.224931	0.226163	0.207102	0.233734	0.235543	0.242677	0.234439	0.231833	0.226481
GSE21360_NAIVE_VS_SECONDARY_MEMORY_CD8_TCELL_DN	0.235301	0.282122	0.284919	0.292507	0.279808	0.292396	0.281489	0.218455	0.28916	0.297539	0.290738	0.27846	0.270153	0.270513	0.187504	0.281978	0.294764	0.292696	0.293664	0.275166	0.289037
GSE17301_CTRL_VS_48H_ACD3_ACD28_STIM_CD8_TCELL_DN	0.235218	0.274409	0.282468	0.272843	0.275491	0.275226	0.291035	0.214448	0.272066	0.276574	0.261382	0.28738	0.268927	0.284113	0.233053	0.261942	0.276198	0.269563	0.285559	0.266749	0.286868
GSE24634_TREG_VS_TCONV_POST_DAY10_IL4_CONVERSION_DN	0.234457	0.318572	0.328599	0.335613	0.308153	0.334411	0.339075	0.178864	0.340937	0.331063	0.30405	0.328212	0.297541	0.322285	0.228932	0.300108	0.316543	0.315139	0.334872	0.312655	0.344574
GSE15624_3H_VS_6H_HALOFUGINONE_TREATED_CD4_TCELL_DN	0.234419	0.224943	0.226902	0.220771	0.232805	0.223325	0.231659	0.23915	0.226109	0.227357	0.227462	0.22824	0.227455	0.230946	0.228161	0.223515	0.231993	0.228951	0.224359	0.236119	0.226161
GSE20727_CTRL_VS_ROS_INH_AND_DNFB_ALLERGEN_TREATED_DC_UP	0.234358	0.208546	0.204693	0.215321	0.207014	0.210487	0.213679	0.222916	0.206892	0.1995	0.217311	0.206097	0.219288	0.217117	0.236774	0.213756	0.201049	0.20899	0.205296	0.214689	0.209729
GSE17721_POLYIC_VS_GARDIQUIMOD_24H_BMDC_UP	0.234269	0.231411	0.231426	0.231812	0.229504	0.231423	0.231086	0.228992	0.229606	0.230825	0.234524	0.229198	0.2303	0.234623	0.235307	0.229761	0.231824	0.232396	0.230225	0.231109	0.231395
GSE22432_CDC_VS_COMMON_DC_PROGENITOR_UP	0.234187	0.209903	0.211583	0.212294	0.212322	0.216053	0.212286	0.231588	0.209647	0.214573	0.214752	0.212425	0.214756	0.213878	0.235729	0.211012	0.211504	0.219034	0.208791	0.218467	0.209652
GSE10239_NAIVE_VS_KLRG1INT_EFF_CD8_TCELL_UP	0.234169	0.213199	0.212673	0.214057	0.21467	0.215063	0.209549	0.237879	0.207838	0.215897	0.218718	0.214028	0.218146	0.216939	0.226414	0.22017	0.218371	0.222768	0.210415	0.214935	0.209589
GSE3982_MAST_CELL_VS_NKCELL_DN	0.234071	0.213892	0.208525	0.220973	0.212613	0.221819	0.205167	0.241394	0.202745	0.207941	0.222431	0.211705	0.224247	0.216744	0.220929	0.217993	0.21751	0.225283	0.206103	0.21752	0.209504
GSE1432_6H_VS_24H_IFNG_MICROGLIA_UP	0.234068	0.250045	0.2579	0.258241	0.251892	0.26054	0.260351	0.217985	0.259226	0.263353	0.25577	0.254829	0.243601	0.250437	0.218905	0.244664	0.255971	0.259096	0.255871	0.259791	0.256806
GSE1740_UNSTIM_VS_IFNA_STIMULATED_MCSF_DERIVED_MACROPHAGE_DN	0.234038	0.308271	0.313398	0.306695	0.302898	0.306907	0.308388	0.232471	0.301851	0.31347	0.310109	0.311343	0.283888	0.295566	0.183303	0.298205	0.325632	0.310768	0.332053	0.285844	0.313552
GSE31082_DN_VS_CD4_SP_THYMOCYTE_DN	0.234028	0.211157	0.211414	0.216399	0.212091	0.218876	0.210795	0.234367	0.210802	0.214935	0.220628	0.210249	0.217663	0.213041	0.220144	0.219637	0.215943	0.222935	0.209637	0.216606	0.21171
GSE45739_UNSTIM_VS_ACD3_ACD28_STIM_NRAS_KO_CD4_TCELL_UP	0.233936	0.191187	0.187554	0.197907	0.187034	0.199185	0.174416	0.224324	0.184529	0.191236	0.20896	0.186076	0.196426	0.188258	0.22933	0.204188	0.184263	0.203498	0.176857	0.191576	0.183239
GSE9960_GRAM_POS_VS_GRAM_NEG_AND_POS_SEPSIS_PBMC_UP	0.233932	0.247286	0.252163	0.257015	0.24855	0.254081	0.251866	0.228196	0.249347	0.253109	0.254451	0.245476	0.249591	0.249467	0.235705	0.249891	0.250602	0.248367	0.253204	0.246663	0.250334
GSE17721_LPS_VS_GARDIQUIMOD_2H_BMDC_DN	0.233898	0.233571	0.234979	0.23403	0.235824	0.23283	0.237888	0.23321	0.23681	0.235464	0.231064	0.237038	0.232165	0.238769	0.233224	0.234028	0.236641	0.232136	0.236772	0.238088	0.231722
GSE11961_PLASMA_CELL_DAY7_VS_MEMORY_BCELL_DAY40_UP	0.233896	0.24487	0.248537	0.24852	0.251306	0.245076	0.250738	0.227825	0.252925	0.25405	0.249243	0.245356	0.238454	0.245751	0.227646	0.248794	0.24959	0.240887	0.252228	0.25102	0.246001
GSE25146_UNSTIM_VS_HELIOBACTER_PYLORI_LPS_STIM_AGS_CELL_DN	0.233894	0.229547	0.234535	0.217953	0.240059	0.231227	0.218429	0.255494	0.228496	0.242989	0.241746	0.231377	0.220316	0.222515	0.216097	0.245798	0.239458	0.239959	0.234409	0.221849	0.218671
GSE411_UNSTIM_VS_100MIN_IL6_STIM_MACROPHAGE_DN	0.233861	0.226184	0.225248	0.225381	0.22806	0.229825	0.223414	0.235222	0.221587	0.228049	0.230905	0.226039	0.230424	0.225642	0.229662	0.229434	0.226312	0.230349	0.220832	0.230916	0.226563
GSE13411_NAIVE_BCELL_VS_PLASMA_CELL_UP	0.233813	0.210051	0.213621	0.212721	0.217742	0.215963	0.207933	0.24612	0.200664	0.212777	0.219224	0.21106	0.224163	0.214015	0.228724	0.218317	0.213531	0.222824	0.208939	0.21552	0.21224
GSE14769_UNSTIM_VS_60MIN_LPS_BMDM_UP	0.233796	0.240504	0.238751	0.243653	0.236311	0.241052	0.237123	0.22398	0.241989	0.233592	0.236817	0.238489	0.243446	0.23939	0.240075	0.236542	0.237683	0.229254	0.240523	0.238852	0.238279
GSE45365_NK_CELL_VS_BCELL_MCMV_INFECTION_UP	0.23375	0.248718	0.245508	0.249429	0.240785	0.250231	0.24249	0.220946	0.252322	0.245883	0.246628	0.241725	0.238102	0.243357	0.237387	0.239903	0.240888	0.242409	0.244822	0.244442	0.245413
GSE8685_IL2_STARVED_VS_IL2_ACT_IL2_STARVED_CD4_TCELL_UP	0.233733	0.22475	0.220848	0.224592	0.225252	0.220495	0.219752	0.238111	0.214602	0.216675	0.224049	0.22222	0.230949	0.22882	0.233717	0.223649	0.221247	0.226372	0.215241	0.227836	0.223235
GSE27786_LSK_VS_CD4_TCELL_DN	0.23362	0.211781	0.212453	0.215152	0.218555	0.219109	0.212045	0.233887	0.213172	0.220693	0.225803	0.21459	0.214732	0.21383	0.220371	0.223793	0.221048	0.225708	0.21163	0.217327	0.210486
GSE21670_UNTREATED_VS_IL6_TREATED_CD4_TCELL_UP	0.233601	0.233018	0.226646	0.234134	0.231336	0.226018	0.230202	0.232436	0.220385	0.221998	0.21768	0.235815	0.24169	0.240998	0.237414	0.225081	0.228656	0.231966	0.22109	0.23438	0.235743
GSE5542_UNTREATED_VS_IFNA_AND_IFNG_TREATED_EPITHELIAL_CELLS_24H_DN	0.233505	0.226661	0.228546	0.226863	0.228224	0.229331	0.233741	0.22544	0.231833	0.229822	0.234826	0.227277	0.225215	0.230314	0.232537	0.229244	0.227504	0.231975	0.228524	0.234257	0.225305
GSE17721_POLYIC_VS_CPG_12H_BMDC_UP	0.233446	0.21915	0.218229	0.220391	0.216686	0.220989	0.220349	0.218558	0.218088	0.218295	0.226467	0.217007	0.221615	0.221069	0.225355	0.219394	0.218328	0.220539	0.218407	0.220823	0.215317
GSE2770_TGFB_AND_IL4_VS_IL12_TREATED_ACT_CD4_TCELL_48H_DN	0.233403	0.227756	0.226881	0.22914	0.227752	0.22905	0.233799	0.235443	0.227978	0.223033	0.22887	0.231622	0.232398	0.2298	0.227912	0.226571	0.229535	0.230896	0.227972	0.233564	0.230346
GSE42021_TCONV_PLN_VS_TREG_PRECURSORS_THYMUS_DN	0.233314	0.294501	0.300712	0.289655	0.297451	0.294393	0.306297	0.226789	0.297616	0.300038	0.285715	0.303078	0.279054	0.294367	0.224625	0.286361	0.303027	0.292259	0.309536	0.287188	0.30242
GSE1925_CTRL_VS_IFNG_PRIMED_MACROPHAGE_24H_IFNG_STIM_DN	0.233247	0.274462	0.273508	0.276657	0.269861	0.278201	0.278557	0.229164	0.272468	0.279295	0.278737	0.271927	0.265256	0.267093	0.199146	0.270443	0.281957	0.273297	0.281087	0.272327	0.280821
GSE22935_24H_VS_48H_MBOVIS_BCG_STIM_MACROPHAGE_DN	0.233243	0.227919	0.225591	0.229031	0.228511	0.225953	0.233094	0.231537	0.226951	0.222702	0.22193	0.230561	0.233695	0.236134	0.244359	0.226041	0.224255	0.222094	0.22424	0.232352	0.226209
GSE17721_POLYIC_VS_PAM3CSK4_1H_BMDC_UP	0.233218	0.231471	0.229472	0.231751	0.23169	0.230264	0.232274	0.234904	0.234112	0.228214	0.23182	0.232071	0.234224	0.230765	0.230983	0.235496	0.231641	0.228412	0.233845	0.231884	0.228657
GSE26030_UNSTIM_VS_RESTIM_TH1_DAY15_POST_POLARIZATION_UP	0.233179	0.242897	0.247247	0.248324	0.247955	0.249493	0.254288	0.233002	0.248048	0.248946	0.242615	0.249103	0.240995	0.24794	0.230228	0.243202	0.246197	0.248577	0.248536	0.243716	0.250813
GSE41176_WT_VS_TAK1_KO_ANTI_IGM_STIM_BCELL_24H_DN	0.233176	0.192576	0.189547	0.192544	0.192083	0.194159	0.194721	0.221449	0.188062	0.184983	0.200027	0.195671	0.200874	0.204582	0.232893	0.196168	0.191642	0.195772	0.18753	0.203285	0.186977
GSE17721_CTRL_VS_POLYIC_12H_BMDC_UP	0.233128	0.227898	0.226598	0.226409	0.224799	0.225987	0.223526	0.229747	0.22733	0.22489	0.230364	0.223337	0.228823	0.226797	0.241829	0.230541	0.222003	0.219659	0.223078	0.228211	0.225033
GSE43863_DAY6_EFF_VS_DAY150_MEM_TFH_CD4_TCELL_UP	0.233115	0.27516	0.279542	0.28476	0.277383	0.286912	0.285182	0.225766	0.282337	0.290786	0.290358	0.275317	0.266382	0.269452	0.193463	0.27991	0.29275	0.290412	0.291434	0.271018	0.285616
GSE360_CTRL_VS_M_TUBERCULOSIS_DC_DN	0.233105	0.322051	0.326904	0.3117	0.322635	0.311619	0.340334	0.216296	0.333676	0.330179	0.300699	0.335413	0.294025	0.318061	0.200113	0.309491	0.330276	0.310594	0.344056	0.301959	0.337581
GSE17721_0.5H_VS_4H_GARDIQUIMOD_BMDC_UP	0.233103	0.233507	0.229048	0.232398	0.227793	0.224154	0.230638	0.225939	0.232403	0.225174	0.227767	0.22977	0.23347	0.233216	0.240685	0.230496	0.229069	0.22359	0.22763	0.229316	0.227638
GSE19401_UNSTIM_VS_RETINOIC_ACID_AND_PAM2CSK4_STIM_FOLLICULAR_DC_DN	0.232987	0.246393	0.252564	0.254364	0.246951	0.254595	0.260508	0.212173	0.249974	0.254065	0.253984	0.251017	0.245424	0.251697	0.229697	0.238963	0.251593	0.25325	0.256298	0.247278	0.254057
GOLDRATH_EFF_VS_MEMORY_CD8_TCELL_DN	0.232943	0.211231	0.205492	0.216933	0.213191	0.213202	0.203363	0.24112	0.204134	0.20885	0.218358	0.210449	0.215651	0.214275	0.233631	0.222041	0.209306	0.21897	0.200961	0.214691	0.207864
GSE12845_IGD_POS_VS_NEG_BLOOD_BCELL_DN	0.232839	0.272579	0.275513	0.267214	0.266584	0.269448	0.274513	0.226838	0.28384	0.276617	0.261448	0.274179	0.254726	0.266604	0.228342	0.270341	0.270699	0.261891	0.280286	0.267873	0.273928
GSE22886_NAIVE_CD8_TCELL_VS_NKCELL_UP	0.232784	0.202784	0.195048	0.206728	0.195617	0.199979	0.194857	0.229125	0.199381	0.19147	0.205769	0.1929	0.209744	0.203796	0.23989	0.202858	0.190635	0.198154	0.186064	0.215083	0.196034
GSE360_LOW_DOSE_B_MALAYI_VS_M_TUBERCULOSIS_MAC_UP	0.232723	0.231907	0.228652	0.231263	0.22854	0.228381	0.22629	0.23263	0.222229	0.220219	0.227794	0.226286	0.239996	0.234232	0.238724	0.227212	0.221703	0.229844	0.216973	0.235754	0.2325
GSE3982_MAST_CELL_VS_CENT_MEMORY_CD4_TCELL_DN	0.232684	0.203849	0.204777	0.21165	0.203835	0.213135	0.193072	0.236896	0.197867	0.202926	0.215187	0.202824	0.212319	0.205867	0.22945	0.213083	0.203629	0.217765	0.193808	0.209345	0.200769
GSE10325_BCELL_VS_MYELOID_UP	0.232652	0.208552	0.201145	0.20756	0.212578	0.204545	0.20228	0.263906	0.191969	0.199997	0.210395	0.205744	0.221299	0.212768	0.230959	0.213136	0.211683	0.213101	0.196282	0.217819	0.201828
GSE13946_CTRL_VS_DSS_COLITIS_GD_TCELL_FROM_COLON_UP	0.232615	0.250057	0.256044	0.252757	0.253595	0.25417	0.262966	0.228589	0.250984	0.254489	0.255904	0.259542	0.242565	0.257672	0.228116	0.252072	0.259266	0.253995	0.263456	0.248652	0.251309
GSE5455_EX_VIVO_VS_POST_24H_INCUBATION_MONOCYTES_FROM_TUMOR_BEARING_MOUSE_DN	0.232532	0.219411	0.219815	0.231058	0.224042	0.232564	0.223662	0.232103	0.217271	0.229545	0.240331	0.222464	0.222297	0.221267	0.213985	0.230569	0.230223	0.234661	0.223607	0.228706	0.221792
GSE17721_0.5H_VS_12H_GARDIQUIMOD_BMDC_UP	0.232446	0.23107	0.23249	0.231366	0.23353	0.227888	0.235995	0.228522	0.230976	0.227698	0.227094	0.234219	0.236598	0.237009	0.235587	0.231576	0.231688	0.223102	0.233114	0.234699	0.234418
GSE2770_TGFB_AND_IL4_VS_TGFB_AND_IL12_TREATED_ACT_CD4_TCELL_48H_DN	0.232137	0.178718	0.173359	0.192082	0.179549	0.189859	0.172236	0.221609	0.165763	0.164653	0.197777	0.170842	0.203342	0.190015	0.245837	0.18079	0.169915	0.191308	0.159433	0.189794	0.175996
GSE29617_CTRL_VS_DAY3_TIV_FLU_VACCINE_PBMC_2008_UP	0.231926	0.210982	0.208806	0.198119	0.216812	0.207156	0.19351	0.255558	0.200186	0.216046	0.215711	0.211239	0.210069	0.202981	0.227487	0.223415	0.215247	0.221342	0.203372	0.202354	0.198661
GSE3982_MAC_VS_BASOPHIL_DN	0.231835	0.199915	0.199917	0.203368	0.204019	0.207054	0.188374	0.246789	0.189347	0.205757	0.216272	0.200105	0.205184	0.199444	0.226197	0.211054	0.209353	0.211932	0.19941	0.203583	0.189124
GSE14908_RESTING_VS_HDM_STIM_CD4_TCELL_NONATOPIC_PATIENT_DN	0.231742	0.223083	0.223231	0.223762	0.22399	0.222156	0.22425	0.22121	0.226137	0.22965	0.227945	0.222876	0.217821	0.226824	0.219503	0.224687	0.230521	0.225124	0.226466	0.228026	0.218534
GSE1460_CD4_THYMOCYTE_VS_THYMIC_STROMAL_CELL_UP	0.2317	0.204902	0.203511	0.20705	0.209081	0.209683	0.196691	0.246143	0.193215	0.198239	0.216021	0.201919	0.216667	0.210302	0.22457	0.213026	0.207284	0.221206	0.193301	0.211007	0.202817
GSE17186_NAIVE_VS_CD21LOW_TRANSITIONAL_BCELL_DN	0.231665	0.192459	0.194041	0.201748	0.197205	0.201691	0.192064	0.230332	0.187053	0.189586	0.206401	0.194012	0.21101	0.202478	0.231328	0.199015	0.195704	0.204639	0.187423	0.207531	0.191916
GSE3982_DC_VS_BCELL_DN	0.231657	0.194274	0.19105	0.195085	0.201658	0.195472	0.189689	0.245535	0.182626	0.189767	0.205879	0.194051	0.207936	0.201546	0.226863	0.200722	0.196046	0.207411	0.183632	0.206405	0.187558
GSE2770_IL4_ACT_VS_ACT_CD4_TCELL_6H_UP	0.231585	0.214507	0.214465	0.224947	0.213204	0.22113	0.210298	0.227572	0.204331	0.199733	0.220513	0.212405	0.231162	0.221912	0.245335	0.213875	0.209079	0.21887	0.201953	0.218658	0.216882
GSE24634_NAIVE_CD4_TCELL_VS_DAY7_IL4_CONV_TREG_UP	0.231462	0.18991	0.186825	0.19446	0.195994	0.193778	0.185777	0.229631	0.183052	0.187659	0.192921	0.191183	0.207636	0.197427	0.233015	0.192988	0.188203	0.198412	0.177704	0.202997	0.18808
GSE5589_UNSTIM_VS_45MIN_LPS_STIM_MACROPHAGE_DN	0.231462	0.217139	0.215953	0.217736	0.215134	0.212671	0.210911	0.225158	0.213253	0.207364	0.215506	0.214354	0.221003	0.222695	0.243281	0.217169	0.207558	0.211683	0.207879	0.21694	0.214707
GSE21670_STAT3_KO_VS_WT_CD4_TCELL_TGFB_IL6_TREATED_UP	0.231339	0.231925	0.230159	0.2297	0.229184	0.229644	0.225158	0.233418	0.232685	0.228997	0.230804	0.229279	0.22652	0.230199	0.230022	0.233201	0.229032	0.228854	0.231126	0.229881	0.226486
GSE15930_STIM_VS_STIM_AND_TRICHOSTATINA_24H_CD8_T_CELL_DN	0.231268	0.235395	0.238835	0.235024	0.240547	0.237749	0.240498	0.233553	0.2391	0.238548	0.241871	0.237593	0.235123	0.234488	0.225337	0.239237	0.243605	0.233523	0.245091	0.23558	0.234117
GSE17721_0.5H_VS_12H_CPG_BMDC_UP	0.231175	0.227694	0.228868	0.238564	0.225509	0.231985	0.235889	0.218289	0.234021	0.223572	0.230731	0.228139	0.233467	0.235836	0.239247	0.228428	0.224586	0.223942	0.228798	0.234682	0.230307
GSE3982_MAST_CELL_VS_NEUTROPHIL_DN	0.231161	0.232788	0.229107	0.232495	0.227901	0.234523	0.227889	0.229768	0.225048	0.230208	0.237602	0.230231	0.230996	0.227838	0.219531	0.232057	0.234156	0.239349	0.229891	0.22885	0.229432
GSE9316_IL6_KO_VS_IFNG_KO_INVIVO_EXPANDED_CD4_TCELL_UP	0.23116	0.207474	0.206969	0.212895	0.210189	0.212119	0.211205	0.21488	0.204946	0.199978	0.211187	0.211069	0.221368	0.215646	0.248476	0.203752	0.197836	0.211498	0.195982	0.220165	0.208352
GSE360_DC_VS_MAC_UP	0.231058	0.213026	0.211722	0.210606	0.211919	0.216077	0.215009	0.228653	0.212683	0.211782	0.218836	0.213596	0.216561	0.214901	0.22729	0.217481	0.213317	0.219748	0.212153	0.217631	0.210432
GSE27786_LSK_VS_NKTCELL_DN	0.231049	0.224261	0.228826	0.224132	0.228229	0.22093	0.22398	0.226137	0.227597	0.227258	0.227321	0.224888	0.22165	0.229017	0.22978	0.231956	0.226877	0.222932	0.22618	0.224674	0.224249
GSE6259_FLT3L_INDUCED_VS_WT_SPLENIC_DC_33D1_POS_UP	0.230996	0.206437	0.211806	0.224817	0.208232	0.221979	0.224474	0.211416	0.205518	0.215024	0.230906	0.214823	0.217287	0.218274	0.209429	0.2118	0.225996	0.223954	0.22161	0.214542	0.212636
GSE5503_PLN_DC_VS_SPLEEN_DC_ACTIVATED_ALLOGENIC_TCELL_DN	0.230909	0.222202	0.220913	0.223116	0.224754	0.227316	0.225678	0.234202	0.227468	0.230034	0.229072	0.221893	0.22021	0.220606	0.222352	0.227129	0.227519	0.227893	0.225244	0.228715	0.222322
GSE13547_CTRL_VS_ANTI_IGM_STIM_BCELL_12H_DN	0.230902	0.233747	0.234191	0.233043	0.234815	0.23451	0.239185	0.230009	0.236337	0.231855	0.239734	0.234264	0.22904	0.237424	0.236088	0.236156	0.239452	0.226638	0.243619	0.23195	0.229708
GSE17721_0.5H_VS_24H_CPG_BMDC_UP	0.230821	0.229681	0.223966	0.230031	0.222738	0.228709	0.230941	0.214146	0.225304	0.215772	0.225687	0.22955	0.232885	0.233861	0.239613	0.222731	0.221691	0.221785	0.227533	0.225697	0.231181
GSE28726_NAIVE_CD4_TCELL_VS_NAIVE_NKTCELL_DN	0.230775	0.177953	0.172367	0.183462	0.17377	0.180812	0.169073	0.216586	0.160787	0.158976	0.181714	0.174626	0.20386	0.187897	0.233421	0.175849	0.166627	0.187335	0.158372	0.184927	0.173571
GSE13522_CTRL_VS_T_CRUZI_Y_STRAIN_INF_SKIN_IFNAR_KO_UP	0.230765	0.210714	0.213623	0.219284	0.213735	0.218167	0.21566	0.217873	0.212683	0.214602	0.211858	0.215358	0.215398	0.217976	0.231435	0.208488	0.212554	0.215772	0.212325	0.217155	0.217905
GSE5589_UNSTIM_VS_45MIN_LPS_AND_IL10_STIM_MACROPHAGE_UP	0.23076	0.227367	0.221663	0.223954	0.226034	0.220357	0.223396	0.227347	0.221819	0.22115	0.223163	0.224815	0.230656	0.228558	0.228444	0.226159	0.223895	0.22237	0.221766	0.227171	0.22275
GSE9960_HEALTHY_VS_GRAM_NEG_SEPSIS_PBMC_UP	0.230716	0.215669	0.211712	0.226982	0.204706	0.220294	0.206112	0.202991	0.22387	0.206113	0.222078	0.200957	0.220444	0.212444	0.237444	0.212132	0.199726	0.209294	0.200476	0.223849	0.21614
GSE339_CD4POS_VS_CD8POS_DC_DN	0.230708	0.254729	0.256415	0.248891	0.25125	0.254429	0.257553	0.221168	0.262032	0.258282	0.246024	0.256027	0.241675	0.249873	0.227767	0.249677	0.253475	0.24548	0.26008	0.253509	0.254799
GSE32901_NAIVE_VS_TH17_ENRICHED_CD4_TCELL_UP	0.230599	0.191976	0.186606	0.196113	0.192987	0.197806	0.182464	0.235421	0.186534	0.191282	0.203586	0.19077	0.19868	0.193562	0.227021	0.200828	0.190782	0.203654	0.182785	0.201935	0.184124
GSE35825_IFNA_VS_IFNG_STIM_MACROPHAGE_UP	0.230563	0.305418	0.313894	0.327246	0.312238	0.324483	0.318011	0.21933	0.311171	0.325983	0.325407	0.311577	0.295702	0.298939	0.173353	0.308416	0.333087	0.325621	0.337003	0.298317	0.320715
GSE11961_FOLLICULAR_BCELL_VS_GERMINAL_CENTER_BCELL_DAY40_UP	0.230516	0.194839	0.191407	0.192943	0.19422	0.194681	0.189009	0.225418	0.18966	0.191328	0.201228	0.193242	0.202517	0.19748	0.232265	0.201802	0.18562	0.201501	0.182274	0.202045	0.18884
GSE17721_PAM3CSK4_VS_GADIQUIMOD_12H_BMDC_DN	0.230436	0.255351	0.257187	0.263105	0.254831	0.260289	0.260363	0.225266	0.259287	0.269368	0.263629	0.257324	0.243406	0.251217	0.200432	0.261076	0.269731	0.265035	0.269769	0.245944	0.258286
GSE34006_A2AR_KO_VS_A2AR_AGONIST_TREATED_TREG_UP	0.230392	0.292064	0.297631	0.320934	0.296384	0.315215	0.306282	0.221871	0.295447	0.32188	0.325226	0.294349	0.280386	0.282695	0.139938	0.301859	0.329248	0.320167	0.324386	0.288363	0.30642
GSE40443_INDUCED_VS_TOTAL_TREG_DN	0.230312	0.231813	0.233405	0.250555	0.234403	0.245748	0.242633	0.219907	0.22952	0.233051	0.247272	0.237879	0.241498	0.240168	0.208666	0.23508	0.246079	0.248209	0.238186	0.242492	0.240109
GSE28726_NAIVE_CD4_TCELL_VS_NAIVE_VA24NEG_NKTCELL_DN	0.230143	0.198171	0.199759	0.20116	0.201448	0.200288	0.194518	0.224396	0.184569	0.186396	0.199173	0.199415	0.220575	0.210164	0.243811	0.197237	0.188669	0.206448	0.183231	0.202618	0.198312
GSE7831_UNSTIM_VS_INFLUENZA_STIM_PDC_4H_UP	0.230023	0.253156	0.257703	0.259177	0.25301	0.256805	0.265466	0.212876	0.255	0.258223	0.248673	0.261189	0.250228	0.262277	0.217194	0.249512	0.25782	0.254673	0.25999	0.255322	0.261218
GSE14908_ATOPIC_VS_NONATOPIC_PATIENT_RESTING_CD4_TCELL_UP	0.230014	0.229587	0.225018	0.227043	0.227656	0.223453	0.228464	0.224856	0.229262	0.225431	0.22251	0.226355	0.231617	0.228097	0.234808	0.223675	0.221923	0.224889	0.223935	0.232499	0.225841
GSE17721_POLYIC_VS_GARDIQUIMOD_16H_BMDC_UP	0.229988	0.234525	0.238017	0.238154	0.234481	0.239819	0.240055	0.214799	0.234971	0.241266	0.241036	0.241034	0.230096	0.238088	0.211011	0.232725	0.24496	0.245062	0.244553	0.234361	0.236107
GSE7509_UNSTIM_VS_IFNA_STIM_IMMATURE_DC_DN	0.229888	0.295084	0.306886	0.314358	0.299674	0.315095	0.31296	0.222073	0.296031	0.311101	0.315655	0.309435	0.283416	0.29521	0.162153	0.296911	0.327689	0.32203	0.324393	0.289259	0.311892
GSE29949_CD8_POS_DC_SPLEEN_VS_MONOCYTE_BONE_MARROW_DN	0.229794	0.216211	0.220157	0.217752	0.220164	0.218958	0.217472	0.232343	0.216944	0.219354	0.223029	0.217117	0.221737	0.219096	0.224112	0.219131	0.22497	0.219233	0.220027	0.223515	0.213449
GSE23502_BM_VS_COLON_TUMOR_MYELOID_DERIVED_SUPPRESSOR_CELL_UP	0.229785	0.263784	0.266963	0.262829	0.267394	0.267096	0.267846	0.218219	0.268442	0.268514	0.258599	0.270706	0.254607	0.261546	0.214961	0.258612	0.266946	0.267417	0.273038	0.257067	0.269485
GSE37301_COMMON_LYMPHOID_PROGENITOR_VS_CD4_TCELL_DN	0.229732	0.209671	0.212438	0.211377	0.214041	0.213251	0.211527	0.227952	0.211302	0.217162	0.221853	0.211352	0.211222	0.21192	0.217994	0.21516	0.217202	0.218773	0.211618	0.218354	0.206256
GSE18281_SUBCAPSULAR_VS_CENTRAL_CORTICAL_REGION_OF_THYMUS_DN	0.229698	0.340903	0.351005	0.351518	0.343012	0.352049	0.355683	0.232103	0.34116	0.356917	0.345745	0.348622	0.321201	0.33298	0.177464	0.3378	0.367366	0.34631	0.373713	0.32393	0.356324
GSE10094_LCMV_VS_LISTERIA_IND_EFF_CD4_TCELL_UP	0.22958	0.198925	0.203451	0.201324	0.203533	0.211506	0.197851	0.230548	0.201539	0.212706	0.215818	0.200228	0.203612	0.197525	0.215787	0.212059	0.20775	0.21554	0.200229	0.205925	0.196667
GSE42021_TREG_PLN_VS_CD24LO_TREG_THYMUS_DN	0.229541	0.301554	0.310462	0.342815	0.313063	0.331292	0.328224	0.220475	0.30372	0.339994	0.341377	0.309966	0.294592	0.29554	0.129865	0.308461	0.352645	0.339587	0.343569	0.299213	0.3256
GSE23321_CD8_STEM_CELL_MEMORY_VS_NAIVE_CD8_TCELL_DN	0.229523	0.193461	0.193122	0.199098	0.196271	0.202168	0.185166	0.229835	0.188842	0.197153	0.210247	0.190797	0.202654	0.19504	0.228158	0.203636	0.19678	0.208477	0.185249	0.197522	0.187046
GSE42021_CD24LO_TREG_VS_CD24LO_TCONV_THYMUS_UP	0.229499	0.225441	0.226876	0.221568	0.228524	0.222605	0.228846	0.228932	0.226395	0.224335	0.224144	0.228133	0.227507	0.227191	0.228421	0.227541	0.225285	0.224087	0.225148	0.230398	0.223902
GSE29618_BCELL_VS_MONOCYTE_UP	0.229399	0.206323	0.202928	0.198694	0.214623	0.202864	0.194311	0.271771	0.195055	0.206238	0.213177	0.203187	0.210695	0.203761	0.222048	0.221796	0.21443	0.21608	0.199091	0.208524	0.195721
GSE27291_0H_VS_7D_STIM_GAMMADELTA_TCELL_DN	0.229351	0.202351	0.200173	0.199059	0.20475	0.205244	0.197227	0.240346	0.201236	0.203717	0.211999	0.201745	0.203448	0.202115	0.219133	0.213807	0.202085	0.211479	0.195878	0.212204	0.196526
GSE10325_CD4_TCELL_VS_MYELOID_DN	0.22929	0.256965	0.266975	0.262334	0.247223	0.268515	0.272326	0.185908	0.26097	0.259307	0.256651	0.26482	0.252286	0.264217	0.224267	0.247983	0.255512	0.256035	0.270967	0.252793	0.268888
GSE39152_BRAIN_VS_SPLEEN_CD103_NEG_MEMORY_CD8_TCELL_DN	0.229254	0.269502	0.275038	0.268662	0.269521	0.266618	0.273565	0.223204	0.274849	0.273874	0.268695	0.273651	0.257752	0.267034	0.211716	0.269958	0.277315	0.265111	0.283353	0.263507	0.270586
GSE45881_CXCR6HI_VS_CXCR1LO_COLONIC_LAMINA_PROPRIA_UP	0.229234	0.189228	0.185118	0.178617	0.190508	0.194471	0.16138	0.252129	0.176479	0.192603	0.203956	0.18532	0.18631	0.17854	0.228634	0.208102	0.183127	0.212449	0.174543	0.17717	0.170641
GSE22886_NAIVE_CD4_TCELL_VS_MONOCYTE_UP	0.229214	0.168302	0.160487	0.177538	0.168675	0.177357	0.152786	0.238607	0.15775	0.156194	0.1818	0.166632	0.185951	0.173042	0.233643	0.176555	0.160961	0.184785	0.144871	0.187055	0.158924
GSE1791_CTRL_VS_NEUROMEDINU_IN_T_CELL_LINE_12H_UP	0.229076	0.208213	0.203686	0.199399	0.205302	0.197299	0.201096	0.224358	0.20815	0.195651	0.203489	0.199728	0.209961	0.209691	0.236877	0.205612	0.195569	0.19902	0.198262	0.208318	0.202382
GSE32533_WT_VS_MIR17_KO_ACT_CD4_TCELL_DN	0.229068	0.205008	0.210666	0.209708	0.211917	0.214849	0.207461	0.224131	0.21582	0.221781	0.221044	0.209615	0.201292	0.207334	0.21849	0.220183	0.215508	0.217544	0.21186	0.211176	0.2017
GSE32034_LY6C_HIGH_VS_LOW_ROSIGLIZATONE_TREATED_MONOCYTE_DN	0.229046	0.251532	0.256679	0.251403	0.252992	0.252077	0.264169	0.228768	0.255815	0.257126	0.248093	0.260419	0.245119	0.255315	0.219676	0.253051	0.262279	0.25598	0.264535	0.252747	0.257613
GSE17301_IFNA2_VS_IFNA5_STIM_ACD3_ACD28_ACT_CD8_TCELL_UP	0.228856	0.211965	0.211568	0.20944	0.21521	0.211697	0.207493	0.231561	0.206705	0.215828	0.219063	0.21379	0.208334	0.214343	0.230491	0.218467	0.211909	0.219097	0.207154	0.211321	0.205404
GSE12845_IGD_NEG_BLOOD_VS_DARKZONE_GC_TONSIL_BCELL_DN	0.228666	0.230786	0.23009	0.222533	0.232131	0.223755	0.226883	0.237901	0.229488	0.232249	0.229197	0.228466	0.225132	0.227841	0.23041	0.234241	0.231585	0.228404	0.226074	0.227828	0.226554
GSE17721_CTRL_VS_PAM3CSK4_8H_BMDC_UP	0.228582	0.221176	0.220041	0.22193	0.220178	0.21965	0.219922	0.22278	0.21907	0.218963	0.22655	0.22069	0.22038	0.222206	0.228072	0.222078	0.220734	0.218521	0.219036	0.223059	0.216201
GSE27786_LIN_NEG_VS_NKTCELL_DN	0.228563	0.213346	0.215147	0.217109	0.214399	0.216794	0.212562	0.22749	0.212281	0.218868	0.224904	0.212364	0.215742	0.214911	0.216202	0.222011	0.219165	0.221907	0.213753	0.216113	0.211282
GSE37301_MULTIPOTENT_PROGENITOR_VS_RAG2_KO_NK_CELL_DN	0.228551	0.258398	0.256936	0.254918	0.259686	0.252968	0.262724	0.226694	0.264867	0.264383	0.2518	0.256598	0.246704	0.255764	0.213463	0.257204	0.266667	0.250849	0.268103	0.254125	0.259823
GSE2770_TGFB_AND_IL4_ACT_VS_ACT_CD4_TCELL_48H_DN	0.228523	0.202806	0.204758	0.217731	0.202554	0.216322	0.200564	0.22012	0.197288	0.195784	0.214104	0.201497	0.218015	0.212062	0.240243	0.206154	0.201064	0.212753	0.193091	0.20874	0.206543
GSE17721_CTRL_VS_CPG_8H_BMDC_UP	0.228455	0.216185	0.213628	0.214151	0.213182	0.215763	0.211743	0.21659	0.210177	0.209969	0.216082	0.211448	0.222283	0.218249	0.233513	0.212277	0.211573	0.212431	0.207124	0.216855	0.213559
GSE19923_WT_VS_HEB_KO_DP_THYMOCYTE_DN	0.228412	0.234729	0.239439	0.232855	0.234745	0.233764	0.242894	0.224879	0.242247	0.241588	0.240313	0.238246	0.225268	0.23269	0.226247	0.235239	0.240775	0.229817	0.243907	0.239718	0.231487
GSE29949_CD8_NEG_DC_SPLEEN_VS_MONOCYTE_BONE_MARROW_UP	0.228376	0.234092	0.230747	0.22864	0.233552	0.23094	0.236411	0.230984	0.231505	0.229706	0.240118	0.231905	0.231459	0.231671	0.229063	0.234509	0.227093	0.235304	0.23038	0.236478	0.229652
GSE17721_LPS_VS_POLYIC_12H_BMDC_DN	0.22836	0.227791	0.227725	0.230175	0.224899	0.232395	0.230697	0.219688	0.228759	0.230504	0.233175	0.228058	0.226903	0.228152	0.220266	0.228939	0.229884	0.228627	0.234853	0.227353	0.226865
GSE37532_WT_VS_PPARG_KO_VISCERAL_ADIPOSE_TISSUE_TREG_DN	0.228156	0.260177	0.265861	0.261358	0.265753	0.261274	0.274649	0.214047	0.269691	0.271068	0.256915	0.266887	0.25289	0.259825	0.216548	0.255155	0.267433	0.256953	0.272758	0.263254	0.268519
GSE19888_ADENOSINE_A3R_ACT_VS_TCELL_MEMBRANES_ACT_IN_MAST_CELL_UP	0.228116	0.24788	0.251924	0.264242	0.238386	0.257384	0.257609	0.199307	0.249605	0.244047	0.250206	0.25391	0.24566	0.25299	0.214917	0.237227	0.247005	0.255981	0.256061	0.246675	0.256556
GSE34205_HEALTHY_VS_FLU_INF_INFANT_PBMC_DN	0.22808	0.310417	0.327942	0.350591	0.317734	0.344485	0.340529	0.210847	0.322682	0.350173	0.340644	0.322986	0.298454	0.310188	0.161559	0.315406	0.354224	0.339194	0.353765	0.309723	0.340052
GSE12392_CD8A_POS_VS_NEG_SPLEEN_IFNB_KO_DC_UP	0.228051	0.252786	0.254117	0.256944	0.248749	0.254498	0.257611	0.212655	0.260994	0.261806	0.252899	0.249456	0.242363	0.249067	0.218431	0.248455	0.257626	0.246807	0.261191	0.249925	0.256952
GSE43955_10H_VS_60H_ACT_CD4_TCELL_DN	0.228018	0.222256	0.221879	0.220173	0.224143	0.217222	0.2174	0.229522	0.219292	0.22185	0.218751	0.220598	0.221627	0.22295	0.232086	0.222534	0.216671	0.222988	0.216207	0.218933	0.217827
GSE22611_UNSTIM_VS_2H_MDP_STIM_MUTANT_NOD2_TRANSDUCED_HEK293T_CELL_UP	0.227942	0.226227	0.225739	0.226504	0.225799	0.225557	0.224997	0.223535	0.226176	0.226301	0.224632	0.223497	0.228644	0.228873	0.225354	0.227145	0.222923	0.225759	0.224121	0.226052	0.223624
GSE24142_EARLY_THYMIC_PROGENITOR_VS_DN3_THYMOCYTE_UP	0.227929	0.242806	0.24205	0.23905	0.236986	0.241991	0.249776	0.217128	0.24302	0.23985	0.235116	0.242874	0.240137	0.242213	0.238921	0.234265	0.237082	0.23641	0.243806	0.23852	0.244354
GSE29618_PRE_VS_DAY7_FLU_VACCINE_MDC_DN	0.227842	0.208992	0.207346	0.209474	0.206026	0.209889	0.203903	0.218627	0.208645	0.208032	0.211867	0.207658	0.21035	0.211291	0.223246	0.213461	0.208461	0.212033	0.202303	0.209476	0.20496
GSE17721_CTRL_VS_LPS_24H_BMDC_DN	0.227799	0.245605	0.246326	0.243907	0.242222	0.242494	0.242815	0.232223	0.245507	0.247654	0.242896	0.244511	0.23822	0.242501	0.230083	0.243657	0.248153	0.239706	0.247264	0.239919	0.241359
GSE14308_TH1_VS_TH17_DN	0.22774	0.221134	0.22184	0.217585	0.217486	0.219395	0.217701	0.220982	0.218959	0.21812	0.222103	0.221088	0.220219	0.2197	0.230173	0.219619	0.21854	0.221312	0.216005	0.218673	0.218337
GSE19923_E2A_KO_VS_E2A_AND_HEB_KO_DP_THYMOCYTE_DN	0.2276	0.281228	0.28235	0.280763	0.279285	0.279009	0.287366	0.222236	0.286598	0.286827	0.275413	0.28128	0.266108	0.274876	0.211825	0.276586	0.28994	0.276748	0.292819	0.273995	0.285463
GSE10239_MEMORY_VS_KLRG1HIGH_EFF_CD8_TCELL_UP	0.227474	0.210282	0.208933	0.2156	0.210004	0.212568	0.211975	0.224352	0.204219	0.202381	0.211895	0.212126	0.220733	0.217048	0.23397	0.210943	0.203831	0.218359	0.201144	0.212607	0.21288
GSE3039_CD4_TCELL_VS_NKT_CELL_UP	0.227471	0.195862	0.197862	0.192324	0.201189	0.201494	0.194536	0.223846	0.192798	0.201039	0.209167	0.197914	0.203425	0.196298	0.222175	0.203558	0.199081	0.205974	0.193986	0.20255	0.191442
GSE17721_LPS_VS_POLYIC_24H_BMDC_DN	0.227457	0.238888	0.234606	0.236702	0.233083	0.235899	0.238174	0.211535	0.235733	0.236245	0.236681	0.237048	0.232048	0.235579	0.218682	0.229762	0.234812	0.238754	0.236384	0.233388	0.235172
GSE36527_CD69_NEG_VS_POS_TREG_CD62L_LOS_KLRG1_NEG_UP	0.227395	0.310257	0.317609	0.33997	0.314736	0.333968	0.33131	0.219682	0.310002	0.339722	0.345636	0.315718	0.296006	0.300136	0.125435	0.313958	0.355172	0.340067	0.348472	0.304293	0.329049
GSE27859_DC_VS_CD11C_INT_F480_HI_MACROPHAGE_UP	0.227291	0.234596	0.236387	0.228436	0.23517	0.231292	0.237111	0.235499	0.241907	0.242308	0.238938	0.234922	0.220903	0.2312	0.22147	0.243138	0.242217	0.231948	0.241975	0.230634	0.228619
GSE2770_UNTREATED_VS_ACT_CD4_TCELL_6H_UP	0.227223	0.248312	0.24204	0.243729	0.24104	0.242762	0.253959	0.215238	0.246668	0.236175	0.238559	0.249191	0.243591	0.249648	0.235096	0.237894	0.24199	0.232229	0.249002	0.242004	0.247543
GSE34392_ST2_KO_VS_WT_DAY8_LCMV_EFFECTOR_CD8_TCELL_UP	0.227128	0.19316	0.190418	0.200098	0.193828	0.20217	0.19108	0.217531	0.191386	0.19018	0.203776	0.192034	0.203591	0.199289	0.220602	0.196366	0.192027	0.204458	0.184795	0.205329	0.191372
GSE24634_IL4_VS_CTRL_TREATED_NAIVE_CD4_TCELL_DAY5_DN	0.227088	0.297336	0.298917	0.306306	0.303183	0.301855	0.3071	0.233632	0.297047	0.310115	0.309169	0.301223	0.27865	0.29116	0.162545	0.299789	0.324821	0.308114	0.321864	0.279726	0.307458
GSE19825_CD24LOW_VS_IL2RA_HIGH_DAY3_EFF_CD8_TCELL_UP	0.227069	0.215579	0.216683	0.218001	0.217816	0.216441	0.216758	0.220053	0.209605	0.213937	0.217073	0.218902	0.225187	0.220747	0.223754	0.215025	0.215347	0.221522	0.213255	0.217574	0.21648
GSE15930_STIM_VS_STIM_AND_IL12_72H_CD8_T_CELL_UP	0.227052	0.237513	0.239928	0.237385	0.240714	0.237846	0.237469	0.219919	0.242895	0.243142	0.240106	0.236877	0.23297	0.23496	0.215392	0.238252	0.242627	0.236513	0.24084	0.234552	0.235663
GSE12963_UNINF_VS_ENV_AND_NEF_DEFICIENT_HIV1_INF_CD4_TCELL_UP	0.226834	0.208911	0.205453	0.215516	0.206952	0.207511	0.207751	0.225223	0.199135	0.199462	0.20716	0.209246	0.221972	0.214967	0.223899	0.203166	0.202888	0.216516	0.194158	0.219011	0.210966
GSE17721_CTRL_VS_PAM3CSK4_4H_BMDC_UP	0.226749	0.221466	0.220642	0.225454	0.222272	0.221894	0.224103	0.217717	0.223126	0.22038	0.225414	0.220782	0.223852	0.226978	0.222734	0.222908	0.223463	0.218401	0.221399	0.227936	0.220316
GSE2826_WT_VS_XID_BCELL_UP	0.226744	0.22876	0.226272	0.231048	0.224659	0.228468	0.226926	0.221185	0.226448	0.227428	0.232104	0.225841	0.227038	0.226014	0.215215	0.22761	0.232195	0.229128	0.228787	0.226531	0.226491
GSE43956_WT_VS_SGK1_KO_TH17_DIFFERENTIATED_CD4_TCELL_DN	0.226675	0.251167	0.255888	0.248157	0.250316	0.250203	0.255109	0.217837	0.258206	0.25772	0.24547	0.252452	0.244406	0.250179	0.220507	0.250866	0.254128	0.248048	0.261133	0.24481	0.25186
GSE17721_LPS_VS_CPG_2H_BMDC_DN	0.22664	0.226495	0.228875	0.223772	0.223556	0.223648	0.228608	0.22516	0.226361	0.223629	0.22092	0.228958	0.223657	0.231081	0.228597	0.224363	0.224753	0.220758	0.227619	0.226736	0.223745
GSE17974_IL4_AND_ANTI_IL12_VS_UNTREATED_0.5H_ACT_CD4_TCELL_UP	0.226619	0.238934	0.236815	0.24447	0.23866	0.234821	0.240957	0.218246	0.232727	0.23296	0.23433	0.241385	0.243046	0.244136	0.226152	0.227989	0.242012	0.2318	0.239841	0.243792	0.239797
GSE42021_TCONV_PLN_VS_CD24INT_TCONV_THYMUS_DN	0.226611	0.230391	0.229416	0.233552	0.232676	0.232782	0.230356	0.226332	0.230292	0.22476	0.224126	0.226922	0.238809	0.234459	0.23391	0.225241	0.227504	0.222252	0.228449	0.233033	0.234345
GSE40274_CTRL_VS_FOXP3_AND_XBP1_TRANSDUCED_ACTIVATED_CD4_TCELL_DN	0.226521	0.221726	0.221441	0.230981	0.220064	0.228745	0.224623	0.204632	0.213916	0.219926	0.221972	0.223075	0.232359	0.229322	0.227681	0.217012	0.219046	0.226913	0.217963	0.226753	0.22726
GSE27859_DC_VS_CD11C_INT_F480_INT_DC_UP	0.226506	0.217953	0.221832	0.221884	0.221819	0.217917	0.218625	0.214413	0.219067	0.217165	0.220703	0.21906	0.224939	0.223093	0.230072	0.217571	0.216535	0.220427	0.215222	0.222991	0.219403
GSE360_T_GONDII_VS_B_MALAYI_HIGH_DOSE_MAC_DN	0.226504	0.231314	0.235143	0.2412	0.231648	0.237157	0.243905	0.211669	0.219722	0.225033	0.230494	0.239143	0.245466	0.248352	0.233962	0.221383	0.228536	0.231139	0.232074	0.235367	0.240299
GSE17301_CTRL_VS_48H_ACD3_ACD28_IFNA2_STIM_CD8_TCELL_UP	0.226456	0.267496	0.265753	0.26446	0.259061	0.260825	0.27471	0.214826	0.265804	0.260724	0.254744	0.268715	0.259006	0.26617	0.231597	0.253083	0.260623	0.251832	0.271817	0.258394	0.26789
GSE37416_CTRL_VS_12H_F_TULARENSIS_LVS_NEUTROPHIL_DN	0.226413	0.259	0.263005	0.254005	0.265085	0.252305	0.26695	0.220015	0.258203	0.257089	0.248913	0.261649	0.259152	0.265211	0.232277	0.25053	0.258643	0.249968	0.264381	0.255394	0.264868
GSE5589_LPS_VS_LPS_AND_IL10_STIM_IL6_KO_MACROPHAGE_180MIN_UP	0.226412	0.200443	0.204338	0.213711	0.20317	0.21074	0.206196	0.21425	0.197526	0.203902	0.212912	0.201298	0.215694	0.209851	0.223739	0.201114	0.206502	0.213125	0.201953	0.211302	0.203345
GSE20715_0H_VS_48H_OZONE_TLR4_KO_LUNG_DN	0.22638	0.277705	0.279972	0.268544	0.275687	0.270693	0.290306	0.228994	0.284737	0.279443	0.26379	0.282142	0.26141	0.274454	0.224654	0.269093	0.280152	0.262091	0.290976	0.272015	0.283898
GSE3337_4H_VS_16H_IFNG_IN_CD8POS_DC_UP	0.226364	0.270595	0.269769	0.262129	0.265604	0.255554	0.272941	0.226807	0.267966	0.26379	0.254978	0.268699	0.261563	0.268987	0.221642	0.25991	0.271282	0.251754	0.277005	0.262291	0.270922
GSE15930_STIM_VS_STIM_AND_IL12_24H_CD8_T_CELL_UP	0.226356	0.230284	0.235781	0.236806	0.233659	0.238763	0.236573	0.221514	0.236648	0.239485	0.243558	0.235956	0.225237	0.229494	0.215869	0.235073	0.245933	0.232469	0.242767	0.232499	0.232096
GSE37532_TREG_VS_TCONV_PPARG_KO_CD4_TCELL_FROM_VISCERAL_ADIPOSE_TISSUE_DN	0.226339	0.192106	0.194889	0.195454	0.198197	0.204568	0.192532	0.232577	0.198341	0.209249	0.216986	0.192371	0.191688	0.186961	0.210752	0.208281	0.208801	0.2144	0.200752	0.195461	0.185573
GSE13484_3H_UNSTIM_VS_YF17D_VACCINE_STIM_PBMC_UP	0.226252	0.204858	0.203821	0.206073	0.202448	0.206209	0.212229	0.217648	0.208576	0.201121	0.204668	0.206583	0.21204	0.20982	0.234853	0.20393	0.199453	0.201241	0.19898	0.218732	0.204945
GSE24726_WT_VS_E2_22_KO_PDC_DAY4_POST_DELETION_DN	0.226234	0.286586	0.289898	0.282336	0.280054	0.279874	0.293175	0.223005	0.283193	0.283767	0.266963	0.288147	0.275998	0.286962	0.224309	0.27245	0.28168	0.272369	0.294778	0.275774	0.293752
GSE3720_VD1_VS_VD2_GAMMADELTA_TCELL_WITH_LPS_STIM_DN	0.226185	0.213126	0.217594	0.216186	0.216722	0.217328	0.221479	0.219888	0.214705	0.216507	0.219707	0.216382	0.218635	0.221013	0.216125	0.216772	0.219073	0.219364	0.215504	0.22329	0.216163
GSE19888_CTRL_VS_TCELL_MEMBRANES_ACT_MAST_CELL_PRETREAT_A3R_INH_DN	0.226036	0.310273	0.324986	0.339534	0.315828	0.33433	0.330782	0.216806	0.311886	0.335057	0.339072	0.32029	0.29843	0.307827	0.167425	0.313131	0.347639	0.337859	0.348498	0.300678	0.333604
GSE2770_TGFB_AND_IL4_ACT_VS_ACT_CD4_TCELL_6H_UP	0.225893	0.222916	0.219638	0.223201	0.221545	0.222897	0.217077	0.224474	0.224867	0.222614	0.223677	0.221617	0.219988	0.219782	0.21935	0.227466	0.219761	0.223785	0.21581	0.224015	0.221316
GSE1460_NAIVE_CD4_TCELL_CORD_BLOOD_VS_THYMIC_STROMAL_CELL_UP	0.225885	0.216459	0.213711	0.217961	0.219879	0.216482	0.208421	0.231953	0.210131	0.217424	0.221703	0.212312	0.222128	0.214719	0.217433	0.224572	0.214088	0.222773	0.207719	0.217126	0.215077
GSE7460_CD8_TCELL_VS_TREG_ACT_UP	0.225879	0.194534	0.191385	0.195736	0.198057	0.196608	0.188444	0.234431	0.183199	0.188754	0.207718	0.197752	0.204684	0.199147	0.221857	0.201419	0.195223	0.206772	0.186285	0.202135	0.186038
GSE35685_CD34POS_CD10NEG_CD62LPOS_VS_CD34POS_CD10POS_BONE_MARROW_UP	0.225761	0.226846	0.224151	0.229965	0.223363	0.228126	0.230733	0.205982	0.236861	0.226445	0.220024	0.228064	0.222515	0.228001	0.226136	0.220411	0.220073	0.223535	0.222417	0.23584	0.230363
GSE16385_IFNG_TNF_VS_IL4_STIM_MACROPHAGE_UP	0.225744	0.214633	0.219202	0.217017	0.213444	0.218251	0.222465	0.210562	0.219232	0.219147	0.218735	0.221163	0.214296	0.219896	0.2101	0.215606	0.221546	0.223277	0.220022	0.218379	0.21617
GSE17721_PAM3CSK4_VS_CPG_24H_BMDC_DN	0.225671	0.254119	0.2561	0.261826	0.254948	0.256068	0.260798	0.223988	0.257553	0.26465	0.254315	0.255399	0.248392	0.251293	0.2126	0.251444	0.262667	0.258164	0.263005	0.253479	0.260912
GSE36078_WT_VS_IL1R_KO_LUNG_DC_AFTER_AD5_INF_UP	0.22566	0.211589	0.215673	0.208624	0.214591	0.214648	0.218939	0.213566	0.2054	0.209238	0.225595	0.218087	0.218256	0.218919	0.216508	0.215458	0.215515	0.221836	0.212777	0.213172	0.212483
GSE26030_UNSTIM_VS_RESTIM_TH1_DAY15_POST_POLARIZATION_DN	0.22556	0.228728	0.226378	0.226684	0.226747	0.230343	0.227282	0.225072	0.220961	0.224027	0.225631	0.225956	0.234898	0.230763	0.22741	0.224653	0.22383	0.22965	0.220741	0.229402	0.230393
GSE2770_UNTREATED_VS_IL12_TREATED_ACT_CD4_TCELL_48H_UP	0.225492	0.216193	0.217562	0.217171	0.217604	0.214867	0.221551	0.226272	0.219899	0.219203	0.22279	0.215505	0.214782	0.219282	0.215387	0.220416	0.221029	0.221895	0.220103	0.220596	0.214157
GSE33162_UNTREATED_VS_4H_LPS_STIM_HDAC3_KO_MACROPHAGE_UP	0.225456	0.258428	0.252071	0.254773	0.24995	0.249518	0.260358	0.215566	0.260536	0.248573	0.246176	0.255897	0.24916	0.255196	0.222746	0.250308	0.254511	0.244354	0.258003	0.249663	0.257413
GSE37416_0H_VS_24H_F_TULARENSIS_LVS_NEUTROPHIL_DN	0.225415	0.24944	0.25859	0.243235	0.256131	0.248946	0.255953	0.224355	0.255363	0.255518	0.244457	0.255896	0.243956	0.250195	0.227915	0.244658	0.25407	0.246313	0.258292	0.250214	0.254735
GSE42021_CD24INT_VS_CD24LOW_TCONV_THYMUS_UP	0.225209	0.290653	0.302597	0.290099	0.288949	0.290435	0.299704	0.210154	0.295188	0.300203	0.283874	0.303288	0.272118	0.290459	0.194236	0.282895	0.304797	0.291359	0.308263	0.28186	0.299445
GSE2770_TGFB_AND_IL4_VS_IL12_TREATED_ACT_CD4_TCELL_2H_UP	0.225207	0.216195	0.215502	0.212148	0.216856	0.214778	0.216459	0.224923	0.214972	0.214487	0.216293	0.218658	0.21323	0.219339	0.230431	0.219743	0.211099	0.212558	0.210608	0.218347	0.21282
GSE20151_CTRL_VS_FUSOBACT_NUCLEATUM_NEUTROPHIL_DN	0.225037	0.219973	0.223854	0.221781	0.219372	0.226433	0.221436	0.221587	0.226507	0.232579	0.230672	0.219479	0.210677	0.217257	0.220767	0.226269	0.22557	0.223308	0.22876	0.219677	0.213465
GSE29618_BCELL_VS_PDC_DN	0.225031	0.246863	0.246303	0.241161	0.242872	0.240711	0.242704	0.215638	0.248033	0.248707	0.23875	0.24373	0.23536	0.242768	0.209371	0.242882	0.244421	0.24122	0.248462	0.241915	0.246402
GSE24142_EARLY_THYMIC_PROGENITOR_VS_DN3_THYMOCYTE_ADULT_DN	0.225	0.21888	0.219068	0.219513	0.219024	0.218663	0.225124	0.22056	0.222416	0.215963	0.21628	0.224823	0.216604	0.226317	0.224006	0.223139	0.220352	0.212445	0.221307	0.222771	0.221241
GSE17721_CPG_VS_GARDIQUIMOD_1H_BMDC_DN	0.224994	0.228734	0.228382	0.223748	0.226551	0.224015	0.22852	0.228043	0.230561	0.230118	0.226508	0.225075	0.224189	0.228242	0.225746	0.231856	0.226367	0.220459	0.229736	0.229554	0.224865
GSE14699_NAIVE_VS_DELETIONAL_TOLERANCE_CD8_TCELL_DN	0.22455	0.234799	0.239469	0.249529	0.242605	0.248241	0.239185	0.227385	0.229939	0.24496	0.25505	0.238906	0.238964	0.239024	0.206754	0.241752	0.248694	0.254675	0.239861	0.244093	0.239574
GSE22601_DOUBLE_NEGATIVE_VS_CD4_SINGLE_POSITIVE_THYMOCYTE_DN	0.224548	0.254337	0.256575	0.245087	0.256356	0.25102	0.259442	0.2305	0.25659	0.261598	0.251312	0.257233	0.240243	0.250088	0.210388	0.256059	0.263054	0.24998	0.262575	0.249179	0.255956
GSE12845_NAIVE_VS_PRE_GC_TONSIL_BCELL_DN	0.224533	0.247796	0.25126	0.245888	0.244421	0.244865	0.257962	0.217041	0.256162	0.253321	0.245731	0.252154	0.234096	0.248048	0.221007	0.246312	0.252566	0.238288	0.257603	0.248334	0.248309
GSE3982_DC_VS_BASOPHIL_DN	0.224525	0.191355	0.197641	0.193735	0.202078	0.203115	0.190138	0.238851	0.18997	0.202157	0.211434	0.196083	0.197227	0.195521	0.218218	0.2069	0.203067	0.209519	0.192769	0.200386	0.186992
GSE21360_PRIMARY_VS_QUATERNARY_MEMORY_CD8_TCELL_UP	0.224499	0.302774	0.310321	0.323449	0.303291	0.32334	0.317823	0.193766	0.314103	0.326649	0.314748	0.304545	0.290799	0.295167	0.185877	0.29781	0.3214	0.315558	0.325818	0.29615	0.323976
GSE2585_THYMIC_DC_VS_THYMIC_MACROPHAGE_DN	0.224442	0.212541	0.209458	0.219693	0.212324	0.211503	0.210708	0.21428	0.206215	0.203268	0.210932	0.21276	0.224401	0.220755	0.229798	0.209303	0.208424	0.214497	0.202852	0.217169	0.215814
GSE17721_CTRL_VS_CPG_6H_BMDC_UP	0.224422	0.21072	0.210273	0.210084	0.208931	0.208186	0.213557	0.216277	0.207364	0.203828	0.211503	0.212234	0.218665	0.215451	0.232488	0.20715	0.207944	0.204659	0.205571	0.215852	0.210575
GSE22601_IMMATURE_CD4_SINGLE_POSITIVE_VS_DOUBLE_POSITIVE_THYMOCYTE_DN	0.224341	0.221928	0.226808	0.222311	0.226427	0.227551	0.224293	0.226455	0.223603	0.227615	0.230917	0.225534	0.22151	0.222179	0.206204	0.225731	0.230999	0.230297	0.226037	0.228384	0.222154
GSE43863_LY6C_INT_CXCR5POS_VS_LY6C_LOW_CXCR5NEG_EFFECTOR_CD4_TCELL_UP	0.224323	0.205485	0.205166	0.203293	0.209458	0.207084	0.206302	0.230698	0.197039	0.204319	0.209653	0.208902	0.210396	0.210375	0.218532	0.207805	0.208144	0.215126	0.205187	0.20918	0.201717
GSE2706_2H_VS_8H_R848_AND_LPS_STIM_DC_UP	0.224114	0.192419	0.187632	0.19462	0.188653	0.196068	0.190175	0.201848	0.191561	0.180191	0.202446	0.188484	0.198802	0.198748	0.229039	0.193055	0.183359	0.188872	0.182041	0.198662	0.189005
GSE41867_NAIVE_VS_DAY30_LCMV_CLONE13_EXHAUSTED_CD8_TCELL_DN	0.22407	0.198918	0.202981	0.201277	0.201754	0.206135	0.200765	0.217202	0.201863	0.205181	0.208867	0.201928	0.202965	0.202489	0.21738	0.207066	0.203961	0.206219	0.201978	0.205089	0.19807
GSE6259_DEC205_POS_DC_VS_BCELL_DN	0.22407	0.284521	0.289761	0.299217	0.283768	0.297613	0.294642	0.213319	0.290083	0.307036	0.300083	0.285869	0.267249	0.27554	0.158878	0.287359	0.312601	0.299642	0.309905	0.275183	0.293672
GSE17721_CTRL_VS_LPS_12H_BMDC_UP	0.223897	0.219528	0.21985	0.22063	0.219128	0.21981	0.216467	0.214444	0.21883	0.218992	0.220643	0.21759	0.22135	0.221416	0.232913	0.218876	0.215848	0.21548	0.215281	0.218811	0.218613
GSE23321_CD8_STEM_CELL_MEMORY_VS_CENTRAL_MEMORY_CD8_TCELL_DN	0.22387	0.198559	0.1989	0.205783	0.200958	0.202933	0.192453	0.229592	0.19155	0.196537	0.210106	0.19561	0.211181	0.200773	0.224076	0.204379	0.197463	0.211512	0.192401	0.204347	0.195152
GSE17721_LPS_VS_PAM3CSK4_24H_BMDC_UP	0.223822	0.225571	0.225481	0.223817	0.227631	0.225423	0.229764	0.221368	0.227933	0.225552	0.225157	0.229266	0.223164	0.226805	0.216314	0.225573	0.229465	0.223309	0.232716	0.223049	0.225139
GSE21546_SAP1A_KO_VS_SAP1A_KO_AND_ELK1_KO_ANTI_CD3_STIM_DP_THYMOCYTES_DN	0.223764	0.238301	0.234915	0.234343	0.235179	0.236316	0.24001	0.205027	0.236945	0.235036	0.23345	0.23556	0.235017	0.238393	0.219948	0.231958	0.232706	0.235748	0.236278	0.231566	0.242536
GSE32901_TH1_VS_TH17_ENRICHED_CD4_TCELL_UP	0.223622	0.18314	0.187881	0.18454	0.191091	0.191447	0.183678	0.235	0.186436	0.195103	0.198793	0.189433	0.185616	0.187245	0.215243	0.198868	0.189452	0.200693	0.182487	0.198352	0.177483
GSE19401_UNSTIM_VS_RETINOIC_ACID_STIM_FOLLICULAR_DC_DN	0.223509	0.268348	0.27517	0.256614	0.272907	0.261053	0.282633	0.236503	0.268446	0.267208	0.258335	0.278779	0.259666	0.269335	0.216245	0.260882	0.276358	0.263532	0.284743	0.25834	0.273945
GSE16385_ROSIGLITAZONE_IL4_VS_IFNG_TNF_STIM_MACROPHAGE_UP	0.223425	0.201872	0.203582	0.20301	0.211788	0.209749	0.202138	0.224778	0.203298	0.213215	0.212812	0.205793	0.206047	0.204884	0.21234	0.21553	0.208956	0.214906	0.202812	0.207999	0.202042
GSE10240_CTRL_VS_IL17_STIM_PRIMARY_BRONCHIAL_EPITHELIAL_CELLS_DN	0.223405	0.206355	0.201499	0.210862	0.202454	0.201696	0.200394	0.214415	0.19761	0.189732	0.19747	0.205672	0.217576	0.214273	0.229739	0.201538	0.193912	0.20564	0.192263	0.208767	0.205423
GSE37301_HEMATOPOIETIC_STEM_CELL_VS_MULTIPOTENT_PROGENITOR_DN	0.223342	0.23584	0.235484	0.23792	0.230587	0.23464	0.236562	0.215479	0.242068	0.236187	0.228824	0.237224	0.228798	0.236235	0.222714	0.234875	0.233803	0.23255	0.2361	0.235925	0.23731
GSE15624_3H_VS_6H_HALOFUGINONE_TREATED_CD4_TCELL_UP	0.223313	0.209774	0.21082	0.212972	0.207365	0.21592	0.206999	0.219454	0.206147	0.206479	0.209796	0.212703	0.215141	0.214269	0.21349	0.211644	0.205942	0.215348	0.201814	0.215221	0.210952
GSE7548_NAIVE_VS_DAY7_PCC_IMMUNIZATION_CD4_TCELL_DN	0.223269	0.320111	0.332432	0.347222	0.323408	0.338295	0.339342	0.21903	0.325373	0.348955	0.356365	0.326663	0.29568	0.305559	0.133163	0.319915	0.366417	0.350015	0.360376	0.31035	0.332638
GSE11057_CD4_CENT_MEM_VS_PBMC_UP	0.223248	0.185618	0.179185	0.18868	0.185734	0.183396	0.17451	0.231174	0.171468	0.172478	0.189506	0.181974	0.200417	0.191225	0.229849	0.187085	0.172998	0.195093	0.160321	0.199426	0.180923
GSE33425_CD161_HIGH_VS_INT_CD8_TCELL_DN	0.223244	0.23	0.228443	0.224695	0.231254	0.226118	0.228583	0.226312	0.227198	0.226502	0.228885	0.230868	0.228102	0.228261	0.225021	0.228374	0.230776	0.224324	0.230609	0.229317	0.225726
GSE3982_NEUTROPHIL_VS_TH1_UP	0.223222	0.204045	0.208152	0.207667	0.207803	0.21488	0.20865	0.214503	0.204611	0.213685	0.208507	0.207549	0.210735	0.210042	0.217277	0.208097	0.207354	0.215177	0.204083	0.210856	0.206869
GSE3982_CTRL_VS_LPS_4H_MAC_DN	0.223116	0.284748	0.297322	0.30051	0.291605	0.293914	0.304658	0.218042	0.298099	0.310909	0.29707	0.294477	0.265286	0.278112	0.174156	0.286863	0.316891	0.298964	0.32086	0.276538	0.301284
GSE37416_0H_VS_3H_F_TULARENSIS_LVS_NEUTROPHIL_DN	0.223087	0.258748	0.262729	0.249507	0.26113	0.252967	0.263178	0.232165	0.262061	0.264296	0.248261	0.261814	0.246603	0.254669	0.219182	0.252578	0.262807	0.255559	0.265617	0.253141	0.261175
GSE37301_RAG2_KO_VS_RAG2_AND_ETS1_KO_NK_CELL_UP	0.22303	0.232928	0.234795	0.229084	0.233326	0.232419	0.23289	0.222614	0.233212	0.236768	0.234395	0.231028	0.229885	0.231632	0.220907	0.230697	0.234873	0.2323	0.235979	0.233518	0.232609
GSE17186_NAIVE_VS_CD21LOW_TRANSITIONAL_BCELL_UP	0.222908	0.246984	0.245372	0.241765	0.246966	0.235491	0.245665	0.222174	0.242064	0.235916	0.23704	0.248731	0.24812	0.246572	0.222069	0.242348	0.244369	0.237228	0.247489	0.241008	0.246494
GSE14908_RESTING_VS_HDM_STIM_CD4_TCELL_NONATOPIC_PATIENT_UP	0.222833	0.217815	0.219143	0.216523	0.220231	0.216214	0.215651	0.228723	0.217218	0.21953	0.219772	0.216895	0.219466	0.219289	0.21818	0.223084	0.221654	0.221466	0.217705	0.218493	0.214396
GSE2770_IL12_AND_TGFB_ACT_VS_ACT_CD4_TCELL_6H_DN	0.222762	0.265365	0.271851	0.258462	0.269154	0.263364	0.275501	0.230675	0.263167	0.266589	0.26036	0.27061	0.260338	0.263238	0.203214	0.257406	0.280209	0.260854	0.277487	0.261407	0.273975
GSE17721_0.5H_VS_8H_LPS_BMDC_DN	0.22272	0.232595	0.235012	0.234193	0.235679	0.235577	0.236082	0.221361	0.235722	0.242108	0.238465	0.235854	0.225903	0.233245	0.196369	0.236761	0.244847	0.242645	0.241684	0.231353	0.231213
GSE42021_TREG_PLN_VS_CD24HI_TREG_THYMUS_UP	0.222717	0.266484	0.271424	0.263731	0.269465	0.265417	0.276447	0.218453	0.273051	0.272351	0.260414	0.270042	0.255669	0.267033	0.224155	0.261224	0.272156	0.264374	0.27703	0.259911	0.270331
GSE17721_POLYIC_VS_GARDIQUIMOD_0.5H_BMDC_DN	0.222704	0.224651	0.226868	0.224367	0.22186	0.227834	0.22214	0.217426	0.227068	0.227906	0.226012	0.223001	0.223126	0.218875	0.21252	0.221465	0.227876	0.226048	0.223265	0.225814	0.223402
GSE2770_UNTREATED_VS_TGFB_AND_IL4_TREATED_ACT_CD4_TCELL_4H_UP	0.222606	0.218898	0.219039	0.22406	0.21663	0.222425	0.212831	0.209721	0.221839	0.220874	0.221059	0.21571	0.219227	0.218998	0.217707	0.223386	0.215704	0.225201	0.216269	0.215443	0.216827
GSE1432_1H_VS_6H_IFNG_MICROGLIA_DN	0.222515	0.295499	0.307729	0.304461	0.290662	0.302828	0.30541	0.219378	0.30052	0.316104	0.31316	0.305585	0.263527	0.286389	0.156276	0.298787	0.328199	0.312382	0.32769	0.283022	0.301036
GSE6259_FLT3L_INDUCED_33D1_POS_DC_VS_BCELL_DN	0.222426	0.211527	0.213668	0.210801	0.216646	0.216722	0.210189	0.220204	0.210713	0.218891	0.218929	0.212113	0.212765	0.212971	0.217351	0.214914	0.21466	0.222346	0.209066	0.215145	0.210914
GSE29618_BCELL_VS_MONOCYTE_DAY7_FLU_VACCINE_UP	0.222379	0.190272	0.184961	0.186506	0.196815	0.190084	0.178961	0.258187	0.176897	0.190114	0.199291	0.187637	0.197771	0.189173	0.215871	0.202698	0.196762	0.200667	0.181364	0.197715	0.179837
GSE32034_UNTREATED_VS_ROSIGLIZATONE_TREATED_LY6C_LOW_MONOCYTE_DN	0.222328	0.210227	0.206181	0.21697	0.205635	0.215125	0.217765	0.212252	0.210505	0.203995	0.210198	0.215243	0.216002	0.212552	0.213103	0.206595	0.209194	0.21305	0.207733	0.218624	0.214187
GSE40274_CTRL_VS_FOXP3_AND_PBX1_TRANSDUCED_ACTIVATED_CD4_TCELL_DN	0.222288	0.238188	0.242281	0.23692	0.237826	0.23531	0.24026	0.218616	0.23901	0.237074	0.23045	0.23879	0.237707	0.240078	0.232205	0.234089	0.238094	0.228921	0.241297	0.23562	0.238353
GSE21063_CTRL_VS_ANTI_IGM_STIM_BCELL_NFATC1_KO_16H_UP	0.222139	0.232701	0.230364	0.236379	0.226768	0.235331	0.230608	0.215828	0.226361	0.230406	0.233258	0.227702	0.233969	0.231126	0.216706	0.227916	0.23184	0.235391	0.229718	0.231443	0.234641
GSE13484_UNSTIM_VS_3H_YF17D_VACCINE_STIM_PBMC_UP	0.222062	0.194044	0.19211	0.19092	0.195838	0.194802	0.186593	0.228485	0.189136	0.188522	0.197693	0.191305	0.203032	0.195598	0.232424	0.200254	0.184287	0.199377	0.179031	0.199065	0.190312
GSE43863_TFH_VS_LY6C_INT_CXCR5POS_EFFECTOR_CD4_TCELL_UP	0.222056	0.246271	0.245125	0.242298	0.2432	0.240034	0.249054	0.217642	0.24637	0.242505	0.236185	0.245714	0.24107	0.24691	0.218641	0.238862	0.247481	0.236429	0.247023	0.245132	0.248926
GSE360_L_MAJOR_VS_B_MALAYI_LOW_DOSE_MAC_DN	0.222012	0.218262	0.214299	0.215032	0.215795	0.21515	0.214016	0.223745	0.213971	0.213309	0.218034	0.211388	0.220285	0.216901	0.221806	0.215214	0.215282	0.212749	0.2135	0.221789	0.214378
GSE17721_CTRL_VS_LPS_8H_BMDC_UP	0.221982	0.213597	0.209864	0.209125	0.209942	0.206206	0.209768	0.217762	0.209943	0.204076	0.207829	0.208707	0.215761	0.21635	0.237755	0.211311	0.20282	0.205319	0.203786	0.211328	0.208504
GSE17721_CTRL_VS_CPG_4H_BMDC_UP	0.221861	0.224602	0.219195	0.221741	0.219393	0.215475	0.220579	0.218693	0.223176	0.217654	0.220876	0.219713	0.220224	0.22322	0.221679	0.222312	0.218079	0.214201	0.220427	0.224015	0.220019
GSE7568_IL4_VS_IL4_AND_TGFB_TREATED_MACROPHAGE_24H_UP	0.221816	0.199821	0.20625	0.202832	0.205399	0.205612	0.202308	0.218786	0.206293	0.218808	0.214032	0.204305	0.195609	0.200518	0.202895	0.214211	0.210891	0.212336	0.205363	0.206892	0.196764
GSE22886_NAIVE_BCELL_VS_BM_PLASMA_CELL_UP	0.221749	0.19706	0.197599	0.192747	0.19942	0.200949	0.195257	0.22675	0.195035	0.20149	0.206175	0.198399	0.198004	0.1987	0.219647	0.203306	0.202027	0.203781	0.194222	0.202066	0.190407
GSE33424_CD161_HIGH_VS_NEG_CD8_TCELL_UP	0.221735	0.228408	0.23117	0.225284	0.229573	0.231654	0.232703	0.220154	0.232882	0.237183	0.232201	0.229899	0.223255	0.226168	0.210495	0.234112	0.235826	0.232522	0.235841	0.225688	0.229619
GSE1460_CD4_THYMOCYTE_VS_NAIVE_CD4_TCELL_CORD_BLOOD_DN	0.2217	0.201683	0.19458	0.20297	0.19724	0.200618	0.194672	0.214186	0.197918	0.19239	0.200349	0.195738	0.208615	0.202795	0.22184	0.202497	0.191636	0.203292	0.188091	0.205375	0.197957
GSE17721_12H_VS_24H_LPS_BMDC_UP	0.221512	0.243709	0.247847	0.24758	0.241035	0.248928	0.249185	0.20723	0.248409	0.253224	0.246007	0.246566	0.236167	0.239715	0.197894	0.239713	0.248138	0.248932	0.25206	0.243556	0.249413
GSE42021_CD24HI_VS_CD24INT_TCONV_THYMUS_DN	0.221482	0.291238	0.29848	0.29514	0.28708	0.287653	0.293192	0.20279	0.290565	0.294689	0.290266	0.296465	0.270485	0.285337	0.179933	0.278142	0.306422	0.296889	0.309336	0.273534	0.297229
GSE46606_DAY1_VS_DAY3_CD40L_IL2_IL5_STIMULATED_IRF4HIGH_BCELL_UP	0.221387	0.215925	0.210198	0.210327	0.21581	0.207594	0.211865	0.227598	0.211926	0.208666	0.21611	0.210518	0.215844	0.215857	0.223421	0.216816	0.213087	0.208011	0.212901	0.216492	0.209407
GSE339_EX_VIVO_VS_IN_CULTURE_CD8POS_DC_UP	0.221377	0.204673	0.205842	0.206954	0.201129	0.208136	0.204033	0.215266	0.204763	0.202909	0.207653	0.205819	0.206377	0.20802	0.227214	0.207929	0.199631	0.20191	0.198801	0.211096	0.203291
GSE26669_CTRL_VS_COSTIM_BLOCK_MLR_CD8_TCELL_DN	0.221323	0.198654	0.197945	0.199584	0.197361	0.201698	0.192397	0.224116	0.192527	0.193725	0.202154	0.194109	0.206919	0.202363	0.230428	0.198369	0.187492	0.202771	0.185595	0.208813	0.195974
GSE33425_CD161_HIGH_VS_INT_CD8_TCELL_UP	0.221218	0.218412	0.223881	0.217633	0.21776	0.224105	0.221984	0.220193	0.223105	0.228593	0.226889	0.219163	0.214251	0.214117	0.213083	0.221268	0.225227	0.224943	0.223705	0.219076	0.218394
GSE31082_DN_VS_DP_THYMOCYTE_DN	0.221168	0.190209	0.191063	0.187283	0.19377	0.193422	0.182894	0.226666	0.187452	0.194931	0.198511	0.187627	0.195673	0.191155	0.217159	0.197809	0.191654	0.200675	0.184678	0.194671	0.182424
GSE39820_CTRL_VS_TGFBETA1_IL6_CD4_TCELL_DN	0.220978	0.223787	0.225432	0.225688	0.224182	0.226	0.228623	0.20475	0.226402	0.228585	0.226538	0.228146	0.220484	0.224347	0.220675	0.220182	0.228118	0.227129	0.227477	0.221199	0.223278
GSE37416_0H_VS_48H_F_TULARENSIS_LVS_NEUTROPHIL_UP	0.220807	0.178143	0.182267	0.187765	0.1828	0.192295	0.184703	0.208545	0.18065	0.188043	0.200219	0.183293	0.185071	0.185632	0.202026	0.190442	0.192089	0.196882	0.182371	0.189558	0.1769
GSE13484_12H_VS_3H_YF17D_VACCINE_STIM_PBMC_DN	0.220645	0.229096	0.229843	0.226077	0.226649	0.231318	0.226904	0.225376	0.227948	0.231101	0.234905	0.227662	0.223232	0.221839	0.205914	0.232639	0.23291	0.232051	0.230468	0.228616	0.229082
GSE41867_NAIVE_VS_DAY6_LCMV_EFFECTOR_CD8_TCELL_UP	0.220509	0.226343	0.230313	0.234683	0.227002	0.235602	0.239665	0.211782	0.229073	0.234008	0.23606	0.229844	0.22839	0.228902	0.202795	0.224846	0.24275	0.233069	0.24243	0.226621	0.232904
GSE21360_SECONDARY_VS_QUATERNARY_MEMORY_CD8_TCELL_DN	0.220487	0.220794	0.223491	0.22445	0.224361	0.226363	0.236867	0.20689	0.21857	0.221505	0.217933	0.233075	0.22734	0.233583	0.217832	0.217042	0.227646	0.221405	0.228378	0.222813	0.225182
GSE17721_LPS_VS_PAM3CSK4_4H_BMDC_DN	0.220391	0.215183	0.215401	0.21629	0.212103	0.21384	0.215176	0.218526	0.22197	0.211769	0.211711	0.21338	0.215995	0.213907	0.222726	0.21526	0.212927	0.213118	0.214498	0.218326	0.211153
GSE11961_FOLLICULAR_BCELL_VS_MEMORY_BCELL_DAY7_UP	0.220365	0.260232	0.262236	0.275517	0.260174	0.270836	0.264971	0.211399	0.257463	0.269043	0.275033	0.260722	0.25738	0.257527	0.187669	0.262876	0.2767	0.273604	0.271589	0.253995	0.269095
GSE37416_CTRL_VS_24H_F_TULARENSIS_LVS_NEUTROPHIL_UP	0.220316	0.22143	0.221085	0.232715	0.221001	0.23316	0.225018	0.220781	0.227263	0.233539	0.243569	0.219144	0.215607	0.214054	0.194594	0.230668	0.236971	0.23304	0.234467	0.226852	0.219596
GSE32034_LY6C_HIGH_VS_LOW_MONOCYTE_DN	0.220305	0.245057	0.248265	0.252963	0.251867	0.247645	0.253367	0.218658	0.24788	0.253302	0.247865	0.248108	0.246002	0.246768	0.200275	0.2477	0.258084	0.246006	0.254094	0.248699	0.254286
GSE23308_WT_VS_MINERALCORTICOID_REC_KO_MACROPHAGE_CORTICOSTERONE_TREATED_DN	0.220096	0.23849	0.242126	0.238337	0.240835	0.238115	0.248686	0.215269	0.238306	0.240355	0.238401	0.244421	0.236989	0.24204	0.224325	0.235679	0.24228	0.237213	0.245662	0.23528	0.2413
GSE7831_UNSTIM_VS_CPG_STIM_PDC_4H_DN	0.219947	0.229534	0.232159	0.237396	0.227004	0.231011	0.234846	0.208227	0.229761	0.22886	0.229491	0.229338	0.231858	0.23418	0.213366	0.225969	0.233213	0.229924	0.23215	0.231009	0.234369
GSE360_L_MAJOR_VS_B_MALAYI_HIGH_DOSE_MAC_DN	0.219946	0.208817	0.207033	0.212859	0.202347	0.206831	0.210234	0.212696	0.200957	0.197257	0.20945	0.203208	0.22034	0.216484	0.232277	0.20089	0.199443	0.205919	0.197924	0.217929	0.207814
GSE3982_DC_VS_EFF_MEMORY_CD4_TCELL_DN	0.219938	0.166276	0.166578	0.174668	0.175459	0.176519	0.159547	0.236593	0.154918	0.164015	0.188544	0.167367	0.189411	0.175326	0.21938	0.181918	0.169006	0.185742	0.155607	0.181103	0.163084
GSE23568_CTRL_TRANSDUCED_VS_WT_CD8_TCELL_UP	0.219881	0.229577	0.236997	0.233618	0.229396	0.237176	0.238878	0.21199	0.232989	0.238548	0.233173	0.232299	0.229708	0.230754	0.211182	0.228145	0.235119	0.233745	0.239727	0.230627	0.235887
GSE15767_MED_VS_SCS_MAC_LN_UP	0.219836	0.222852	0.233763	0.240758	0.216302	0.24468	0.243444	0.182213	0.229711	0.234238	0.234657	0.239147	0.217474	0.230068	0.204441	0.211788	0.228804	0.240928	0.237778	0.228466	0.236685
GSE40273_EOS_KO_VS_WT_TREG_UP	0.219779	0.241014	0.243233	0.235726	0.238818	0.235951	0.248506	0.209839	0.250404	0.245299	0.234604	0.245908	0.226045	0.23809	0.216918	0.238195	0.244347	0.23536	0.250695	0.235874	0.241946
GSE7831_CPG_VS_INFLUENZA_STIM_PDC_1H_DN	0.219692	0.23513	0.244141	0.250551	0.234653	0.251065	0.252689	0.200578	0.241837	0.237852	0.24113	0.247474	0.23842	0.247742	0.209878	0.234051	0.243898	0.242636	0.246773	0.240337	0.249361
GSE17721_POLYIC_VS_PAM3CSK4_12H_BMDC_UP	0.219644	0.213767	0.216443	0.217131	0.213639	0.217505	0.216859	0.210438	0.21459	0.2124	0.218334	0.215743	0.214946	0.219242	0.215236	0.212975	0.215638	0.215829	0.215169	0.219204	0.21554
GSE360_DC_VS_MAC_B_MALAYI_LOW_DOSE_DN	0.219564	0.24576	0.24537	0.242655	0.243042	0.239247	0.250698	0.209814	0.254539	0.244548	0.230823	0.243492	0.239241	0.241765	0.215386	0.238519	0.241708	0.231543	0.253422	0.241824	0.253122
GSE17721_CTRL_VS_GARDIQUIMOD_0.5H_BMDC_UP	0.219404	0.219057	0.225061	0.218568	0.219137	0.226782	0.221773	0.220178	0.230478	0.232051	0.22621	0.220467	0.211026	0.2149	0.20436	0.228792	0.228434	0.222971	0.227634	0.220778	0.218333
GSE36888_STAT5_AB_KNOCKIN_VS_WT_TCELL_IL2_TREATED_17H_UP	0.219372	0.218155	0.21256	0.218246	0.215071	0.218357	0.221247	0.220034	0.215489	0.216613	0.228242	0.21448	0.214894	0.218137	0.201169	0.220853	0.225714	0.220243	0.221388	0.221235	0.215605
GSE17721_POLYIC_VS_CPG_6H_BMDC_DN	0.219351	0.223553	0.228923	0.223669	0.225743	0.224169	0.233848	0.215381	0.228842	0.228081	0.223464	0.229359	0.223119	0.226982	0.218799	0.225722	0.228308	0.225892	0.233462	0.223073	0.228208
GSE27786_NEUTROPHIL_VS_MONO_MAC_UP	0.219342	0.22109	0.222983	0.22944	0.225255	0.228044	0.229418	0.213036	0.220194	0.224478	0.223597	0.226148	0.227376	0.227239	0.215474	0.220326	0.227161	0.227822	0.225558	0.226739	0.225777
GSE6269_HEALTHY_VS_STAPH_PNEUMO_INF_PBMC_UP	0.219297	0.19512	0.188465	0.19258	0.197864	0.196257	0.186288	0.236928	0.178097	0.187462	0.201582	0.190028	0.20836	0.195697	0.221443	0.19903	0.19349	0.202123	0.180718	0.198559	0.189873
GSE12392_CD8A_POS_VS_NEG_SPLEEN_IFNB_KO_DC_DN	0.219278	0.21863	0.221678	0.221674	0.219673	0.222033	0.220976	0.218477	0.219031	0.215072	0.216768	0.221459	0.220791	0.221511	0.231743	0.219894	0.213944	0.211528	0.218253	0.21707	0.220712
GSE9960_GRAM_NEG_VS_GRAM_POS_SEPSIS_PBMC_UP	0.219277	0.294856	0.302899	0.294809	0.300078	0.290382	0.309636	0.212695	0.297106	0.30702	0.283933	0.304857	0.27791	0.294369	0.190452	0.288213	0.314053	0.291608	0.325174	0.276163	0.306753
GSE15733_BM_VS_SPLEEN_MEMORY_CD4_TCELL_DN	0.219245	0.20609	0.20655	0.207655	0.204825	0.205716	0.205888	0.220001	0.209477	0.203434	0.207348	0.205242	0.209534	0.209701	0.21621	0.2103	0.208628	0.205609	0.203899	0.21274	0.20257
GSE45365_HEALTHY_VS_MCMV_INFECTION_CD8A_DC_IFNAR_KO_DN	0.219229	0.283887	0.290587	0.288439	0.283857	0.286088	0.294695	0.212202	0.291702	0.299392	0.281512	0.292339	0.265957	0.278918	0.193543	0.275454	0.299012	0.289015	0.308131	0.268071	0.29321
GSE1925_CTRL_VS_IFNG_PRIMED_MACROPHAGE_3H_IFNG_STIM_UP	0.219184	0.213598	0.214795	0.211413	0.215919	0.21933	0.212613	0.229766	0.215972	0.225357	0.223429	0.212708	0.20763	0.208181	0.212511	0.219495	0.22357	0.220642	0.218044	0.215928	0.209146
GSE13547_WT_VS_ZFX_KO_BCELL_ANTI_IGM_STIM_2H_DN	0.219119	0.199537	0.197855	0.202727	0.203286	0.197018	0.199281	0.225595	0.195064	0.191471	0.207052	0.198525	0.210564	0.204282	0.222619	0.203212	0.201592	0.19633	0.194235	0.210647	0.197525
GSE17721_PAM3CSK4_VS_CPG_6H_BMDC_UP	0.219069	0.223125	0.216853	0.219162	0.217594	0.219264	0.224114	0.219275	0.226417	0.216342	0.216276	0.217589	0.220536	0.221918	0.224078	0.219033	0.216559	0.215072	0.21878	0.224395	0.22054
GSE29164_CD8_TCELL_VS_CD8_TCELL_AND_IL12_TREATED_MELANOMA_DAY3_DN	0.218868	0.207566	0.204268	0.208073	0.210338	0.204672	0.20536	0.223948	0.205582	0.201845	0.203047	0.208072	0.212943	0.211586	0.224803	0.206896	0.20434	0.204796	0.198691	0.214346	0.207675
GSE41176_WT_VS_TAK1_KO_UNSTIM_BCELL_UP	0.218829	0.250223	0.254951	0.246128	0.253939	0.246917	0.259903	0.219358	0.254952	0.254933	0.246468	0.254689	0.242546	0.252288	0.207017	0.247648	0.257333	0.247314	0.262131	0.251336	0.254804
GSE13547_WT_VS_ZFX_KO_BCELL_DN	0.218774	0.24964	0.254939	0.250138	0.248034	0.25186	0.252045	0.207211	0.255295	0.253846	0.250614	0.251137	0.238456	0.245808	0.206741	0.246927	0.252432	0.244566	0.261107	0.243047	0.249567
GSE22886_NAIVE_CD8_TCELL_VS_NKCELL_DN	0.218723	0.216934	0.221094	0.207	0.225617	0.218345	0.222035	0.23629	0.214146	0.226636	0.220303	0.220118	0.218268	0.216513	0.209237	0.220991	0.224893	0.224816	0.221086	0.223675	0.217881
GSE18893_CTRL_VS_TNF_TREATED_TCONV_2H_UP	0.218673	0.236472	0.239577	0.236526	0.236268	0.234573	0.240826	0.208105	0.246794	0.240778	0.231971	0.240685	0.226348	0.234968	0.20966	0.235856	0.241099	0.229277	0.246445	0.236208	0.23972
GSE1925_3H_VS_24H_IFNG_STIM_IFNG_PRIMED_MACROPHAGE_DN	0.218663	0.206134	0.20897	0.209075	0.208952	0.207149	0.208107	0.21231	0.206623	0.201486	0.206821	0.208324	0.214824	0.210839	0.224267	0.205462	0.208076	0.204186	0.207455	0.209042	0.208115
GSE23568_ID3_KO_VS_WT_CD8_TCELL_DN	0.218637	0.224065	0.227536	0.224967	0.221608	0.228939	0.229679	0.214658	0.222492	0.226698	0.228	0.225136	0.224625	0.225946	0.211492	0.223886	0.226999	0.227901	0.225649	0.223829	0.227139
GSE42724_MEMORY_BCELL_VS_PLASMABLAST_UP	0.218492	0.247002	0.254031	0.253387	0.252356	0.255362	0.256892	0.217189	0.24547	0.263828	0.263931	0.252016	0.239032	0.245684	0.185417	0.250413	0.268978	0.262135	0.266941	0.243964	0.251983
GSE17301_CTRL_VS_48H_IFNA2_STIM_CD8_TCELL_DN	0.218485	0.178544	0.172277	0.188389	0.17596	0.181048	0.161271	0.216582	0.162427	0.161392	0.183645	0.172391	0.199528	0.184826	0.234987	0.17675	0.166325	0.18954	0.15154	0.184005	0.173752
GSE40274_CTRL_VS_LEF1_TRANSDUCED_ACTIVATED_CD4_TCELL_UP	0.218429	0.195526	0.198878	0.197826	0.193226	0.20215	0.197009	0.203444	0.196885	0.193505	0.202555	0.197156	0.200865	0.201425	0.21721	0.196559	0.194679	0.20223	0.191279	0.198494	0.198547
GSE17721_LPS_VS_PAM3CSK4_8H_BMDC_UP	0.218422	0.232844	0.234834	0.239255	0.23641	0.237612	0.23697	0.212257	0.238028	0.24056	0.239577	0.232957	0.230151	0.230522	0.20216	0.232199	0.24573	0.239756	0.243264	0.22712	0.236162
GSE33425_CD161_HIGH_VS_NEG_CD8_TCELL_UP	0.218401	0.218001	0.21582	0.214352	0.214721	0.212505	0.213014	0.215677	0.213488	0.20998	0.213854	0.215209	0.218406	0.220471	0.219773	0.214564	0.215624	0.215072	0.208441	0.217279	0.215885
GSE6674_ANTI_IGM_VS_CPG_STIM_BCELL_UP	0.218376	0.168213	0.16818	0.17422	0.177628	0.175795	0.168664	0.211797	0.167177	0.169233	0.183733	0.171758	0.182853	0.178929	0.216737	0.177362	0.172221	0.178422	0.164191	0.185929	0.164674
GSE24574_BCL6_HIGH_TFH_VS_NAIVE_CD4_TCELL_UP	0.218329	0.181882	0.177879	0.184369	0.181933	0.180475	0.17016	0.210687	0.165294	0.168467	0.18284	0.174143	0.204506	0.189829	0.222885	0.179773	0.173561	0.188136	0.163083	0.185315	0.179709
GSE7831_CPG_VS_INFLUENZA_STIM_PDC_1H_UP	0.218324	0.205588	0.203472	0.202167	0.204795	0.202799	0.204156	0.223083	0.20745	0.20525	0.209767	0.204685	0.202443	0.205358	0.214263	0.210395	0.208454	0.207706	0.203223	0.208559	0.19761
GSE29618_PRE_VS_DAY7_FLU_VACCINE_PDC_DN	0.218303	0.20717	0.211653	0.206947	0.209342	0.210367	0.211773	0.221095	0.217692	0.22346	0.218022	0.209555	0.197885	0.20227	0.208279	0.218316	0.217088	0.212342	0.215255	0.211052	0.202707
GSE17721_PAM3CSK4_VS_GADIQUIMOD_1H_BMDC_DN	0.218299	0.222171	0.223566	0.219427	0.219874	0.221979	0.22829	0.211658	0.227898	0.226417	0.226426	0.222401	0.214558	0.220986	0.210641	0.223058	0.225589	0.219896	0.230047	0.221554	0.218541
GSE45365_WT_VS_IFNAR_KO_CD8A_DC_DN	0.21828	0.28849	0.299554	0.293146	0.29517	0.291257	0.308166	0.209505	0.294849	0.309214	0.284415	0.30269	0.270148	0.287629	0.179286	0.28023	0.310941	0.293406	0.322752	0.277527	0.302011
GSE28726_ACT_CD4_TCELL_VS_ACT_NKTCELL_UP	0.218246	0.260903	0.263031	0.252348	0.262891	0.25723	0.267792	0.234099	0.264614	0.260612	0.255366	0.260432	0.25205	0.256852	0.213495	0.255406	0.26938	0.250283	0.272384	0.258471	0.262764
GSE14415_INDUCED_TREG_VS_FOXP3_KO_INDUCED_TREG_DN	0.218168	0.213407	0.219759	0.22051	0.217733	0.219829	0.222998	0.216225	0.213979	0.22167	0.227459	0.221417	0.210829	0.220208	0.20905	0.219315	0.229369	0.224733	0.227669	0.215137	0.21042
GSE9037_WT_VS_IRAK4_KO_LPS_4H_STIM_BMDM_DN	0.218097	0.215689	0.214311	0.215045	0.215304	0.217654	0.218848	0.20081	0.218745	0.22013	0.216388	0.213293	0.21529	0.216577	0.208435	0.214349	0.216131	0.21619	0.217907	0.218561	0.219611
GSE5542_UNTREATED_VS_IFNG_TREATED_EPITHELIAL_CELLS_6H_DN	0.21802	0.210767	0.213774	0.210882	0.212855	0.211995	0.216236	0.227358	0.202746	0.213194	0.214936	0.218202	0.215815	0.213985	0.206915	0.213071	0.213846	0.223448	0.210824	0.217517	0.211538
GSE17721_LPS_VS_GARDIQUIMOD_6H_BMDC_DN	0.218016	0.22766	0.227072	0.224709	0.225242	0.225514	0.230836	0.212765	0.233558	0.230096	0.225337	0.226616	0.220901	0.223684	0.220528	0.226706	0.227713	0.221048	0.230348	0.224834	0.226138
GSE36009_UNSTIM_VS_LPS_STIM_DC_DN	0.217997	0.205205	0.203264	0.203011	0.202573	0.204639	0.206108	0.214375	0.206933	0.206715	0.202832	0.204065	0.204772	0.208321	0.21737	0.205958	0.20518	0.204168	0.202129	0.210274	0.200997
GSE2935_UV_INACTIVATED_VS_LIVE_SENDAI_VIRUS_INF_MACROPHAGE_DN	0.217667	0.206643	0.213223	0.209539	0.219487	0.219975	0.215939	0.224389	0.204722	0.21383	0.22412	0.219643	0.212291	0.215878	0.204865	0.217562	0.223685	0.221765	0.217584	0.212922	0.208124
GSE44649_WT_VS_MIR155_KO_NAIVE_CD8_TCELL_DN	0.217602	0.266977	0.275137	0.278574	0.271553	0.272506	0.281369	0.205689	0.271147	0.281455	0.27191	0.273942	0.262176	0.26978	0.174552	0.266808	0.288643	0.274298	0.288321	0.26767	0.281786
GSE12845_PRE_GC_VS_DARKZONE_GC_TONSIL_BCELL_DN	0.217523	0.210734	0.211651	0.210051	0.216322	0.209318	0.21445	0.222319	0.214358	0.215683	0.217396	0.214437	0.207584	0.211875	0.220285	0.217015	0.216821	0.209067	0.215857	0.212255	0.205688
GSE22886_UNSTIM_VS_IL15_STIM_NKCELL_UP	0.217493	0.180917	0.172509	0.180958	0.178535	0.183122	0.161419	0.227174	0.164639	0.171391	0.190237	0.173604	0.191004	0.181325	0.215602	0.188247	0.178571	0.190176	0.163099	0.179493	0.170903
GSE19512_NAUTRAL_VS_INDUCED_TREG_DN	0.217443	0.201475	0.204877	0.203262	0.209107	0.207182	0.210827	0.207339	0.203783	0.201375	0.207937	0.207182	0.212189	0.211993	0.215964	0.206343	0.202911	0.20928	0.202376	0.208916	0.208191
GSE360_CTRL_VS_B_MALAYI_HIGH_DOSE_MAC_UP	0.217436	0.211293	0.205362	0.208231	0.205225	0.209239	0.210467	0.209158	0.206121	0.20418	0.207535	0.209602	0.211638	0.212944	0.217625	0.204229	0.207701	0.208679	0.204902	0.212701	0.209715
GSE28237_FOLLICULAR_VS_EARLY_GC_BCELL_UP	0.2174	0.20709	0.205217	0.204105	0.209715	0.209223	0.202605	0.227975	0.199563	0.207158	0.212432	0.207239	0.209305	0.208768	0.214443	0.212876	0.208232	0.213988	0.202189	0.206313	0.202151
GSE19923_HEB_KO_VS_HEB_AND_E2A_KO_DP_THYMOCYTE_DN	0.217228	0.259475	0.262872	0.249352	0.258417	0.250728	0.263304	0.227481	0.261922	0.262259	0.247798	0.260049	0.244667	0.252466	0.217372	0.254438	0.261814	0.253537	0.266092	0.248483	0.263086
GSE17721_POLYIC_VS_CPG_16H_BMDC_UP	0.217197	0.218474	0.219455	0.223946	0.217103	0.22328	0.215531	0.207424	0.218972	0.220798	0.225199	0.217399	0.216801	0.217732	0.197274	0.220388	0.22329	0.224991	0.220176	0.217186	0.217734
GSE2770_TGFB_AND_IL4_VS_IL12_TREATED_ACT_CD4_TCELL_48H_UP	0.217085	0.172672	0.168091	0.17467	0.176403	0.173074	0.169539	0.207478	0.163111	0.162313	0.181818	0.167137	0.192579	0.180042	0.234831	0.171461	0.163529	0.175428	0.154536	0.183647	0.169615
GSE39152_BRAIN_VS_SPLEEN_CD103_NEG_MEMORY_CD8_TCELL_UP	0.217071	0.260489	0.262621	0.257686	0.257828	0.258947	0.263059	0.211695	0.274918	0.271364	0.260573	0.258672	0.240191	0.248888	0.19141	0.261955	0.269195	0.256939	0.273912	0.255993	0.261027
GSE17721_PAM3CSK4_VS_CPG_8H_BMDC_DN	0.217017	0.229165	0.235396	0.23035	0.231959	0.232944	0.233282	0.210109	0.234469	0.242371	0.232556	0.232814	0.22155	0.226923	0.200393	0.230017	0.239145	0.232396	0.24143	0.226479	0.229542
GSE29618_BCELL_VS_PDC_DAY7_FLU_VACCINE_DN	0.216982	0.226968	0.229223	0.233305	0.227715	0.232279	0.235905	0.202344	0.229736	0.230201	0.232671	0.229712	0.22622	0.230294	0.201606	0.226448	0.230872	0.231465	0.234358	0.229975	0.234256
GSE17721_LPS_VS_POLYIC_4H_BMDC_DN	0.216966	0.21638	0.217119	0.217525	0.21542	0.214719	0.216809	0.217489	0.218163	0.210803	0.209791	0.215924	0.220322	0.218348	0.224873	0.214361	0.208968	0.212244	0.213787	0.217337	0.217739
GSE3720_VD1_VS_VD2_GAMMADELTA_TCELL_WITH_PMA_STIM_DN	0.216831	0.20728	0.203247	0.204822	0.206812	0.201581	0.199808	0.204701	0.200486	0.197549	0.203222	0.205741	0.212279	0.209356	0.221905	0.2031	0.195907	0.205586	0.196355	0.206659	0.204481
GSE27786_BCELL_VS_CD4_TCELL_DN	0.2167	0.21158	0.210987	0.214784	0.214313	0.214231	0.215215	0.213989	0.215076	0.210916	0.218146	0.211294	0.216167	0.213477	0.209338	0.215748	0.213963	0.21886	0.21115	0.218464	0.213235
GSE15215_CD2_POS_VS_NEG_PDC_DN	0.216688	0.224683	0.224758	0.221444	0.224208	0.225797	0.223001	0.21971	0.22925	0.233081	0.227524	0.223315	0.213584	0.2208	0.204698	0.229198	0.230326	0.223554	0.228794	0.224464	0.220338
GSE11864_UNTREATED_VS_CSF1_IFNG_PAM3CYS_IN_MAC_UP	0.216641	0.16732	0.163861	0.172114	0.1656	0.169953	0.162742	0.212275	0.167316	0.163215	0.176734	0.162812	0.175098	0.17461	0.221034	0.175284	0.163744	0.173552	0.154648	0.178812	0.158561
GSE12003_4D_VS_8D_CULTURE_MIR223_KO_BM_PROGENITOR_DN	0.216545	0.201471	0.195633	0.20424	0.197865	0.202621	0.195905	0.207292	0.190227	0.191128	0.200621	0.199646	0.209761	0.207868	0.226102	0.197429	0.193104	0.202472	0.18877	0.201863	0.19863
GSE25677_R848_VS_MPL_AND_R848_STIM_BCELL_DN	0.216514	0.204944	0.20848	0.204476	0.204279	0.207101	0.205312	0.22196	0.215472	0.212464	0.211981	0.206596	0.198171	0.20328	0.205035	0.217233	0.212204	0.210456	0.209471	0.20664	0.198833
GSE5679_PPARG_LIGAND_ROSIGLITAZONE_VS_ROSIGLITAZONE_AND_RARA_AGONIST_AM580_TREATED_DC_UP	0.216483	0.238194	0.238584	0.238936	0.239001	0.235861	0.23971	0.206734	0.237271	0.234543	0.23254	0.240756	0.235264	0.241672	0.216027	0.232242	0.237901	0.234437	0.241376	0.23577	0.240191
GSE3982_EOSINOPHIL_VS_BASOPHIL_DN	0.216474	0.206586	0.213593	0.217272	0.212315	0.216905	0.215675	0.211489	0.2161	0.220618	0.219206	0.211761	0.20616	0.211151	0.209125	0.215538	0.215703	0.214557	0.214232	0.21729	0.209696
GSE17721_POLYIC_VS_GARDIQUIMOD_8H_BMDC_UP	0.216404	0.21962	0.220087	0.223847	0.215087	0.221564	0.221821	0.202092	0.220474	0.222807	0.221572	0.216816	0.218829	0.217201	0.202324	0.21335	0.221109	0.221908	0.219577	0.21914	0.223174
GSE8621_UNSTIM_VS_LPS_STIM_MACROPHAGE_DN	0.216386	0.208251	0.210021	0.208403	0.210248	0.208102	0.208448	0.21827	0.208753	0.211081	0.208711	0.209775	0.208671	0.2117	0.210514	0.214267	0.21213	0.210335	0.209879	0.211085	0.208584
GSE17721_0.5H_VS_8H_POLYIC_BMDC_UP	0.216227	0.228682	0.22878	0.225512	0.225015	0.222865	0.232646	0.215984	0.227398	0.221401	0.227274	0.227456	0.229355	0.227639	0.222214	0.225235	0.22735	0.215957	0.229542	0.228002	0.229018
GSE37532_WT_VS_PPARG_KO_VISCERAL_ADIPOSE_TISSUE_TCONV_UP	0.216082	0.205813	0.202958	0.204622	0.200612	0.204317	0.201577	0.218036	0.197601	0.195823	0.203008	0.204141	0.20991	0.209685	0.219128	0.204004	0.204327	0.205122	0.199125	0.203079	0.203094
GSE43863_TH1_VS_LY6C_LOW_CXCR5NEG_EFFECTOR_CD4_TCELL_DN	0.21605	0.211349	0.2085	0.212491	0.209942	0.208391	0.211135	0.211468	0.214046	0.208301	0.213689	0.208615	0.212523	0.210767	0.212037	0.213127	0.208877	0.207061	0.208412	0.217584	0.209533
GSE3982_DC_VS_NEUTROPHIL_LPS_STIM_DN	0.215957	0.217019	0.222661	0.223164	0.223168	0.221748	0.227562	0.213979	0.216777	0.213116	0.217953	0.225057	0.226431	0.2221	0.215611	0.211311	0.22152	0.221995	0.227155	0.219654	0.224765
GSE37416_CTRL_VS_3H_F_TULARENSIS_LVS_NEUTROPHIL_UP	0.215823	0.174638	0.176487	0.181135	0.174541	0.183431	0.179284	0.202378	0.177824	0.17639	0.188261	0.176297	0.185157	0.18533	0.210757	0.182666	0.180234	0.181077	0.178103	0.184281	0.170583
GSE30971_CTRL_VS_LPS_STIM_MACROPHAGE_WBP7_HET_2H_DN	0.21573	0.177475	0.174104	0.191872	0.159832	0.190857	0.180953	0.178114	0.184013	0.174228	0.197668	0.172582	0.175289	0.180627	0.210109	0.179655	0.169764	0.187913	0.172645	0.180599	0.171302
GSE23505_UNTREATED_VS_4DAY_IL6_IL1_IL23_TREATED_CD4_TCELL_DN	0.215724	0.220511	0.218266	0.220878	0.217582	0.218576	0.217789	0.216841	0.213358	0.213588	0.222348	0.218627	0.221654	0.221252	0.214918	0.216093	0.220789	0.219482	0.218432	0.221072	0.218428
GSE19825_NAIVE_VS_DAY3_EFF_CD8_TCELL_DN	0.21572	0.229526	0.226963	0.226689	0.225058	0.220293	0.228612	0.212786	0.226584	0.214347	0.215335	0.227537	0.23338	0.234765	0.227849	0.221727	0.222394	0.212591	0.227302	0.225307	0.226967
GSE21670_UNTREATED_VS_TGFB_TREATED_STAT3_KO_CD4_TCELL_DN	0.215703	0.226838	0.233508	0.222885	0.236859	0.229481	0.234115	0.226948	0.223107	0.231537	0.226872	0.238944	0.229731	0.231944	0.207599	0.228138	0.236449	0.23519	0.233006	0.228913	0.233289
GSE17721_LPS_VS_CPG_6H_BMDC_DN	0.215691	0.245752	0.244413	0.236892	0.240621	0.234004	0.244466	0.216069	0.249283	0.240628	0.234821	0.239162	0.236386	0.238693	0.229687	0.237986	0.240535	0.230736	0.246893	0.235268	0.243545
GSE27786_CD4_VS_CD8_TCELL_UP	0.215623	0.220661	0.220981	0.216682	0.222084	0.220147	0.221569	0.212966	0.222969	0.22311	0.218059	0.222127	0.215948	0.222363	0.207006	0.222689	0.221296	0.222783	0.22034	0.221913	0.219603
GSE42021_TCONV_PLN_VS_CD24LO_TCONV_THYMUS_DN	0.215611	0.241905	0.240885	0.232269	0.241533	0.235821	0.243247	0.218784	0.242992	0.23825	0.230268	0.241414	0.234465	0.238266	0.221571	0.235561	0.235231	0.233108	0.242759	0.235252	0.240238
GSE27896_HDAC6_KO_VS_WT_TREG_UP	0.215597	0.190321	0.190392	0.183453	0.191031	0.190759	0.186853	0.225843	0.186385	0.190843	0.194185	0.190166	0.192269	0.190038	0.210868	0.192623	0.192235	0.201368	0.180204	0.198202	0.186537
GSE25088_WT_VS_STAT6_KO_MACROPHAGE_UP	0.215489	0.228251	0.229086	0.229615	0.225604	0.227479	0.226935	0.21531	0.228586	0.229905	0.230057	0.227113	0.223223	0.225817	0.20954	0.226662	0.231088	0.223863	0.227421	0.229211	0.228318
GSE17721_0.5H_VS_4H_CPG_BMDC_UP	0.215463	0.198501	0.197148	0.199762	0.194636	0.197709	0.196447	0.205569	0.19727	0.189757	0.19415	0.198985	0.20355	0.205484	0.225985	0.196652	0.187701	0.194808	0.188753	0.205302	0.196624
GSE34156_UNTREATED_VS_6H_NOD2_AND_TLR1_TLR2_LIGAND_TREATED_MONOCYTE_DN	0.21537	0.259721	0.267527	0.293556	0.27041	0.293027	0.280585	0.214948	0.266267	0.303587	0.310545	0.262482	0.25036	0.248815	0.116425	0.278615	0.311693	0.302063	0.30055	0.262846	0.274479
GSE5589_LPS_VS_LPS_AND_IL10_STIM_IL6_KO_MACROPHAGE_45MIN_DN	0.215364	0.246869	0.244414	0.240145	0.239555	0.243354	0.243622	0.217473	0.241399	0.243984	0.243424	0.246359	0.235555	0.238467	0.207927	0.242513	0.248353	0.241431	0.251989	0.2331	0.242844
GSE17721_POLYIC_VS_PAM3CSK4_16H_BMDC_DN	0.215287	0.22697	0.22725	0.226748	0.224236	0.223258	0.229723	0.21604	0.23083	0.227354	0.221621	0.227031	0.219506	0.228422	0.222053	0.225516	0.226218	0.218127	0.230005	0.223775	0.225542
GSE40685_NAIVE_CD4_TCELL_VS_TREG_UP	0.215285	0.184283	0.177538	0.182421	0.185457	0.177665	0.181376	0.219321	0.175718	0.172607	0.186819	0.179127	0.19761	0.188629	0.221145	0.185623	0.174105	0.184609	0.17038	0.192986	0.180223
GSE17721_PAM3CSK4_VS_CPG_12H_BMDC_UP	0.215262	0.224072	0.223321	0.219823	0.21896	0.21802	0.224057	0.212707	0.229322	0.213359	0.213959	0.224182	0.222501	0.222716	0.230064	0.219909	0.215277	0.212155	0.220406	0.22121	0.22109
GSE22886_IGM_MEMORY_BCELL_VS_BLOOD_PLASMA_CELL_UP	0.215204	0.204317	0.203093	0.20207	0.205373	0.208902	0.201456	0.222357	0.203323	0.207176	0.205761	0.203023	0.205077	0.205257	0.211647	0.208821	0.205707	0.2114	0.198895	0.208032	0.202876
GSE9650_EFFECTOR_VS_MEMORY_CD8_TCELL_UP	0.215154	0.234009	0.233839	0.229202	0.229537	0.226572	0.235803	0.211247	0.229566	0.228605	0.233237	0.231701	0.231996	0.232936	0.210116	0.229652	0.233802	0.225772	0.237174	0.229707	0.22974
GSE3982_NEUTROPHIL_VS_BCELL_DN	0.215123	0.221473	0.21844	0.21536	0.218821	0.215656	0.220815	0.227672	0.218816	0.217995	0.221094	0.215454	0.219969	0.217379	0.214302	0.220712	0.22521	0.214288	0.221128	0.22011	0.216432
GSE12845_IGD_POS_BLOOD_VS_NAIVE_TONSIL_BCELL_DN	0.215088	0.232561	0.233485	0.218984	0.230096	0.226936	0.228039	0.226186	0.229862	0.235205	0.227154	0.229315	0.224183	0.226313	0.211675	0.2326	0.231428	0.229183	0.231408	0.226245	0.22918
GSE3982_CTRL_VS_IGE_STIM_MAST_CELL_DN	0.214759	0.244939	0.244597	0.238346	0.241344	0.237836	0.244903	0.218991	0.24744	0.24207	0.233033	0.244958	0.237546	0.241121	0.212672	0.240765	0.241496	0.236342	0.247082	0.237204	0.246656
GSE14769_UNSTIM_VS_60MIN_LPS_BMDM_DN	0.214609	0.260193	0.268991	0.263708	0.26683	0.262047	0.27581	0.210327	0.26647	0.26845	0.252088	0.271166	0.250777	0.265716	0.208787	0.253517	0.27347	0.262507	0.275922	0.25269	0.271431
GSE17721_0.5H_VS_12H_GARDIQUIMOD_BMDC_DN	0.214595	0.21673	0.219068	0.216035	0.217191	0.216866	0.219293	0.209885	0.218366	0.222974	0.217956	0.217648	0.214797	0.217571	0.20923	0.21914	0.218379	0.217133	0.220789	0.217757	0.216766
GSE15330_GRANULOCYTE_MONOCYTE_PROGENITOR_VS_PRO_BCELL_DN	0.21459	0.200682	0.202086	0.202055	0.203767	0.205194	0.203826	0.215813	0.201384	0.204062	0.204568	0.204334	0.203595	0.206692	0.211981	0.207091	0.204756	0.206011	0.198766	0.207067	0.202125
KAECH_NAIVE_VS_DAY8_EFF_CD8_TCELL_UP	0.214577	0.204656	0.201065	0.197868	0.207764	0.198333	0.200467	0.225698	0.199952	0.198828	0.200753	0.204034	0.209365	0.204022	0.219708	0.205558	0.200272	0.20565	0.194492	0.20702	0.200967
GSE17721_PAM3CSK4_VS_GADIQUIMOD_12H_BMDC_UP	0.214529	0.231195	0.23212	0.227973	0.228731	0.22725	0.233913	0.21416	0.237309	0.227824	0.223986	0.229182	0.224713	0.230017	0.225828	0.226984	0.227029	0.219572	0.231501	0.229131	0.232899
GSE360_L_DONOVANI_VS_L_MAJOR_MAC_UP	0.214451	0.178432	0.178561	0.180942	0.177714	0.187853	0.186936	0.209326	0.179376	0.182299	0.197166	0.180705	0.183168	0.18385	0.220419	0.180524	0.182426	0.188254	0.178391	0.191384	0.170673
GSE12366_GC_BCELL_VS_PLASMA_CELL_UP	0.214415	0.198511	0.20199	0.196998	0.20357	0.200051	0.202375	0.220414	0.2017	0.205564	0.206961	0.199394	0.200777	0.199644	0.212327	0.204499	0.204036	0.20277	0.200357	0.208022	0.195463
GSE36527_CD62L_HIGH_CD69_NEG_VS_CD62L_LOW_CD69_POS_TREG_KLRG1_NEG_DN	0.214412	0.230471	0.236414	0.231348	0.237828	0.233926	0.235717	0.208513	0.228417	0.230087	0.228191	0.239313	0.236162	0.236748	0.200654	0.228939	0.23627	0.232453	0.237275	0.230658	0.237941
GSE17721_POLYIC_VS_PAM3CSK4_4H_BMDC_UP	0.21432	0.21939	0.218548	0.217788	0.218294	0.218252	0.219098	0.212202	0.221219	0.223169	0.222863	0.215687	0.211243	0.217652	0.214275	0.218184	0.222907	0.217988	0.224437	0.214105	0.213673
GSE360_L_DONOVANI_VS_B_MALAYI_LOW_DOSE_MAC_UP	0.2143	0.257948	0.260491	0.246388	0.260346	0.253971	0.263631	0.210552	0.270731	0.269565	0.249849	0.262065	0.234169	0.248725	0.203014	0.254382	0.264055	0.249655	0.274609	0.247929	0.258002
GSE41867_LCMV_ARMSTRONG_VS_CLONE13_DAY8_EFFECTOR_CD8_TCELL_UP	0.214151	0.211661	0.210396	0.210686	0.208866	0.209836	0.20594	0.209632	0.214469	0.209966	0.211888	0.209596	0.207127	0.210705	0.216412	0.215662	0.209177	0.211479	0.208055	0.208589	0.208542
GSE7831_UNSTIM_VS_INFLUENZA_STIM_PDC_1H_UP	0.214131	0.225726	0.225961	0.231785	0.224198	0.228476	0.226118	0.200893	0.223925	0.219232	0.221763	0.230973	0.229636	0.228757	0.221262	0.216296	0.222854	0.225649	0.225524	0.224871	0.230091
GSE37532_TREG_VS_TCONV_CD4_TCELL_FROM_LN_DN	0.213977	0.23506	0.234175	0.227992	0.232681	0.228039	0.235693	0.220173	0.228741	0.227342	0.228478	0.233026	0.23279	0.236557	0.21269	0.230373	0.236361	0.226202	0.235626	0.229378	0.235631
GSE2405_HEAT_KILLED_LYSATE_VS_LIVE_A_PHAGOCYTOPHILUM_STIM_NEUTROPHIL_24H_UP	0.213917	0.248566	0.256124	0.261063	0.241598	0.256261	0.265326	0.182257	0.25461	0.257639	0.249372	0.257124	0.240865	0.251822	0.196781	0.2461	0.254664	0.25474	0.260575	0.245831	0.2598
GSE46606_IRF4HIGH_VS_IRF4MID_CD40L_IL2_IL5_DAY1_STIMULATED_BCELL_UP	0.213827	0.183147	0.184007	0.182937	0.186025	0.184024	0.183006	0.219051	0.18202	0.184022	0.189789	0.183125	0.189952	0.188978	0.214699	0.192163	0.183714	0.187953	0.177036	0.194014	0.179038
GSE17186_BLOOD_VS_CORD_BLOOD_CD21HIGH_TRANSITIONAL_BCELL_DN	0.213823	0.18993	0.190154	0.192991	0.196637	0.193939	0.186403	0.22484	0.184063	0.189189	0.198367	0.192573	0.197718	0.19645	0.212861	0.199042	0.190579	0.201481	0.183734	0.199602	0.18866
GSE45365_HEALTHY_VS_MCMV_INFECTION_CD8A_DC_UP	0.213682	0.194237	0.189425	0.191449	0.193508	0.193579	0.189138	0.213118	0.188501	0.186104	0.194391	0.192312	0.201678	0.198932	0.220764	0.195206	0.188187	0.19141	0.185985	0.197101	0.189532
GSE17721_4H_VS_24H_POLYIC_BMDC_DN	0.213625	0.210749	0.209721	0.212016	0.210265	0.207542	0.21135	0.205361	0.2068	0.210278	0.207311	0.210216	0.21601	0.213926	0.20873	0.209658	0.210707	0.208339	0.210814	0.210157	0.21034
GSE4984_GALECTIN1_VS_LPS_STIM_DC_UP	0.213478	0.184042	0.182067	0.183411	0.185221	0.186781	0.180471	0.212688	0.179931	0.186067	0.197765	0.180266	0.18554	0.18367	0.215907	0.187872	0.181462	0.195414	0.174906	0.188315	0.176963
GSE23925_DARK_ZONE_VS_NAIVE_BCELL_UP	0.213456	0.186334	0.190164	0.191364	0.190413	0.196256	0.190978	0.209312	0.188261	0.192006	0.199546	0.190002	0.194003	0.191677	0.208463	0.194679	0.194757	0.190789	0.191147	0.196653	0.184007
GSE17721_CTRL_VS_LPS_4H_BMDC_UP	0.213453	0.206836	0.205885	0.201821	0.202591	0.201917	0.207249	0.213519	0.207268	0.200682	0.203094	0.205104	0.208474	0.209093	0.217096	0.207635	0.2008	0.199217	0.202982	0.209707	0.204063
GSE17721_LPS_VS_GARDIQUIMOD_4H_BMDC_DN	0.213342	0.209394	0.20638	0.205367	0.210095	0.206591	0.210768	0.218564	0.212009	0.208074	0.205295	0.207919	0.209458	0.20795	0.218937	0.209284	0.205842	0.204614	0.207242	0.213724	0.206906
GSE24671_CTRL_VS_BAKIMULC_INFECTED_MOUSE_SPLENOCYTES_DN	0.213301	0.211133	0.2126	0.212911	0.213017	0.212306	0.211088	0.212977	0.205636	0.208496	0.219424	0.210325	0.220348	0.214197	0.211512	0.206297	0.215079	0.221464	0.210203	0.210358	0.209677
GSE37534_GW1929_VS_PIOGLITAZONE_TREATED_CD4_TCELL_PPARG1_FOXP3_TRANSDUCED_UP	0.213273	0.244494	0.245458	0.266116	0.24467	0.257336	0.248122	0.196171	0.240391	0.249894	0.260995	0.242233	0.247564	0.242583	0.166946	0.24461	0.259693	0.256455	0.25586	0.238255	0.25668
GSE36009_WT_VS_NLRP10_KO_DC_LPS_STIM_UP	0.213236	0.222204	0.217124	0.218184	0.219907	0.216965	0.221501	0.210227	0.21831	0.2167	0.218668	0.218822	0.221531	0.222138	0.209886	0.219507	0.220091	0.218508	0.219327	0.218429	0.219688
GSE15330_HSC_VS_GRANULOCYTE_MONOCYTE_PROGENITOR_UP	0.213217	0.214599	0.215679	0.211473	0.219113	0.211564	0.22007	0.221959	0.217132	0.217982	0.210982	0.215396	0.214669	0.216575	0.215318	0.215988	0.21596	0.212457	0.213323	0.219758	0.215434
GSE14908_RESTING_VS_HDM_STIM_CD4_TCELL_ATOPIC_PATIENT_DN	0.213197	0.197127	0.194855	0.195336	0.199359	0.196437	0.192992	0.216214	0.195618	0.201156	0.204238	0.194671	0.197392	0.194669	0.204487	0.204061	0.197586	0.203063	0.194415	0.200404	0.192215
GSE39820_CTRL_VS_TGFBETA1_IL6_IL23A_CD4_TCELL_DN	0.213186	0.21831	0.217643	0.223879	0.220675	0.216377	0.224272	0.197286	0.21663	0.210864	0.209198	0.223921	0.227793	0.22841	0.215908	0.208698	0.215572	0.214917	0.215614	0.223747	0.223456
GSE1448_CTRL_VS_ANTI_VALPHA2_DP_THYMOCYTE_DN	0.213147	0.21116	0.211003	0.216674	0.209078	0.214772	0.212313	0.201647	0.216021	0.21145	0.215266	0.209176	0.210959	0.211355	0.199861	0.210875	0.216081	0.209176	0.214606	0.212271	0.210003
GSE7852_TREG_VS_TCONV_DN	0.213131	0.18713	0.190747	0.189346	0.189885	0.191611	0.191059	0.213383	0.185232	0.18768	0.193412	0.191874	0.192384	0.195665	0.217118	0.188041	0.192421	0.193742	0.186156	0.193115	0.18633
GSE6259_FLT3L_INDUCED_DEC205_POS_DC_VS_BCELL_DN	0.213116	0.21051	0.208724	0.204607	0.207782	0.207615	0.208513	0.213886	0.20653	0.207934	0.204659	0.210567	0.208427	0.210666	0.209824	0.207944	0.207072	0.207802	0.207881	0.211365	0.209049
GSE360_CTRL_VS_B_MALAYI_HIGH_DOSE_DC_UP	0.212985	0.212417	0.209509	0.205991	0.212516	0.211144	0.208816	0.222758	0.207577	0.213485	0.218916	0.20886	0.208804	0.203746	0.212848	0.212446	0.210904	0.212354	0.209372	0.210834	0.208231
GSE11057_CD4_EFF_MEM_VS_PBMC_UP	0.212954	0.179425	0.175588	0.189635	0.181385	0.184574	0.172923	0.215769	0.1739	0.170739	0.182692	0.183401	0.194072	0.185222	0.215679	0.183214	0.175863	0.189517	0.165938	0.192011	0.177322
GSE27241_WT_CTRL_VS_DIGOXIN_TREATED_RORGT_KO_CD4_TCELL_IN_TH17_POLARIZING_CONDITIONS_DN	0.212945	0.211505	0.214601	0.214361	0.210092	0.206552	0.210796	0.208068	0.218628	0.211028	0.215402	0.209105	0.209968	0.21164	0.212991	0.214081	0.215653	0.20716	0.216071	0.211956	0.206592
GSE2706_LPS_VS_R848_AND_LPS_8H_STIM_DC_UP	0.212919	0.246684	0.249871	0.256566	0.241385	0.260503	0.251336	0.193042	0.255962	0.262215	0.261391	0.245094	0.22851	0.23617	0.179222	0.244098	0.260282	0.260536	0.260163	0.243936	0.253055
GSE21670_UNTREATED_VS_IL6_TREATED_CD4_TCELL_DN	0.212908	0.180223	0.180919	0.177113	0.183666	0.178126	0.17336	0.215642	0.176183	0.177792	0.18158	0.180442	0.187892	0.186269	0.209545	0.186529	0.177435	0.18896	0.171699	0.188409	0.176451
GSE2826_WT_VS_BTK_KO_BCELL_UP	0.212907	0.218975	0.214134	0.214351	0.215876	0.210098	0.213588	0.217042	0.215059	0.212902	0.21151	0.212873	0.217279	0.219167	0.214189	0.215561	0.215238	0.211238	0.21665	0.214711	0.21202
GSE17721_CTRL_VS_PAM3CSK4_6H_BMDC_UP	0.212869	0.20607	0.202203	0.207242	0.2025	0.204723	0.205752	0.196561	0.205097	0.201227	0.209436	0.204579	0.206016	0.208775	0.206842	0.202742	0.202503	0.201278	0.204175	0.210018	0.20414
GSE6674_ANTI_IGM_VS_PL2_3_STIM_BCELL_UP	0.212775	0.194609	0.191199	0.198883	0.196125	0.189601	0.193696	0.202721	0.191839	0.194745	0.20122	0.193676	0.196806	0.198468	0.215168	0.199595	0.195195	0.191346	0.192464	0.19804	0.187403
GSE40068_CXCR5NEG_BCL6NEG_CD4_TCELL_VS_CXCR5POS_BCL6NEG_TFH_DN	0.212765	0.207095	0.210224	0.20933	0.209091	0.215071	0.207676	0.210603	0.206138	0.207679	0.213734	0.211062	0.207455	0.20983	0.195528	0.209829	0.215124	0.21519	0.211802	0.210292	0.209313
GSE3982_CENT_MEMORY_CD4_TCELL_VS_TH2_UP	0.212741	0.193782	0.192725	0.193356	0.193446	0.20155	0.184835	0.217595	0.186751	0.198031	0.205805	0.194006	0.190131	0.191788	0.203987	0.201636	0.200094	0.205217	0.188783	0.192981	0.187142
GSE3720_LPS_VS_PMA_STIM_VD1_GAMMADELTA_TCELL_UP	0.212666	0.196871	0.201423	0.204148	0.196016	0.207078	0.20093	0.217827	0.196554	0.196538	0.206222	0.204316	0.204947	0.201245	0.207754	0.2043	0.204159	0.20442	0.200762	0.199962	0.19821
GSE17721_CTRL_VS_GARDIQUIMOD_8H_BMDC_DN	0.212662	0.227437	0.230398	0.230372	0.224566	0.231266	0.226109	0.209237	0.233718	0.236634	0.232498	0.225075	0.219655	0.222862	0.191276	0.229253	0.239675	0.233922	0.235933	0.222183	0.224989
GSE5589_LPS_VS_LPS_AND_IL10_STIM_MACROPHAGE_45MIN_DN	0.212655	0.234644	0.235932	0.234778	0.229637	0.230852	0.235119	0.190136	0.236911	0.230153	0.224838	0.233573	0.232507	0.236163	0.212441	0.224523	0.226274	0.22676	0.228416	0.235628	0.24094
GSE11864_UNTREATED_VS_CSF1_PAM3CYS_IN_MAC_UP	0.212599	0.17694	0.175587	0.177032	0.175964	0.180677	0.169756	0.210627	0.172047	0.177503	0.183934	0.173051	0.182958	0.180511	0.210912	0.181499	0.17529	0.182168	0.167772	0.185197	0.171029
GSE17721_CPG_VS_GARDIQUIMOD_4H_BMDC_DN	0.21255	0.219147	0.217946	0.214076	0.22039	0.217846	0.223026	0.208829	0.222736	0.217916	0.213986	0.223931	0.216061	0.2178	0.213685	0.216794	0.214504	0.219401	0.217637	0.218653	0.220277
GSE43955_TH0_VS_TGFB_IL6_IL23_TH17_ACT_CD4_TCELL_52H_DN	0.212394	0.235477	0.235721	0.23385	0.234143	0.232944	0.243947	0.199803	0.242281	0.233679	0.229342	0.238038	0.229091	0.235757	0.210715	0.229156	0.234943	0.227484	0.239369	0.235691	0.239857
GSE31082_DP_VS_CD4_SP_THYMOCYTE_DN	0.212335	0.220871	0.221697	0.226857	0.222576	0.226643	0.227762	0.210727	0.218362	0.227122	0.226481	0.222594	0.222233	0.222881	0.196864	0.220358	0.233901	0.227469	0.230319	0.220871	0.225334
GSE15330_HSC_VS_LYMPHOID_PRIMED_MULTIPOTENT_PROGENITOR_UP	0.212285	0.213548	0.215443	0.215633	0.217918	0.215916	0.221597	0.200962	0.215049	0.220995	0.218928	0.218903	0.212989	0.219013	0.187201	0.217267	0.223679	0.2181	0.220504	0.219067	0.21591
GSE22282_HYPOXIA_VS_NORMOXIA_MYELOID_DC_UP	0.212277	0.272966	0.273661	0.270603	0.270095	0.271178	0.283553	0.191562	0.268942	0.266831	0.255929	0.280804	0.263446	0.276894	0.202114	0.253062	0.273746	0.264386	0.281812	0.260894	0.283467
GSE9650_NAIVE_VS_EFF_CD8_TCELL_UP	0.212254	0.208456	0.205585	0.202601	0.208502	0.203337	0.204561	0.219033	0.208201	0.205006	0.203471	0.206951	0.207143	0.206726	0.213981	0.208695	0.204667	0.207901	0.201402	0.209738	0.205872
GSE15330_WT_VS_IKAROS_KO_LYMPHOID_MULTIPOTENT_PROGENITOR_DN	0.212242	0.209786	0.207813	0.203755	0.212172	0.205617	0.209559	0.226097	0.205521	0.205454	0.20784	0.209193	0.214229	0.211011	0.214755	0.211432	0.212709	0.206998	0.206907	0.209752	0.206853
GSE37416_0H_VS_6H_F_TULARENSIS_LVS_NEUTROPHIL_UP	0.212238	0.185327	0.181857	0.185189	0.179673	0.188671	0.181917	0.201531	0.184431	0.183288	0.194415	0.183135	0.186544	0.184102	0.208486	0.189485	0.181803	0.193571	0.180041	0.185387	0.177782
GSE360_LOW_DOSE_B_MALAYI_VS_M_TUBERCULOSIS_MAC_DN	0.212129	0.226921	0.231359	0.231715	0.228074	0.239458	0.240009	0.199442	0.235447	0.242634	0.238863	0.232446	0.218136	0.227651	0.19401	0.230415	0.239352	0.236289	0.243382	0.226584	0.226216
GSE6259_FLT3L_INDUCED_33D1_POS_DC_VS_CD8_TCELL_DN	0.212021	0.232664	0.234721	0.233475	0.235043	0.232043	0.241458	0.202163	0.235105	0.235093	0.223334	0.240492	0.228859	0.240935	0.216184	0.228282	0.232535	0.226411	0.241071	0.23498	0.236523
GSE17721_PAM3CSK4_VS_GADIQUIMOD_16H_BMDC_DN	0.211986	0.227234	0.228407	0.233289	0.221672	0.231347	0.23384	0.203648	0.231681	0.231913	0.233739	0.229547	0.217666	0.225167	0.196069	0.226509	0.234205	0.228978	0.237785	0.222385	0.227652
GSE43955_1H_VS_10H_ACT_CD4_TCELL_WITH_TGFB_IL6_UP	0.211972	0.19989	0.204252	0.209493	0.199169	0.204669	0.209054	0.196026	0.203597	0.198923	0.20347	0.203761	0.206669	0.209166	0.218321	0.198706	0.200958	0.198555	0.205193	0.206221	0.20515
GSE9239_CTRL_VS_TNF_INHIBITOR_TREATED_DC_UP	0.211908	0.208054	0.203215	0.209291	0.20244	0.209316	0.201554	0.201445	0.198628	0.198048	0.208045	0.205267	0.211838	0.211849	0.206776	0.206361	0.200542	0.215405	0.196792	0.207377	0.207705
GSE5589_LPS_AND_IL10_VS_LPS_AND_IL6_STIM_MACROPHAGE_45MIN_DN	0.211895	0.238493	0.244504	0.243584	0.239841	0.245535	0.250576	0.213027	0.238572	0.240322	0.244666	0.24958	0.232515	0.242874	0.200284	0.234339	0.253733	0.245743	0.251265	0.237917	0.242021
GSE17721_CTRL_VS_GARDIQUIMOD_4H_BMDC_UP	0.211851	0.207922	0.206281	0.206299	0.206397	0.206646	0.205621	0.204006	0.207071	0.206223	0.206653	0.206627	0.207835	0.207874	0.210299	0.207947	0.204843	0.203742	0.202954	0.210161	0.207709
GSE46025_WT_VS_FOXO1_KO_KLRG1_LOW_CD8_EFFECTOR_TCELL_UP	0.211843	0.221119	0.208992	0.214232	0.211971	0.21046	0.215031	0.206961	0.209737	0.201912	0.201251	0.215282	0.225797	0.223321	0.220303	0.209829	0.203756	0.208164	0.205034	0.212058	0.222855
GSE23505_UNTREATED_VS_4DAY_IL6_IL1_IL23_TREATED_CD4_TCELL_UP	0.211788	0.220663	0.225343	0.220879	0.223075	0.225141	0.224909	0.212399	0.225599	0.229738	0.225889	0.222275	0.218835	0.21942	0.19705	0.223677	0.231376	0.223295	0.229259	0.224469	0.222653
GSE17721_CPG_VS_GARDIQUIMOD_0.5H_BMDC_UP	0.211626	0.221857	0.220763	0.217585	0.219352	0.215017	0.220836	0.209637	0.227592	0.219993	0.220206	0.218215	0.215876	0.220477	0.209459	0.224187	0.224549	0.211953	0.230539	0.211723	0.21626
GSE21380_NON_TFH_VS_TFH_CD4_TCELL_DN	0.211614	0.19453	0.196111	0.205198	0.198382	0.208343	0.202829	0.207896	0.196349	0.206481	0.21448	0.197648	0.200962	0.196793	0.195192	0.204942	0.206383	0.212243	0.199998	0.20239	0.195144
GSE13738_TCR_VS_BYSTANDER_ACTIVATED_CD4_TCELL_DN	0.211476	0.211045	0.215963	0.217967	0.215614	0.22154	0.211943	0.208808	0.211492	0.22218	0.224016	0.213119	0.21241	0.210228	0.198077	0.216547	0.221261	0.223457	0.220185	0.211779	0.214748
GSE3982_MEMORY_CD4_TCELL_VS_TH1_UP	0.211468	0.167868	0.164197	0.167965	0.17063	0.176049	0.154587	0.224438	0.156876	0.168577	0.182088	0.167335	0.175018	0.169219	0.214217	0.178222	0.166611	0.182266	0.156894	0.172272	0.156257
GSE11864_CSF1_IFNG_VS_CSF1_PAM3CYS_IN_MAC_DN	0.211436	0.257822	0.258254	0.251471	0.255295	0.249449	0.262297	0.212313	0.265271	0.261461	0.237567	0.255934	0.245921	0.250332	0.207017	0.247475	0.256241	0.243232	0.261781	0.251135	0.264822
GSE25085_FETAL_BM_VS_ADULT_BM_SP4_THYMIC_IMPLANT_DN	0.211365	0.252862	0.263195	0.255856	0.255181	0.259211	0.267587	0.183524	0.260531	0.265532	0.249503	0.26692	0.241297	0.257288	0.19122	0.248342	0.262176	0.255385	0.271574	0.249974	0.262677
GSE11057_NAIVE_CD4_VS_PBMC_CD4_TCELL_UP	0.211362	0.165862	0.160652	0.172873	0.165039	0.167898	0.150465	0.216174	0.158082	0.154595	0.170743	0.161635	0.180272	0.17061	0.222984	0.174036	0.154695	0.176071	0.140673	0.174812	0.159994
GSE12505_WT_VS_E2_2_HET_PDC_DN	0.21135	0.211138	0.210194	0.20707	0.213991	0.209406	0.214408	0.209882	0.217691	0.215935	0.206986	0.213054	0.207547	0.212398	0.204112	0.215228	0.209544	0.208371	0.212157	0.217361	0.212262
GSE24142_EARLY_THYMIC_PROGENITOR_VS_DN2_THYMOCYTE_UP	0.211316	0.210292	0.212359	0.203281	0.203273	0.212236	0.215374	0.197588	0.212944	0.21064	0.215766	0.209788	0.204239	0.206982	0.211244	0.208668	0.207624	0.210109	0.214888	0.203712	0.208643
GSE17721_0.5H_VS_24H_POLYIC_BMDC_DN	0.21131	0.214151	0.217703	0.214541	0.213966	0.216236	0.218648	0.202182	0.218376	0.225613	0.218114	0.219855	0.205871	0.214093	0.194892	0.2179	0.223942	0.219483	0.222609	0.211577	0.211858
GSE3982_MAC_VS_NEUTROPHIL_LPS_STIM_DN	0.211287	0.181156	0.182986	0.182056	0.185402	0.186274	0.182146	0.210135	0.177351	0.179954	0.186413	0.184859	0.190777	0.184856	0.21671	0.187139	0.180795	0.188859	0.175465	0.185788	0.180305
GSE28726_NAIVE_VS_ACTIVATED_NKTCELL_UP	0.211256	0.17247	0.164007	0.174384	0.169512	0.167437	0.16033	0.205392	0.156887	0.152884	0.168637	0.166724	0.190789	0.179271	0.217732	0.171627	0.15735	0.175044	0.149439	0.176907	0.170607
GSE20754_WT_VS_TCF1_KO_MEMORY_CD8_TCELL_UP	0.211185	0.244628	0.246597	0.241332	0.247341	0.238341	0.245903	0.2129	0.243898	0.24358	0.235373	0.243982	0.243233	0.244237	0.207541	0.239407	0.248142	0.236478	0.249389	0.240936	0.247454
GSE27786_CD8_TCELL_VS_NKCELL_DN	0.211161	0.213742	0.221726	0.216213	0.213608	0.220191	0.22572	0.190272	0.21864	0.220536	0.214695	0.222253	0.212725	0.217236	0.201043	0.212395	0.22033	0.218724	0.225282	0.210978	0.220704
GSE39110_UNTREATED_VS_IL2_TREATED_CD8_TCELL_DAY6_POST_IMMUNIZATION_UP	0.211088	0.205136	0.20837	0.204812	0.210516	0.2123	0.211819	0.205507	0.20051	0.206398	0.21547	0.211075	0.210364	0.210933	0.189463	0.207311	0.215578	0.214933	0.211555	0.206855	0.210503
GSE7548_NAIVE_VS_DAY28_PCC_IMMUNIZATION_CD4_TCELL_UP	0.211053	0.19497	0.194891	0.18726	0.197425	0.197477	0.193209	0.214082	0.197941	0.202408	0.199204	0.194921	0.192771	0.192697	0.209093	0.200732	0.196245	0.197924	0.193066	0.198835	0.190002
GSE3982_EOSINOPHIL_VS_DC_UP	0.211031	0.191595	0.196017	0.196216	0.200476	0.200493	0.200865	0.216141	0.18798	0.198866	0.201498	0.20059	0.200667	0.199447	0.20782	0.195783	0.200249	0.202991	0.193808	0.204573	0.19327
GSE8384_CTRL_VS_B_ABORTUS_4H_MAC_CELL_LINE_DN	0.211022	0.252728	0.249364	0.241204	0.252827	0.240958	0.247941	0.207341	0.24182	0.24316	0.231729	0.251217	0.248378	0.251177	0.218288	0.236868	0.244396	0.243513	0.249807	0.238933	0.254425
GSE4590_SMALL_VS_LARGE_PRE_BCELL_UP	0.210964	0.218173	0.224479	0.213908	0.219589	0.217629	0.230516	0.197371	0.218065	0.222161	0.21712	0.226004	0.213241	0.225597	0.204548	0.21545	0.225967	0.219389	0.228402	0.215525	0.222763
GSE43955_TH0_VS_TGFB_IL6_TH17_ACT_CD4_TCELL_1H_UP	0.21095	0.234822	0.239381	0.237596	0.232877	0.236762	0.243834	0.192566	0.239512	0.235408	0.234612	0.242486	0.230032	0.237634	0.182306	0.234586	0.244599	0.235065	0.248323	0.23215	0.23719
GSE5589_WT_VS_IL6_KO_LPS_STIM_MACROPHAGE_45MIN_UP	0.210937	0.191491	0.191369	0.194437	0.193173	0.195538	0.19174	0.205982	0.195524	0.196521	0.200408	0.189354	0.191328	0.193145	0.206212	0.195586	0.191927	0.196004	0.188841	0.19994	0.189665
GSE5589_UNSTIM_VS_45MIN_LPS_STIM_MACROPHAGE_UP	0.210734	0.214246	0.216997	0.210912	0.215052	0.211245	0.218427	0.208373	0.217127	0.218284	0.213852	0.21858	0.207933	0.214628	0.202638	0.213359	0.219608	0.213094	0.219798	0.216982	0.213414
GSE5542_IFNG_VS_IFNA_AND_IFNG_TREATED_EPITHELIAL_CELLS_24H_UP	0.210722	0.209027	0.213155	0.209801	0.21218	0.209211	0.214141	0.20656	0.211643	0.214412	0.213078	0.208464	0.212127	0.210218	0.209074	0.211295	0.213239	0.207953	0.212531	0.216087	0.212005
KAECH_NAIVE_VS_MEMORY_CD8_TCELL_UP	0.210701	0.209148	0.208935	0.202688	0.211595	0.20448	0.207142	0.217495	0.209089	0.213753	0.211357	0.206959	0.203354	0.204141	0.207898	0.213082	0.207144	0.211642	0.205388	0.209691	0.205588
GSE3982_CENT_MEMORY_CD4_TCELL_VS_NKCELL_DN	0.210671	0.201289	0.198706	0.202811	0.196909	0.201338	0.202647	0.20697	0.190226	0.19013	0.203329	0.19878	0.214995	0.205227	0.214996	0.196036	0.199797	0.1988	0.193872	0.205216	0.202252
GSE3039_CD4_TCELL_VS_ALPHAALPHA_CD8_TCELL_UP	0.21064	0.215929	0.21622	0.222158	0.208873	0.2191	0.217008	0.197521	0.218024	0.209984	0.207758	0.216768	0.222113	0.218223	0.216728	0.206749	0.204702	0.215813	0.209925	0.217763	0.222309
GSE21546_UNSTIM_VS_ANTI_CD3_STIM_ELK1_KO_DP_THYMOCYTES_UP	0.210572	0.312777	0.321489	0.359841	0.323564	0.345908	0.338836	0.19956	0.322296	0.360892	0.363601	0.31421	0.295911	0.293246	0.0871561	0.327739	0.36771	0.35325	0.36379	0.306477	0.342588
GSE1448_CTRL_VS_ANTI_VBETA5_DP_THYMOCYTE_UP	0.210539	0.205756	0.208147	0.205247	0.208324	0.206111	0.212087	0.207432	0.209766	0.206628	0.206812	0.208164	0.206965	0.211464	0.211079	0.207405	0.210687	0.202538	0.210169	0.211437	0.206164
[truncated: 3,764 more rows]

## Sheet: likelihood_scores
row.names	uninf	chr	sh
GSE2405_0H_VS_9H_A_PHAGOCYTOPHILUM_STIM_NEUTROPHIL_DN	0.999993	0.999996	0.999996
GSE2405_0H_VS_24H_A_PHAGOCYTOPHILUM_STIM_NEUTROPHIL_UP	0.999986	0.999993	0.999992
[truncated: 4,870 more rows]
