# Supplementary material for: Early Leukocyte Responses in Ex-Vivo Models of Healing and Non-Healing Human Leishmania (Viannia) panamensis Infections
Source: Front Cell Infect Microbiol. 2021 Sep 7;11:687607. doi: 10.3389/fcimb.2021.687607 (PMC8453012; doi:10.3389/fcimb.2021.687607)
Supplement: Supplementary file 10 [file Table_6.xlsx]

## Sheet: sh_nil
Table S6: Combined Differential Expression of sh_nil; Contrast numerator: sh. Contrast denominator: uninf.
row.names	ensembltranscriptid	ensemblgeneid	cdslength	hgncsymbol	description	genebiotype	deseq_logfc	deseq_adjp
ENSG00000000419	ENST00000371582	ENSG00000000419	864	DPM1	dolichyl-phosphate mannosyltransferase subunit 1, catalytic [Source:HGNC Symbol;Acc:HGNC:3005]	protein_coding	0.06437	0.5785
ENSG00000000457	ENST00000367770	ENSG00000000457	2229	SCYL3	SCY1 like pseudokinase 3 [Source:HGNC Symbol;Acc:HGNC:19285]	protein_coding	0.03914	0.7322
ENSG00000000460	ENST00000286031	ENSG00000000460	2562	C1orf112	chromosome 1 open reading frame 112 [Source:HGNC Symbol;Acc:HGNC:25565]	protein_coding	-0.3014	0.06454
ENSG00000241962	ENST00000424491	ENSG00000241962	576			protein_coding	-0.6813	0.009485
ENSG00000000971	ENST00000359637	ENSG00000000971	1158	CFH	complement factor H [Source:HGNC Symbol;Acc:HGNC:4883]	protein_coding	-0.4723	0.1091
ENSG00000183889	ENST00000283050	ENSG00000183889	undefined			protein_coding	-0.6702	0.04096
ENSG00000001084	ENST00000229416	ENSG00000001084	1914	GCLC	glutamate-cysteine ligase catalytic subunit [Source:HGNC Symbol;Acc:HGNC:4311]	protein_coding	0.08923	0.5926
ENSG00000001167	ENST00000341376	ENSG00000001167	1044	NFYA	nuclear transcription factor Y subunit alpha [Source:HGNC Symbol;Acc:HGNC:7804]	protein_coding	0.1262	0.1105
ENSG00000001460	ENST00000003583	ENSG00000001460	864	STPG1	sperm tail PG-rich repeat containing 1 [Source:HGNC Symbol;Acc:HGNC:28070]	protein_coding	0.2878	0.1546
ENSG00000001461	ENST00000003912	ENSG00000001461	975	NIPAL3	NIPA like domain containing 3 [Source:HGNC Symbol;Acc:HGNC:25233]	protein_coding	-0.3053	0.0005785
ENSG00000001497	ENST00000374804	ENSG00000001497	2028	LAS1L	LAS1 like, ribosome biogenesis factor [Source:HGNC Symbol;Acc:HGNC:25726]	protein_coding	-0.0009167	0.9919
ENSG00000001561	ENST00000321037	ENSG00000001561	1362	ENPP4	ectonucleotide pyrophosphatase/phosphodiesterase 4 (putative) [Source:HGNC Symbol;Acc:HGNC:3359]	protein_coding	0.0546	0.8375
ENSG00000001629	ENST00000265742	ENSG00000001629	3270	ANKIB1	ankyrin repeat and IBR domain containing 1 [Source:HGNC Symbol;Acc:HGNC:22215]	protein_coding	-0.00182	0.9882
ENSG00000001631	ENST00000340022	ENSG00000001631	2211	KRIT1	KRIT1, ankyrin repeat containing [Source:HGNC Symbol;Acc:HGNC:1573]	protein_coding	-0.508	0.003047
ENSG00000002016	ENST00000228345	ENSG00000002016	undefined	RAD52	RAD52 homolog, DNA repair protein [Source:HGNC Symbol;Acc:HGNC:9824]	protein_coding	-0.2431	0.0433
ENSG00000002330	ENST00000309032	ENSG00000002330	507	BAD	BCL2 associated agonist of cell death [Source:HGNC Symbol;Acc:HGNC:936]	protein_coding	-0.1257	0.6404
ENSG00000254469	ENST00000528184	ENSG00000254469	148		Putative short transient receptor potential channel 2-like protein [Source:UniProtKB/Swiss-Prot;Acc:Q6ZNB5]	protein_coding	-0.5961	0.004392
ENSG00000002586	ENST00000381177	ENSG00000002586	186	CD99	CD99 molecule [Source:HGNC Symbol;Acc:HGNC:7082]	protein_coding	0.194	0.03302
ENSG00000002587	ENST00000002596	ENSG00000002587	924	HS3ST1	heparan sulfate-glucosamine 3-sulfotransferase 1 [Source:HGNC Symbol;Acc:HGNC:5194]	protein_coding	0.3972	0.4196
ENSG00000167807	ENST00000452032	ENSG00000167807	438			protein_coding	0.6273	0.0005008
ENSG00000002822	ENST00000265854	ENSG00000002822	2157	MAD1L1	MAD1 mitotic arrest deficient like 1 [Source:HGNC Symbol;Acc:HGNC:6762]	protein_coding	0.0001486	0.9993
ENSG00000002834	ENST00000318008	ENSG00000002834	786	LASP1	LIM and SH3 protein 1 [Source:HGNC Symbol;Acc:HGNC:6513]	protein_coding	0.3843	8.034e-05
ENSG00000002919	ENST00000359238	ENSG00000002919	813	SNX11	sorting nexin 11 [Source:HGNC Symbol;Acc:HGNC:14975]	protein_coding	0.266	0.004762
ENSG00000002933	ENST00000004103	ENSG00000002933	708	TMEM176A	transmembrane protein 176A [Source:HGNC Symbol;Acc:HGNC:24930]	protein_coding	-0.5558	0.03702
ENSG00000243440	ENST00000400562	ENSG00000243440	498			protein_coding	1.692	0.002749
ENSG00000003393	ENST00000264276	ENSG00000003393	4974	ALS2	ALS2, alsin Rho guanine nucleotide exchange factor [Source:HGNC Symbol;Acc:HGNC:443]	protein_coding	0.09893	0.4281
ENSG00000003400	ENST00000272879	ENSG00000003400	1566	CASP10	caspase 10 [Source:HGNC Symbol;Acc:HGNC:1500]	protein_coding	0.2692	0.09361
ENSG00000003402	ENST00000309955	ENSG00000003402	1443	CFLAR	CASP8 and FADD like apoptosis regulator [Source:HGNC Symbol;Acc:HGNC:1876]	protein_coding	0.4442	1.257e-12
ENSG00000198211	ENST00000556922	ENSG00000198211	2394			protein_coding	1.233	0.001515
ENSG00000003509	ENST00000002125	ENSG00000003509	1326	NDUFAF7	NADH:ubiquinone oxidoreductase complex assembly factor 7 [Source:HGNC Symbol;Acc:HGNC:28816]	protein_coding	-0.2628	0.0151
ENSG00000003756	ENST00000347869	ENSG00000003756	2448	RBM5	RNA binding motif protein 5 [Source:HGNC Symbol;Acc:HGNC:9902]	protein_coding	-0.4043	4.826e-09
ENSG00000004059	ENST00000000233	ENSG00000004059	543	ARF5	ADP ribosylation factor 5 [Source:HGNC Symbol;Acc:HGNC:658]	protein_coding	-0.06663	0.5662
ENSG00000004139	ENST00000379061	ENSG00000004139	undefined	SARM1	sterile alpha and TIR motif containing 1 [Source:HGNC Symbol;Acc:HGNC:17074]	protein_coding	-0.3212	0.02989
ENSG00000004142	ENST00000540200	ENSG00000004142	1107	POLDIP2	DNA polymerase delta interacting protein 2 [Source:HGNC Symbol;Acc:HGNC:23781]	protein_coding	0.3469	1.699e-05
ENSG00000004399	ENST00000324093	ENSG00000004399	5778	PLXND1	plexin D1 [Source:HGNC Symbol;Acc:HGNC:9107]	protein_coding	0.06289	0.6114
ENSG00000004455	ENST00000354858	ENSG00000004455	720	AK2	adenylate kinase 2 [Source:HGNC Symbol;Acc:HGNC:362]	protein_coding	0.1299	0.121
ENSG00000223401	ENST00000450760	ENSG00000223401	117			protein_coding	1.119	0.001169
ENSG00000004478	ENST00000001008	ENSG00000004478	1380	FKBP4	FK506 binding protein 4 [Source:HGNC Symbol;Acc:HGNC:3720]	protein_coding	0.4714	9.527e-08
ENSG00000004487	ENST00000356634	ENSG00000004487	2559	KDM1A	lysine demethylase 1A [Source:HGNC Symbol;Acc:HGNC:29079]	protein_coding	-0.1993	0.003323
ENSG00000004534	ENST00000266022	ENSG00000004534	3372	RBM6	RNA binding motif protein 6 [Source:HGNC Symbol;Acc:HGNC:9903]	protein_coding	-0.1896	0.01311
ENSG00000004660	ENST00000158166	ENSG00000004660	1563	CAMKK1	calcium/calmodulin dependent protein kinase kinase 1 [Source:HGNC Symbol;Acc:HGNC:1469]	protein_coding	0.05641	0.7689
ENSG00000004700	ENST00000314748	ENSG00000004700	599	RECQL	RecQ like helicase [Source:HGNC Symbol;Acc:HGNC:9948]	protein_coding	-0.05662	0.7149
ENSG00000004766	ENST00000251739	ENSG00000004766	984	VPS50	VPS50, EARP/GARPII complex subunit [Source:HGNC Symbol;Acc:HGNC:25956]	protein_coding	-0.05004	0.7782
ENSG00000004777	ENST00000007510	ENSG00000004777	2247	ARHGAP33	Rho GTPase activating protein 33 [Source:HGNC Symbol;Acc:HGNC:23085]	protein_coding	-0.4764	0.005938
ENSG00000004779	ENST00000007516	ENSG00000004779	471	NDUFAB1	NADH:ubiquinone oxidoreductase subunit AB1 [Source:HGNC Symbol;Acc:HGNC:7694]	protein_coding	0.5509	3.757e-05
ENSG00000004809	ENST00000330550	ENSG00000004809	1632	SLC22A16	solute carrier family 22 member 16 [Source:HGNC Symbol;Acc:HGNC:20302]	protein_coding	-0.832	0.05375
ENSG00000168824	ENST00000397958	ENSG00000168824	558		Neuron-specific protein family member 1 [Source:UniProtKB/Swiss-Prot;Acc:P42857]	protein_coding	-1.012	1.73e-07
ENSG00000188897	ENST00000595168	ENSG00000188897	141			protein_coding	-1.025	7.588e-06
ENSG00000004866	ENST00000265437	ENSG00000004866	1758	ST7	suppression of tumorigenicity 7 [Source:HGNC Symbol;Acc:HGNC:11351]	protein_coding	0.02104	0.9234
ENSG00000004897	ENST00000066544	ENSG00000004897	2475	CDC27	cell division cycle 27 [Source:HGNC Symbol;Acc:HGNC:1728]	protein_coding	-0.06991	0.6867
ENSG00000004961	ENST00000321143	ENSG00000004961	807	HCCS	holocytochrome c synthase [Source:HGNC Symbol;Acc:HGNC:4837]	protein_coding	0.5183	1.72e-07
ENSG00000004975	ENST00000005340	ENSG00000004975	2211	DVL2	dishevelled segment polarity protein 2 [Source:HGNC Symbol;Acc:HGNC:3086]	protein_coding	-0.06548	0.542
ENSG00000005007	ENST00000262803	ENSG00000005007	3357	UPF1	UPF1, RNA helicase and ATPase [Source:HGNC Symbol;Acc:HGNC:9962]	protein_coding	0.07811	0.2544
ENSG00000005020	ENST00000345317	ENSG00000005020	1080	SKAP2	src kinase associated phosphoprotein 2 [Source:HGNC Symbol;Acc:HGNC:15687]	protein_coding	0.4262	5.727e-05
ENSG00000005022	ENST00000317881	ENSG00000005022	897	SLC25A5	solute carrier family 25 member 5 [Source:HGNC Symbol;Acc:HGNC:10991]	protein_coding	0.3629	1.746e-05
ENSG00000005059	ENST00000394650	ENSG00000005059	1011	MCUB	mitochondrial calcium uniporter dominant negative beta subunit [Source:HGNC Symbol;Acc:HGNC:26076]	protein_coding	-0.1589	0.1526
ENSG00000005075	ENST00000292614	ENSG00000005075	354	POLR2J	RNA polymerase II subunit J [Source:HGNC Symbol;Acc:HGNC:9197]	protein_coding	0.07764	0.5494
ENSG00000005100	ENST00000225296	ENSG00000005100	2124	DHX33	DEAH-box helicase 33 [Source:HGNC Symbol;Acc:HGNC:16718]	protein_coding	0.119	0.1799
ENSG00000158122	ENST00000375234	ENSG00000158122	681	AAED1	AhpC/TSA antioxidant enzyme domain containing 1 [Source:HGNC Symbol;Acc:HGNC:16881]	protein_coding	0.7173	4.518e-06
ENSG00000005156	ENST00000262327	ENSG00000005156	2850	LIG3	DNA ligase 3 [Source:HGNC Symbol;Acc:HGNC:6600]	protein_coding	0.03524	0.6936
ENSG00000005175	ENST00000005386	ENSG00000005175	1998	RPAP3	RNA polymerase II associated protein 3 [Source:HGNC Symbol;Acc:HGNC:26151]	protein_coding	-0.07579	0.7037
ENSG00000115977	ENST00000406297	ENSG00000115977	2592	AAK1	AP2 associated kinase 1 [Source:HGNC Symbol;Acc:HGNC:19679]	protein_coding	-0.6146	1.834e-11
ENSG00000005194	ENST00000394391	ENSG00000005194	939	CIAPIN1	cytokine induced apoptosis inhibitor 1 [Source:HGNC Symbol;Acc:HGNC:28050]	protein_coding	0.2071	0.007226
ENSG00000005206	ENST00000585725	ENSG00000005206	undefined	SPPL2B	signal peptide peptidase like 2B [Source:HGNC Symbol;Acc:HGNC:30627]	protein_coding	-0.3353	0.005813
ENSG00000129673	ENST00000250615	ENSG00000129673	759	AANAT	aralkylamine N-acetyltransferase [Source:HGNC Symbol;Acc:HGNC:19]	protein_coding	1.129	0.0001981
ENSG00000005243	ENST00000579263	ENSG00000005243	240	COPZ2	coatomer protein complex subunit zeta 2 [Source:HGNC Symbol;Acc:HGNC:19356]	protein_coding	-0.5745	0.1003
ENSG00000005249	ENST00000265717	ENSG00000005249	1257	PRKAR2B	protein kinase cAMP-dependent type II regulatory subunit beta [Source:HGNC Symbol;Acc:HGNC:9392]	protein_coding	0.05067	0.8868
ENSG00000005302	ENST00000312196	ENSG00000005302	1566	MSL3	male-specific lethal 3 homolog (Drosophila) [Source:HGNC Symbol;Acc:HGNC:7370]	protein_coding	0.03113	0.8245
ENSG00000005339	ENST00000262367	ENSG00000005339	7329	CREBBP	CREB binding protein [Source:HGNC Symbol;Acc:HGNC:2348]	protein_coding	-0.2505	0.0006931
ENSG00000005379	ENST00000268893	ENSG00000005379	5394	TSPOAP1	TSPO associated protein 1 [Source:HGNC Symbol;Acc:HGNC:16831]	protein_coding	-0.1417	0.4552
ENSG00000005381	ENST00000225275	ENSG00000005381	2238	MPO	myeloperoxidase [Source:HGNC Symbol;Acc:HGNC:7218]	protein_coding	-0.3995	0.09294
ENSG00000005436	ENST00000321027	ENSG00000005436	2346	GCFC2	GC-rich sequence DNA-binding factor 2 [Source:HGNC Symbol;Acc:HGNC:1317]	protein_coding	-0.2357	0.09797
ENSG00000008311	ENST00000358954	ENSG00000008311	2199	AASS	aminoadipate-semialdehyde synthase [Source:HGNC Symbol;Acc:HGNC:17366]	protein_coding	-0.8723	3.878e-05
ENSG00000005469	ENST00000331536	ENSG00000005469	1839	CROT	carnitine O-octanoyltransferase [Source:HGNC Symbol;Acc:HGNC:2366]	protein_coding	-0.3121	0.02461
ENSG00000005471	ENST00000265723	ENSG00000005471	3861	ABCB4	ATP binding cassette subfamily B member 4 [Source:HGNC Symbol;Acc:HGNC:45]	protein_coding	-0.4122	0.008766
ENSG00000005483	ENST00000257745	ENSG00000005483	5577	KMT2E	lysine methyltransferase 2E [Source:HGNC Symbol;Acc:HGNC:18541]	protein_coding	-0.2536	0.0002136
ENSG00000005486	ENST00000006777	ENSG00000005486	1095	RHBDD2	rhomboid domain containing 2 [Source:HGNC Symbol;Acc:HGNC:23082]	protein_coding	0.3257	0.0749
ENSG00000181409	ENST00000326724	ENSG00000181409	4125	AATK	apoptosis associated tyrosine kinase [Source:HGNC Symbol;Acc:HGNC:21]	protein_coding	-1.813	1.123e-06
ENSG00000005700	ENST00000306270	ENSG00000005700	4062	IBTK	inhibitor of Bruton tyrosine kinase [Source:HGNC Symbol;Acc:HGNC:17853]	protein_coding	0.3718	0.003223
ENSG00000005801	ENST00000005082	ENSG00000005801	1821	ZNF195	zinc finger protein 195 [Source:HGNC Symbol;Acc:HGNC:12986]	protein_coding	-0.1208	0.3981
ENSG00000005810	ENST00000357337	ENSG00000005810	13923	MYCBP2	MYC binding protein 2, E3 ubiquitin protein ligase [Source:HGNC Symbol;Acc:HGNC:23386]	protein_coding	0.01691	0.893
ENSG00000005812	ENST00000355619	ENSG00000005812	1287	FBXL3	F-box and leucine rich repeat protein 3 [Source:HGNC Symbol;Acc:HGNC:13599]	protein_coding	-0.1405	0.1535
ENSG00000005844	ENST00000356798	ENSG00000005844	3513	ITGAL	integrin subunit alpha L [Source:HGNC Symbol;Acc:HGNC:6148]	protein_coding	-0.3995	3.242e-05
ENSG00000005882	ENST00000007708	ENSG00000005882	1032	PDK2	pyruvate dehydrogenase kinase 2 [Source:HGNC Symbol;Acc:HGNC:8810]	protein_coding	-0.4973	2.113e-05
ENSG00000005884	ENST00000007722	ENSG00000005884	3201	ITGA3	integrin subunit alpha 3 [Source:HGNC Symbol;Acc:HGNC:6139]	protein_coding	0.2606	0.2433
ENSG00000005889	ENST00000304543	ENSG00000005889	2418	ZFX	zinc finger protein, X-linked [Source:HGNC Symbol;Acc:HGNC:12869]	protein_coding	-0.05448	0.5375
ENSG00000165029	ENST00000374733	ENSG00000165029	372	ABCA1	ATP binding cassette subfamily A member 1 [Source:HGNC Symbol;Acc:HGNC:29]	protein_coding	1.514	6.092e-08
ENSG00000005961	ENST00000262407	ENSG00000005961	3120	ITGA2B	integrin subunit alpha 2b [Source:HGNC Symbol;Acc:HGNC:6138]	protein_coding	0.5378	0.1133
ENSG00000006007	ENST00000353258	ENSG00000006007	996	GDE1	glycerophosphodiester phosphodiesterase 1 [Source:HGNC Symbol;Acc:HGNC:29644]	protein_coding	-0.2279	0.04794
ENSG00000006015	ENST00000358607	ENSG00000006015	606	C19orf60	chromosome 19 open reading frame 60 [Source:HGNC Symbol;Acc:HGNC:26098]	protein_coding	0.3222	0.08007
ENSG00000006025	ENST00000007414	ENSG00000006025	2529	OSBPL7	oxysterol binding protein like 7 [Source:HGNC Symbol;Acc:HGNC:16387]	protein_coding	-0.3977	0.00512
ENSG00000006062	ENST00000344686	ENSG00000006062	2844	MAP3K14	mitogen-activated protein kinase kinase kinase 14 [Source:HGNC Symbol;Acc:HGNC:6853]	protein_coding	-0.2813	4.024e-07
ENSG00000154265	ENST00000392676	ENSG00000154265	4929	ABCA5	ATP binding cassette subfamily A member 5 [Source:HGNC Symbol;Acc:HGNC:35]	protein_coding	-0.8058	0.001371
ENSG00000006125	ENST00000587805	ENSG00000006125	546	AP2B1	adaptor related protein complex 2 beta 1 subunit [Source:HGNC Symbol;Acc:HGNC:563]	protein_coding	0.2559	0.0004851
ENSG00000006194	ENST00000219069	ENSG00000006194	2052	ZNF263	zinc finger protein 263 [Source:HGNC Symbol;Acc:HGNC:13056]	protein_coding	0.04883	0.5808
ENSG00000006282	ENST00000006658	ENSG00000006282	2409	SPATA20	spermatogenesis associated 20 [Source:HGNC Symbol;Acc:HGNC:26125]	protein_coding	-0.1345	0.2164
ENSG00000154262	ENST00000284425	ENSG00000154262	4854	ABCA6	ATP binding cassette subfamily A member 6 [Source:HGNC Symbol;Acc:HGNC:36]	protein_coding	-1.816	0.000301
ENSG00000064687	ENST00000263094	ENSG00000064687	6441	ABCA7	ATP binding cassette subfamily A member 7 [Source:HGNC Symbol;Acc:HGNC:37]	protein_coding	-0.979	2.598e-08
ENSG00000103222	ENST00000399408	ENSG00000103222	3648	ABCC1	ATP binding cassette subfamily C member 1 [Source:HGNC Symbol;Acc:HGNC:51]	protein_coding	0.8174	6.481e-09
ENSG00000006453	ENST00000005260	ENSG00000006453	1536	BAIAP2L1	BAI1 associated protein 2 like 1 [Source:HGNC Symbol;Acc:HGNC:21649]	protein_coding	0.5621	0.03274
ENSG00000006459	ENST00000397560	ENSG00000006459	2826	KDM7A	lysine demethylase 7A [Source:HGNC Symbol;Acc:HGNC:22224]	protein_coding	-0.4393	7.835e-06
ENSG00000006530	ENST00000355413	ENSG00000006530	1269	AGK	acylglycerol kinase [Source:HGNC Symbol;Acc:HGNC:21869]	protein_coding	0.003699	0.9727
ENSG00000114770	ENST00000265586	ENSG00000114770	4185	ABCC5	ATP binding cassette subfamily C member 5 [Source:HGNC Symbol;Acc:HGNC:56]	protein_coding	-0.6209	8.809e-05
ENSG00000006555	ENST00000371274	ENSG00000006555	1119	TTC22	tetratricopeptide repeat domain 22 [Source:HGNC Symbol;Acc:HGNC:26067]	protein_coding	-0.4545	0.001075
ENSG00000006576	ENST00000248550	ENSG00000006576	2358	PHTF2	putative homeodomain transcription factor 2 [Source:HGNC Symbol;Acc:HGNC:13411]	protein_coding	-0.2178	0.04768
ENSG00000006607	ENST00000264042	ENSG00000006607	3165	FARP2	FERM, ARH/RhoGEF and pleckstrin domain protein 2 [Source:HGNC Symbol;Acc:HGNC:16460]	protein_coding	0.2783	0.02603
ENSG00000091262	ENST00000205557	ENSG00000091262	4512	ABCC6	ATP binding cassette subfamily C member 6 [Source:HGNC Symbol;Acc:HGNC:57]	protein_coding	-2.343	8.324e-10
ENSG00000006634	ENST00000265728	ENSG00000006634	2025	DBF4	DBF4 zinc finger [Source:HGNC Symbol;Acc:HGNC:17364]	protein_coding	-0.2127	0.3283
ENSG00000006638	ENST00000375190	ENSG00000006638	1032	TBXA2R	thromboxane A2 receptor [Source:HGNC Symbol;Acc:HGNC:11608]	protein_coding	-0.2228	0.3673
ENSG00000006652	ENST00000005558	ENSG00000006652	1356	IFRD1	interferon related developmental regulator 1 [Source:HGNC Symbol;Acc:HGNC:5456]	protein_coding	-0.01408	0.9143
ENSG00000006695	ENST00000261643	ENSG00000006695	1332	COX10	COX10, heme A:farnesyltransferase cytochrome c oxidase assembly factor [Source:HGNC Symbol;Acc:HGNC:2260]	protein_coding	0.4382	0.001284
ENSG00000101986	ENST00000218104	ENSG00000101986	2238	ABCD1	ATP binding cassette subfamily D member 1 [Source:HGNC Symbol;Acc:HGNC:61]	protein_coding	1.082	2.458e-20
ENSG00000006712	ENST00000221265	ENSG00000006712	1596	PAF1	PAF1 homolog, Paf1/RNA polymerase II complex component [Source:HGNC Symbol;Acc:HGNC:25459]	protein_coding	-0.02655	0.7608
ENSG00000006715	ENST00000265745	ENSG00000006715	630	VPS41	VPS41, HOPS complex subunit [Source:HGNC Symbol;Acc:HGNC:12713]	protein_coding	0.2529	0.01295
ENSG00000160179	ENST00000343687	ENSG00000160179	2034	ABCG1	ATP binding cassette subfamily G member 1 [Source:HGNC Symbol;Acc:HGNC:73]	protein_coding	0.6558	0.002169
ENSG00000006744	ENST00000338034	ENSG00000006744	2481	ELAC2	elaC ribonuclease Z 2 [Source:HGNC Symbol;Acc:HGNC:14198]	protein_coding	0.1069	0.1425
ENSG00000100997	ENST00000339157	ENSG00000100997	1197	ABHD12	abhydrolase domain containing 12 [Source:HGNC Symbol;Acc:HGNC:15868]	protein_coding	0.8796	1.615e-08
ENSG00000006756	ENST00000217890	ENSG00000006756	undefined	ARSD	arylsulfatase D [Source:HGNC Symbol;Acc:HGNC:717]	protein_coding	0.01705	0.9176
ENSG00000006757	ENST00000381042	ENSG00000006757	762	PNPLA4	patatin like phospholipase domain containing 4 [Source:HGNC Symbol;Acc:HGNC:24887]	protein_coding	0.3072	0.05067
ENSG00000006831	ENST00000357103	ENSG00000006831	1161	ADIPOR2	adiponectin receptor 2 [Source:HGNC Symbol;Acc:HGNC:24041]	protein_coding	0.106	0.1289
ENSG00000007038	ENST00000005995	ENSG00000007038	945	PRSS21	protease, serine 21 [Source:HGNC Symbol;Acc:HGNC:9485]	protein_coding	0.6344	0.05475
ENSG00000007047	ENST00000262891	ENSG00000007047	2259	MARK4	microtubule affinity regulating kinase 4 [Source:HGNC Symbol;Acc:HGNC:13538]	protein_coding	-0.2297	0.02898
ENSG00000007080	ENST00000445755	ENSG00000007080	672	CCDC124	coiled-coil domain containing 124 [Source:HGNC Symbol;Acc:HGNC:25171]	protein_coding	0.4039	0.003683
ENSG00000007129	ENST00000187608	ENSG00000007129	879	CEACAM21	carcinoembryonic antigen related cell adhesion molecule 21 [Source:HGNC Symbol;Acc:HGNC:28834]	protein_coding	-0.3297	0.006753
ENSG00000007168	ENST00000397193	ENSG00000007168	undefined	PAFAH1B1	platelet activating factor acetylhydrolase 1b regulatory subunit 1 [Source:HGNC Symbol;Acc:HGNC:8574]	protein_coding	0.0198	0.7959
ENSG00000007202	ENST00000389003	ENSG00000007202	6279	KIAA0100	KIAA0100 [Source:HGNC Symbol;Acc:HGNC:28960]	protein_coding	-0.124	0.007076
ENSG00000007237	ENST00000323816	ENSG00000007237	1251	GAS7	growth arrest specific 7 [Source:HGNC Symbol;Acc:HGNC:4169]	protein_coding	0.08419	0.4092
ENSG00000007255	ENST00000006275	ENSG00000007255	522	TRAPPC6A	trafficking protein particle complex 6A [Source:HGNC Symbol;Acc:HGNC:23069]	protein_coding	0.01103	0.9483
ENSG00000140526	ENST00000352732	ENSG00000140526	1278	ABHD2	abhydrolase domain containing 2 [Source:HGNC Symbol;Acc:HGNC:18717]	protein_coding	0.9018	2.019e-12
ENSG00000007312	ENST00000006750	ENSG00000007312	690	CD79B	CD79b molecule [Source:HGNC Symbol;Acc:HGNC:1699]	protein_coding	-0.4491	0.0001117
ENSG00000136754	ENST00000346832	ENSG00000136754	1491	ABI1	abl interactor 1 [Source:HGNC Symbol;Acc:HGNC:11320]	protein_coding	0.6688	1.442e-09
ENSG00000007341	ENST00000343210	ENSG00000007341	1668	ST7L	suppression of tumorigenicity 7 like [Source:HGNC Symbol;Acc:HGNC:18441]	protein_coding	-0.2417	0.06072
ENSG00000143322	ENST00000344730	ENSG00000143322	3195	ABL2	ABL proto-oncogene 2, non-receptor tyrosine kinase [Source:HGNC Symbol;Acc:HGNC:77]	protein_coding	0.9254	8.043e-08
ENSG00000007376	ENST00000007264	ENSG00000007376	939	RPUSD1	RNA pseudouridylate synthase domain containing 1 [Source:HGNC Symbol;Acc:HGNC:14173]	protein_coding	-0.1027	0.4814
ENSG00000007392	ENST00000293872	ENSG00000007392	1116	LUC7L	LUC7 like [Source:HGNC Symbol;Acc:HGNC:6723]	protein_coding	-0.5347	2.795e-06
ENSG00000163995	ENST00000341937	ENSG00000163995	1836	ABLIM2	actin binding LIM protein family member 2 [Source:HGNC Symbol;Acc:HGNC:19195]	protein_coding	-1.38	3.839e-08
ENSG00000173210	ENST00000309868	ENSG00000173210	2052	ABLIM3	actin binding LIM protein family member 3 [Source:HGNC Symbol;Acc:HGNC:29132]	protein_coding	-1.552	0.000326
ENSG00000007520	ENST00000007390	ENSG00000007520	939	TSR3	TSR3, acp transferase ribosome maturation factor [Source:HGNC Symbol;Acc:HGNC:14175]	protein_coding	0.2092	0.1097
ENSG00000007541	ENST00000026218	ENSG00000007541	2283	PIGQ	phosphatidylinositol glycan anchor biosynthesis class Q [Source:HGNC Symbol;Acc:HGNC:14135]	protein_coding	-0.06959	0.6267
ENSG00000007545	ENST00000293925	ENSG00000007545	3810	CRAMP1	cramped chromatin regulator homolog 1 [Source:HGNC Symbol;Acc:HGNC:14122]	protein_coding	-0.1506	0.1044
ENSG00000007923	ENST00000294401	ENSG00000007923	1524	DNAJC11	DnaJ heat shock protein family (Hsp40) member C11 [Source:HGNC Symbol;Acc:HGNC:25570]	protein_coding	0.1485	0.1313
ENSG00000007944	ENST00000349606	ENSG00000007944	795	MYLIP	myosin regulatory light chain interacting protein [Source:HGNC Symbol;Acc:HGNC:21155]	protein_coding	-0.2011	0.06852
ENSG00000007968	ENST00000361729	ENSG00000007968	1314	E2F2	E2F transcription factor 2 [Source:HGNC Symbol;Acc:HGNC:3114]	protein_coding	-0.3876	0.1358
ENSG00000166016	ENST00000435224	ENSG00000166016	3078	ABTB2	ankyrin repeat and BTB domain containing 2 [Source:HGNC Symbol;Acc:HGNC:23842]	protein_coding	0.7743	0.0007953
ENSG00000008083	ENST00000341776	ENSG00000008083	3741	JARID2	jumonji and AT-rich interaction domain containing 2 [Source:HGNC Symbol;Acc:HGNC:6196]	protein_coding	0.07117	0.6151
ENSG00000008086	ENST00000379989	ENSG00000008086	3093	CDKL5	cyclin dependent kinase like 5 [Source:HGNC Symbol;Acc:HGNC:11411]	protein_coding	-0.03755	0.8921
ENSG00000008128	ENST00000356200	ENSG00000008128	2241	CDK11A	cyclin dependent kinase 11A [Source:HGNC Symbol;Acc:HGNC:1730]	protein_coding	-0.3053	0.006963
ENSG00000167315	ENST00000285093	ENSG00000167315	1194	ACAA2	acetyl-CoA acyltransferase 2 [Source:HGNC Symbol;Acc:HGNC:83]	protein_coding	0.6762	1.751e-07
ENSG00000076555	ENST00000338432	ENSG00000076555	7377	ACACB	acetyl-CoA carboxylase beta [Source:HGNC Symbol;Acc:HGNC:85]	protein_coding	-0.8766	2.216e-12
ENSG00000008256	ENST00000350796	ENSG00000008256	1200	CYTH3	cytohesin 3 [Source:HGNC Symbol;Acc:HGNC:9504]	protein_coding	-0.4072	0.000634
ENSG00000157766	ENST00000352105	ENSG00000157766	7296	ACAN	aggrecan [Source:HGNC Symbol;Acc:HGNC:319]	protein_coding	1.193	0.007901
ENSG00000008282	ENST00000011473	ENSG00000008282	780	SYPL1	synaptophysin like 1 [Source:HGNC Symbol;Acc:HGNC:11507]	protein_coding	0.07054	0.4604
ENSG00000008283	ENST00000360793	ENSG00000008283	756	CYB561	cytochrome b561 [Source:HGNC Symbol;Acc:HGNC:2571]	protein_coding	-0.02912	0.7708
ENSG00000008294	ENST00000262013	ENSG00000008294	3966	SPAG9	sperm associated antigen 9 [Source:HGNC Symbol;Acc:HGNC:14524]	protein_coding	0.3886	0.0006801
ENSG00000008300	ENST00000164024	ENSG00000008300	9939	CELSR3	cadherin EGF LAG seven-pass G-type receptor 3 [Source:HGNC Symbol;Acc:HGNC:3230]	protein_coding	-0.1651	0.2988
ENSG00000110455	ENST00000263776	ENSG00000110455	1506	ACCS	1-aminocyclopropane-1-carboxylate synthase homolog (inactive) [Source:HGNC Symbol;Acc:HGNC:23989]	protein_coding	-0.596	1.706e-05
ENSG00000008324	ENST00000011691	ENSG00000008324	234	SS18L2	SS18 like 2 [Source:HGNC Symbol;Acc:HGNC:15593]	protein_coding	0.01423	0.931
ENSG00000008382	ENST00000262966	ENSG00000008382	1416	MPND	MPN domain containing [Source:HGNC Symbol;Acc:HGNC:25934]	protein_coding	0.3926	0.0007447
ENSG00000159640	ENST00000290863	ENSG00000159640	2199	ACE	angiotensin I converting enzyme [Source:HGNC Symbol;Acc:HGNC:2707]	protein_coding	1.913	8.175e-16
ENSG00000008405	ENST00000008527	ENSG00000008405	1761	CRY1	cryptochrome circadian clock 1 [Source:HGNC Symbol;Acc:HGNC:2384]	protein_coding	-0.2182	0.01103
ENSG00000177076	ENST00000340967	ENSG00000177076	828	ACER2	alkaline ceramidase 2 [Source:HGNC Symbol;Acc:HGNC:23675]	protein_coding	-0.8749	9.818e-05
ENSG00000078124	ENST00000278544	ENSG00000078124	231	ACER3	alkaline ceramidase 3 [Source:HGNC Symbol;Acc:HGNC:16066]	protein_coding	0.6475	2.86e-06
ENSG00000008513	ENST00000399640	ENSG00000008513	1023	ST3GAL1	ST3 beta-galactoside alpha-2,3-sialyltransferase 1 [Source:HGNC Symbol;Acc:HGNC:10862]	protein_coding	0.3787	0.01024
ENSG00000008516	ENST00000336577	ENSG00000008516	1689	MMP25	matrix metallopeptidase 25 [Source:HGNC Symbol;Acc:HGNC:14246]	protein_coding	0.4684	0.0004484
ENSG00000008517	ENST00000008180	ENSG00000008517	507	IL32	interleukin 32 [Source:HGNC Symbol;Acc:HGNC:16830]	protein_coding	0.3446	0.0004288
ENSG00000008710	ENST00000262304	ENSG00000008710	12912	PKD1	polycystin 1, transient receptor potential channel interacting [Source:HGNC Symbol;Acc:HGNC:9008]	protein_coding	-0.2891	0.01617
ENSG00000008838	ENST00000356271	ENSG00000008838	2931	MED24	mediator complex subunit 24 [Source:HGNC Symbol;Acc:HGNC:22963]	protein_coding	-0.01102	0.88
ENSG00000008853	ENST00000251822	ENSG00000008853	2184	RHOBTB2	Rho related BTB domain containing 2 [Source:HGNC Symbol;Acc:HGNC:18756]	protein_coding	0.1699	0.1599
ENSG00000122729	ENST00000309951	ENSG00000122729	2670	ACO1	aconitase 1 [Source:HGNC Symbol;Acc:HGNC:117]	protein_coding	1.265	5.263e-22
ENSG00000008952	ENST00000337002	ENSG00000008952	1200	SEC62	SEC62 homolog, preprotein translocation factor [Source:HGNC Symbol;Acc:HGNC:11846]	protein_coding	0.1155	0.2539
ENSG00000008988	ENST00000009589	ENSG00000008988	360	RPS20	ribosomal protein S20 [Source:HGNC Symbol;Acc:HGNC:10405]	protein_coding	-0.1194	0.2065
ENSG00000009307	ENST00000261443	ENSG00000009307	2304	CSDE1	cold shock domain containing E1 [Source:HGNC Symbol;Acc:HGNC:29905]	protein_coding	0.0677	0.4497
ENSG00000009335	ENST00000348165	ENSG00000009335	3252	UBE3C	ubiquitin protein ligase E3C [Source:HGNC Symbol;Acc:HGNC:16803]	protein_coding	0.1608	0.01006
ENSG00000102794	ENST00000377462	ENSG00000102794	1446	ACOD1	aconitate decarboxylase 1 [Source:HGNC Symbol;Acc:HGNC:33904]	protein_coding	5.84	7.753e-13
ENSG00000184227	ENST00000311148	ENSG00000184227	1266	ACOT1	acyl-CoA thioesterase 1 [Source:HGNC Symbol;Acc:HGNC:33128]	protein_coding	1.415	1.009e-08
ENSG00000112304	ENST00000230048	ENSG00000112304	423	ACOT13	acyl-CoA thioesterase 13 [Source:HGNC Symbol;Acc:HGNC:20999]	protein_coding	0.9292	7.566e-10
ENSG00000009780	ENST00000010299	ENSG00000009780	1026	FAM76A	family with sequence similarity 76 member A [Source:HGNC Symbol;Acc:HGNC:28530]	protein_coding	-0.0388	0.7571
ENSG00000119673	ENST00000238651	ENSG00000119673	1452	ACOT2	acyl-CoA thioesterase 2 [Source:HGNC Symbol;Acc:HGNC:18431]	protein_coding	0.9202	2.423e-10
ENSG00000009830	ENST00000261534	ENSG00000009830	2253	POMT2	protein O-mannosyltransferase 2 [Source:HGNC Symbol;Acc:HGNC:19743]	protein_coding	-0.2433	0.09369
ENSG00000009844	ENST00000367621	ENSG00000009844	750	VTA1	vesicle trafficking 1 [Source:HGNC Symbol;Acc:HGNC:20954]	protein_coding	0.373	0.0007314
ENSG00000009954	ENST00000339594	ENSG00000009954	4452	BAZ1B	bromodomain adjacent to zinc finger domain 1B [Source:HGNC Symbol;Acc:HGNC:961]	protein_coding	-0.03081	0.7425
ENSG00000010017	ENST00000011619	ENSG00000010017	2190	RANBP9	RAN binding protein 9 [Source:HGNC Symbol;Acc:HGNC:13727]	protein_coding	-0.1529	0.1248
ENSG00000177465	ENST00000326303	ENSG00000177465	1266	ACOT4	acyl-CoA thioesterase 4 [Source:HGNC Symbol;Acc:HGNC:19748]	protein_coding	1.336	9.008e-06
ENSG00000010072	ENST00000008440	ENSG00000010072	624	SPRTN	SprT-like N-terminal domain [Source:HGNC Symbol;Acc:HGNC:25356]	protein_coding	-0.07274	0.5672
ENSG00000010165	ENST00000361735	ENSG00000010165	2100	METTL13	methyltransferase like 13 [Source:HGNC Symbol;Acc:HGNC:24248]	protein_coding	0.3117	0.0002208
ENSG00000010219	ENST00000010132	ENSG00000010219	1563	DYRK4	dual specificity tyrosine phosphorylation regulated kinase 4 [Source:HGNC Symbol;Acc:HGNC:3095]	protein_coding	0.03638	0.8316
ENSG00000010244	ENST00000321233	ENSG00000010244	1437	ZNF207	zinc finger protein 207 [Source:HGNC Symbol;Acc:HGNC:12998]	protein_coding	0.1277	0.009524
ENSG00000010256	ENST00000203407	ENSG00000010256	1443	UQCRC1	ubiquinol-cytochrome c reductase core protein I [Source:HGNC Symbol;Acc:HGNC:12585]	protein_coding	0.5483	3.64e-07
ENSG00000097021	ENST00000361521	ENSG00000097021	1113	ACOT7	acyl-CoA thioesterase 7 [Source:HGNC Symbol;Acc:HGNC:24157]	protein_coding	1.354	1.423e-12
ENSG00000123130	ENST00000336430	ENSG00000123130	1320	ACOT9	acyl-CoA thioesterase 9 [Source:HGNC Symbol;Acc:HGNC:17152]	protein_coding	1.258	3.686e-16
ENSG00000010292	ENST00000315579	ENSG00000010292	4206	NCAPD2	non-SMC condensin I complex subunit D2 [Source:HGNC Symbol;Acc:HGNC:24305]	protein_coding	-0.3257	6.646e-05
ENSG00000134575	ENST00000256997	ENSG00000134575	1272	ACP2	acid phosphatase 2, lysosomal [Source:HGNC Symbol;Acc:HGNC:123]	protein_coding	2.623	2.255e-46
ENSG00000010310	ENST00000263281	ENSG00000010310	1260	GIPR	gastric inhibitory polypeptide receptor [Source:HGNC Symbol;Acc:HGNC:4271]	protein_coding	-0.4357	0.0471
ENSG00000010318	ENST00000327906	ENSG00000010318	1146	PHF7	PHD finger protein 7 [Source:HGNC Symbol;Acc:HGNC:18458]	protein_coding	-0.2245	0.04502
ENSG00000010319	ENST00000231721	ENSG00000010319	2349	SEMA3G	semaphorin 3G [Source:HGNC Symbol;Acc:HGNC:30400]	protein_coding	-0.357	0.416
ENSG00000010322	ENST00000345716	ENSG00000010322	4515	NISCH	nischarin [Source:HGNC Symbol;Acc:HGNC:18006]	protein_coding	-0.5123	2.326e-06
ENSG00000102575	ENST00000218758	ENSG00000102575	978	ACP5	acid phosphatase 5, tartrate resistant [Source:HGNC Symbol;Acc:HGNC:124]	protein_coding	1.972	2.595e-19
ENSG00000010361	ENST00000313777	ENSG00000010361	1257	FUZ	fuzzy planar cell polarity protein [Source:HGNC Symbol;Acc:HGNC:26219]	protein_coding	-0.3496	0.01453
ENSG00000010404	ENST00000340855	ENSG00000010404	1653	IDS	iduronate 2-sulfatase [Source:HGNC Symbol;Acc:HGNC:5389]	protein_coding	-0.1166	0.1466
ENSG00000010539	ENST00000396868	ENSG00000010539	1185	ZNF200	zinc finger protein 200 [Source:HGNC Symbol;Acc:HGNC:12993]	protein_coding	0.197	0.04366
ENSG00000014257	ENST00000336375	ENSG00000014257	1161	ACPP	acid phosphatase, prostate [Source:HGNC Symbol;Acc:HGNC:125]	protein_coding	-1.359	1.984e-12
ENSG00000010626	ENST00000007969	ENSG00000010626	1032	LRRC23	leucine rich repeat containing 23 [Source:HGNC Symbol;Acc:HGNC:19138]	protein_coding	-0.2009	0.3296
ENSG00000010671	ENST00000308731	ENSG00000010671	1980	BTK	Bruton tyrosine kinase [Source:HGNC Symbol;Acc:HGNC:1133]	protein_coding	0.3206	0.0004032
ENSG00000010704	ENST00000309234	ENSG00000010704	1014	HFE	hemochromatosis [Source:HGNC Symbol;Acc:HGNC:4886]	protein_coding	-0.4017	0.01441
ENSG00000010803	ENST00000326197	ENSG00000010803	1983	SCMH1	sex comb on midleg homolog 1 (Drosophila) [Source:HGNC Symbol;Acc:HGNC:19003]	protein_coding	-0.3099	0.005736
ENSG00000010810	ENST00000229471	ENSG00000010810	1449	FYN	FYN proto-oncogene, Src family tyrosine kinase [Source:HGNC Symbol;Acc:HGNC:4037]	protein_coding	-0.5682	2.357e-14
ENSG00000010818	ENST00000012134	ENSG00000010818	7341	HIVEP2	human immunodeficiency virus type I enhancer binding protein 2 [Source:HGNC Symbol;Acc:HGNC:4921]	protein_coding	-0.1112	0.0333
ENSG00000011007	ENST00000418390	ENSG00000011007	2397	TCEB3	transcription elongation factor B subunit 3 [Source:HGNC Symbol;Acc:HGNC:11620]	protein_coding	0.2597	4.283e-06
ENSG00000011009	ENST00000374501	ENSG00000011009	495	LYPLA2	lysophospholipase II [Source:HGNC Symbol;Acc:HGNC:6738]	protein_coding	0.27	0.00167
ENSG00000011021	ENST00000312413	ENSG00000011021	2544	CLCN6	chloride voltage-gated channel 6 [Source:HGNC Symbol;Acc:HGNC:2024]	protein_coding	-0.03968	0.7436
ENSG00000111644	ENST00000229243	ENSG00000111644	1632	ACRBP	acrosin binding protein [Source:HGNC Symbol;Acc:HGNC:17195]	protein_coding	-0.6185	0.00986
ENSG00000147174	ENST00000373695	ENSG00000147174	2076	ACRC	acidic repeat containing [Source:HGNC Symbol;Acc:HGNC:15805]	protein_coding	-0.6781	1.27e-05
ENSG00000011114	ENST00000298896	ENSG00000011114	1233	BTBD7	BTB domain containing 7 [Source:HGNC Symbol;Acc:HGNC:18269]	protein_coding	0.01284	0.8963
ENSG00000011132	ENST00000316757	ENSG00000011132	1728	APBA3	amyloid beta precursor protein binding family A member 3 [Source:HGNC Symbol;Acc:HGNC:580]	protein_coding	-0.1568	0.2281
ENSG00000011143	ENST00000313863	ENSG00000011143	1371	MKS1	Meckel syndrome, type 1 [Source:HGNC Symbol;Acc:HGNC:7121]	protein_coding	-0.2379	0.06531
ENSG00000011198	ENST00000013894	ENSG00000011198	135	ABHD5	abhydrolase domain containing 5 [Source:HGNC Symbol;Acc:HGNC:21396]	protein_coding	0.3374	0.05907
ENSG00000151726	ENST00000281455	ENSG00000151726	2097	ACSL1	acyl-CoA synthetase long-chain family member 1 [Source:HGNC Symbol;Acc:HGNC:3569]	protein_coding	3.548	1.238e-38
ENSG00000011243	ENST00000397410	ENSG00000011243	1941	AKAP8L	A-kinase anchoring protein 8 like [Source:HGNC Symbol;Acc:HGNC:29857]	protein_coding	-0.3077	0.0002169
ENSG00000011258	ENST00000376381	ENSG00000011258	1233	MBTD1	mbt domain containing 1 [Source:HGNC Symbol;Acc:HGNC:19866]	protein_coding	-0.4431	9.721e-08
ENSG00000011260	ENST00000225298	ENSG00000011260	1671	UTP18	UTP18, small subunit processome component [Source:HGNC Symbol;Acc:HGNC:24274]	protein_coding	0.5523	0.0001788
ENSG00000011275	ENST00000389900	ENSG00000011275	981	RNF216	ring finger protein 216 [Source:HGNC Symbol;Acc:HGNC:21698]	protein_coding	-0.4955	2.516e-08
ENSG00000011295	ENST00000261647	ENSG00000011295	1143	TTC19	tetratricopeptide repeat domain 19 [Source:HGNC Symbol;Acc:HGNC:26006]	protein_coding	-0.1579	0.1899
ENSG00000011304	ENST00000349038	ENSG00000011304	1596	PTBP1	polypyrimidine tract binding protein 1 [Source:HGNC Symbol;Acc:HGNC:9583]	protein_coding	0.2585	0.0002785
ENSG00000011376	ENST00000265537	ENSG00000011376	2712	LARS2	leucyl-tRNA synthetase 2, mitochondrial [Source:HGNC Symbol;Acc:HGNC:17095]	protein_coding	0.2971	0.0005327
ENSG00000011405	ENST00000265970	ENSG00000011405	5061	PIK3C2A	phosphatidylinositol-4-phosphate 3-kinase catalytic subunit type 2 alpha [Source:HGNC Symbol;Acc:HGNC:8971]	protein_coding	-0.4196	0.01517
ENSG00000123983	ENST00000357430	ENSG00000123983	2163	ACSL3	acyl-CoA synthetase long-chain family member 3 [Source:HGNC Symbol;Acc:HGNC:3570]	protein_coding	0.9159	5.68e-13
ENSG00000011451	ENST00000263381	ENSG00000011451	2385	WIZ	widely interspaced zinc finger motifs [Source:HGNC Symbol;Acc:HGNC:30917]	protein_coding	0.1231	0.1271
ENSG00000011454	ENST00000317419	ENSG00000011454	undefined	RABGAP1	RAB GTPase activating protein 1 [Source:HGNC Symbol;Acc:HGNC:17155]	protein_coding	0.005151	0.9511
ENSG00000011478	ENST00000012049	ENSG00000011478	1149	QPCTL	glutaminyl-peptide cyclotransferase like [Source:HGNC Symbol;Acc:HGNC:25952]	protein_coding	-0.5699	1.08e-07
ENSG00000011485	ENST00000012443	ENSG00000011485	1500	PPP5C	protein phosphatase 5 catalytic subunit [Source:HGNC Symbol;Acc:HGNC:9322]	protein_coding	-0.05883	0.568
ENSG00000011523	ENST00000260569	ENSG00000011523	1863	CEP68	centrosomal protein 68 [Source:HGNC Symbol;Acc:HGNC:29076]	protein_coding	-0.571	4.602e-09
ENSG00000068366	ENST00000340800	ENSG00000068366	2136	ACSL4	acyl-CoA synthetase long-chain family member 4 [Source:HGNC Symbol;Acc:HGNC:3571]	protein_coding	0.7307	5.928e-06
ENSG00000011590	ENST00000262630	ENSG00000011590	1464	ZBTB32	zinc finger and BTB domain containing 32 [Source:HGNC Symbol;Acc:HGNC:16763]	protein_coding	0.07642	0.7856
ENSG00000011600	ENST00000262629	ENSG00000011600	342	TYROBP	TYRO protein tyrosine kinase binding protein [Source:HGNC Symbol;Acc:HGNC:12449]	protein_coding	0.3604	0.01274
ENSG00000011638	ENST00000233047	ENSG00000011638	486	TMEM159	transmembrane protein 159 [Source:HGNC Symbol;Acc:HGNC:30136]	protein_coding	0.1669	0.4408
ENSG00000012048	ENST00000352993	ENSG00000012048	2166	BRCA1	BRCA1, DNA repair associated [Source:HGNC Symbol;Acc:HGNC:1100]	protein_coding	-0.2006	0.292
ENSG00000012061	ENST00000013807	ENSG00000012061	972	ERCC1	ERCC excision repair 1, endonuclease non-catalytic subunit [Source:HGNC Symbol;Acc:HGNC:3433]	protein_coding	0.03676	0.7489
ENSG00000012124	ENST00000085219	ENSG00000012124	2544	CD22	CD22 molecule [Source:HGNC Symbol;Acc:HGNC:1643]	protein_coding	0.1885	0.1346
ENSG00000012174	ENST00000365779	ENSG00000012174	993	MBTPS2	membrane bound transcription factor peptidase, site 2 [Source:HGNC Symbol;Acc:HGNC:15455]	protein_coding	0.3342	0.01934
ENSG00000012211	ENST00000376310	ENSG00000012211	undefined	PRICKLE3	prickle planar cell polarity protein 3 [Source:HGNC Symbol;Acc:HGNC:6645]	protein_coding	-0.07133	0.6617
ENSG00000012223	ENST00000231751	ENSG00000012223	2133	LTF	lactotransferrin [Source:HGNC Symbol;Acc:HGNC:6720]	protein_coding	-0.6962	0.0591
ENSG00000012232	ENST00000220562	ENSG00000012232	2760	EXTL3	exostosin like glycosyltransferase 3 [Source:HGNC Symbol;Acc:HGNC:3518]	protein_coding	-0.2336	0.01451
ENSG00000012660	ENST00000304434	ENSG00000012660	900	ELOVL5	ELOVL fatty acid elongase 5 [Source:HGNC Symbol;Acc:HGNC:21308]	protein_coding	-0.04538	0.6658
ENSG00000197142	ENST00000354273	ENSG00000197142	2052	ACSL5	acyl-CoA synthetase long-chain family member 5 [Source:HGNC Symbol;Acc:HGNC:16526]	protein_coding	0.9481	4.323e-17
ENSG00000012817	ENST00000317961	ENSG00000012817	4620	KDM5D	lysine demethylase 5D [Source:HGNC Symbol;Acc:HGNC:11115]	protein_coding	-0.2858	0.2589
ENSG00000166743	ENST00000307493	ENSG00000166743	1734	ACSM1	acyl-CoA synthetase medium-chain family member 1 [Source:HGNC Symbol;Acc:HGNC:18049]	protein_coding	-0.868	0.01173
ENSG00000012963	ENST00000013070	ENSG00000012963	1278	UBR7	ubiquitin protein ligase E3 component n-recognin 7 (putative) [Source:HGNC Symbol;Acc:HGNC:20344]	protein_coding	0.1394	0.1507
ENSG00000012983	ENST00000013125	ENSG00000012983	2541	MAP4K5	mitogen-activated protein kinase kinase kinase kinase 5 [Source:HGNC Symbol;Acc:HGNC:6867]	protein_coding	-0.4274	0.002336
ENSG00000005187	ENST00000289416	ENSG00000005187	1761	ACSM3	acyl-CoA synthetase medium-chain family member 3 [Source:HGNC Symbol;Acc:HGNC:10522]	protein_coding	-0.6089	0.01612
ENSG00000184009	ENST00000331925	ENSG00000184009	1128	ACTG1	actin gamma 1 [Source:HGNC Symbol;Acc:HGNC:144]	protein_coding	0.642	1.443e-17
ENSG00000013288	ENST00000285599	ENSG00000013288	3030	MAN2B2	mannosidase alpha class 2B member 2 [Source:HGNC Symbol;Acc:HGNC:29623]	protein_coding	-0.01522	0.8603
ENSG00000013306	ENST00000225308	ENSG00000013306	1056	SLC25A39	solute carrier family 25 member 39 [Source:HGNC Symbol;Acc:HGNC:24279]	protein_coding	0.1049	0.3533
ENSG00000115091	ENST00000263238	ENSG00000115091	1257	ACTR3	ARP3 actin related protein 3 homolog [Source:HGNC Symbol;Acc:HGNC:170]	protein_coding	1.041	1.905e-14
ENSG00000115170	ENST00000263640	ENSG00000115170	1530	ACVR1	activin A receptor type 1 [Source:HGNC Symbol;Acc:HGNC:171]	protein_coding	0.6875	5.228e-06
ENSG00000013375	ENST00000283977	ENSG00000013375	1386	PGM3	phosphoglucomutase 3 [Source:HGNC Symbol;Acc:HGNC:8907]	protein_coding	0.1643	0.2131
ENSG00000013392	ENST00000369724	ENSG00000013392	879	RWDD2A	RWD domain containing 2A [Source:HGNC Symbol;Acc:HGNC:21385]	protein_coding	-0.2321	0.1545
ENSG00000135503	ENST00000257963	ENSG00000135503	1518	ACVR1B	activin A receptor type 1B [Source:HGNC Symbol;Acc:HGNC:172]	protein_coding	0.795	7.702e-10
ENSG00000013503	ENST00000228347	ENSG00000013503	3402	POLR3B	RNA polymerase III subunit B [Source:HGNC Symbol;Acc:HGNC:30348]	protein_coding	0.07319	0.6737
ENSG00000013523	ENST00000251089	ENSG00000013523	2013	ANGEL1	angel homolog 1 [Source:HGNC Symbol;Acc:HGNC:19961]	protein_coding	0.5273	2.385e-05
ENSG00000013561	ENST00000347642	ENSG00000013561	1425	RNF14	ring finger protein 14 [Source:HGNC Symbol;Acc:HGNC:10058]	protein_coding	0.3299	0.004075
ENSG00000013563	ENST00000014935	ENSG00000013563	909	DNASE1L1	deoxyribonuclease 1 like 1 [Source:HGNC Symbol;Acc:HGNC:2957]	protein_coding	0.07822	0.557
ENSG00000013573	ENST00000228264	ENSG00000013573	2643	DDX11	DEAD/H-box helicase 11 [Source:HGNC Symbol;Acc:HGNC:2736]	protein_coding	-0.2769	0.01795
ENSG00000114739	ENST00000352511	ENSG00000114739	1539	ACVR2B	activin A receptor type 2B [Source:HGNC Symbol;Acc:HGNC:174]	protein_coding	-0.8207	0.0001775
ENSG00000013619	ENST00000262858	ENSG00000013619	2325	MAMLD1	mastermind like domain containing 1 [Source:HGNC Symbol;Acc:HGNC:2568]	protein_coding	0.5363	0.04378
ENSG00000013725	ENST00000313421	ENSG00000013725	2007	CD6	CD6 molecule [Source:HGNC Symbol;Acc:HGNC:1691]	protein_coding	-0.1879	0.1263
ENSG00000013810	ENST00000313288	ENSG00000013810	2517	TACC3	transforming acidic coiled-coil containing protein 3 [Source:HGNC Symbol;Acc:HGNC:11524]	protein_coding	-0.309	0.001806
ENSG00000014123	ENST00000369278	ENSG00000014123	2385	UFL1	UFM1 specific ligase 1 [Source:HGNC Symbol;Acc:HGNC:23039]	protein_coding	-0.1561	0.129
ENSG00000014138	ENST00000265465	ENSG00000014138	1797	POLA2	DNA polymerase alpha 2, accessory subunit [Source:HGNC Symbol;Acc:HGNC:30073]	protein_coding	-0.06891	0.5021
ENSG00000014164	ENST00000262577	ENSG00000014164	2847	ZC3H3	zinc finger CCCH-type containing 3 [Source:HGNC Symbol;Acc:HGNC:28972]	protein_coding	0.2387	0.008299
ENSG00000014216	ENST00000279247	ENSG00000014216	2145	CAPN1	calpain 1 [Source:HGNC Symbol;Acc:HGNC:1476]	protein_coding	0.1879	0.01915
ENSG00000139567	ENST00000388922	ENSG00000139567	1512	ACVRL1	activin A receptor like type 1 [Source:HGNC Symbol;Acc:HGNC:175]	protein_coding	2.185	2.445e-08
ENSG00000014641	ENST00000233114	ENSG00000014641	1005	MDH1	malate dehydrogenase 1 [Source:HGNC Symbol;Acc:HGNC:6970]	protein_coding	0.4517	8.271e-05
ENSG00000014824	ENST00000264451	ENSG00000014824	1707	SLC30A9	solute carrier family 30 member 9 [Source:HGNC Symbol;Acc:HGNC:1329]	protein_coding	-0.03762	0.7741
ENSG00000008277	ENST00000265727	ENSG00000008277	2721	ADAM22	ADAM metallopeptidase domain 22 [Source:HGNC Symbol;Acc:HGNC:201]	protein_coding	-0.5971	0.009925
ENSG00000014919	ENST00000016171	ENSG00000014919	1233	COX15	COX15, cytochrome c oxidase assembly homolog [Source:HGNC Symbol;Acc:HGNC:2263]	protein_coding	0.04851	0.5515
ENSG00000015133	ENST00000331194	ENSG00000015133	1521	CCDC88C	coiled-coil domain containing 88C [Source:HGNC Symbol;Acc:HGNC:19967]	protein_coding	-0.3279	1.983e-05
ENSG00000015153	ENST00000327791	ENSG00000015153	615	YAF2	YY1 associated factor 2 [Source:HGNC Symbol;Acc:HGNC:17363]	protein_coding	-0.2895	0.07727
ENSG00000015171	ENST00000309776	ENSG00000015171	1644	ZMYND11	zinc finger MYND-type containing 11 [Source:HGNC Symbol;Acc:HGNC:16966]	protein_coding	-0.2358	0.0005312
ENSG00000015285	ENST00000376701	ENSG00000015285	1509	WAS	Wiskott-Aldrich syndrome [Source:HGNC Symbol;Acc:HGNC:12731]	protein_coding	-0.2557	0.0007894
ENSG00000114948	ENST00000264377	ENSG00000114948	2499	ADAM23	ADAM metallopeptidase domain 23 [Source:HGNC Symbol;Acc:HGNC:202]	protein_coding	-1.061	4.895e-05
ENSG00000015479	ENST00000394805	ENSG00000015479	2544	MATR3	matrin 3 [Source:HGNC Symbol;Acc:HGNC:6912]	protein_coding	0.1472	0.1186
ENSG00000015532	ENST00000017003	ENSG00000015532	2598	XYLT2	xylosyltransferase 2 [Source:HGNC Symbol;Acc:HGNC:15517]	protein_coding	-0.3506	0.002584
ENSG00000015568	ENST00000016946	ENSG00000015568	5298	RGPD5	RANBP2-like and GRIP domain containing 5 [Source:HGNC Symbol;Acc:HGNC:32418]	protein_coding	-0.2488	0.0304
ENSG00000015676	ENST00000338427	ENSG00000015676	undefined	NUDCD3	NudC domain containing 3 [Source:HGNC Symbol;Acc:HGNC:22208]	protein_coding	0.0436	0.5219
ENSG00000016864	ENST00000266014	ENSG00000016864	1116	GLT8D1	glycosyltransferase 8 domain containing 1 [Source:HGNC Symbol;Acc:HGNC:24870]	protein_coding	-0.2375	0.01296
ENSG00000017260	ENST00000328560	ENSG00000017260	2667	ATP2C1	ATPase secretory pathway Ca2+ transporting 1 [Source:HGNC Symbol;Acc:HGNC:13211]	protein_coding	0.4304	0.000169
ENSG00000017483	ENST00000413668	ENSG00000017483	656	SLC38A5	solute carrier family 38 member 5 [Source:HGNC Symbol;Acc:HGNC:18070]	protein_coding	0.2751	0.1766
ENSG00000017797	ENST00000019317	ENSG00000017797	1968	RALBP1	ralA binding protein 1 [Source:HGNC Symbol;Acc:HGNC:9841]	protein_coding	0.0001583	0.9989
ENSG00000018189	ENST00000226328	ENSG00000018189	1410	RUFY3	RUN and FYVE domain containing 3 [Source:HGNC Symbol;Acc:HGNC:30285]	protein_coding	0.117	0.373
ENSG00000042980	ENST00000265769	ENSG00000042980	2328	ADAM28	ADAM metallopeptidase domain 28 [Source:HGNC Symbol;Acc:HGNC:206]	protein_coding	-1.044	2.858e-09
ENSG00000168615	ENST00000379917	ENSG00000168615	1968	ADAM9	ADAM metallopeptidase domain 9 [Source:HGNC Symbol;Acc:HGNC:216]	protein_coding	1.3	1.215e-15
ENSG00000018610	ENST00000320339	ENSG00000018610	522	CXorf56	chromosome X open reading frame 56 [Source:HGNC Symbol;Acc:HGNC:26239]	protein_coding	0.1492	0.1716
ENSG00000018699	ENST00000317907	ENSG00000018699	2532	TTC27	tetratricopeptide repeat domain 27 [Source:HGNC Symbol;Acc:HGNC:25986]	protein_coding	0.511	0.0002866
ENSG00000018869	ENST00000301310	ENSG00000018869	1554	ZNF582	zinc finger protein 582 [Source:HGNC Symbol;Acc:HGNC:26421]	protein_coding	-0.4312	0.03566
ENSG00000134028	ENST00000256412	ENSG00000134028	1413	ADAMDEC1	ADAM like decysin 1 [Source:HGNC Symbol;Acc:HGNC:16299]	protein_coding	2.261	4.086e-21
ENSG00000142303	ENST00000270328	ENSG00000142303	3312	ADAMTS10	ADAM metallopeptidase with thrombospondin type 1 motif 10 [Source:HGNC Symbol;Acc:HGNC:13201]	protein_coding	-0.7237	2.539e-05
ENSG00000019485	ENST00000424263	ENSG00000019485	1434	PRDM11	PR/SET domain 11 [Source:HGNC Symbol;Acc:HGNC:13996]	protein_coding	-0.279	0.2464
ENSG00000019582	ENST00000009530	ENSG00000019582	891	CD74	CD74 molecule [Source:HGNC Symbol;Acc:HGNC:1697]	protein_coding	0.1131	0.3657
ENSG00000138316	ENST00000373207	ENSG00000138316	3672	ADAMTS14	ADAM metallopeptidase with thrombospondin type 1 motif 14 [Source:HGNC Symbol;Acc:HGNC:14899]	protein_coding	0.9651	0.01057
ENSG00000019995	ENST00000359653	ENSG00000019995	2127	ZRANB1	zinc finger RANBP2-type containing 1 [Source:HGNC Symbol;Acc:HGNC:18224]	protein_coding	-0.1834	0.02275
ENSG00000020129	ENST00000356090	ENSG00000020129	2190	NCDN	neurochondrin [Source:HGNC Symbol;Acc:HGNC:17597]	protein_coding	0.3006	0.0005722
ENSG00000020256	ENST00000216923	ENSG00000020256	2046	ZFP64	ZFP64 zinc finger protein [Source:HGNC Symbol;Acc:HGNC:15940]	protein_coding	-0.08762	0.5533
ENSG00000020426	ENST00000261245	ENSG00000020426	930	MNAT1	MNAT1, CDK activating kinase assembly factor [Source:HGNC Symbol;Acc:HGNC:7181]	protein_coding	0.1731	0.395
ENSG00000087116	ENST00000251582	ENSG00000087116	3636	ADAMTS2	ADAM metallopeptidase with thrombospondin type 1 motif 2 [Source:HGNC Symbol;Acc:HGNC:218]	protein_coding	2.933	2.218e-17
ENSG00000020633	ENST00000308873	ENSG00000020633	1248	RUNX3	runt related transcription factor 3 [Source:HGNC Symbol;Acc:HGNC:10473]	protein_coding	-0.3317	0.0003189
ENSG00000020922	ENST00000323929	ENSG00000020922	2127	MRE11	MRE11 homolog, double strand break repair nuclease [Source:HGNC Symbol;Acc:HGNC:7230]	protein_coding	-0.5517	0.0005058
ENSG00000021300	ENST00000227214	ENSG00000021300	570	PLEKHB1	pleckstrin homology domain containing B1 [Source:HGNC Symbol;Acc:HGNC:19079]	protein_coding	-0.2066	0.2093
ENSG00000021355	ENST00000380739	ENSG00000021355	1140	SERPINB1	serpin family B member 1 [Source:HGNC Symbol;Acc:HGNC:3311]	protein_coding	0.4757	6.234e-08
ENSG00000021574	ENST00000315285	ENSG00000021574	1851	SPAST	spastin [Source:HGNC Symbol;Acc:HGNC:11233]	protein_coding	-0.05194	0.7198
ENSG00000184060	ENST00000330889	ENSG00000184060	1146	ADAP2	ArfGAP with dual PH domains 2 [Source:HGNC Symbol;Acc:HGNC:16487]	protein_coding	0.8913	7.957e-09
ENSG00000021776	ENST00000156471	ENSG00000021776	4458	AQR	aquarius intron-binding spliceosomal factor [Source:HGNC Symbol;Acc:HGNC:29513]	protein_coding	0.05891	0.5964
ENSG00000022267	ENST00000345434	ENSG00000022267	972	FHL1	four and a half LIM domains 1 [Source:HGNC Symbol;Acc:HGNC:3702]	protein_coding	-0.4186	0.002528
ENSG00000022277	ENST00000023939	ENSG00000022277	1011	RTFDC1	replication termination factor 2 domain containing 1 [Source:HGNC Symbol;Acc:HGNC:15890]	protein_coding	0.3356	7.026e-05
ENSG00000022556	ENST00000263437	ENSG00000022556	3180	NLRP2	NLR family pyrin domain containing 2 [Source:HGNC Symbol;Acc:HGNC:22948]	protein_coding	0.1926	0.1651
ENSG00000022567	ENST00000024061	ENSG00000022567	2397	SLC45A4	solute carrier family 45 member 4 [Source:HGNC Symbol;Acc:HGNC:29196]	protein_coding	0.05155	0.8036
ENSG00000022840	ENST00000325954	ENSG00000022840	2436	RNF10	ring finger protein 10 [Source:HGNC Symbol;Acc:HGNC:10055]	protein_coding	0.03956	0.5591
ENSG00000022976	ENST00000420933	ENSG00000022976	undefined	ZNF839	zinc finger protein 839 [Source:HGNC Symbol;Acc:HGNC:20345]	protein_coding	-0.1896	0.1433
ENSG00000023041	ENST00000369404	ENSG00000023041	1230	ZDHHC6	zinc finger DHHC-type containing 6 [Source:HGNC Symbol;Acc:HGNC:19160]	protein_coding	-0.08167	0.4744
ENSG00000023171	ENST00000322282	ENSG00000023171	2217	GRAMD1B	GRAM domain containing 1B [Source:HGNC Symbol;Acc:HGNC:29214]	protein_coding	-0.07061	0.6589
ENSG00000160710	ENST00000368471	ENSG00000160710	2796	ADAR	adenosine deaminase, RNA specific [Source:HGNC Symbol;Acc:HGNC:225]	protein_coding	0.9374	1.902e-10
ENSG00000023228	ENST00000233190	ENSG00000023228	2184	NDUFS1	NADH:ubiquinone oxidoreductase core subunit S1 [Source:HGNC Symbol;Acc:HGNC:7707]	protein_coding	0.2205	0.01864
ENSG00000023287	ENST00000025008	ENSG00000023287	4785	RB1CC1	RB1 inducible coiled-coil 1 [Source:HGNC Symbol;Acc:HGNC:15574]	protein_coding	-0.324	0.01692
ENSG00000133597	ENST00000072869	ENSG00000133597	1881	ADCK2	aarF domain containing kinase 2 [Source:HGNC Symbol;Acc:HGNC:19039]	protein_coding	0.5862	3.671e-07
ENSG00000138031	ENST00000260600	ENSG00000138031	3435	ADCY3	adenylate cyclase 3 [Source:HGNC Symbol;Acc:HGNC:234]	protein_coding	0.9973	4.23e-10
ENSG00000023445	ENST00000263464	ENSG00000023445	1815	BIRC3	baculoviral IAP repeat containing 3 [Source:HGNC Symbol;Acc:HGNC:591]	protein_coding	0.1093	0.3508
ENSG00000023516	ENST00000025301	ENSG00000023516	5706	AKAP11	A-kinase anchoring protein 11 [Source:HGNC Symbol;Acc:HGNC:369]	protein_coding	-0.3877	0.007161
ENSG00000023572	ENST00000367439	ENSG00000023572	495	GLRX2	glutaredoxin 2 [Source:HGNC Symbol;Acc:HGNC:16065]	protein_coding	-0.1464	0.702
ENSG00000023608	ENST00000216294	ENSG00000023608	1107	SNAPC1	small nuclear RNA activating complex polypeptide 1 [Source:HGNC Symbol;Acc:HGNC:11134]	protein_coding	0.2401	0.2693
ENSG00000023697	ENST00000428559	ENSG00000023697	957	DERA	deoxyribose-phosphate aldolase [Source:HGNC Symbol;Acc:HGNC:24269]	protein_coding	0.1419	0.3011
ENSG00000023734	ENST00000025399	ENSG00000023734	1092	STRAP	serine/threonine kinase receptor associated protein [Source:HGNC Symbol;Acc:HGNC:30796]	protein_coding	0.2298	0.02088
ENSG00000023839	ENST00000370434	ENSG00000023839	882	ABCC2	ATP binding cassette subfamily C member 2 [Source:HGNC Symbol;Acc:HGNC:53]	protein_coding	-0.4012	0.01658
ENSG00000023892	ENST00000316637	ENSG00000023892	1896	DEF6	DEF6, guanine nucleotide exchange factor [Source:HGNC Symbol;Acc:HGNC:2760]	protein_coding	-0.3238	0.0009445
ENSG00000023902	ENST00000369124	ENSG00000023902	1230	PLEKHO1	pleckstrin homology domain containing O1 [Source:HGNC Symbol;Acc:HGNC:24310]	protein_coding	0.3516	1.557e-05
ENSG00000023909	ENST00000370238	ENSG00000023909	825	GCLM	glutamate-cysteine ligase modifier subunit [Source:HGNC Symbol;Acc:HGNC:4312]	protein_coding	0.0003274	0.9989
ENSG00000024048	ENST00000372899	ENSG00000024048	5268	UBR2	ubiquitin protein ligase E3 component n-recognin 2 [Source:HGNC Symbol;Acc:HGNC:21289]	protein_coding	-0.1621	0.06898
ENSG00000024862	ENST00000332797	ENSG00000024862	825	CCDC28A	coiled-coil domain containing 28A [Source:HGNC Symbol;Acc:HGNC:21098]	protein_coding	-0.1943	0.1152
ENSG00000129467	ENST00000310677	ENSG00000129467	3234	ADCY4	adenylate cyclase 4 [Source:HGNC Symbol;Acc:HGNC:235]	protein_coding	-0.8752	8.399e-08
ENSG00000025156	ENST00000368455	ENSG00000025156	1611	HSF2	heat shock transcription factor 2 [Source:HGNC Symbol;Acc:HGNC:5225]	protein_coding	-0.346	0.00479
ENSG00000025293	ENST00000339089	ENSG00000025293	1629	PHF20	PHD finger protein 20 [Source:HGNC Symbol;Acc:HGNC:16098]	protein_coding	-0.1855	0.02291
ENSG00000162104	ENST00000294016	ENSG00000162104	4062	ADCY9	adenylate cyclase 9 [Source:HGNC Symbol;Acc:HGNC:240]	protein_coding	-0.7298	1.198e-16
ENSG00000148700	ENST00000277900	ENSG00000148700	2025	ADD3	adducin 3 [Source:HGNC Symbol;Acc:HGNC:245]	protein_coding	-0.7249	4.875e-11
ENSG00000025770	ENST00000299821	ENSG00000025770	1821	NCAPH2	non-SMC condensin II complex subunit H2 [Source:HGNC Symbol;Acc:HGNC:25071]	protein_coding	0.1285	0.09319
ENSG00000025772	ENST00000372813	ENSG00000025772	930	TOMM34	translocase of outer mitochondrial membrane 34 [Source:HGNC Symbol;Acc:HGNC:15746]	protein_coding	0.1156	0.3583
ENSG00000025796	ENST00000369002	ENSG00000025796	2283	SEC63	SEC63 homolog, protein translocation regulator [Source:HGNC Symbol;Acc:HGNC:21082]	protein_coding	0.05671	0.6151
ENSG00000025800	ENST00000373625	ENSG00000025800	1611	KPNA6	karyopherin subunit alpha 6 [Source:HGNC Symbol;Acc:HGNC:6399]	protein_coding	-0.1088	0.07245
ENSG00000111452	ENST00000261654	ENSG00000111452	2625	ADGRD1	adhesion G protein-coupled receptor D1 [Source:HGNC Symbol;Acc:HGNC:19893]	protein_coding	-2.134	8.312e-09
ENSG00000026036	ENST00000480273	ENSG00000026036	undefined	RTEL1-TNFRSF6B	RTEL1-TNFRSF6B readthrough (NMD candidate) [Source:HGNC Symbol;Acc:HGNC:44095]	protein_coding	-0.03905	0.7542
ENSG00000127507	ENST00000315576	ENSG00000127507	2472	ADGRE2	adhesion G protein-coupled receptor E2 [Source:HGNC Symbol;Acc:HGNC:3337]	protein_coding	0.5979	8.189e-06
ENSG00000026297	ENST00000028008	ENSG00000026297	216	RNASET2	ribonuclease T2 [Source:HGNC Symbol;Acc:HGNC:21686]	protein_coding	-0.5155	1.536e-05
ENSG00000131355	ENST00000253673	ENSG00000131355	1959	ADGRE3	adhesion G protein-coupled receptor E3 [Source:HGNC Symbol;Acc:HGNC:23647]	protein_coding	-1.747	0.0007793
ENSG00000026652	ENST00000320285	ENSG00000026652	1137	AGPAT4	1-acylglycerol-3-phosphate O-acyltransferase 4 [Source:HGNC Symbol;Acc:HGNC:20885]	protein_coding	0.2429	0.04772
ENSG00000205336	ENST00000388813	ENSG00000205336	2064	ADGRG1	adhesion G protein-coupled receptor G1 [Source:HGNC Symbol;Acc:HGNC:4512]	protein_coding	-0.8789	3.275e-06
ENSG00000026950	ENST00000082468	ENSG00000026950	undefined	BTN3A1	butyrophilin subfamily 3 member A1 [Source:HGNC Symbol;Acc:HGNC:1138]	protein_coding	-0.3565	0.0133
ENSG00000027001	ENST00000382172	ENSG00000027001	2142	MIPEP	mitochondrial intermediate peptidase [Source:HGNC Symbol;Acc:HGNC:7104]	protein_coding	0.3997	0.005747
ENSG00000027075	ENST00000332981	ENSG00000027075	2052	PRKCH	protein kinase C eta [Source:HGNC Symbol;Acc:HGNC:9403]	protein_coding	-0.2454	0.001758
ENSG00000027697	ENST00000367739	ENSG00000027697	1470	IFNGR1	interferon gamma receptor 1 [Source:HGNC Symbol;Acc:HGNC:5439]	protein_coding	-0.2033	0.1928
ENSG00000027847	ENST00000029410	ENSG00000027847	984	B4GALT7	beta-1,4-galactosyltransferase 7 [Source:HGNC Symbol;Acc:HGNC:930]	protein_coding	0.1608	0.1176
ENSG00000027869	ENST00000368198	ENSG00000027869	1116	SH2D2A	SH2 domain containing 2A [Source:HGNC Symbol;Acc:HGNC:10821]	protein_coding	-0.4472	2.228e-05
ENSG00000028116	ENST00000340157	ENSG00000028116	1527	VRK2	vaccinia related kinase 2 [Source:HGNC Symbol;Acc:HGNC:12719]	protein_coding	0.3403	0.07868
ENSG00000028137	ENST00000376259	ENSG00000028137	1386	TNFRSF1B	TNF receptor superfamily member 1B [Source:HGNC Symbol;Acc:HGNC:11917]	protein_coding	-0.09018	0.4554
ENSG00000028203	ENST00000261219	ENSG00000028203	1383	VEZT	vezatin, adherens junctions transmembrane protein [Source:HGNC Symbol;Acc:HGNC:18258]	protein_coding	0.1675	0.2006
ENSG00000147576	ENST00000276576	ENSG00000147576	117	ADHFE1	alcohol dehydrogenase, iron containing 1 [Source:HGNC Symbol;Acc:HGNC:16354]	protein_coding	-0.752	9.346e-05
ENSG00000028310	ENST00000466684	ENSG00000028310	273	BRD9	bromodomain containing 9 [Source:HGNC Symbol;Acc:HGNC:25818]	protein_coding	-0.307	0.01999
ENSG00000028528	ENST00000261889	ENSG00000028528	1674	SNX1	sorting nexin 1 [Source:HGNC Symbol;Acc:HGNC:11172]	protein_coding	0.0614	0.4347
ENSG00000028839	ENST00000237264	ENSG00000028839	561	TBPL1	TATA-box binding protein like 1 [Source:HGNC Symbol;Acc:HGNC:11589]	protein_coding	-0.2608	0.1314
ENSG00000148926	ENST00000278175	ENSG00000148926	558	ADM	adrenomedullin [Source:HGNC Symbol;Acc:HGNC:259]	protein_coding	4.011	2.75e-40
ENSG00000029363	ENST00000353331	ENSG00000029363	2610	BCLAF1	BCL2 associated transcription factor 1 [Source:HGNC Symbol;Acc:HGNC:16863]	protein_coding	-0.1204	0.2181
ENSG00000029364	ENST00000031146	ENSG00000029364	726	SLC39A9	solute carrier family 39 member 9 [Source:HGNC Symbol;Acc:HGNC:20182]	protein_coding	0.1118	0.1072
ENSG00000128165	ENST00000395737	ENSG00000128165	447	ADM2	adrenomedullin 2 [Source:HGNC Symbol;Acc:HGNC:28898]	protein_coding	0.8258	0.0004219
ENSG00000029639	ENST00000367166	ENSG00000029639	1041	TFB1M	transcription factor B1, mitochondrial [Source:HGNC Symbol;Acc:HGNC:17037]	protein_coding	-0.04682	0.7701
ENSG00000029725	ENST00000341923	ENSG00000029725	2490	RABEP1	rabaptin, RAB GTPase binding effector protein 1 [Source:HGNC Symbol;Acc:HGNC:17677]	protein_coding	0.02795	0.779
ENSG00000029993	ENST00000325307	ENSG00000029993	603	HMGB3	high mobility group box 3 [Source:HGNC Symbol;Acc:HGNC:5004]	protein_coding	-0.06013	0.8197
ENSG00000030066	ENST00000378460	ENSG00000030066	4311	NUP160	nucleoporin 160 [Source:HGNC Symbol;Acc:HGNC:18017]	protein_coding	0.04481	0.7555
ENSG00000030110	ENST00000360661	ENSG00000030110	576	BAK1	BCL2 antagonist/killer 1 [Source:HGNC Symbol;Acc:HGNC:949]	protein_coding	0.4009	3.555e-05
ENSG00000181915	ENST00000373783	ENSG00000181915	813	ADO	2-aminoethanethiol dioxygenase [Source:HGNC Symbol;Acc:HGNC:23506]	protein_coding	0.8306	6.139e-06
ENSG00000170425	ENST00000304222	ENSG00000170425	999	ADORA2B	adenosine A2b receptor [Source:HGNC Symbol;Acc:HGNC:264]	protein_coding	2.437	1.205e-12
ENSG00000031003	ENST00000033079	ENSG00000031003	2748	FAM13B	family with sequence similarity 13 member B [Source:HGNC Symbol;Acc:HGNC:1335]	protein_coding	-0.2575	0.07745
ENSG00000144843	ENST00000357003	ENSG00000144843	1074	ADPRH	ADP-ribosylarginine hydrolase [Source:HGNC Symbol;Acc:HGNC:269]	protein_coding	1.298	1.431e-28
ENSG00000031691	ENST00000335783	ENSG00000031691	807	CENPQ	centromere protein Q [Source:HGNC Symbol;Acc:HGNC:21347]	protein_coding	-0.1395	0.6367
ENSG00000031698	ENST00000234677	ENSG00000031698	1545	SARS	seryl-tRNA synthetase [Source:HGNC Symbol;Acc:HGNC:10537]	protein_coding	0.07653	0.3312
ENSG00000031823	ENST00000034275	ENSG00000031823	1500	RANBP3	RAN binding protein 3 [Source:HGNC Symbol;Acc:HGNC:9850]	protein_coding	-0.02071	0.8395
ENSG00000032219	ENST00000348476	ENSG00000032219	3567	ARID4A	AT-rich interaction domain 4A [Source:HGNC Symbol;Acc:HGNC:9885]	protein_coding	-0.4316	6.139e-05
ENSG00000032389	ENST00000382125	ENSG00000032389	1164	TSSC1	tumor suppressing subtransferable candidate 1 [Source:HGNC Symbol;Acc:HGNC:12383]	protein_coding	0.2733	0.01263
ENSG00000032444	ENST00000221249	ENSG00000032444	3984	PNPLA6	patatin like phospholipase domain containing 6 [Source:HGNC Symbol;Acc:HGNC:16268]	protein_coding	0.3053	0.00334
ENSG00000032742	ENST00000319980	ENSG00000032742	2502	IFT88	intraflagellar transport 88 [Source:HGNC Symbol;Acc:HGNC:20606]	protein_coding	-0.393	0.01611
ENSG00000033011	ENST00000262374	ENSG00000033011	1395	ALG1	ALG1, chitobiosyldiphosphodolichol beta-mannosyltransferase [Source:HGNC Symbol;Acc:HGNC:18294]	protein_coding	0.2487	0.063
ENSG00000033030	ENST00000536306	ENSG00000033030	1410	ZCCHC8	zinc finger CCHC-type containing 8 [Source:HGNC Symbol;Acc:HGNC:25265]	protein_coding	-0.1725	0.04284
ENSG00000033050	ENST00000222388	ENSG00000033050	1905	ABCF2	ATP binding cassette subfamily F member 2 [Source:HGNC Symbol;Acc:HGNC:71]	protein_coding	0.1149	0.2016
ENSG00000033100	ENST00000035307	ENSG00000033100	2319	CHPF2	chondroitin polymerizing factor 2 [Source:HGNC Symbol;Acc:HGNC:29270]	protein_coding	-0.08141	0.2854
ENSG00000033170	ENST00000342677	ENSG00000033170	927	FUT8	fucosyltransferase 8 [Source:HGNC Symbol;Acc:HGNC:4019]	protein_coding	-0.1491	0.2123
ENSG00000033178	ENST00000322244	ENSG00000033178	3159	UBA6	ubiquitin like modifier activating enzyme 6 [Source:HGNC Symbol;Acc:HGNC:25581]	protein_coding	0.03905	0.8759
ENSG00000033327	ENST00000340149	ENSG00000033327	1917	GAB2	GRB2 associated binding protein 2 [Source:HGNC Symbol;Acc:HGNC:14458]	protein_coding	-0.04701	0.6995
ENSG00000033627	ENST00000264649	ENSG00000033627	2517	ATP6V0A1	ATPase H+ transporting V0 subunit a1 [Source:HGNC Symbol;Acc:HGNC:865]	protein_coding	0.548	2.599e-07
ENSG00000033800	ENST00000249636	ENSG00000033800	1956	PIAS1	protein inhibitor of activated STAT 1 [Source:HGNC Symbol;Acc:HGNC:2752]	protein_coding	-0.1104	0.1496
ENSG00000116863	ENST00000373178	ENSG00000116863	1092	ADPRHL2	ADP-ribosylhydrolase like 2 [Source:HGNC Symbol;Acc:HGNC:21304]	protein_coding	0.59	1.413e-09
ENSG00000034053	ENST00000382938	ENSG00000034053	undefined	APBA2	amyloid beta precursor protein binding family A member 2 [Source:HGNC Symbol;Acc:HGNC:579]	protein_coding	-0.2187	0.05636
ENSG00000034152	ENST00000316920	ENSG00000034152	957	MAP2K3	mitogen-activated protein kinase kinase 3 [Source:HGNC Symbol;Acc:HGNC:6843]	protein_coding	0.36	0.000832
ENSG00000169252	ENST00000305988	ENSG00000169252	1242	ADRB2	adrenoceptor beta 2 [Source:HGNC Symbol;Acc:HGNC:286]	protein_coding	-0.7243	7.804e-06
ENSG00000034533	ENST00000264992	ENSG00000034533	2040	ASTE1	asteroid homolog 1 (Drosophila) [Source:HGNC Symbol;Acc:HGNC:25021]	protein_coding	-0.1845	0.07089
ENSG00000034677	ENST00000341084	ENSG00000034677	2517	RNF19A	ring finger protein 19A, RBR E3 ubiquitin protein ligase [Source:HGNC Symbol;Acc:HGNC:13432]	protein_coding	0.0549	0.5479
ENSG00000034693	ENST00000367591	ENSG00000034693	1122	PEX3	peroxisomal biogenesis factor 3 [Source:HGNC Symbol;Acc:HGNC:8858]	protein_coding	-0.0104	0.9583
ENSG00000034713	ENST00000037243	ENSG00000034713	354	GABARAPL2	GABA type A receptor associated protein like 2 [Source:HGNC Symbol;Acc:HGNC:13291]	protein_coding	0.08829	0.3999
ENSG00000035115	ENST00000356150	ENSG00000035115	1029	SH3YL1	SH3 and SYLF domain containing 1 [Source:HGNC Symbol;Acc:HGNC:29546]	protein_coding	-0.4193	0.0003218
ENSG00000035141	ENST00000037869	ENSG00000035141	417	FAM136A	family with sequence similarity 136 member A [Source:HGNC Symbol;Acc:HGNC:25911]	protein_coding	-0.2467	0.001624
ENSG00000035403	ENST00000211998	ENSG00000035403	3405	VCL	vinculin [Source:HGNC Symbol;Acc:HGNC:12665]	protein_coding	-0.1522	0.2411
ENSG00000035664	ENST00000261891	ENSG00000035664	1113	DAPK2	death associated protein kinase 2 [Source:HGNC Symbol;Acc:HGNC:2675]	protein_coding	-0.2737	0.1003
ENSG00000035681	ENST00000038176	ENSG00000035681	2754	NSMAF	neutral sphingomyelinase activation associated factor [Source:HGNC Symbol;Acc:HGNC:8017]	protein_coding	-0.03389	0.6561
ENSG00000035687	ENST00000366535	ENSG00000035687	1371	ADSS	adenylosuccinate synthase [Source:HGNC Symbol;Acc:HGNC:292]	protein_coding	-0.1253	0.3775
ENSG00000035720	ENST00000265404	ENSG00000035720	888	STAP1	signal transducing adaptor family member 1 [Source:HGNC Symbol;Acc:HGNC:24133]	protein_coding	-0.06192	0.7566
ENSG00000111863	ENST00000229583	ENSG00000111863	747	ADTRP	androgen dependent TFPI regulating protein [Source:HGNC Symbol;Acc:HGNC:21214]	protein_coding	1.221	1.026e-19
ENSG00000035928	ENST00000349703	ENSG00000035928	3444	RFC1	replication factor C subunit 1 [Source:HGNC Symbol;Acc:HGNC:9969]	protein_coding	0.1112	0.1406
ENSG00000036054	ENST00000344949	ENSG00000036054	2055	TBC1D23	TBC1 domain family member 23 [Source:HGNC Symbol;Acc:HGNC:25622]	protein_coding	0.1463	0.1767
ENSG00000036257	ENST00000264414	ENSG00000036257	2307	CUL3	cullin 3 [Source:HGNC Symbol;Acc:HGNC:2553]	protein_coding	-0.05653	0.6056
ENSG00000036448	ENST00000262113	ENSG00000036448	4398	MYOM2	myomesin 2 [Source:HGNC Symbol;Acc:HGNC:7614]	protein_coding	-1.138	0.06342
ENSG00000036549	ENST00000370798	ENSG00000036549	1230	ZZZ3	zinc finger ZZ-type containing 3 [Source:HGNC Symbol;Acc:HGNC:24523]	protein_coding	-0.04385	0.7355
ENSG00000037042	ENST00000251412	ENSG00000037042	1356	TUBG2	tubulin gamma 2 [Source:HGNC Symbol;Acc:HGNC:12419]	protein_coding	-0.4333	0.003085
ENSG00000037241	ENST00000265100	ENSG00000037241	438	RPL26L1	ribosomal protein L26 like 1 [Source:HGNC Symbol;Acc:HGNC:17050]	protein_coding	0.5288	0.0005865
ENSG00000106624	ENST00000223357	ENSG00000106624	3477	AEBP1	AE binding protein 1 [Source:HGNC Symbol;Acc:HGNC:303]	protein_coding	-0.6405	6.343e-06
ENSG00000037474	ENST00000264670	ENSG00000037474	2304	NSUN2	NOP2/Sun RNA methyltransferase family member 2 [Source:HGNC Symbol;Acc:HGNC:25994]	protein_coding	0.1099	0.2204
ENSG00000037637	ENST00000375592	ENSG00000037637	2154	FBXO42	F-box protein 42 [Source:HGNC Symbol;Acc:HGNC:29249]	protein_coding	-0.1261	0.09383
ENSG00000037749	ENST00000322602	ENSG00000037749	1089	MFAP3	microfibrillar associated protein 3 [Source:HGNC Symbol;Acc:HGNC:7034]	protein_coding	-0.138	0.2981
ENSG00000037757	ENST00000040663	ENSG00000037757	1110	MRI1	methylthioribose-1-phosphate isomerase 1 [Source:HGNC Symbol;Acc:HGNC:28469]	protein_coding	-0.4252	5.505e-05
ENSG00000196526	ENST00000358461	ENSG00000196526	2193	AFAP1	actin filament associated protein 1 [Source:HGNC Symbol;Acc:HGNC:24017]	protein_coding	0.6636	2.182e-08
ENSG00000038002	ENST00000264595	ENSG00000038002	1041	AGA	aspartylglucosaminidase [Source:HGNC Symbol;Acc:HGNC:318]	protein_coding	0.1183	0.2717
ENSG00000169129	ENST00000304129	ENSG00000169129	2457	AFAP1L2	actin filament associated protein 1 like 2 [Source:HGNC Symbol;Acc:HGNC:25901]	protein_coding	-0.7477	0.004128
ENSG00000038219	ENST00000040738	ENSG00000038219	9156	BOD1L1	biorientation of chromosomes in cell division 1 like 1 [Source:HGNC Symbol;Acc:HGNC:31792]	protein_coding	-0.3225	1.762e-05
ENSG00000038274	ENST00000280969	ENSG00000038274	972	MAT2B	methionine adenosyltransferase 2B [Source:HGNC Symbol;Acc:HGNC:6905]	protein_coding	0.09858	0.2645
ENSG00000038358	ENST00000358933	ENSG00000038358	4206	EDC4	enhancer of mRNA decapping 4 [Source:HGNC Symbol;Acc:HGNC:17157]	protein_coding	-0.1644	0.02747
ENSG00000038382	ENST00000344135	ENSG00000038382	1791	TRIO	trio Rho guanine nucleotide exchange factor [Source:HGNC Symbol;Acc:HGNC:12303]	protein_coding	0.3212	0.0002122
ENSG00000144218	ENST00000317233	ENSG00000144218	3681	AFF3	AF4/FMR2 family member 3 [Source:HGNC Symbol;Acc:HGNC:6473]	protein_coding	-0.9952	1.61e-10
ENSG00000038532	ENST00000261657	ENSG00000038532	457	CLEC16A	C-type lectin domain family 16 member A [Source:HGNC Symbol;Acc:HGNC:29013]	protein_coding	0.001492	0.9891
ENSG00000183077	ENST00000327898	ENSG00000183077	927	AFMID	arylformamidase [Source:HGNC Symbol;Acc:HGNC:20910]	protein_coding	-0.8572	1.782e-05
ENSG00000157985	ENST00000304032	ENSG00000157985	2574	AGAP1	ArfGAP with GTPase domain, ankyrin repeat and PH domain 1 [Source:HGNC Symbol;Acc:HGNC:16922]	protein_coding	-0.9279	0.0001811
ENSG00000039123	ENST00000230640	ENSG00000039123	3129	SKIV2L2	Ski2 like RNA helicase 2 [Source:HGNC Symbol;Acc:HGNC:18734]	protein_coding	-0.03454	0.8427
ENSG00000204305	ENST00000375055	ENSG00000204305	1044	AGER	advanced glycosylation end-product specific receptor [Source:HGNC Symbol;Acc:HGNC:320]	protein_coding	-0.6241	0.0002818
ENSG00000039523	ENST00000042381	ENSG00000039523	3660	FAM65A	family with sequence similarity 65 member A [Source:HGNC Symbol;Acc:HGNC:25836]	protein_coding	-0.1401	0.1433
ENSG00000169692	ENST00000371694	ENSG00000169692	741	AGPAT2	1-acylglycerol-3-phosphate O-acyltransferase 2 [Source:HGNC Symbol;Acc:HGNC:325]	protein_coding	0.7013	7.848e-08
ENSG00000039650	ENST00000322344	ENSG00000039650	1566	PNKP	polynucleotide kinase 3'-phosphatase [Source:HGNC Symbol;Acc:HGNC:9154]	protein_coding	-0.1212	0.3196
ENSG00000040199	ENST00000393524	ENSG00000040199	3771	PHLPP2	PH domain and leucine rich repeat protein phosphatase 2 [Source:HGNC Symbol;Acc:HGNC:29149]	protein_coding	-0.3244	0.0003178
ENSG00000040275	ENST00000265295	ENSG00000040275	1818	SPDL1	spindle apparatus coiled-coil protein 1 [Source:HGNC Symbol;Acc:HGNC:26010]	protein_coding	-0.1665	0.2823
ENSG00000040341	ENST00000355780	ENSG00000040341	1440	STAU2	staufen double-stranded RNA binding protein 2 [Source:HGNC Symbol;Acc:HGNC:11371]	protein_coding	-0.004355	0.9792
ENSG00000018510	ENST00000264167	ENSG00000018510	1977	AGPS	alkylglycerone phosphate synthase [Source:HGNC Symbol;Acc:HGNC:327]	protein_coding	0.8019	1.142e-06
ENSG00000188157	ENST00000379370	ENSG00000188157	6138	AGRN	agrin [Source:HGNC Symbol;Acc:HGNC:329]	protein_coding	1.791	1.792e-17
ENSG00000040608	ENST00000043402	ENSG00000040608	1422	RTN4R	reticulon 4 receptor [Source:HGNC Symbol;Acc:HGNC:18601]	protein_coding	0.7663	0.1044
ENSG00000040633	ENST00000320316	ENSG00000040633	1212	PHF23	PHD finger protein 23 [Source:HGNC Symbol;Acc:HGNC:28428]	protein_coding	0.2739	0.002616
ENSG00000040933	ENST00000074304	ENSG00000040933	2934	INPP4A	inositol polyphosphate-4-phosphatase type I A [Source:HGNC Symbol;Acc:HGNC:6074]	protein_coding	-0.4259	2.708e-07
ENSG00000041353	ENST00000262094	ENSG00000041353	657	RAB27B	RAB27B, member RAS oncogene family [Source:HGNC Symbol;Acc:HGNC:9767]	protein_coding	-0.2613	0.3973
ENSG00000135049	ENST00000337006	ENSG00000135049	3837	AGTPBP1	ATP/GTP binding protein 1 [Source:HGNC Symbol;Acc:HGNC:17258]	protein_coding	-0.8048	1.678e-07
ENSG00000041802	ENST00000265245	ENSG00000041802	1977	LSG1	large 60S subunit nuclear export GTPase 1 [Source:HGNC Symbol;Acc:HGNC:25652]	protein_coding	0.106	0.1035
ENSG00000041880	ENST00000398755	ENSG00000041880	1623	PARP3	poly(ADP-ribose) polymerase family member 3 [Source:HGNC Symbol;Acc:HGNC:273]	protein_coding	0.3186	0.009451
ENSG00000041988	ENST00000054650	ENSG00000041988	720	THAP3	THAP domain containing 3 [Source:HGNC Symbol;Acc:HGNC:20855]	protein_coding	-0.07386	0.551
ENSG00000042062	ENST00000045083	ENSG00000042062	2841	FAM65C	family with sequence similarity 65 member C [Source:HGNC Symbol;Acc:HGNC:16168]	protein_coding	0.04793	0.9206
ENSG00000042088	ENST00000335725	ENSG00000042088	1827	TDP1	tyrosyl-DNA phosphodiesterase 1 [Source:HGNC Symbol;Acc:HGNC:18884]	protein_coding	-0.2544	0.003366
ENSG00000101444	ENST00000217426	ENSG00000101444	1299	AHCY	adenosylhomocysteinase [Source:HGNC Symbol;Acc:HGNC:343]	protein_coding	0.6226	9.554e-13
ENSG00000042429	ENST00000251871	ENSG00000042429	1956	MED17	mediator complex subunit 17 [Source:HGNC Symbol;Acc:HGNC:2375]	protein_coding	-0.1597	0.155
ENSG00000042445	ENST00000295802	ENSG00000042445	1833	RETSAT	retinol saturase [Source:HGNC Symbol;Acc:HGNC:25991]	protein_coding	-0.2281	0.03289
ENSG00000135541	ENST00000265602	ENSG00000135541	3591	AHI1	Abelson helper integration site 1 [Source:HGNC Symbol;Acc:HGNC:21575]	protein_coding	-0.8681	1.077e-05
ENSG00000185567	ENST00000333244	ENSG00000185567	17388	AHNAK2	AHNAK nucleoprotein 2 [Source:HGNC Symbol;Acc:HGNC:20125]	protein_coding	0.8139	0.0006305
ENSG00000042832	ENST00000220616	ENSG00000042832	8307	TG	thyroglobulin [Source:HGNC Symbol;Acc:HGNC:11764]	protein_coding	-0.4996	0.1029
ENSG00000106546	ENST00000242057	ENSG00000106546	2547	AHR	aryl hydrocarbon receptor [Source:HGNC Symbol;Acc:HGNC:348]	protein_coding	0.7641	1.577e-05
ENSG00000043093	ENST00000292782	ENSG00000043093	780	DCUN1D1	defective in cullin neddylation 1 domain containing 1 [Source:HGNC Symbol;Acc:HGNC:18184]	protein_coding	-0.002689	0.9879
ENSG00000043143	ENST00000282605	ENSG00000043143	2505	JADE2	jade family PHD finger 2 [Source:HGNC Symbol;Acc:HGNC:22984]	protein_coding	-0.1858	0.05311
ENSG00000063438	ENST00000316418	ENSG00000063438	2160	AHRR	aryl-hydrocarbon receptor repressor [Source:HGNC Symbol;Acc:HGNC:346]	protein_coding	-1.368	1.198e-17
ENSG00000043514	ENST00000316891	ENSG00000043514	1404	TRIT1	tRNA isopentenyltransferase 1 [Source:HGNC Symbol;Acc:HGNC:20286]	protein_coding	-0.4	0.0002061
ENSG00000044090	ENST00000265348	ENSG00000044090	5097	CUL7	cullin 7 [Source:HGNC Symbol;Acc:HGNC:21024]	protein_coding	-0.04143	0.6453
ENSG00000173209	ENST00000357022	ENSG00000173209	414	AHSA2	AHA1, activator of heat shock 90kDa protein ATPase homolog 2 (yeast) [Source:HGNC Symbol;Acc:HGNC:20437]	protein_coding	-0.6013	4.255e-05
ENSG00000044446	ENST00000379942	ENSG00000044446	3708	PHKA2	phosphorylase kinase regulatory subunit alpha 2 [Source:HGNC Symbol;Acc:HGNC:8926]	protein_coding	-0.2292	0.006495
ENSG00000044459	ENST00000380641	ENSG00000044459	1176	CNTLN	centlein [Source:HGNC Symbol;Acc:HGNC:23432]	protein_coding	0.5466	0.02081
ENSG00000111732	ENST00000229335	ENSG00000111732	597	AICDA	activation induced cytidine deaminase [Source:HGNC Symbol;Acc:HGNC:13203]	protein_coding	2.975	7.001e-07
ENSG00000204472	ENST00000337917	ENSG00000204472	486	AIF1	allograft inflammatory factor 1 [Source:HGNC Symbol;Acc:HGNC:352]	protein_coding	-0.8229	0.0003982
ENSG00000046647	ENST00000332885	ENSG00000046647	531	GEMIN8	gem nuclear organelle associated protein 8 [Source:HGNC Symbol;Acc:HGNC:26044]	protein_coding	-0.1251	0.2905
ENSG00000046651	ENST00000340096	ENSG00000046651	3039	OFD1	OFD1, centriole and centriolar satellite protein [Source:HGNC Symbol;Acc:HGNC:2567]	protein_coding	-0.2851	0.01121
ENSG00000042286	ENST00000307864	ENSG00000042286	1122	AIFM2	apoptosis inducing factor, mitochondria associated 2 [Source:HGNC Symbol;Acc:HGNC:21411]	protein_coding	1.814	3.784e-33
ENSG00000047056	ENST00000263150	ENSG00000047056	1485	WDR37	WD repeat domain 37 [Source:HGNC Symbol;Acc:HGNC:31406]	protein_coding	-0.3708	2.527e-05
ENSG00000047188	ENST00000161863	ENSG00000047188	4293	YTHDC2	YTH domain containing 2 [Source:HGNC Symbol;Acc:HGNC:24721]	protein_coding	-0.1524	0.273
ENSG00000047230	ENST00000359276	ENSG00000047230	1761	CTPS2	CTP synthase 2 [Source:HGNC Symbol;Acc:HGNC:2520]	protein_coding	-0.5064	0.009116
ENSG00000106305	ENST00000223029	ENSG00000106305	963	AIMP2	aminoacyl tRNA synthetase complex interacting multifunctional protein 2 [Source:HGNC Symbol;Acc:HGNC:20609]	protein_coding	0.7562	6.369e-08
ENSG00000047315	ENST00000314595	ENSG00000047315	3525	POLR2B	RNA polymerase II subunit B [Source:HGNC Symbol;Acc:HGNC:9188]	protein_coding	-0.1105	0.3369
ENSG00000047346	ENST00000261844	ENSG00000047346	3231	FAM214A	family with sequence similarity 214 member A [Source:HGNC Symbol;Acc:HGNC:25609]	protein_coding	-0.3773	0.001626
ENSG00000047365	ENST00000303965	ENSG00000047365	5115	ARAP2	ArfGAP with RhoGAP domain, ankyrin repeat and PH domain 2 [Source:HGNC Symbol;Acc:HGNC:16924]	protein_coding	-0.1116	0.595
ENSG00000047410	ENST00000367478	ENSG00000047410	7092	TPR	translocated promoter region, nuclear basket protein [Source:HGNC Symbol;Acc:HGNC:12017]	protein_coding	-0.2262	0.06112
ENSG00000047578	ENST00000261588	ENSG00000047578	4857	KIAA0556	KIAA0556 [Source:HGNC Symbol;Acc:HGNC:29068]	protein_coding	-0.0894	0.297
ENSG00000162433	ENST00000327299	ENSG00000162433	672	AK4	adenylate kinase 4 [Source:HGNC Symbol;Acc:HGNC:363]	protein_coding	5.394	5.774e-34
ENSG00000154027	ENST00000317704	ENSG00000154027	undefined	AK5	adenylate kinase 5 [Source:HGNC Symbol;Acc:HGNC:365]	protein_coding	-1.553	2.136e-08
ENSG00000047634	ENST00000380041	ENSG00000047634	990	SCML1	sex comb on midleg-like 1 (Drosophila) [Source:HGNC Symbol;Acc:HGNC:10580]	protein_coding	0.04339	0.7472
ENSG00000047644	ENST00000380861	ENSG00000047644	3279	WWC3	WWC family member 3 [Source:HGNC Symbol;Acc:HGNC:29237]	protein_coding	-0.09456	0.3487
ENSG00000155085	ENST00000285397	ENSG00000155085	1266	AK9	adenylate kinase 9 [Source:HGNC Symbol;Acc:HGNC:33814]	protein_coding	-0.6321	0.003129
ENSG00000047662	ENST00000265018	ENSG00000047662	3183	FAM184B	family with sequence similarity 184 member B [Source:HGNC Symbol;Acc:HGNC:29235]	protein_coding	-0.4064	0.005234
ENSG00000118507	ENST00000263050	ENSG00000118507	255	AKAP7	A-kinase anchoring protein 7 [Source:HGNC Symbol;Acc:HGNC:377]	protein_coding	-0.6502	0.002922
ENSG00000047932	ENST00000052569	ENSG00000047932	1365	GOPC	golgi associated PDZ and coiled-coil motif containing [Source:HGNC Symbol;Acc:HGNC:17643]	protein_coding	-0.06508	0.5284
ENSG00000048028	ENST00000003302	ENSG00000048028	3234	USP28	ubiquitin specific peptidase 28 [Source:HGNC Symbol;Acc:HGNC:12625]	protein_coding	-0.434	0.00247
ENSG00000048052	ENST00000401921	ENSG00000048052	3078	HDAC9	histone deacetylase 9 [Source:HGNC Symbol;Acc:HGNC:14065]	protein_coding	0.1545	0.4911
ENSG00000048140	ENST00000298564	ENSG00000048140	567	TSPAN17	tetraspanin 17 [Source:HGNC Symbol;Acc:HGNC:13594]	protein_coding	0.5002	3.321e-08
ENSG00000048162	ENST00000502577	ENSG00000048162	undefined	NOP16	NOP16 nucleolar protein [Source:HGNC Symbol;Acc:HGNC:26934]	protein_coding	0.4953	0.001044
ENSG00000048392	ENST00000251810	ENSG00000048392	1056	RRM2B	ribonucleotide reductase regulatory TP53 inducible subunit M2B [Source:HGNC Symbol;Acc:HGNC:17296]	protein_coding	-0.4139	0.0001082
ENSG00000048405	ENST00000265827	ENSG00000048405	1995	ZNF800	zinc finger protein 800 [Source:HGNC Symbol;Acc:HGNC:27267]	protein_coding	-0.2207	0.1393
ENSG00000048471	ENST00000562510	ENSG00000048471	210	SNX29	sorting nexin 29 [Source:HGNC Symbol;Acc:HGNC:30542]	protein_coding	-0.2916	0.03883
ENSG00000048544	ENST00000053468	ENSG00000048544	606	MRPS10	mitochondrial ribosomal protein S10 [Source:HGNC Symbol;Acc:HGNC:14502]	protein_coding	0.1952	0.1502
ENSG00000048649	ENST00000308488	ENSG00000048649	4326	RSF1	remodeling and spacing factor 1 [Source:HGNC Symbol;Acc:HGNC:18118]	protein_coding	-0.2892	0.0005217
ENSG00000048707	ENST00000011700	ENSG00000048707	9632	VPS13D	vacuolar protein sorting 13 homolog D [Source:HGNC Symbol;Acc:HGNC:23595]	protein_coding	-0.347	4.558e-07
ENSG00000048740	ENST00000354897	ENSG00000048740	1509	CELF2	CUGBP, Elav-like family member 2 [Source:HGNC Symbol;Acc:HGNC:2550]	protein_coding	-0.461	3.338e-07
ENSG00000048828	ENST00000277165	ENSG00000048828	3357	FAM120A	family with sequence similarity 120A [Source:HGNC Symbol;Acc:HGNC:13247]	protein_coding	0.02671	0.7532
ENSG00000048991	ENST00000264160	ENSG00000048991	3300	R3HDM1	R3H domain containing 1 [Source:HGNC Symbol;Acc:HGNC:9757]	protein_coding	0.05656	0.5652
ENSG00000049089	ENST00000372736	ENSG00000049089	249	COL9A2	collagen type IX alpha 2 chain [Source:HGNC Symbol;Acc:HGNC:2218]	protein_coding	-0.264	0.1452
ENSG00000049167	ENST00000265038	ENSG00000049167	1191	ERCC8	ERCC excision repair 8, CSA ubiquitin ligase complex subunit [Source:HGNC Symbol;Acc:HGNC:3439]	protein_coding	0.125	0.6923
ENSG00000049192	ENST00000314351	ENSG00000049192	undefined	ADAMTS6	ADAM metallopeptidase with thrombospondin type 1 motif 6 [Source:HGNC Symbol;Acc:HGNC:222]	protein_coding	-0.2135	0.2494
ENSG00000049239	ENST00000377403	ENSG00000049239	2376	H6PD	hexose-6-phosphate dehydrogenase/glucose 1-dehydrogenase [Source:HGNC Symbol;Acc:HGNC:4795]	protein_coding	0.09172	0.2303
ENSG00000049245	ENST00000054666	ENSG00000049245	303	VAMP3	vesicle associated membrane protein 3 [Source:HGNC Symbol;Acc:HGNC:12644]	protein_coding	0.4794	1.309e-07
ENSG00000049246	ENST00000361923	ENSG00000049246	3606	PER3	period circadian clock 3 [Source:HGNC Symbol;Acc:HGNC:8847]	protein_coding	0.436	0.01086
ENSG00000127914	ENST00000356239	ENSG00000127914	11724	AKAP9	A-kinase anchoring protein 9 [Source:HGNC Symbol;Acc:HGNC:379]	protein_coding	-0.6676	0.002022
ENSG00000117448	ENST00000351829	ENSG00000117448	978	AKR1A1	aldo-keto reductase family 1 member A1 [Source:HGNC Symbol;Acc:HGNC:380]	protein_coding	1.235	3.981e-25
ENSG00000204673	ENST00000344175	ENSG00000204673	771	AKT1S1	AKT1 substrate 1 [Source:HGNC Symbol;Acc:HGNC:28426]	protein_coding	0.6239	2.539e-05
ENSG00000049541	ENST00000055077	ENSG00000049541	1065	RFC2	replication factor C subunit 2 [Source:HGNC Symbol;Acc:HGNC:9970]	protein_coding	0.1247	0.3028
ENSG00000049618	ENST00000319584	ENSG00000049618	2184	ARID1B	AT-rich interaction domain 1B [Source:HGNC Symbol;Acc:HGNC:18040]	protein_coding	-0.2253	0.000529
ENSG00000049656	ENST00000320895	ENSG00000049656	1617	CLPTM1L	CLPTM1 like [Source:HGNC Symbol;Acc:HGNC:24308]	protein_coding	0.07568	0.2012
ENSG00000049759	ENST00000256830	ENSG00000049759	2616	NEDD4L	neural precursor cell expressed, developmentally down-regulated 4-like, E3 ubiquitin protein ligase [Source:HGNC Symbol;Acc:HGNC:7728]	protein_coding	0.2369	0.2235
ENSG00000023330	ENST00000310271	ENSG00000023330	1923	ALAS1	5'-aminolevulinate synthase 1 [Source:HGNC Symbol;Acc:HGNC:396]	protein_coding	1.928	3.234e-26
ENSG00000049769	ENST00000055335	ENSG00000049769	2400	PPP1R3F	protein phosphatase 1 regulatory subunit 3F [Source:HGNC Symbol;Acc:HGNC:14944]	protein_coding	-0.1042	0.4693
ENSG00000158578	ENST00000330807	ENSG00000158578	1764	ALAS2	5'-aminolevulinate synthase 2 [Source:HGNC Symbol;Acc:HGNC:397]	protein_coding	-0.7519	0.01845
ENSG00000049883	ENST00000308077	ENSG00000049883	1167	PTCD2	pentatricopeptide repeat domain 2 [Source:HGNC Symbol;Acc:HGNC:25734]	protein_coding	-0.3129	0.1211
ENSG00000170017	ENST00000306107	ENSG00000170017	1752	ALCAM	activated leukocyte cell adhesion molecule [Source:HGNC Symbol;Acc:HGNC:400]	protein_coding	1.497	2.086e-10
ENSG00000050130	ENST00000261247	ENSG00000050130	936	JKAMP	JNK1/MAPK8-associated membrane protein [Source:HGNC Symbol;Acc:HGNC:20184]	protein_coding	0.1071	0.6247
ENSG00000050165	ENST00000326932	ENSG00000050165	1053	DKK3	dickkopf WNT signaling pathway inhibitor 3 [Source:HGNC Symbol;Acc:HGNC:2893]	protein_coding	0.1504	0.5025
ENSG00000165092	ENST00000297785	ENSG00000165092	1506	ALDH1A1	aldehyde dehydrogenase 1 family member A1 [Source:HGNC Symbol;Acc:HGNC:402]	protein_coding	1.159	0.00128
ENSG00000050344	ENST00000056233	ENSG00000050344	2085	NFE2L3	nuclear factor, erythroid 2 like 3 [Source:HGNC Symbol;Acc:HGNC:7783]	protein_coding	0.2497	0.2749
ENSG00000050393	ENST00000379170	ENSG00000050393	1080	MCUR1	mitochondrial calcium uniporter regulator 1 [Source:HGNC Symbol;Acc:HGNC:21097]	protein_coding	0.2683	0.136
ENSG00000050405	ENST00000341247	ENSG00000050405	2280	LIMA1	LIM domain and actin binding 1 [Source:HGNC Symbol;Acc:HGNC:24636]	protein_coding	-0.1096	0.4047
ENSG00000050426	ENST00000262055	ENSG00000050426	1083	LETMD1	LETM1 domain containing 1 [Source:HGNC Symbol;Acc:HGNC:24241]	protein_coding	-0.2374	0.001661
ENSG00000050438	ENST00000319957	ENSG00000050438	undefined	SLC4A8	solute carrier family 4 member 8 [Source:HGNC Symbol;Acc:HGNC:11034]	protein_coding	-0.2392	0.1526
ENSG00000050555	ENST00000355452	ENSG00000050555	773	LAMC3	laminin subunit gamma 3 [Source:HGNC Symbol;Acc:HGNC:6494]	protein_coding	-0.7606	0.1149
ENSG00000128918	ENST00000249750	ENSG00000128918	1557	ALDH1A2	aldehyde dehydrogenase 1 family member A2 [Source:HGNC Symbol;Acc:HGNC:15472]	protein_coding	3.527	1.265e-17
ENSG00000050748	ENST00000343111	ENSG00000050748	1149	MAPK9	mitogen-activated protein kinase 9 [Source:HGNC Symbol;Acc:HGNC:6886]	protein_coding	-0.1969	0.008289
ENSG00000136010	ENST00000258494	ENSG00000136010	2772	ALDH1L2	aldehyde dehydrogenase 1 family member L2 [Source:HGNC Symbol;Acc:HGNC:26777]	protein_coding	1.494	9.221e-05
ENSG00000051009	ENST00000265978	ENSG00000051009	2961	FAM160A2	family with sequence similarity 160 member A2 [Source:HGNC Symbol;Acc:HGNC:25378]	protein_coding	-0.1244	0.1251
ENSG00000051108	ENST00000300302	ENSG00000051108	1173	HERPUD1	homocysteine inducible ER protein with ubiquitin like domain 1 [Source:HGNC Symbol;Acc:HGNC:13744]	protein_coding	-0.2479	0.00491
ENSG00000051128	ENST00000221222	ENSG00000051128	1077	HOMER3	homer scaffolding protein 3 [Source:HGNC Symbol;Acc:HGNC:17514]	protein_coding	-0.003305	0.9905
ENSG00000051341	ENST00000264233	ENSG00000051341	7773	POLQ	DNA polymerase theta [Source:HGNC Symbol;Acc:HGNC:9186]	protein_coding	-0.1725	0.6118
ENSG00000051382	ENST00000289153	ENSG00000051382	3213	PIK3CB	phosphatidylinositol-4,5-bisphosphate 3-kinase catalytic subunit beta [Source:HGNC Symbol;Acc:HGNC:8976]	protein_coding	0.2279	0.1069
ENSG00000051523	ENST00000261623	ENSG00000051523	588	CYBA	cytochrome b-245 alpha chain [Source:HGNC Symbol;Acc:HGNC:2577]	protein_coding	0.2153	0.1251
ENSG00000051596	ENST00000265097	ENSG00000051596	1056	THOC3	THO complex 3 [Source:HGNC Symbol;Acc:HGNC:19072]	protein_coding	-0.01604	0.8954
ENSG00000051620	ENST00000367697	ENSG00000051620	351	HEBP2	heme binding protein 2 [Source:HGNC Symbol;Acc:HGNC:15716]	protein_coding	-0.3993	0.001678
ENSG00000051825	ENST00000302373	ENSG00000051825	2523	MPHOSPH9	M-phase phosphoprotein 9 [Source:HGNC Symbol;Acc:HGNC:7215]	protein_coding	-0.4133	0.0002856
ENSG00000052126	ENST00000299275	ENSG00000052126	3351	PLEKHA5	pleckstrin homology domain containing A5 [Source:HGNC Symbol;Acc:HGNC:30036]	protein_coding	-0.2973	0.03476
ENSG00000052723	ENST00000060969	ENSG00000052723	624	SIKE1	suppressor of IKBKE 1 [Source:HGNC Symbol;Acc:HGNC:26119]	protein_coding	-0.216	0.04793
ENSG00000111275	ENST00000261733	ENSG00000111275	1554	ALDH2	aldehyde dehydrogenase 2 family (mitochondrial) [Source:HGNC Symbol;Acc:HGNC:404]	protein_coding	-0.6804	0.02774
ENSG00000006534	ENST00000342456	ENSG00000006534	1407	ALDH3B1	aldehyde dehydrogenase 3 family member B1 [Source:HGNC Symbol;Acc:HGNC:410]	protein_coding	1.081	1.93e-13
ENSG00000052802	ENST00000261507	ENSG00000052802	882	MSMO1	methylsterol monooxygenase 1 [Source:HGNC Symbol;Acc:HGNC:10545]	protein_coding	0.5761	0.001801
ENSG00000052841	ENST00000039989	ENSG00000052841	3426	TTC17	tetratricopeptide repeat domain 17 [Source:HGNC Symbol;Acc:HGNC:25596]	protein_coding	-0.1967	0.006216
ENSG00000053254	ENST00000261302	ENSG00000053254	1473	FOXN3	forkhead box N3 [Source:HGNC Symbol;Acc:HGNC:1928]	protein_coding	-0.2538	0.0001703
ENSG00000053371	ENST00000235835	ENSG00000053371	1080	AKR7A2	aldo-keto reductase family 7 member A2 [Source:HGNC Symbol;Acc:HGNC:389]	protein_coding	0.03484	0.7592
ENSG00000149925	ENST00000338110	ENSG00000149925	1095	ALDOA	aldolase, fructose-bisphosphate A [Source:HGNC Symbol;Acc:HGNC:414]	protein_coding	0.6882	1.006e-10
ENSG00000053438	ENST00000062104	ENSG00000053438	246	NNAT	neuronatin [Source:HGNC Symbol;Acc:HGNC:7860]	protein_coding	-0.1113	0.7278
ENSG00000053501	ENST00000263897	ENSG00000053501	780	USE1	unconventional SNARE in the ER 1 [Source:HGNC Symbol;Acc:HGNC:30882]	protein_coding	0.07926	0.5389
ENSG00000053524	ENST00000328913	ENSG00000053524	3345	MCF2L2	MCF.2 cell line derived transforming sequence-like 2 [Source:HGNC Symbol;Acc:HGNC:30319]	protein_coding	-0.2471	0.2756
ENSG00000053702	ENST00000337508	ENSG00000053702	846	NRIP2	nuclear receptor interacting protein 2 [Source:HGNC Symbol;Acc:HGNC:23078]	protein_coding	-0.4682	0.006743
ENSG00000179593	ENST00000380173	ENSG00000179593	1944	ALOX15B	arachidonate 15-lipoxygenase, type B [Source:HGNC Symbol;Acc:HGNC:434]	protein_coding	1.252	1.417e-07
ENSG00000053770	ENST00000261558	ENSG00000053770	1473	AP5M1	adaptor related protein complex 5 mu 1 subunit [Source:HGNC Symbol;Acc:HGNC:20192]	protein_coding	-0.1235	0.3127
ENSG00000053900	ENST00000315368	ENSG00000053900	2427	ANAPC4	anaphase promoting complex subunit 4 [Source:HGNC Symbol;Acc:HGNC:19990]	protein_coding	-0.2549	0.05939
ENSG00000012779	ENST00000374391	ENSG00000012779	2025	ALOX5	arachidonate 5-lipoxygenase [Source:HGNC Symbol;Acc:HGNC:435]	protein_coding	-1.07	7.788e-07
ENSG00000054116	ENST00000373159	ENSG00000054116	357	TRAPPC3	trafficking protein particle complex 3 [Source:HGNC Symbol;Acc:HGNC:19942]	protein_coding	0.2939	0.000714
ENSG00000054118	ENST00000354618	ENSG00000054118	2868	THRAP3	thyroid hormone receptor associated protein 3 [Source:HGNC Symbol;Acc:HGNC:22964]	protein_coding	0.07406	0.2539
ENSG00000073331	ENST00000177648	ENSG00000073331	3735	ALPK1	alpha kinase 1 [Source:HGNC Symbol;Acc:HGNC:20917]	protein_coding	1.172	2.904e-14
ENSG00000054219	ENST00000263636	ENSG00000054219	5169	LY75	lymphocyte antigen 75 [Source:HGNC Symbol;Acc:HGNC:6729]	protein_coding	0.2006	0.1115
ENSG00000054267	ENST00000264183	ENSG00000054267	3939	ARID4B	AT-rich interaction domain 4B [Source:HGNC Symbol;Acc:HGNC:15550]	protein_coding	-0.1868	0.0258
ENSG00000054277	ENST00000366554	ENSG00000054277	1209	OPN3	opsin 3 [Source:HGNC Symbol;Acc:HGNC:14007]	protein_coding	0.3666	0.01665
ENSG00000054282	ENST00000366541	ENSG00000054282	2142	SDCCAG8	serologically defined colon cancer antigen 8 [Source:HGNC Symbol;Acc:HGNC:10671]	protein_coding	0.1036	0.3533
ENSG00000054392	ENST00000261458	ENSG00000054392	1482	HHAT	hedgehog acyltransferase [Source:HGNC Symbol;Acc:HGNC:18270]	protein_coding	-0.2571	0.2951
ENSG00000054523	ENST00000263934	ENSG00000054523	5313	KIF1B	kinesin family member 1B [Source:HGNC Symbol;Acc:HGNC:16636]	protein_coding	0.5591	1.365e-05
ENSG00000054611	ENST00000337137	ENSG00000054611	1554	TBC1D22A	TBC1 domain family member 22A [Source:HGNC Symbol;Acc:HGNC:1309]	protein_coding	-0.0447	0.6761
ENSG00000054654	ENST00000341472	ENSG00000054654	858	SYNE2	spectrin repeat containing nuclear envelope protein 2 [Source:HGNC Symbol;Acc:HGNC:17084]	protein_coding	-0.02413	0.9216
ENSG00000054793	ENST00000311637	ENSG00000054793	2736	ATP9A	ATPase phospholipid transporting 9A (putative) [Source:HGNC Symbol;Acc:HGNC:13540]	protein_coding	-0.2048	0.4879
ENSG00000054965	ENST00000064778	ENSG00000054965	735	FAM168A	family with sequence similarity 168 member A [Source:HGNC Symbol;Acc:HGNC:28999]	protein_coding	0.06389	0.5116
ENSG00000054967	ENST00000064780	ENSG00000054967	1293	RELT	RELT tumor necrosis factor receptor [Source:HGNC Symbol;Acc:HGNC:13764]	protein_coding	0.003189	0.9792
ENSG00000054983	ENST00000261304	ENSG00000054983	2058	GALC	galactosylceramidase [Source:HGNC Symbol;Acc:HGNC:4115]	protein_coding	-0.2038	0.05782
ENSG00000055044	ENST00000264279	ENSG00000055044	1590	NOP58	NOP58 ribonucleoprotein [Source:HGNC Symbol;Acc:HGNC:29926]	protein_coding	-0.05938	0.6713
ENSG00000055070	ENST00000401088	ENSG00000055070	459	SZRD1	SUZ RNA binding domain containing 1 [Source:HGNC Symbol;Acc:HGNC:30232]	protein_coding	0.5193	1.291e-16
ENSG00000055130	ENST00000325222	ENSG00000055130	2331	CUL1	cullin 1 [Source:HGNC Symbol;Acc:HGNC:2551]	protein_coding	0.4037	0.0005323
ENSG00000055147	ENST00000351797	ENSG00000055147	1518	FAM114A2	family with sequence similarity 114 member A2 [Source:HGNC Symbol;Acc:HGNC:1333]	protein_coding	0.3469	0.002321
ENSG00000055163	ENST00000435847	ENSG00000055163	3354	CYFIP2	cytoplasmic FMR1 interacting protein 2 [Source:HGNC Symbol;Acc:HGNC:13760]	protein_coding	-0.255	0.00561
ENSG00000055208	ENST00000367456	ENSG00000055208	2082	TAB2	TGF-beta activated kinase 1/MAP3K7 binding protein 2 [Source:HGNC Symbol;Acc:HGNC:17075]	protein_coding	0.3035	0.009266
ENSG00000055211	ENST00000367419	ENSG00000055211	993	GINM1	glycoprotein integral membrane 1 [Source:HGNC Symbol;Acc:HGNC:21074]	protein_coding	0.07429	0.6187
ENSG00000198796	ENST00000361673	ENSG00000198796	6513	ALPK2	alpha kinase 2 [Source:HGNC Symbol;Acc:HGNC:20565]	protein_coding	-1.259	5.569e-09
ENSG00000055483	ENST00000312010	ENSG00000055483	3372	USP36	ubiquitin specific peptidase 36 [Source:HGNC Symbol;Acc:HGNC:20062]	protein_coding	-0.4256	2.474e-08
ENSG00000055609	ENST00000262189	ENSG00000055609	14736	KMT2C	lysine methyltransferase 2C [Source:HGNC Symbol;Acc:HGNC:13726]	protein_coding	-0.3568	6.911e-07
ENSG00000162551	ENST00000374829	ENSG00000162551	undefined	ALPL	alkaline phosphatase, liver/bone/kidney [Source:HGNC Symbol;Acc:HGNC:438]	protein_coding	-0.7784	0.001517
ENSG00000055917	ENST00000319801	ENSG00000055917	2790	PUM2	pumilio RNA binding family member 2 [Source:HGNC Symbol;Acc:HGNC:14958]	protein_coding	-0.1696	0.06758
ENSG00000055950	ENST00000299179	ENSG00000055950	609	MRPL43	mitochondrial ribosomal protein L43 [Source:HGNC Symbol;Acc:HGNC:14517]	protein_coding	-0.0739	0.5566
ENSG00000055957	ENST00000273283	ENSG00000055957	2736	ITIH1	inter-alpha-trypsin inhibitor heavy chain 1 [Source:HGNC Symbol;Acc:HGNC:6166]	protein_coding	-0.5701	0.1118
ENSG00000056050	ENST00000393381	ENSG00000056050	1041	HPF1	histone PARylation factor 1 [Source:HGNC Symbol;Acc:HGNC:26051]	protein_coding	0.06359	0.7524
ENSG00000056097	ENST00000265069	ENSG00000056097	3225	ZFR	zinc finger RNA binding protein [Source:HGNC Symbol;Acc:HGNC:17277]	protein_coding	0.1505	0.05131
ENSG00000056277	ENST00000370978	ENSG00000056277	2214	ZNF280C	zinc finger protein 280C [Source:HGNC Symbol;Acc:HGNC:25955]	protein_coding	-0.1848	0.4052
ENSG00000056558	ENST00000373887	ENSG00000056558	1251	TRAF1	TNF receptor associated factor 1 [Source:HGNC Symbol;Acc:HGNC:12031]	protein_coding	-0.1364	0.01754
ENSG00000056586	ENST00000335387	ENSG00000056586	1521	RC3H2	ring finger and CCCH-type domains 2 [Source:HGNC Symbol;Acc:HGNC:21461]	protein_coding	-0.09463	0.4559
ENSG00000056736	ENST00000288167	ENSG00000056736	1509	IL17RB	interleukin 17 receptor B [Source:HGNC Symbol;Acc:HGNC:18015]	protein_coding	-0.1936	0.3826
ENSG00000056972	ENST00000340026	ENSG00000056972	1725	TRAF3IP2	TRAF3 interacting protein 2 [Source:HGNC Symbol;Acc:HGNC:1343]	protein_coding	-0.2516	0.03256
ENSG00000057019	ENST00000326840	ENSG00000057019	2328	DCBLD2	discoidin, CUB and LCCL domain containing 2 [Source:HGNC Symbol;Acc:HGNC:24627]	protein_coding	-0.08964	0.7283
ENSG00000178038	ENST00000318962	ENSG00000178038	2862	ALS2CL	ALS2 C-terminal like [Source:HGNC Symbol;Acc:HGNC:20605]	protein_coding	-0.8753	7.301e-06
ENSG00000139344	ENST00000266736	ENSG00000139344	1281	AMDHD1	amidohydrolase domain containing 1 [Source:HGNC Symbol;Acc:HGNC:28577]	protein_coding	-1.029	0.0008825
ENSG00000057657	ENST00000369089	ENSG00000057657	2076	PRDM1	PR/SET domain 1 [Source:HGNC Symbol;Acc:HGNC:9346]	protein_coding	-0.4792	0.002442
ENSG00000057663	ENST00000343245	ENSG00000057663	828	ATG5	autophagy related 5 [Source:HGNC Symbol;Acc:HGNC:589]	protein_coding	0.2887	0.04933
ENSG00000057704	ENST00000261226	ENSG00000057704	1434	TMCC3	transmembrane and coiled-coil domain family 3 [Source:HGNC Symbol;Acc:HGNC:29199]	protein_coding	0.2905	0.102
ENSG00000057757	ENST00000246151	ENSG00000057757	636	PITHD1	PITH domain containing 1 [Source:HGNC Symbol;Acc:HGNC:25022]	protein_coding	0.008744	0.9254
ENSG00000057935	ENST00000405094	ENSG00000057935	1785	MTA3	metastasis associated 1 family member 3 [Source:HGNC Symbol;Acc:HGNC:23784]	protein_coding	-0.06463	0.5091
ENSG00000058056	ENST00000263966	ENSG00000058056	2592	USP13	ubiquitin specific peptidase 13 (isopeptidase T-3) [Source:HGNC Symbol;Acc:HGNC:12611]	protein_coding	-0.4588	0.0008436
ENSG00000058063	ENST00000323116	ENSG00000058063	3534	ATP11B	ATPase phospholipid transporting 11B (putative) [Source:HGNC Symbol;Acc:HGNC:13553]	protein_coding	-0.2893	0.006917
ENSG00000181754	ENST00000369862	ENSG00000181754	1482	AMIGO1	adhesion molecule with Ig like domain 1 [Source:HGNC Symbol;Acc:HGNC:20824]	protein_coding	-0.7489	1.321e-07
ENSG00000133805	ENST00000295663	ENSG00000133805	undefined	AMPD3	adenosine monophosphate deaminase 3 [Source:HGNC Symbol;Acc:HGNC:470]	protein_coding	0.8866	2.554e-06
ENSG00000058272	ENST00000261207	ENSG00000058272	3093	PPP1R12A	protein phosphatase 1 regulatory subunit 12A [Source:HGNC Symbol;Acc:HGNC:7618]	protein_coding	-0.2077	0.07391
ENSG00000240038	ENST00000361355	ENSG00000240038	1536	AMY2B	amylase, alpha 2B (pancreatic) [Source:HGNC Symbol;Acc:HGNC:478]	protein_coding	-0.5953	0.0005218
ENSG00000058453	ENST00000375541	ENSG00000058453	6054	CROCC	ciliary rootlet coiled-coil, rootletin [Source:HGNC Symbol;Acc:HGNC:21299]	protein_coding	-0.4957	0.0001569
ENSG00000058600	ENST00000299853	ENSG00000058600	2127	POLR3E	RNA polymerase III subunit E [Source:HGNC Symbol;Acc:HGNC:30347]	protein_coding	-0.3444	7.387e-05
ENSG00000058668	ENST00000341360	ENSG00000058668	3513	ATP2B4	ATPase plasma membrane Ca2+ transporting 4 [Source:HGNC Symbol;Acc:HGNC:817]	protein_coding	-0.05624	0.7117
ENSG00000058673	ENST00000332127	ENSG00000058673	2433	ZC3H11A	zinc finger CCCH-type containing 11A [Source:HGNC Symbol;Acc:HGNC:29093]	protein_coding	-0.3059	7.614e-06
ENSG00000058729	ENST00000283109	ENSG00000058729	1659	RIOK2	RIO kinase 2 [Source:HGNC Symbol;Acc:HGNC:18999]	protein_coding	-0.1064	0.5368
ENSG00000058799	ENST00000072644	ENSG00000058799	921	YIPF1	Yip1 domain family member 1 [Source:HGNC Symbol;Acc:HGNC:25231]	protein_coding	0.334	0.001267
ENSG00000058804	ENST00000371429	ENSG00000058804	2025	NDC1	NDC1 transmembrane nucleoporin [Source:HGNC Symbol;Acc:HGNC:25525]	protein_coding	0.03837	0.8135
ENSG00000058866	ENST00000265022	ENSG00000058866	2376	DGKG	diacylglycerol kinase gamma [Source:HGNC Symbol;Acc:HGNC:2853]	protein_coding	0.6936	0.07151
ENSG00000059122	ENST00000253928	ENSG00000059122	2151	FLYWCH1	FLYWCH-type zinc finger 1 [Source:HGNC Symbol;Acc:HGNC:25404]	protein_coding	-0.5659	6.744e-06
ENSG00000059145	ENST00000248104	ENSG00000059145	690	UNKL	unkempt family like zinc finger [Source:HGNC Symbol;Acc:HGNC:14184]	protein_coding	-0.488	1.23e-05
ENSG00000174945	ENST00000312371	ENSG00000174945	1497	AMZ1	archaelysin family metallopeptidase 1 [Source:HGNC Symbol;Acc:HGNC:22231]	protein_coding	2.506	1.15e-09
ENSG00000214274	ENST00000336811	ENSG00000214274	444	ANG	angiogenin [Source:HGNC Symbol;Acc:HGNC:483]	protein_coding	-2.829	7.965e-08
ENSG00000059573	ENST00000371221	ENSG00000059573	2382	ALDH18A1	aldehyde dehydrogenase 18 family member A1 [Source:HGNC Symbol;Acc:HGNC:9722]	protein_coding	0.001378	0.9935
ENSG00000059588	ENST00000040877	ENSG00000059588	4866	TARBP1	TAR (HIV-1) RNA binding protein 1 [Source:HGNC Symbol;Acc:HGNC:11568]	protein_coding	-0.3155	0.02364
ENSG00000059691	ENST00000263985	ENSG00000059691	1674	GATB	glutamyl-tRNA amidotransferase subunit B [Source:HGNC Symbol;Acc:HGNC:8849]	protein_coding	0.5354	0.00022
ENSG00000059728	ENST00000264444	ENSG00000059728	666	MXD1	MAX dimerization protein 1 [Source:HGNC Symbol;Acc:HGNC:6761]	protein_coding	0.2553	0.1665
ENSG00000059758	ENST00000261211	ENSG00000059758	1572	CDK17	cyclin dependent kinase 17 [Source:HGNC Symbol;Acc:HGNC:8750]	protein_coding	0.004347	0.9795
ENSG00000130812	ENST00000253109	ENSG00000130812	1413	ANGPTL6	angiopoietin like 6 [Source:HGNC Symbol;Acc:HGNC:23140]	protein_coding	0.6103	0.01836
ENSG00000029534	ENST00000265709	ENSG00000029534	5694	ANK1	ankyrin 1 [Source:HGNC Symbol;Acc:HGNC:492]	protein_coding	-0.6499	0.0003053
ENSG00000059915	ENST00000020673	ENSG00000059915	3075	PSD	pleckstrin and Sec7 domain containing [Source:HGNC Symbol;Acc:HGNC:9507]	protein_coding	0.4545	0.01693
ENSG00000060069	ENST00000075430	ENSG00000060069	2604	CTDP1	CTD phosphatase subunit 1 [Source:HGNC Symbol;Acc:HGNC:2498]	protein_coding	0.1019	0.3359
ENSG00000060138	ENST00000228251	ENSG00000060138	1119	YBX3	Y-box binding protein 3 [Source:HGNC Symbol;Acc:HGNC:2428]	protein_coding	-0.01657	0.9176
ENSG00000060237	ENST00000315939	ENSG00000060237	7149	WNK1	WNK lysine deficient protein kinase 1 [Source:HGNC Symbol;Acc:HGNC:14540]	protein_coding	-0.2023	0.0008156
ENSG00000060339	ENST00000265872	ENSG00000060339	3453	CCAR1	cell division cycle and apoptosis regulator 1 [Source:HGNC Symbol;Acc:HGNC:24236]	protein_coding	-0.2051	0.03189
ENSG00000060491	ENST00000290291	ENSG00000060491	2034	OGFR	opioid growth factor receptor [Source:HGNC Symbol;Acc:HGNC:15768]	protein_coding	0.5353	1.757e-08
ENSG00000060558	ENST00000262958	ENSG00000060558	1125	GNA15	G protein subunit alpha 15 [Source:HGNC Symbol;Acc:HGNC:4383]	protein_coding	0.259	0.1406
ENSG00000060642	ENST00000078527	ENSG00000060642	1482	PIGV	phosphatidylinositol glycan anchor biosynthesis class V [Source:HGNC Symbol;Acc:HGNC:26031]	protein_coding	0.01909	0.8961
ENSG00000060688	ENST00000263694	ENSG00000060688	1074	SNRNP40	small nuclear ribonucleoprotein U5 subunit 40 [Source:HGNC Symbol;Acc:HGNC:30857]	protein_coding	0.1374	0.09184
ENSG00000170209	ENST00000303941	ENSG00000170209	2298	ANKK1	ankyrin repeat and kinase domain containing 1 [Source:HGNC Symbol;Acc:HGNC:21027]	protein_coding	-0.81	0.001538
ENSG00000060749	ENST00000399302	ENSG00000060749	5208	QSER1	glutamine and serine rich 1 [Source:HGNC Symbol;Acc:HGNC:26154]	protein_coding	-0.4925	0.00517
ENSG00000060762	ENST00000341756	ENSG00000060762	201	MPC1	mitochondrial pyruvate carrier 1 [Source:HGNC Symbol;Acc:HGNC:21606]	protein_coding	0.2525	0.02932
ENSG00000060971	ENST00000301810	ENSG00000060971	996	ACAA1	acetyl-CoA acyltransferase 1 [Source:HGNC Symbol;Acc:HGNC:82]	protein_coding	0.07596	0.437
ENSG00000148677	ENST00000371697	ENSG00000148677	960	ANKRD1	ankyrin repeat domain 1 [Source:HGNC Symbol;Acc:HGNC:15819]	protein_coding	9.889	1.659e-13
ENSG00000152766	ENST00000371930	ENSG00000152766	576	ANKRD22	ankyrin repeat domain 22 [Source:HGNC Symbol;Acc:HGNC:28321]	protein_coding	5.46	8.674e-26
ENSG00000061337	ENST00000265801	ENSG00000061337	1791	LZTS1	leucine zipper tumor suppressor 1 [Source:HGNC Symbol;Acc:HGNC:13861]	protein_coding	0.6798	0.1732
ENSG00000061676	ENST00000360982	ENSG00000061676	3405	NCKAP1	NCK associated protein 1 [Source:HGNC Symbol;Acc:HGNC:7666]	protein_coding	-0.5307	0.06232
ENSG00000061794	ENST00000081029	ENSG00000061794	972	MRPS35	mitochondrial ribosomal protein S35 [Source:HGNC Symbol;Acc:HGNC:16635]	protein_coding	0.4735	6.379e-06
ENSG00000061936	ENST00000261674	ENSG00000061936	2856	SFSWAP	splicing factor SWAP homolog [Source:HGNC Symbol;Acc:HGNC:10790]	protein_coding	-0.1703	0.02569
ENSG00000061938	ENST00000333602	ENSG00000061938	3117	TNK2	tyrosine kinase non receptor 2 [Source:HGNC Symbol;Acc:HGNC:19297]	protein_coding	0.2148	0.1995
ENSG00000061987	ENST00000393629	ENSG00000061987	5136	MON2	MON2 homolog, regulator of endosome-to-Golgi trafficking [Source:HGNC Symbol;Acc:HGNC:29177]	protein_coding	-0.2592	0.04067
ENSG00000062194	ENST00000264779	ENSG00000062194	1443	GPBP1	GC-rich promoter binding protein 1 [Source:HGNC Symbol;Acc:HGNC:29520]	protein_coding	0.1513	0.3512
ENSG00000062282	ENST00000228027	ENSG00000062282	1167	DGAT2	diacylglycerol O-acyltransferase 2 [Source:HGNC Symbol;Acc:HGNC:16940]	protein_coding	-0.531	0.06145
ENSG00000062370	ENST00000337401	ENSG00000062370	2742	ZNF112	zinc finger protein 112 [Source:HGNC Symbol;Acc:HGNC:12892]	protein_coding	-0.3976	0.05374
ENSG00000062485	ENST00000351328	ENSG00000062485	1401	CS	citrate synthase [Source:HGNC Symbol;Acc:HGNC:2422]	protein_coding	0.2203	0.001777
ENSG00000107890	ENST00000376087	ENSG00000107890	5133	ANKRD26	ankyrin repeat domain 26 [Source:HGNC Symbol;Acc:HGNC:29186]	protein_coding	-0.7995	8.111e-06
ENSG00000062582	ENST00000317534	ENSG00000062582	504	MRPS24	mitochondrial ribosomal protein S24 [Source:HGNC Symbol;Acc:HGNC:14510]	protein_coding	0.08904	0.529
ENSG00000062598	ENST00000290246	ENSG00000062598	2163	ELMO2	engulfment and cell motility 2 [Source:HGNC Symbol;Acc:HGNC:17233]	protein_coding	0.1834	0.006808
ENSG00000062650	ENST00000263070	ENSG00000062650	1209	WAPL	WAPL cohesin release factor [Source:HGNC Symbol;Acc:HGNC:23293]	protein_coding	-0.007039	0.9378
ENSG00000062716	ENST00000262291	ENSG00000062716	1221	VMP1	vacuole membrane protein 1 [Source:HGNC Symbol;Acc:HGNC:29559]	protein_coding	0.4131	0.0001512
ENSG00000062725	ENST00000083182	ENSG00000062725	1758	APPBP2	amyloid beta precursor protein binding protein 2 [Source:HGNC Symbol;Acc:HGNC:622]	protein_coding	-0.2521	0.05001
ENSG00000062822	ENST00000440232	ENSG00000062822	3324	POLD1	DNA polymerase delta 1, catalytic subunit [Source:HGNC Symbol;Acc:HGNC:9175]	protein_coding	0.1303	0.3184
ENSG00000063046	ENST00000262056	ENSG00000063046	1836	EIF4B	eukaryotic translation initiation factor 4B [Source:HGNC Symbol;Acc:HGNC:3285]	protein_coding	-0.3253	0.0003062
ENSG00000063127	ENST00000335875	ENSG00000063127	2211	SLC6A16	solute carrier family 6 member 16 [Source:HGNC Symbol;Acc:HGNC:13622]	protein_coding	-0.3599	0.03333
ENSG00000063169	ENST00000396720	ENSG00000063169	4683	GLTSCR1	glioma tumor suppressor candidate region gene 1 [Source:HGNC Symbol;Acc:HGNC:4332]	protein_coding	-0.09051	0.4209
ENSG00000063176	ENST00000245222	ENSG00000063176	1965	SPHK2	sphingosine kinase 2 [Source:HGNC Symbol;Acc:HGNC:18859]	protein_coding	0.1079	0.4621
ENSG00000063177	ENST00000084795	ENSG00000063177	571	RPL18	ribosomal protein L18 [Source:HGNC Symbol;Acc:HGNC:10310]	protein_coding	-0.1421	0.2313
ENSG00000063180	ENST00000084798	ENSG00000063180	987	CA11	carbonic anhydrase 11 [Source:HGNC Symbol;Acc:HGNC:1370]	protein_coding	-0.5221	0.0004644
ENSG00000154065	ENST00000322980	ENSG00000154065	807	ANKRD29	ankyrin repeat domain 29 [Source:HGNC Symbol;Acc:HGNC:27110]	protein_coding	5.594	5.366e-07
ENSG00000063244	ENST00000308924	ENSG00000063244	1428	U2AF2	U2 small nuclear RNA auxiliary factor 2 [Source:HGNC Symbol;Acc:HGNC:23156]	protein_coding	0.03123	0.6915
ENSG00000063245	ENST00000085079	ENSG00000063245	1653	EPN1	epsin 1 [Source:HGNC Symbol;Acc:HGNC:21604]	protein_coding	0.2963	0.02774
ENSG00000063322	ENST00000315588	ENSG00000063322	666	MED29	mediator complex subunit 29 [Source:HGNC Symbol;Acc:HGNC:23074]	protein_coding	-0.07945	0.3378
ENSG00000135976	ENST00000420699	ENSG00000135976	5826	ANKRD36	ankyrin repeat domain 36 [Source:HGNC Symbol;Acc:HGNC:24079]	protein_coding	-0.9011	4.603e-06
ENSG00000063587	ENST00000370249	ENSG00000063587	1131	ZNF275	zinc finger protein 275 [Source:HGNC Symbol;Acc:HGNC:13069]	protein_coding	-0.1659	0.04709
ENSG00000063601	ENST00000370387	ENSG00000063601	undefined	MTMR1	myotubularin related protein 1 [Source:HGNC Symbol;Acc:HGNC:7449]	protein_coding	-0.1943	0.01754
ENSG00000063761	ENST00000238561	ENSG00000063761	1572	ADCK1	aarF domain containing kinase 1 [Source:HGNC Symbol;Acc:HGNC:19038]	protein_coding	0.263	0.06778
ENSG00000063854	ENST00000397353	ENSG00000063854	783	HAGH	hydroxyacylglutathione hydrolase [Source:HGNC Symbol;Acc:HGNC:4805]	protein_coding	-0.2121	0.08836
ENSG00000063978	ENST00000314289	ENSG00000063978	573	RNF4	ring finger protein 4 [Source:HGNC Symbol;Acc:HGNC:10067]	protein_coding	-0.07181	0.2121
ENSG00000064012	ENST00000264274	ENSG00000064012	1188	CASP8	caspase 8 [Source:HGNC Symbol;Acc:HGNC:1509]	protein_coding	-0.4752	1.472e-05
ENSG00000196912	ENST00000258459	ENSG00000196912	4062	ANKRD36B	ankyrin repeat domain 36B [Source:HGNC Symbol;Acc:HGNC:29333]	protein_coding	-0.7728	0.0001187
ENSG00000064102	ENST00000261191	ENSG00000064102	2121	ASUN	asunder, spermatogenesis regulator [Source:HGNC Symbol;Acc:HGNC:20174]	protein_coding	0.1187	0.4284
ENSG00000064115	ENST00000343028	ENSG00000064115	1713	TM7SF3	transmembrane 7 superfamily member 3 [Source:HGNC Symbol;Acc:HGNC:23049]	protein_coding	-0.1081	0.2801
ENSG00000174501	ENST00000295246	ENSG00000174501	1857	ANKRD36C	ankyrin repeat domain 36C [Source:HGNC Symbol;Acc:HGNC:32946]	protein_coding	-0.902	9.239e-06
ENSG00000064225	ENST00000265261	ENSG00000064225	642	ST3GAL6	ST3 beta-galactoside alpha-2,3-sialyltransferase 6 [Source:HGNC Symbol;Acc:HGNC:18080]	protein_coding	0.163	0.4114
ENSG00000064300	ENST00000172229	ENSG00000064300	1284	NGFR	nerve growth factor receptor [Source:HGNC Symbol;Acc:HGNC:7809]	protein_coding	2.51	0.2751
ENSG00000064309	ENST00000263577	ENSG00000064309	3795	CDON	cell adhesion associated, oncogene regulated [Source:HGNC Symbol;Acc:HGNC:17104]	protein_coding	-0.5769	0.105
ENSG00000064313	ENST00000378164	ENSG00000064313	3600	TAF2	TATA-box binding protein associated factor 2 [Source:HGNC Symbol;Acc:HGNC:11536]	protein_coding	-0.04737	0.7199
ENSG00000064393	ENST00000342645	ENSG00000064393	2736	HIPK2	homeodomain interacting protein kinase 2 [Source:HGNC Symbol;Acc:HGNC:14402]	protein_coding	-0.336	1.295e-05
ENSG00000064419	ENST00000265388	ENSG00000064419	2772	TNPO3	transportin 3 [Source:HGNC Symbol;Acc:HGNC:17103]	protein_coding	0.1945	0.004779
ENSG00000064490	ENST00000303088	ENSG00000064490	783	RFXANK	regulatory factor X associated ankyrin containing protein [Source:HGNC Symbol;Acc:HGNC:9987]	protein_coding	0.1223	0.2241
ENSG00000064545	ENST00000162044	ENSG00000064545	1440	TMEM161A	transmembrane protein 161A [Source:HGNC Symbol;Acc:HGNC:26020]	protein_coding	0.003824	0.9809
ENSG00000064547	ENST00000407877	ENSG00000064547	1056	LPAR2	lysophosphatidic acid receptor 2 [Source:HGNC Symbol;Acc:HGNC:3168]	protein_coding	-0.4353	0.0006389
ENSG00000151458	ENST00000504087	ENSG00000151458	4290	ANKRD50	ankyrin repeat domain 50 [Source:HGNC Symbol;Acc:HGNC:29223]	protein_coding	-0.9114	1.915e-07
ENSG00000064607	ENST00000330854	ENSG00000064607	3093	SUGP2	SURP and G-patch domain containing 2 [Source:HGNC Symbol;Acc:HGNC:18641]	protein_coding	-0.3418	3.795e-05
ENSG00000064651	ENST00000262461	ENSG00000064651	3639	SLC12A2	solute carrier family 12 member 2 [Source:HGNC Symbol;Acc:HGNC:10911]	protein_coding	-0.3846	0.02305
ENSG00000164512	ENST00000341048	ENSG00000164512	1845	ANKRD55	ankyrin repeat domain 55 [Source:HGNC Symbol;Acc:HGNC:25681]	protein_coding	-1.054	9.339e-06
ENSG00000064666	ENST00000263097	ENSG00000064666	930	CNN2	calponin 2 [Source:HGNC Symbol;Acc:HGNC:2156]	protein_coding	-0.3917	0.001033
ENSG00000163516	ENST00000323348	ENSG00000163516	2181	ANKZF1	ankyrin repeat and zinc finger domain containing 1 [Source:HGNC Symbol;Acc:HGNC:25527]	protein_coding	-0.6833	3.142e-07
ENSG00000064703	ENST00000369702	ENSG00000064703	2475	DDX20	DEAD-box helicase 20 [Source:HGNC Symbol;Acc:HGNC:2743]	protein_coding	-0.07256	0.5546
ENSG00000064726	ENST00000261721	ENSG00000064726	1449	BTBD1	BTB domain containing 1 [Source:HGNC Symbol;Acc:HGNC:1120]	protein_coding	0.2566	0.004462
ENSG00000011201	ENST00000262648	ENSG00000011201	2043	ANOS1	anosmin 1 [Source:HGNC Symbol;Acc:HGNC:6211]	protein_coding	1.559	0.001005
ENSG00000135046	ENST00000257497	ENSG00000135046	1041	ANXA1	annexin A1 [Source:HGNC Symbol;Acc:HGNC:533]	protein_coding	0.8047	2.81e-09
ENSG00000122359	ENST00000265447	ENSG00000122359	1419	ANXA11	annexin A11 [Source:HGNC Symbol;Acc:HGNC:535]	protein_coding	0.8083	2.521e-10
ENSG00000064933	ENST00000342075	ENSG00000064933	327	PMS1	PMS1 homolog 1, mismatch repair system component [Source:HGNC Symbol;Acc:HGNC:9121]	protein_coding	-0.5451	7.862e-05
ENSG00000064961	ENST00000262949	ENSG00000064961	859	HMG20B	high mobility group 20B [Source:HGNC Symbol;Acc:HGNC:5002]	protein_coding	0.4687	0.00105
ENSG00000064989	ENST00000392370	ENSG00000064989	1386	CALCRL	calcitonin receptor like receptor [Source:HGNC Symbol;Acc:HGNC:16709]	protein_coding	-0.3387	0.2836
ENSG00000064995	ENST00000361288	ENSG00000064995	636	TAF11	TATA-box binding protein associated factor 11 [Source:HGNC Symbol;Acc:HGNC:11544]	protein_coding	-0.2795	0.01056
ENSG00000064999	ENST00000360359	ENSG00000064999	3405	ANKS1A	ankyrin repeat and sterile alpha motif domain containing 1A [Source:HGNC Symbol;Acc:HGNC:20961]	protein_coding	-0.1736	0.06162
ENSG00000065000	ENST00000345016	ENSG00000065000	3462	AP3D1	adaptor related protein complex 3 delta 1 subunit [Source:HGNC Symbol;Acc:HGNC:568]	protein_coding	0.2776	8.246e-06
ENSG00000065029	ENST00000229405	ENSG00000065029	456	ZNF76	zinc finger protein 76 [Source:HGNC Symbol;Acc:HGNC:13149]	protein_coding	-0.316	0.0002861
ENSG00000182718	ENST00000332680	ENSG00000182718	1074	ANXA2	annexin A2 [Source:HGNC Symbol;Acc:HGNC:537]	protein_coding	1.898	5.653e-31
ENSG00000065060	ENST00000192788	ENSG00000065060	4323	UHRF1BP1	UHRF1 binding protein 1 [Source:HGNC Symbol;Acc:HGNC:21216]	protein_coding	0.1471	0.06634
ENSG00000065135	ENST00000369851	ENSG00000065135	1065	GNAI3	G protein subunit alpha i3 [Source:HGNC Symbol;Acc:HGNC:4387]	protein_coding	0.5463	3.35e-08
ENSG00000065150	ENST00000261574	ENSG00000065150	3348	IPO5	importin 5 [Source:HGNC Symbol;Acc:HGNC:6402]	protein_coding	0.1374	0.2717
ENSG00000065154	ENST00000368845	ENSG00000065154	1320	OAT	ornithine aminotransferase [Source:HGNC Symbol;Acc:HGNC:8091]	protein_coding	-0.03904	0.7165
ENSG00000065183	ENST00000349139	ENSG00000065183	2832	WDR3	WD repeat domain 3 [Source:HGNC Symbol;Acc:HGNC:12755]	protein_coding	0.2348	0.03357
ENSG00000065243	ENST00000316005	ENSG00000065243	1815	PKN2	protein kinase N2 [Source:HGNC Symbol;Acc:HGNC:9406]	protein_coding	-0.4572	0.002403
ENSG00000065268	ENST00000251289	ENSG00000065268	1289	WDR18	WD repeat domain 18 [Source:HGNC Symbol;Acc:HGNC:17956]	protein_coding	0.2821	0.0583
ENSG00000196975	ENST00000394295	ENSG00000196975	966	ANXA4	annexin A4 [Source:HGNC Symbol;Acc:HGNC:542]	protein_coding	1.483	6.322e-26
ENSG00000065320	ENST00000173229	ENSG00000065320	1815	NTN1	netrin 1 [Source:HGNC Symbol;Acc:HGNC:8029]	protein_coding	-0.5264	0.2024
ENSG00000065357	ENST00000331886	ENSG00000065357	2208	DGKA	diacylglycerol kinase alpha [Source:HGNC Symbol;Acc:HGNC:2849]	protein_coding	-0.3452	0.003185
ENSG00000065361	ENST00000267101	ENSG00000065361	4029	ERBB3	erb-b2 receptor tyrosine kinase 3 [Source:HGNC Symbol;Acc:HGNC:3431]	protein_coding	-0.4541	0.07335
ENSG00000065413	ENST00000328737	ENSG00000065413	2760	ANKRD44	ankyrin repeat domain 44 [Source:HGNC Symbol;Acc:HGNC:25259]	protein_coding	-0.4843	2.257e-10
ENSG00000164111	ENST00000296511	ENSG00000164111	963	ANXA5	annexin A5 [Source:HGNC Symbol;Acc:HGNC:543]	protein_coding	1.581	1.118e-22
ENSG00000065457	ENST00000307921	ENSG00000065457	1509	ADAT1	adenosine deaminase, tRNA specific 1 [Source:HGNC Symbol;Acc:HGNC:228]	protein_coding	-0.1868	0.03541
ENSG00000136250	ENST00000414637	ENSG00000136250	159	AOAH	acyloxyacyl hydrolase [Source:HGNC Symbol;Acc:HGNC:548]	protein_coding	-1.131	7.04e-13
ENSG00000002726	ENST00000360937	ENSG00000002726	2256	AOC1	amine oxidase, copper containing 1 [Source:HGNC Symbol;Acc:HGNC:80]	protein_coding	-0.7256	0.001884
ENSG00000065518	ENST00000184266	ENSG00000065518	390	NDUFB4	NADH:ubiquinone oxidoreductase subunit B4 [Source:HGNC Symbol;Acc:HGNC:7699]	protein_coding	0.2183	0.007326
ENSG00000065526	ENST00000375759	ENSG00000065526	10995	SPEN	spen family transcriptional repressor [Source:HGNC Symbol;Acc:HGNC:17575]	protein_coding	-0.07957	0.2747
ENSG00000065534	ENST00000346322	ENSG00000065534	5538	MYLK	myosin light chain kinase [Source:HGNC Symbol;Acc:HGNC:7590]	protein_coding	-0.3092	0.3651
ENSG00000065548	ENST00000337859	ENSG00000065548	1281	ZC3H15	zinc finger CCCH-type containing 15 [Source:HGNC Symbol;Acc:HGNC:29528]	protein_coding	0.1143	0.4181
ENSG00000065559	ENST00000353533	ENSG00000065559	1200	MAP2K4	mitogen-activated protein kinase kinase 4 [Source:HGNC Symbol;Acc:HGNC:6844]	protein_coding	0.05894	0.6353
ENSG00000131480	ENST00000253799	ENSG00000131480	2271	AOC2	amine oxidase, copper containing 2 [Source:HGNC Symbol;Acc:HGNC:549]	protein_coding	-0.7443	0.0212
ENSG00000065613	ENST00000335753	ENSG00000065613	3615	SLK	STE20 like kinase [Source:HGNC Symbol;Acc:HGNC:11088]	protein_coding	0.2333	0.01015
ENSG00000065615	ENST00000369679	ENSG00000065615	330	CYB5R4	cytochrome b5 reductase 4 [Source:HGNC Symbol;Acc:HGNC:20147]	protein_coding	0.5572	0.0002381
ENSG00000065665	ENST00000298428	ENSG00000065665	1431	SEC61A2	Sec61 translocon alpha 2 subunit [Source:HGNC Symbol;Acc:HGNC:17702]	protein_coding	-0.5363	0.003002
ENSG00000065675	ENST00000263125	ENSG00000065675	2121	PRKCQ	protein kinase C theta [Source:HGNC Symbol;Acc:HGNC:9410]	protein_coding	-0.3106	0.001826
ENSG00000106367	ENST00000337619	ENSG00000106367	477	AP1S1	adaptor related protein complex 1 sigma 1 subunit [Source:HGNC Symbol;Acc:HGNC:559]	protein_coding	0.7585	5.909e-07
ENSG00000065802	ENST00000264607	ENSG00000065802	1008	ASB1	ankyrin repeat and SOCS box containing 1 [Source:HGNC Symbol;Acc:HGNC:16011]	protein_coding	-0.2221	0.01455
ENSG00000065809	ENST00000181796	ENSG00000065809	921	FAM107B	family with sequence similarity 107 member B [Source:HGNC Symbol;Acc:HGNC:23726]	protein_coding	-0.001551	0.9869
ENSG00000042753	ENST00000263270	ENSG00000042753	429	AP2S1	adaptor related protein complex 2 sigma 1 subunit [Source:HGNC Symbol;Acc:HGNC:565]	protein_coding	0.6372	1.746e-05
ENSG00000254470	ENST00000532090	ENSG00000254470	2637	AP5B1	adaptor related protein complex 5 beta 1 subunit [Source:HGNC Symbol;Acc:HGNC:25104]	protein_coding	0.9762	1.539e-18
ENSG00000065883	ENST00000181839	ENSG00000065883	4539	CDK13	cyclin dependent kinase 13 [Source:HGNC Symbol;Acc:HGNC:1733]	protein_coding	-0.2111	0.0007339
ENSG00000120868	ENST00000333991	ENSG00000120868	1017	APAF1	apoptotic peptidase activating factor 1 [Source:HGNC Symbol;Acc:HGNC:576]	protein_coding	-0.6606	1.296e-14
ENSG00000065923	ENST00000328306	ENSG00000065923	2178	SLC9A7	solute carrier family 9 member A7 [Source:HGNC Symbol;Acc:HGNC:17123]	protein_coding	0.1439	0.3777
ENSG00000065970	ENST00000162391	ENSG00000065970	1725	FOXJ2	forkhead box J2 [Source:HGNC Symbol;Acc:HGNC:24818]	protein_coding	-0.3913	6.656e-10
ENSG00000065978	ENST00000321358	ENSG00000065978	975	YBX1	Y-box binding protein 1 [Source:HGNC Symbol;Acc:HGNC:8014]	protein_coding	0.5305	1.087e-08
ENSG00000065989	ENST00000293683	ENSG00000065989	2583	PDE4A	phosphodiesterase 4A [Source:HGNC Symbol;Acc:HGNC:8780]	protein_coding	0.005646	0.9726
ENSG00000066027	ENST00000261461	ENSG00000066027	1461	PPP2R5A	protein phosphatase 2 regulatory subunit B'alpha [Source:HGNC Symbol;Acc:HGNC:9309]	protein_coding	-0.1577	0.07233
ENSG00000066044	ENST00000407627	ENSG00000066044	981	ELAVL1	ELAV like RNA binding protein 1 [Source:HGNC Symbol;Acc:HGNC:3312]	protein_coding	0.07938	0.3642
ENSG00000066056	ENST00000372476	ENSG00000066056	3417	TIE1	tyrosine kinase with immunoglobulin like and EGF like domains 1 [Source:HGNC Symbol;Acc:HGNC:11809]	protein_coding	0.6539	0.1332
ENSG00000066084	ENST00000301180	ENSG00000066084	4731	DIP2B	disco interacting protein 2 homolog B [Source:HGNC Symbol;Acc:HGNC:29284]	protein_coding	0.0607	0.5438
ENSG00000066117	ENST00000381513	ENSG00000066117	1425	SMARCD1	SWI/SNF related, matrix associated, actin dependent regulator of chromatin, subfamily d, member 1 [Source:HGNC Symbol;Acc:HGNC:11106]	protein_coding	-0.03162	0.6433
ENSG00000066135	ENST00000372396	ENSG00000066135	3195	KDM4A	lysine demethylase 4A [Source:HGNC Symbol;Acc:HGNC:22978]	protein_coding	0.01287	0.8875
ENSG00000066136	ENST00000308733	ENSG00000066136	1377	NFYC	nuclear transcription factor Y subunit gamma [Source:HGNC Symbol;Acc:HGNC:7806]	protein_coding	0.2446	9.374e-05
ENSG00000166313	ENST00000299402	ENSG00000166313	2127	APBB1	amyloid beta precursor protein binding family B member 1 [Source:HGNC Symbol;Acc:HGNC:581]	protein_coding	-0.599	4.605e-05
ENSG00000154856	ENST00000355285	ENSG00000154856	1545	APCDD1	APC down-regulated 1 [Source:HGNC Symbol;Acc:HGNC:15718]	protein_coding	3.338	3.216e-07
ENSG00000066322	ENST00000372458	ENSG00000066322	840	ELOVL1	ELOVL fatty acid elongase 1 [Source:HGNC Symbol;Acc:HGNC:14418]	protein_coding	0.2498	0.004119
ENSG00000066336	ENST00000227163	ENSG00000066336	816	SPI1	Spi-1 proto-oncogene [Source:HGNC Symbol;Acc:HGNC:11241]	protein_coding	0.4467	3.181e-05
ENSG00000066379	ENST00000332435	ENSG00000066379	381	ZNRD1	zinc ribbon domain containing 1 [Source:HGNC Symbol;Acc:HGNC:13182]	protein_coding	-0.1613	0.2716
ENSG00000066422	ENST00000312938	ENSG00000066422	3162	ZBTB11	zinc finger and BTB domain containing 11 [Source:HGNC Symbol;Acc:HGNC:16740]	protein_coding	-0.3178	0.007084
ENSG00000066427	ENST00000340660	ENSG00000066427	921	ATXN3	ataxin 3 [Source:HGNC Symbol;Acc:HGNC:7106]	protein_coding	-0.2648	0.002735
ENSG00000066455	ENST00000163416	ENSG00000066455	2196	GOLGA5	golgin A5 [Source:HGNC Symbol;Acc:HGNC:4428]	protein_coding	0.2972	0.005732
ENSG00000084234	ENST00000263574	ENSG00000084234	2292	APLP2	amyloid beta precursor like protein 2 [Source:HGNC Symbol;Acc:HGNC:598]	protein_coding	0.7346	2.215e-08
ENSG00000066557	ENST00000370952	ENSG00000066557	1809	LRRC40	leucine rich repeat containing 40 [Source:HGNC Symbol;Acc:HGNC:26004]	protein_coding	-0.144	0.4441
ENSG00000066583	ENST00000173527	ENSG00000066583	897	ISOC1	isochorismatase domain containing 1 [Source:HGNC Symbol;Acc:HGNC:24254]	protein_coding	0.3322	0.03438
ENSG00000066651	ENST00000334379	ENSG00000066651	1392	TRMT11	tRNA methyltransferase 11 homolog [Source:HGNC Symbol;Acc:HGNC:21080]	protein_coding	-0.3976	0.002201
ENSG00000066654	ENST00000381337	ENSG00000066654	1062	THUMPD1	THUMP domain containing 1 [Source:HGNC Symbol;Acc:HGNC:23807]	protein_coding	-0.1346	0.1792
ENSG00000124701	ENST00000244669	ENSG00000124701	675	APOBEC2	apolipoprotein B mRNA editing enzyme catalytic subunit 2 [Source:HGNC Symbol;Acc:HGNC:605]	protein_coding	-0.9862	0.0001475
ENSG00000066739	ENST00000261834	ENSG00000066739	undefined	ATG2B	autophagy related 2B [Source:HGNC Symbol;Acc:HGNC:20187]	protein_coding	-0.5547	2.914e-07
ENSG00000066777	ENST00000262215	ENSG00000066777	5550	ARFGEF1	ADP ribosylation factor guanine nucleotide exchange factor 1 [Source:HGNC Symbol;Acc:HGNC:15772]	protein_coding	-0.2001	0.1065
ENSG00000066827	ENST00000377838	ENSG00000066827	3732	ZFAT	zinc finger and AT-hook domain containing [Source:HGNC Symbol;Acc:HGNC:19899]	protein_coding	0.1459	0.3513
ENSG00000066855	ENST00000262146	ENSG00000066855	1002	MTFR1	mitochondrial fission regulator 1 [Source:HGNC Symbol;Acc:HGNC:29510]	protein_coding	-0.1927	0.1805
ENSG00000066923	ENST00000317296	ENSG00000066923	3678	STAG3	stromal antigen 3 [Source:HGNC Symbol;Acc:HGNC:11356]	protein_coding	-0.1801	0.2653
ENSG00000128383	ENST00000249116	ENSG00000128383	600	APOBEC3A	apolipoprotein B mRNA editing enzyme catalytic subunit 3A [Source:HGNC Symbol;Acc:HGNC:17343]	protein_coding	4.885	8.904e-21
ENSG00000066933	ENST00000356056	ENSG00000066933	7647	MYO9A	myosin IXA [Source:HGNC Symbol;Acc:HGNC:7608]	protein_coding	-0.1895	0.0579
ENSG00000067048	ENST00000336079	ENSG00000067048	1983	DDX3Y	DEAD-box helicase 3, Y-linked [Source:HGNC Symbol;Acc:HGNC:2699]	protein_coding	0.001459	0.9968
ENSG00000179750	ENST00000333467	ENSG00000179750	1149	APOBEC3B	apolipoprotein B mRNA editing enzyme catalytic subunit 3B [Source:HGNC Symbol;Acc:HGNC:17352]	protein_coding	2.605	4.911e-08
ENSG00000067064	ENST00000381344	ENSG00000067064	855	IDI1	isopentenyl-diphosphate delta isomerase 1 [Source:HGNC Symbol;Acc:HGNC:5387]	protein_coding	0.3265	0.003026
ENSG00000067066	ENST00000264052	ENSG00000067066	2640	SP100	SP100 nuclear antigen [Source:HGNC Symbol;Acc:HGNC:11206]	protein_coding	0.5591	0.003384
ENSG00000130208	ENST00000586638	ENSG00000130208	279	APOC1	apolipoprotein C1 [Source:HGNC Symbol;Acc:HGNC:607]	protein_coding	4.17	3.874e-21
ENSG00000067113	ENST00000264775	ENSG00000067113	858	PLPP1	phospholipid phosphatase 1 [Source:HGNC Symbol;Acc:HGNC:9228]	protein_coding	0.3885	0.1693
ENSG00000067141	ENST00000261908	ENSG00000067141	4386	NEO1	neogenin 1 [Source:HGNC Symbol;Acc:HGNC:7754]	protein_coding	-0.4317	0.0005093
ENSG00000067167	ENST00000262213	ENSG00000067167	1125	TRAM1	translocation associated membrane protein 1 [Source:HGNC Symbol;Acc:HGNC:20568]	protein_coding	0.3699	0.01024
ENSG00000067182	ENST00000162749	ENSG00000067182	1368	TNFRSF1A	TNF receptor superfamily member 1A [Source:HGNC Symbol;Acc:HGNC:11916]	protein_coding	-0.03054	0.7988
ENSG00000130203	ENST00000252486	ENSG00000130203	954	APOE	apolipoprotein E [Source:HGNC Symbol;Acc:HGNC:613]	protein_coding	3.617	4.844e-10
ENSG00000067208	ENST00000370331	ENSG00000067208	2433	EVI5	ecotropic viral integration site 5 [Source:HGNC Symbol;Acc:HGNC:3501]	protein_coding	-0.197	0.2411
ENSG00000067221	ENST00000316900	ENSG00000067221	1068	STOML1	stomatin like 1 [Source:HGNC Symbol;Acc:HGNC:14560]	protein_coding	0.5121	0.0007093
ENSG00000100342	ENST00000319136	ENSG00000100342	1245	APOL1	apolipoprotein L1 [Source:HGNC Symbol;Acc:HGNC:618]	protein_coding	2.026	7.161e-40
ENSG00000067248	ENST00000251636	ENSG00000067248	4110	DHX29	DExH-box helicase 29 [Source:HGNC Symbol;Acc:HGNC:15815]	protein_coding	0.023	0.8784
ENSG00000067334	ENST00000359208	ENSG00000067334	1806	DNTTIP2	deoxynucleotidyltransferase terminal interacting protein 2 [Source:HGNC Symbol;Acc:HGNC:24013]	protein_coding	0.2051	0.2797
ENSG00000067365	ENST00000163678	ENSG00000067365	618	METTL22	methyltransferase like 22 [Source:HGNC Symbol;Acc:HGNC:28368]	protein_coding	-0.02872	0.8113
ENSG00000067369	ENST00000263801	ENSG00000067369	5919	TP53BP1	tumor protein p53 binding protein 1 [Source:HGNC Symbol;Acc:HGNC:11999]	protein_coding	-0.1346	0.173
ENSG00000067445	ENST00000173898	ENSG00000067445	4296	TRO	trophinin [Source:HGNC Symbol;Acc:HGNC:12326]	protein_coding	0.01348	0.9597
ENSG00000067533	ENST00000366932	ENSG00000067533	849	RRP15	ribosomal RNA processing 15 homolog [Source:HGNC Symbol;Acc:HGNC:24255]	protein_coding	0.338	0.0133
ENSG00000067560	ENST00000265538	ENSG00000067560	undefined	RHOA	ras homolog family member A [Source:HGNC Symbol;Acc:HGNC:667]	protein_coding	0.5241	1.046e-09
ENSG00000067596	ENST00000262415	ENSG00000067596	3663	DHX8	DEAH-box helicase 8 [Source:HGNC Symbol;Acc:HGNC:2749]	protein_coding	0.1143	0.09739
ENSG00000067606	ENST00000378567	ENSG00000067606	1779	PRKCZ	protein kinase C zeta [Source:HGNC Symbol;Acc:HGNC:9412]	protein_coding	-0.2771	0.0729
ENSG00000067646	ENST00000155093	ENSG00000067646	2406	ZFY	zinc finger protein, Y-linked [Source:HGNC Symbol;Acc:HGNC:12870]	protein_coding	0.1838	0.6713
ENSG00000067704	ENST00000366922	ENSG00000067704	3039	IARS2	isoleucyl-tRNA synthetase 2, mitochondrial [Source:HGNC Symbol;Acc:HGNC:29685]	protein_coding	0.09934	0.4284
ENSG00000067829	ENST00000217901	ENSG00000067829	1182	IDH3G	isocitrate dehydrogenase 3 (NAD(+)) gamma [Source:HGNC Symbol;Acc:HGNC:5386]	protein_coding	0.01523	0.8712
ENSG00000067836	ENST00000322048	ENSG00000067836	864	ROGDI	rogdi homolog [Source:HGNC Symbol;Acc:HGNC:29478]	protein_coding	-0.5638	0.001861
ENSG00000128335	ENST00000249066	ENSG00000128335	1014	APOL2	apolipoprotein L2 [Source:HGNC Symbol;Acc:HGNC:619]	protein_coding	1.316	6.047e-33
ENSG00000067900	ENST00000399799	ENSG00000067900	4065	ROCK1	Rho associated coiled-coil containing protein kinase 1 [Source:HGNC Symbol;Acc:HGNC:10251]	protein_coding	-0.01689	0.9214
ENSG00000067955	ENST00000290858	ENSG00000067955	549	CBFB	core-binding factor beta subunit [Source:HGNC Symbol;Acc:HGNC:1539]	protein_coding	0.4277	1.017e-07
ENSG00000067992	ENST00000379162	ENSG00000067992	1221	PDK3	pyruvate dehydrogenase kinase 3 [Source:HGNC Symbol;Acc:HGNC:8811]	protein_coding	-0.01635	0.9133
ENSG00000128284	ENST00000349314	ENSG00000128284	1209	APOL3	apolipoprotein L3 [Source:HGNC Symbol;Acc:HGNC:14868]	protein_coding	0.9787	1.449e-10
ENSG00000068024	ENST00000345617	ENSG00000068024	3255	HDAC4	histone deacetylase 4 [Source:HGNC Symbol;Acc:HGNC:14063]	protein_coding	-0.2272	0.06774
ENSG00000100336	ENST00000328429	ENSG00000100336	324	APOL4	apolipoprotein L4 [Source:HGNC Symbol;Acc:HGNC:14867]	protein_coding	3.412	3.013e-23
ENSG00000221963	ENST00000409652	ENSG00000221963	1032	APOL6	apolipoprotein L6 [Source:HGNC Symbol;Acc:HGNC:14870]	protein_coding	1.896	9.734e-23
ENSG00000068097	ENST00000184956	ENSG00000068097	3546	HEATR6	HEAT repeat containing 6 [Source:HGNC Symbol;Acc:HGNC:24076]	protein_coding	0.0363	0.7512
ENSG00000068120	ENST00000393818	ENSG00000068120	1695	COASY	Coenzyme A synthase [Source:HGNC Symbol;Acc:HGNC:29932]	protein_coding	0.037	0.6081
ENSG00000068305	ENST00000338042	ENSG00000068305	1494	MEF2A	myocyte enhancer factor 2A [Source:HGNC Symbol;Acc:HGNC:6993]	protein_coding	0.06362	0.4913
ENSG00000068308	ENST00000156084	ENSG00000068308	1716	OTUD5	OTU deubiquitinase 5 [Source:HGNC Symbol;Acc:HGNC:25402]	protein_coding	-0.1182	0.1083
ENSG00000068323	ENST00000315869	ENSG00000068323	1728	TFE3	transcription factor binding to IGHM enhancer 3 [Source:HGNC Symbol;Acc:HGNC:11752]	protein_coding	0.4804	2.773e-08
ENSG00000068354	ENST00000376771	ENSG00000068354	2067	TBC1D25	TBC1 domain family member 25 [Source:HGNC Symbol;Acc:HGNC:8092]	protein_coding	-0.1767	0.09995
ENSG00000184831	ENST00000379226	ENSG00000184831	597	APOO	apolipoprotein O [Source:HGNC Symbol;Acc:HGNC:28727]	protein_coding	1.001	0.0004679
ENSG00000068383	ENST00000342652	ENSG00000068383	832	INPP5A	inositol polyphosphate-5-phosphatase A [Source:HGNC Symbol;Acc:HGNC:6076]	protein_coding	-0.3139	0.009465
ENSG00000068394	ENST00000156109	ENSG00000068394	1431	GPKOW	G-patch domain and KOW motifs [Source:HGNC Symbol;Acc:HGNC:30677]	protein_coding	0.07976	0.5298
ENSG00000068400	ENST00000376423	ENSG00000068400	2526	GRIPAP1	GRIP1 associated protein 1 [Source:HGNC Symbol;Acc:HGNC:18706]	protein_coding	-0.1249	0.2502
ENSG00000068438	ENST00000019019	ENSG00000068438	984	FTSJ1	FtsJ RNA methyltransferase homolog 1 (E. coli) [Source:HGNC Symbol;Acc:HGNC:13254]	protein_coding	0.1476	0.04345
ENSG00000142192	ENST00000346798	ENSG00000142192	2313	APP	amyloid beta precursor protein [Source:HGNC Symbol;Acc:HGNC:620]	protein_coding	0.8738	1.506e-15
ENSG00000068650	ENST00000375630	ENSG00000068650	3576	ATP11A	ATPase phospholipid transporting 11A [Source:HGNC Symbol;Acc:HGNC:13552]	protein_coding	-0.02009	0.8166
ENSG00000068654	ENST00000263857	ENSG00000068654	5163	POLR1A	RNA polymerase I subunit A [Source:HGNC Symbol;Acc:HGNC:17264]	protein_coding	0.3752	1.194e-05
ENSG00000068697	ENST00000175091	ENSG00000068697	702	LAPTM4A	lysosomal protein transmembrane 4 alpha [Source:HGNC Symbol;Acc:HGNC:6924]	protein_coding	0.3473	0.001064
ENSG00000068724	ENST00000319190	ENSG00000068724	2577	TTC7A	tetratricopeptide repeat domain 7A [Source:HGNC Symbol;Acc:HGNC:19750]	protein_coding	-0.06346	0.4998
ENSG00000068745	ENST00000328631	ENSG00000068745	1281	IP6K2	inositol hexakisphosphate kinase 2 [Source:HGNC Symbol;Acc:HGNC:17313]	protein_coding	-0.1777	0.04144
ENSG00000068784	ENST00000263736	ENSG00000068784	2988	SRBD1	S1 RNA binding domain 1 [Source:HGNC Symbol;Acc:HGNC:25521]	protein_coding	0.36	0.03022
ENSG00000068796	ENST00000381103	ENSG00000068796	2061	KIF2A	kinesin family member 2A [Source:HGNC Symbol;Acc:HGNC:6318]	protein_coding	-0.351	0.001106
ENSG00000165272	ENST00000297991	ENSG00000165272	879	AQP3	aquaporin 3 (Gill blood group) [Source:HGNC Symbol;Acc:HGNC:636]	protein_coding	-0.8291	4.069e-06
ENSG00000068878	ENST00000389993	ENSG00000068878	1716	PSME4	proteasome activator subunit 4 [Source:HGNC Symbol;Acc:HGNC:20635]	protein_coding	-0.2261	0.09731
ENSG00000103569	ENST00000219919	ENSG00000103569	888	AQP9	aquaporin 9 [Source:HGNC Symbol;Acc:HGNC:643]	protein_coding	3.531	1.558e-36
ENSG00000068903	ENST00000249396	ENSG00000068903	1170	SIRT2	sirtuin 2 [Source:HGNC Symbol;Acc:HGNC:10886]	protein_coding	0.1421	0.07573
ENSG00000068912	ENST00000185150	ENSG00000068912	1452	ERLEC1	endoplasmic reticulum lectin 1 [Source:HGNC Symbol;Acc:HGNC:25222]	protein_coding	0.232	0.05509
ENSG00000068971	ENST00000164133	ENSG00000068971	1494	PPP2R5B	protein phosphatase 2 regulatory subunit B'beta [Source:HGNC Symbol;Acc:HGNC:9310]	protein_coding	-0.1342	0.3318
ENSG00000120318	ENST00000239440	ENSG00000120318	4635	ARAP3	ArfGAP with RhoGAP domain, ankyrin repeat and PH domain 3 [Source:HGNC Symbol;Acc:HGNC:24097]	protein_coding	-0.6194	0.0007883
ENSG00000168374	ENST00000303436	ENSG00000168374	543	ARF4	ADP ribosylation factor 4 [Source:HGNC Symbol;Acc:HGNC:655]	protein_coding	0.6364	1.588e-07
ENSG00000242247	ENST00000263245	ENSG00000242247	1551	ARFGAP3	ADP ribosylation factor GTPase activating protein 3 [Source:HGNC Symbol;Acc:HGNC:661]	protein_coding	0.7584	3.249e-12
ENSG00000069248	ENST00000261396	ENSG00000069248	3471	NUP133	nucleoporin 133 [Source:HGNC Symbol;Acc:HGNC:18016]	protein_coding	-0.147	0.105
ENSG00000069275	ENST00000367142	ENSG00000069275	732	NUCKS1	nuclear casein kinase and cyclin dependent kinase substrate 1 [Source:HGNC Symbol;Acc:HGNC:29923]	protein_coding	-0.04137	0.579
ENSG00000069329	ENST00000299138	ENSG00000069329	2391	VPS35	VPS35, retromer complex component [Source:HGNC Symbol;Acc:HGNC:13487]	protein_coding	0.08927	0.4783
ENSG00000069345	ENST00000317089	ENSG00000069345	1239	DNAJA2	DnaJ heat shock protein family (Hsp40) member A2 [Source:HGNC Symbol;Acc:HGNC:14884]	protein_coding	0.1184	0.2027
ENSG00000118520	ENST00000275196	ENSG00000118520	undefined	ARG1	arginase 1 [Source:HGNC Symbol;Acc:HGNC:663]	protein_coding	-0.9541	0.009261
ENSG00000069424	ENST00000164247	ENSG00000069424	1104	KCNAB2	potassium voltage-gated channel subfamily A regulatory beta subunit 2 [Source:HGNC Symbol;Acc:HGNC:6229]	protein_coding	-0.04772	0.7137
ENSG00000069431	ENST00000261200	ENSG00000069431	4650	ABCC9	ATP binding cassette subfamily C member 9 [Source:HGNC Symbol;Acc:HGNC:60]	protein_coding	-0.5431	0.2286
ENSG00000071205	ENST00000336498	ENSG00000071205	2361	ARHGAP10	Rho GTPase activating protein 10 [Source:HGNC Symbol;Acc:HGNC:26099]	protein_coding	1.697	2.343e-32
ENSG00000069493	ENST00000261339	ENSG00000069493	465	CLEC2D	C-type lectin domain family 2 member D [Source:HGNC Symbol;Acc:HGNC:14351]	protein_coding	-0.3837	0.003723
ENSG00000069509	ENST00000378045	ENSG00000069509	468	FUNDC1	FUN14 domain containing 1 [Source:HGNC Symbol;Acc:HGNC:28746]	protein_coding	0.08428	0.6678
ENSG00000069667	ENST00000261523	ENSG00000069667	1671	RORA	RAR related orphan receptor A [Source:HGNC Symbol;Acc:HGNC:10258]	protein_coding	-0.5573	8.904e-07
ENSG00000146376	ENST00000368149	ENSG00000146376	1992	ARHGAP18	Rho GTPase activating protein 18 [Source:HGNC Symbol;Acc:HGNC:21035]	protein_coding	1.223	3.63e-12
ENSG00000128805	ENST00000249601	ENSG00000128805	2097	ARHGAP22	Rho GTPase activating protein 22 [Source:HGNC Symbol;Acc:HGNC:30320]	protein_coding	0.6769	6.839e-08
ENSG00000031081	ENST00000264245	ENSG00000031081	4335	ARHGAP31	Rho GTPase activating protein 31 [Source:HGNC Symbol;Acc:HGNC:29216]	protein_coding	1.668	1.653e-31
ENSG00000069869	ENST00000338963	ENSG00000069869	3744	NEDD4	neural precursor cell expressed, developmentally down-regulated 4, E3 ubiquitin protein ligase [Source:HGNC Symbol;Acc:HGNC:7727]	protein_coding	-0.5398	0.01098
ENSG00000069943	ENST00000164305	ENSG00000069943	1665	PIGB	phosphatidylinositol glycan anchor biosynthesis class B [Source:HGNC Symbol;Acc:HGNC:8959]	protein_coding	-0.2626	0.1352
ENSG00000006740	ENST00000262444	ENSG00000006740	2325	ARHGAP44	Rho GTPase activating protein 44 [Source:HGNC Symbol;Acc:HGNC:29096]	protein_coding	-0.8874	0.02628
ENSG00000069966	ENST00000261837	ENSG00000069966	1188	GNB5	G protein subunit beta 5 [Source:HGNC Symbol;Acc:HGNC:4401]	protein_coding	-0.4558	4.25e-08
ENSG00000069974	ENST00000336787	ENSG00000069974	666	RAB27A	RAB27A, member RAS oncogene family [Source:HGNC Symbol;Acc:HGNC:9766]	protein_coding	-0.09107	0.3191
ENSG00000047648	ENST00000303025	ENSG00000047648	2316	ARHGAP6	Rho GTPase activating protein 6 [Source:HGNC Symbol;Acc:HGNC:676]	protein_coding	-1.422	4.744e-05
ENSG00000070010	ENST00000263202	ENSG00000070010	924	UFD1L	ubiquitin fusion degradation 1 like (yeast) [Source:HGNC Symbol;Acc:HGNC:12520]	protein_coding	0.1567	0.00819
ENSG00000070018	ENST00000261349	ENSG00000070018	4842	LRP6	LDL receptor related protein 6 [Source:HGNC Symbol;Acc:HGNC:6698]	protein_coding	-0.3663	0.06656
ENSG00000070047	ENST00000264555	ENSG00000070047	4950	PHRF1	PHD and ring finger domains 1 [Source:HGNC Symbol;Acc:HGNC:24351]	protein_coding	0.06391	0.5532
ENSG00000070061	ENST00000374647	ENSG00000070061	3999	IKBKAP	inhibitor of kappa light polypeptide gene enhancer in B-cells, kinase complex-associated protein [Source:HGNC Symbol;Acc:HGNC:5959]	protein_coding	-0.3719	3.119e-06
ENSG00000070081	ENST00000323688	ENSG00000070081	1263	NUCB2	nucleobindin 2 [Source:HGNC Symbol;Acc:HGNC:8044]	protein_coding	-0.4751	0.0004118
ENSG00000070087	ENST00000239940	ENSG00000070087	423	PFN2	profilin 2 [Source:HGNC Symbol;Acc:HGNC:8882]	protein_coding	-0.2154	0.4562
ENSG00000070182	ENST00000342835	ENSG00000070182	undefined	SPTB	spectrin beta, erythrocytic [Source:HGNC Symbol;Acc:HGNC:11274]	protein_coding	-0.151	0.4495
ENSG00000070190	ENST00000296414	ENSG00000070190	792	DAPP1	dual adaptor of phosphotyrosine and 3-phosphoinositides 1 [Source:HGNC Symbol;Acc:HGNC:16500]	protein_coding	-0.2508	0.1187
ENSG00000070214	ENST00000374720	ENSG00000070214	1974	SLC44A1	solute carrier family 44 member 1 [Source:HGNC Symbol;Acc:HGNC:18798]	protein_coding	-0.1904	0.1716
ENSG00000070269	ENST00000261556	ENSG00000070269	2124	TMEM260	transmembrane protein 260 [Source:HGNC Symbol;Acc:HGNC:20185]	protein_coding	-0.2986	0.0131
ENSG00000070366	ENST00000263073	ENSG00000070366	4260	SMG6	SMG6, nonsense mediated mRNA decay factor [Source:HGNC Symbol;Acc:HGNC:17809]	protein_coding	-0.1308	0.1551
ENSG00000070367	ENST00000340918	ENSG00000070367	1932	EXOC5	exocyst complex component 5 [Source:HGNC Symbol;Acc:HGNC:10696]	protein_coding	0.277	0.07881
ENSG00000241484	ENST00000336963	ENSG00000241484	918	ARHGAP8	Rho GTPase activating protein 8 [Source:HGNC Symbol;Acc:HGNC:677]	protein_coding	-1.261	6.811e-06
ENSG00000123329	ENST00000393791	ENSG00000123329	2196	ARHGAP9	Rho GTPase activating protein 9 [Source:HGNC Symbol;Acc:HGNC:14130]	protein_coding	-0.6562	4.48e-10
ENSG00000070413	ENST00000263196	ENSG00000070413	1653	DGCR2	DiGeorge syndrome critical region gene 2 [Source:HGNC Symbol;Acc:HGNC:2845]	protein_coding	-0.08438	0.3657
ENSG00000070423	ENST00000292363	ENSG00000070423	936	RNF126	ring finger protein 126 [Source:HGNC Symbol;Acc:HGNC:21151]	protein_coding	-0.1723	0.112
ENSG00000070444	ENST00000174618	ENSG00000070444	1749	MNT	MAX network transcriptional repressor [Source:HGNC Symbol;Acc:HGNC:7188]	protein_coding	-0.192	0.102
ENSG00000070476	ENST00000336332	ENSG00000070476	2133	ZXDC	ZXD family zinc finger C [Source:HGNC Symbol;Acc:HGNC:28160]	protein_coding	-0.3003	0.0002345
ENSG00000070495	ENST00000303996	ENSG00000070495	1008	JMJD6	arginine demethylase and lysine hydroxylase [Source:HGNC Symbol;Acc:HGNC:19355]	protein_coding	0.2352	0.002492
ENSG00000070501	ENST00000265421	ENSG00000070501	1008	POLB	DNA polymerase beta [Source:HGNC Symbol;Acc:HGNC:9174]	protein_coding	-0.1066	0.4981
ENSG00000070526	ENST00000156626	ENSG00000070526	1803	ST6GALNAC1	ST6 N-acetylgalactosaminide alpha-2,6-sialyltransferase 1 [Source:HGNC Symbol;Acc:HGNC:23614]	protein_coding	0.191	0.4906
ENSG00000141522	ENST00000269321	ENSG00000141522	615	ARHGDIA	Rho GDP dissociation inhibitor alpha [Source:HGNC Symbol;Acc:HGNC:678]	protein_coding	0.6578	1.206e-13
ENSG00000070610	ENST00000378088	ENSG00000070610	519	GBA2	glucosylceramidase beta 2 [Source:HGNC Symbol;Acc:HGNC:18986]	protein_coding	-0.1371	0.164
ENSG00000104728	ENST00000349830	ENSG00000104728	4035	ARHGEF10	Rho guanine nucleotide exchange factor 10 [Source:HGNC Symbol;Acc:HGNC:14103]	protein_coding	-0.6905	0.0009668
ENSG00000070669	ENST00000175506	ENSG00000070669	1686	ASNS	asparagine synthetase (glutamine-hydrolyzing) [Source:HGNC Symbol;Acc:HGNC:753]	protein_coding	-0.1375	0.2492
ENSG00000070718	ENST00000174653	ENSG00000070718	1257	AP3M2	adaptor related protein complex 3 mu 2 subunit [Source:HGNC Symbol;Acc:HGNC:570]	protein_coding	0.2299	0.01176
ENSG00000070731	ENST00000225276	ENSG00000070731	1125	ST6GALNAC2	ST6 N-acetylgalactosaminide alpha-2,6-sialyltransferase 2 [Source:HGNC Symbol;Acc:HGNC:10867]	protein_coding	0.1981	0.2677
ENSG00000070756	ENST00000318607	ENSG00000070756	1911	PABPC1	poly(A) binding protein cytoplasmic 1 [Source:HGNC Symbol;Acc:HGNC:8554]	protein_coding	-0.2028	0.02799
ENSG00000070759	ENST00000372084	ENSG00000070759	1629	TESK2	testis-specific kinase 2 [Source:HGNC Symbol;Acc:HGNC:11732]	protein_coding	-0.2162	0.1319
ENSG00000070761	ENST00000262498	ENSG00000070761	582	CFAP20	cilia and flagella associated protein 20 [Source:HGNC Symbol;Acc:HGNC:29523]	protein_coding	0.1111	0.3266
ENSG00000070770	ENST00000262506	ENSG00000070770	1053	CSNK2A2	casein kinase 2 alpha 2 [Source:HGNC Symbol;Acc:HGNC:2459]	protein_coding	0.05323	0.6406
ENSG00000074964	ENST00000167825	ENSG00000074964	1836	ARHGEF10L	Rho guanine nucleotide exchange factor 10 like [Source:HGNC Symbol;Acc:HGNC:25540]	protein_coding	0.6287	0.0001168
ENSG00000070814	ENST00000323668	ENSG00000070814	4236	TCOF1	treacle ribosome biogenesis factor 1 [Source:HGNC Symbol;Acc:HGNC:11654]	protein_coding	-0.007815	0.926
ENSG00000070831	ENST00000315554	ENSG00000070831	576	CDC42	cell division cycle 42 [Source:HGNC Symbol;Acc:HGNC:1736]	protein_coding	0.3771	0.0001798
ENSG00000070882	ENST00000313367	ENSG00000070882	2664	OSBPL3	oxysterol binding protein like 3 [Source:HGNC Symbol;Acc:HGNC:16370]	protein_coding	-0.2157	0.03761
ENSG00000132694	ENST00000361409	ENSG00000132694	4569	ARHGEF11	Rho guanine nucleotide exchange factor 11 [Source:HGNC Symbol;Acc:HGNC:14580]	protein_coding	0.9915	3.565e-12
ENSG00000070950	ENST00000264926	ENSG00000070950	1488	RAD18	RAD18, E3 ubiquitin protein ligase [Source:HGNC Symbol;Acc:HGNC:18278]	protein_coding	-0.27	0.01564
ENSG00000070961	ENST00000261173	ENSG00000070961	3663	ATP2B1	ATPase plasma membrane Ca2+ transporting 1 [Source:HGNC Symbol;Acc:HGNC:814]	protein_coding	-0.531	3.965e-05
ENSG00000071051	ENST00000233154	ENSG00000071051	1143	NCK2	NCK adaptor protein 2 [Source:HGNC Symbol;Acc:HGNC:7665]	protein_coding	0.03635	0.8098
ENSG00000071054	ENST00000302217	ENSG00000071054	2964	MAP4K4	mitogen-activated protein kinase kinase kinase kinase 4 [Source:HGNC Symbol;Acc:HGNC:6866]	protein_coding	0.06608	0.357
ENSG00000136002	ENST00000326016	ENSG00000136002	2073	ARHGEF4	Rho guanine nucleotide exchange factor 4 [Source:HGNC Symbol;Acc:HGNC:684]	protein_coding	-1.153	6.946e-05
ENSG00000071082	ENST00000264258	ENSG00000071082	378	RPL31	ribosomal protein L31 [Source:HGNC Symbol;Acc:HGNC:10334]	protein_coding	-0.1024	0.4134
ENSG00000071127	ENST00000264785	ENSG00000071127	undefined	WDR1	WD repeat domain 1 [Source:HGNC Symbol;Acc:HGNC:12754]	protein_coding	0.4291	1.657e-09
ENSG00000071189	ENST00000409076	ENSG00000071189	465	SNX13	sorting nexin 13 [Source:HGNC Symbol;Acc:HGNC:21335]	protein_coding	-0.3025	0.124
ENSG00000050327	ENST00000056217	ENSG00000050327	4794	ARHGEF5	Rho guanine nucleotide exchange factor 5 [Source:HGNC Symbol;Acc:HGNC:13209]	protein_coding	-0.6275	1.833e-05
ENSG00000116017	ENST00000263620	ENSG00000116017	1782	ARID3A	AT-rich interaction domain 3A [Source:HGNC Symbol;Acc:HGNC:3031]	protein_coding	0.7471	6.408e-12
ENSG00000071243	ENST00000315870	ENSG00000071243	1257	ING3	inhibitor of growth family member 3 [Source:HGNC Symbol;Acc:HGNC:14587]	protein_coding	-0.05473	0.6843
ENSG00000071246	ENST00000167106	ENSG00000071246	1098	VASH1	vasohibin 1 [Source:HGNC Symbol;Acc:HGNC:19964]	protein_coding	0.5327	0.001937
ENSG00000071462	ENST00000265758	ENSG00000071462	846	WBSCR22	Williams-Beuren syndrome chromosome region 22 [Source:HGNC Symbol;Acc:HGNC:16405]	protein_coding	0.1388	0.09538
ENSG00000071537	ENST00000336735	ENSG00000071537	2385	SEL1L	SEL1L ERAD E3 ligase adaptor subunit [Source:HGNC Symbol;Acc:HGNC:10717]	protein_coding	0.2839	3.086e-06
ENSG00000185305	ENST00000502271	ENSG00000185305	78	ARL15	ADP ribosylation factor like GTPase 15 [Source:HGNC Symbol;Acc:HGNC:25945]	protein_coding	0.8013	1.353e-06
ENSG00000071564	ENST00000262965	ENSG00000071564	1965	TCF3	transcription factor 3 [Source:HGNC Symbol;Acc:HGNC:11633]	protein_coding	-0.2431	0.01054
ENSG00000122644	ENST00000356797	ENSG00000122644	603	ARL4A	ADP ribosylation factor like GTPase 4A [Source:HGNC Symbol;Acc:HGNC:695]	protein_coding	1.035	3.763e-08
ENSG00000071626	ENST00000233078	ENSG00000071626	1224	DAZAP1	DAZ associated protein 1 [Source:HGNC Symbol;Acc:HGNC:2683]	protein_coding	0.2154	0.0004332
ENSG00000071655	ENST00000156825	ENSG00000071655	780	MBD3	methyl-CpG binding domain protein 3 [Source:HGNC Symbol;Acc:HGNC:6918]	protein_coding	0.1311	0.3486
ENSG00000071794	ENST00000310053	ENSG00000071794	3030	HLTF	helicase like transcription factor [Source:HGNC Symbol;Acc:HGNC:11099]	protein_coding	-0.3134	0.07052
ENSG00000071859	ENST00000158526	ENSG00000071859	780	FAM50A	family with sequence similarity 50 member A [Source:HGNC Symbol;Acc:HGNC:18786]	protein_coding	0.4057	7.346e-07
ENSG00000071889	ENST00000322269	ENSG00000071889	735	FAM3A	family with sequence similarity 3 member A [Source:HGNC Symbol;Acc:HGNC:13749]	protein_coding	-0.1058	0.3427
ENSG00000071894	ENST00000401314	ENSG00000071894	undefined	CPSF1	cleavage and polyadenylation specific factor 1 [Source:HGNC Symbol;Acc:HGNC:2324]	protein_coding	-0.1635	0.05667
ENSG00000188042	ENST00000339728	ENSG00000188042	606	ARL4C	ADP ribosylation factor like GTPase 4C [Source:HGNC Symbol;Acc:HGNC:698]	protein_coding	-0.5879	0.0002318
ENSG00000071994	ENST00000167218	ENSG00000071994	666	PDCD2	programmed cell death 2 [Source:HGNC Symbol;Acc:HGNC:8762]	protein_coding	0.06227	0.5021
ENSG00000072042	ENST00000381346	ENSG00000072042	957	RDH11	retinol dehydrogenase 11 (all-trans/9-cis/11-cis) [Source:HGNC Symbol;Acc:HGNC:17964]	protein_coding	0.1438	0.1207
ENSG00000072062	ENST00000308677	ENSG00000072062	1056	PRKACA	protein kinase cAMP-activated catalytic subunit alpha [Source:HGNC Symbol;Acc:HGNC:9380]	protein_coding	-0.1419	0.255
ENSG00000072071	ENST00000340736	ENSG00000072071	4425	ADGRL1	adhesion G protein-coupled receptor L1 [Source:HGNC Symbol;Acc:HGNC:20973]	protein_coding	-0.2024	0.06232
ENSG00000072110	ENST00000193403	ENSG00000072110	2679	ACTN1	actinin alpha 1 [Source:HGNC Symbol;Acc:HGNC:163]	protein_coding	0.577	7.253e-05
ENSG00000072121	ENST00000347230	ENSG00000072121	7620	ZFYVE26	zinc finger FYVE-type containing 26 [Source:HGNC Symbol;Acc:HGNC:20761]	protein_coding	0.458	5.952e-05
ENSG00000072134	ENST00000314728	ENSG00000072134	1926	EPN2	epsin 2 [Source:HGNC Symbol;Acc:HGNC:18639]	protein_coding	-0.2524	0.1547
ENSG00000072135	ENST00000175756	ENSG00000072135	1383	PTPN18	protein tyrosine phosphatase, non-receptor type 18 [Source:HGNC Symbol;Acc:HGNC:9649]	protein_coding	-0.2947	0.005793
ENSG00000072163	ENST00000324938	ENSG00000072163	1098	LIMS2	LIM zinc finger domain containing 2 [Source:HGNC Symbol;Acc:HGNC:16084]	protein_coding	0.5125	0.01104
ENSG00000072195	ENST00000312358	ENSG00000072195	9804	SPEG	SPEG complex locus [Source:HGNC Symbol;Acc:HGNC:16901]	protein_coding	-0.5315	0.009592
ENSG00000072210	ENST00000176643	ENSG00000072210	1458	ALDH3A2	aldehyde dehydrogenase 3 family member A2 [Source:HGNC Symbol;Acc:HGNC:403]	protein_coding	0.1454	0.2888
ENSG00000113966	ENST00000335979	ENSG00000113966	561	ARL6	ADP ribosylation factor like GTPase 6 [Source:HGNC Symbol;Acc:HGNC:13210]	protein_coding	-0.711	0.03585
ENSG00000143862	ENST00000272217	ENSG00000143862	561	ARL8A	ADP ribosylation factor like GTPase 8A [Source:HGNC Symbol;Acc:HGNC:25192]	protein_coding	0.7027	6.743e-14
ENSG00000072364	ENST00000265343	ENSG00000072364	3492	AFF4	AF4/FMR2 family member 4 [Source:HGNC Symbol;Acc:HGNC:17869]	protein_coding	0.01423	0.8958
ENSG00000134108	ENST00000256496	ENSG00000134108	561	ARL8B	ADP ribosylation factor like GTPase 8B [Source:HGNC Symbol;Acc:HGNC:25564]	protein_coding	0.9356	2.466e-16
ENSG00000072415	ENST00000261681	ENSG00000072415	2028	MPP5	membrane palmitoylated protein 5 [Source:HGNC Symbol;Acc:HGNC:18669]	protein_coding	-0.02638	0.8649
ENSG00000072422	ENST00000337910	ENSG00000072422	2091	RHOBTB1	Rho related BTB domain containing 1 [Source:HGNC Symbol;Acc:HGNC:18738]	protein_coding	-0.8091	0.06424
ENSG00000072501	ENST00000322213	ENSG00000072501	3702	SMC1A	structural maintenance of chromosomes 1A [Source:HGNC Symbol;Acc:HGNC:11111]	protein_coding	-0.05446	0.3619
ENSG00000072506	ENST00000168216	ENSG00000072506	786	HSD17B10	hydroxysteroid 17-beta dehydrogenase 10 [Source:HGNC Symbol;Acc:HGNC:4800]	protein_coding	0.3896	0.0001027
ENSG00000072518	ENST00000350490	ENSG00000072518	2130	MARK2	microtubule affinity regulating kinase 2 [Source:HGNC Symbol;Acc:HGNC:3332]	protein_coding	-0.004685	0.9499
ENSG00000072609	ENST00000266880	ENSG00000072609	1872	CHFR	checkpoint with forkhead and ring finger domains [Source:HGNC Symbol;Acc:HGNC:20455]	protein_coding	0.1639	0.03251
ENSG00000172379	ENST00000303329	ENSG00000172379	2154	ARNT2	aryl hydrocarbon receptor nuclear translocator 2 [Source:HGNC Symbol;Acc:HGNC:16876]	protein_coding	1.034	0.02554
ENSG00000029153	ENST00000261178	ENSG00000029153	1767	ARNTL2	aryl hydrocarbon receptor nuclear translocator like 2 [Source:HGNC Symbol;Acc:HGNC:18984]	protein_coding	2.463	5.199e-23
ENSG00000072736	ENST00000329524	ENSG00000072736	3207	NFATC3	nuclear factor of activated T-cells 3 [Source:HGNC Symbol;Acc:HGNC:7777]	protein_coding	-0.391	0.0001202
ENSG00000072756	ENST00000251607	ENSG00000072756	1305	TRNT1	tRNA nucleotidyl transferase 1 [Source:HGNC Symbol;Acc:HGNC:17341]	protein_coding	-0.466	0.004756
ENSG00000072778	ENST00000322910	ENSG00000072778	120	ACADVL	acyl-CoA dehydrogenase, very long chain [Source:HGNC Symbol;Acc:HGNC:92]	protein_coding	0.2905	0.002604
ENSG00000072786	ENST00000176763	ENSG00000072786	2907	STK10	serine/threonine kinase 10 [Source:HGNC Symbol;Acc:HGNC:11388]	protein_coding	-0.1023	0.1165
ENSG00000072803	ENST00000265094	ENSG00000072803	1629	FBXW11	F-box and WD repeat domain containing 11 [Source:HGNC Symbol;Acc:HGNC:13607]	protein_coding	0.01906	0.85
ENSG00000072818	ENST00000158762	ENSG00000072818	2223	ACAP1	ArfGAP with coiled-coil, ankyrin repeat and PH domains 1 [Source:HGNC Symbol;Acc:HGNC:16467]	protein_coding	-0.218	0.01772
ENSG00000072840	ENST00000264956	ENSG00000072840	2979	EVC	EvC ciliary complex subunit 1 [Source:HGNC Symbol;Acc:HGNC:3497]	protein_coding	0.2042	0.4122
ENSG00000072849	ENST00000158771	ENSG00000072849	720	DERL2	derlin 2 [Source:HGNC Symbol;Acc:HGNC:17943]	protein_coding	0.2127	0.07445
ENSG00000072858	ENST00000264852	ENSG00000072858	2484	SIDT1	SID1 transmembrane family member 1 [Source:HGNC Symbol;Acc:HGNC:25967]	protein_coding	-0.2387	0.07811
ENSG00000072864	ENST00000396354	ENSG00000072864	1008	NDE1	nudE neurodevelopment protein 1 [Source:HGNC Symbol;Acc:HGNC:17619]	protein_coding	-0.2287	0.007954
ENSG00000072958	ENST00000291439	ENSG00000072958	1272	AP1M1	adaptor related protein complex 1 mu 1 subunit [Source:HGNC Symbol;Acc:HGNC:13667]	protein_coding	0.08674	0.342
ENSG00000162704	ENST00000294742	ENSG00000162704	465	ARPC5	actin related protein 2/3 complex subunit 5 [Source:HGNC Symbol;Acc:HGNC:708]	protein_coding	0.65	1.132e-09
ENSG00000073050	ENST00000262887	ENSG00000073050	1902	XRCC1	X-ray repair cross complementing 1 [Source:HGNC Symbol;Acc:HGNC:12828]	protein_coding	-0.1364	0.1109
ENSG00000073060	ENST00000261693	ENSG00000073060	1530	SCARB1	scavenger receptor class B member 1 [Source:HGNC Symbol;Acc:HGNC:1664]	protein_coding	0.1778	0.5292
ENSG00000073111	ENST00000265056	ENSG00000073111	2715	MCM2	minichromosome maintenance complex component 2 [Source:HGNC Symbol;Acc:HGNC:6944]	protein_coding	0.1364	0.1266
ENSG00000073169	ENST00000380903	ENSG00000073169	2010	SELENOO	selenoprotein O [Source:HGNC Symbol;Acc:HGNC:30395]	protein_coding	-0.3174	0.006728
ENSG00000242498	ENST00000357484	ENSG00000242498	681	ARPIN	actin-related protein 2/3 complex inhibitor [Source:HGNC Symbol;Acc:HGNC:28782]	protein_coding	-0.8104	0.01014
ENSG00000073350	ENST00000167462	ENSG00000073350	3048	LLGL2	LLGL2, scribble cell polarity complex component [Source:HGNC Symbol;Acc:HGNC:6629]	protein_coding	-0.4515	5.999e-06
ENSG00000073417	ENST00000310298	ENSG00000073417	2490	PDE8A	phosphodiesterase 8A [Source:HGNC Symbol;Acc:HGNC:8793]	protein_coding	0.2178	0.1051
ENSG00000073464	ENST00000380829	ENSG00000073464	2190	CLCN4	chloride voltage-gated channel 4 [Source:HGNC Symbol;Acc:HGNC:2022]	protein_coding	-0.002059	0.9966
ENSG00000073536	ENST00000360831	ENSG00000073536	1332	NLE1	notchless homolog 1 [Source:HGNC Symbol;Acc:HGNC:19889]	protein_coding	0.1168	0.3703
ENSG00000073578	ENST00000264932	ENSG00000073578	1995	SDHA	succinate dehydrogenase complex flavoprotein subunit A [Source:HGNC Symbol;Acc:HGNC:10680]	protein_coding	0.1945	0.005599
ENSG00000073584	ENST00000264640	ENSG00000073584	532	SMARCE1	SWI/SNF related, matrix associated, actin dependent regulator of chromatin, subfamily e, member 1 [Source:HGNC Symbol;Acc:HGNC:11109]	protein_coding	0.06093	0.3723
ENSG00000073598	ENST00000158009	ENSG00000073598	975	FNDC8	fibronectin type III domain containing 8 [Source:HGNC Symbol;Acc:HGNC:25286]	protein_coding	0.006395	0.9828
ENSG00000073605	ENST00000309481	ENSG00000073605	1212	GSDMB	gasdermin B [Source:HGNC Symbol;Acc:HGNC:23690]	protein_coding	-0.5023	0.0035
ENSG00000073614	ENST00000399788	ENSG00000073614	5073	KDM5A	lysine demethylase 5A [Source:HGNC Symbol;Acc:HGNC:9886]	protein_coding	-0.2246	0.0007015
ENSG00000073670	ENST00000200557	ENSG00000073670	2310	ADAM11	ADAM metallopeptidase domain 11 [Source:HGNC Symbol;Acc:HGNC:189]	protein_coding	-0.2697	0.3303
ENSG00000073711	ENST00000264977	ENSG00000073711	3453	PPP2R3A	protein phosphatase 2 regulatory subunit B''alpha [Source:HGNC Symbol;Acc:HGNC:9307]	protein_coding	0.3096	0.2451
ENSG00000073737	ENST00000357546	ENSG00000073737	960	DHRS9	dehydrogenase/reductase 9 [Source:HGNC Symbol;Acc:HGNC:16888]	protein_coding	0.2342	0.4298
ENSG00000105643	ENST00000222250	ENSG00000105643	1224	ARRDC2	arrestin domain containing 2 [Source:HGNC Symbol;Acc:HGNC:25225]	protein_coding	-0.6682	2.472e-07
ENSG00000073792	ENST00000346192	ENSG00000073792	1671	IGF2BP2	insulin like growth factor 2 mRNA binding protein 2 [Source:HGNC Symbol;Acc:HGNC:28867]	protein_coding	-0.3692	0.05105
ENSG00000073803	ENST00000265026	ENSG00000073803	2901	MAP3K13	mitogen-activated protein kinase kinase kinase 13 [Source:HGNC Symbol;Acc:HGNC:6852]	protein_coding	0.05781	0.7289
ENSG00000073849	ENST00000169298	ENSG00000073849	1221	ST6GAL1	ST6 beta-galactoside alpha-2,6-sialyltransferase 1 [Source:HGNC Symbol;Acc:HGNC:10860]	protein_coding	-0.2756	0.003158
ENSG00000073861	ENST00000177694	ENSG00000073861	1608	TBX21	T-box 21 [Source:HGNC Symbol;Acc:HGNC:11599]	protein_coding	-0.4535	0.001339
ENSG00000140450	ENST00000268042	ENSG00000140450	1257	ARRDC4	arrestin domain containing 4 [Source:HGNC Symbol;Acc:HGNC:28087]	protein_coding	1.247	2.215e-06
ENSG00000073921	ENST00000356360	ENSG00000073921	1899	PICALM	phosphatidylinositol binding clathrin assembly protein [Source:HGNC Symbol;Acc:HGNC:15514]	protein_coding	0.1185	0.2683
ENSG00000073969	ENST00000398238	ENSG00000073969	2235	NSF	N-ethylmaleimide sensitive factor, vesicle fusing ATPase [Source:HGNC Symbol;Acc:HGNC:8016]	protein_coding	0.4259	5.061e-05
ENSG00000074054	ENST00000263710	ENSG00000074054	4617	CLASP1	cytoplasmic linker associated protein 1 [Source:HGNC Symbol;Acc:HGNC:17088]	protein_coding	-0.07126	0.3866
ENSG00000074071	ENST00000177742	ENSG00000074071	678	MRPS34	mitochondrial ribosomal protein S34 [Source:HGNC Symbol;Acc:HGNC:16618]	protein_coding	-0.02455	0.8713
ENSG00000205784	ENST00000381781	ENSG00000205784	1029	ARRDC5	arrestin domain containing 5 [Source:HGNC Symbol;Acc:HGNC:31407]	protein_coding	-0.693	3.819e-06
ENSG00000074201	ENST00000263309	ENSG00000074201	612	CLNS1A	chloride nucleotide-sensitive channel 1A [Source:HGNC Symbol;Acc:HGNC:2080]	protein_coding	-0.028	0.8131
ENSG00000113273	ENST00000264914	ENSG00000113273	1602	ARSB	arylsulfatase B [Source:HGNC Symbol;Acc:HGNC:714]	protein_coding	0.9946	2.576e-15
ENSG00000074266	ENST00000263360	ENSG00000074266	1326	EED	embryonic ectoderm development [Source:HGNC Symbol;Acc:HGNC:3188]	protein_coding	-0.2014	0.06226
ENSG00000104763	ENST00000262097	ENSG00000104763	1188	ASAH1	N-acylsphingosine amidohydrolase 1 [Source:HGNC Symbol;Acc:HGNC:735]	protein_coding	1.187	2.572e-14
ENSG00000074319	ENST00000251968	ENSG00000074319	1173	TSG101	tumor susceptibility 101 [Source:HGNC Symbol;Acc:HGNC:15971]	protein_coding	0.4429	2.135e-07
ENSG00000074356	ENST00000389005	ENSG00000074356	1863	NCBP3	nuclear cap binding subunit 3 [Source:HGNC Symbol;Acc:HGNC:24612]	protein_coding	-0.03236	0.7248
ENSG00000074370	ENST00000309890	ENSG00000074370	3090	ATP2A3	ATPase sarcoplasmic/endoplasmic reticulum Ca2+ transporting 3 [Source:HGNC Symbol;Acc:HGNC:813]	protein_coding	-0.3506	0.002576
ENSG00000153317	ENST00000357668	ENSG00000153317	3369	ASAP1	ArfGAP with SH3 domain, ankyrin repeat and PH domain 1 [Source:HGNC Symbol;Acc:HGNC:2720]	protein_coding	1.168	4.329e-11
ENSG00000151693	ENST00000281419	ENSG00000151693	3021	ASAP2	ArfGAP with SH3 domain, ankyrin repeat and PH domain 2 [Source:HGNC Symbol;Acc:HGNC:2721]	protein_coding	1.852	0.0003515
ENSG00000074582	ENST00000359273	ENSG00000074582	1260	BCS1L	BCS1 homolog, ubiquinol-cytochrome c reductase complex chaperone [Source:HGNC Symbol;Acc:HGNC:1020]	protein_coding	-0.12	0.34
ENSG00000239388	ENST00000389601	ENSG00000239388	1764	ASB14	ankyrin repeat and SOCS box containing 14 [Source:HGNC Symbol;Acc:HGNC:19766]	protein_coding	-0.8777	0.01032
ENSG00000074603	ENST00000300141	ENSG00000074603	2649	DPP8	dipeptidyl peptidase 8 [Source:HGNC Symbol;Acc:HGNC:16490]	protein_coding	-0.2047	0.04462
ENSG00000074621	ENST00000261892	ENSG00000074621	3300	SLC24A1	solute carrier family 24 member 1 [Source:HGNC Symbol;Acc:HGNC:10975]	protein_coding	-0.2815	0.02275
ENSG00000074657	ENST00000336078	ENSG00000074657	3906	ZNF532	zinc finger protein 532 [Source:HGNC Symbol;Acc:HGNC:30940]	protein_coding	-0.4676	0.002303
ENSG00000112249	ENST00000324696	ENSG00000112249	147	ASCC3	activating signal cointegrator 1 complex subunit 3 [Source:HGNC Symbol;Acc:HGNC:18697]	protein_coding	0.6236	8.336e-05
ENSG00000074695	ENST00000251047	ENSG00000074695	1533	LMAN1	lectin, mannose binding 1 [Source:HGNC Symbol;Acc:HGNC:6631]	protein_coding	0.0752	0.4871
ENSG00000074696	ENST00000261875	ENSG00000074696	1089	HACD3	3-hydroxyacyl-CoA dehydratase 3 [Source:HGNC Symbol;Acc:HGNC:24175]	protein_coding	0.1111	0.3834
ENSG00000074706	ENST00000265198	ENSG00000074706	1314	IPCEF1	interaction protein for cytohesin exchange factors 1 [Source:HGNC Symbol;Acc:HGNC:21204]	protein_coding	-0.3542	0.01812
ENSG00000074755	ENST00000381638	ENSG00000074755	8886	ZZEF1	zinc finger ZZ-type and EF-hand domain containing 1 [Source:HGNC Symbol;Acc:HGNC:29027]	protein_coding	-0.2222	0.002229
ENSG00000183734	ENST00000331289	ENSG00000183734	582	ASCL2	achaete-scute family bHLH transcription factor 2 [Source:HGNC Symbol;Acc:HGNC:739]	protein_coding	1.391	1.186e-09
ENSG00000105011	ENST00000263382	ENSG00000105011	609	ASF1B	anti-silencing function 1B histone chaperone [Source:HGNC Symbol;Acc:HGNC:20996]	protein_coding	-1.041	4.109e-07
ENSG00000074855	ENST00000159087	ENSG00000074855	3699	ANO8	anoctamin 8 [Source:HGNC Symbol;Acc:HGNC:29329]	protein_coding	-0.5024	0.004462
ENSG00000074935	ENST00000368657	ENSG00000074935	undefined	TUBE1	tubulin epsilon 1 [Source:HGNC Symbol;Acc:HGNC:20775]	protein_coding	-0.09587	0.6015
ENSG00000141505	ENST00000269299	ENSG00000141505	876	ASGR1	asialoglycoprotein receptor 1 [Source:HGNC Symbol;Acc:HGNC:742]	protein_coding	-1.575	4.278e-08
ENSG00000074966	ENST00000264316	ENSG00000074966	1584	TXK	TXK tyrosine kinase [Source:HGNC Symbol;Acc:HGNC:12434]	protein_coding	-0.2816	0.009021
ENSG00000075089	ENST00000188312	ENSG00000075089	1191	ACTR6	ARP6 actin-related protein 6 homolog [Source:HGNC Symbol;Acc:HGNC:24025]	protein_coding	-0.1139	0.6217
ENSG00000075131	ENST00000261881	ENSG00000075131	906	TIPIN	TIMELESS interacting protein [Source:HGNC Symbol;Acc:HGNC:30750]	protein_coding	0.2241	0.3289
ENSG00000161944	ENST00000254850	ENSG00000161944	864	ASGR2	asialoglycoprotein receptor 2 [Source:HGNC Symbol;Acc:HGNC:743]	protein_coding	-4.315	1.044e-16
ENSG00000075151	ENST00000264211	ENSG00000075151	4758	EIF4G3	eukaryotic translation initiation factor 4 gamma 3 [Source:HGNC Symbol;Acc:HGNC:3298]	protein_coding	0.08269	0.4495
ENSG00000075188	ENST00000251074	ENSG00000075188	981	NUP37	nucleoporin 37 [Source:HGNC Symbol;Acc:HGNC:29929]	protein_coding	0.2401	0.1083
ENSG00000213199	ENST00000297512	ENSG00000213199	1650	ASIC3	acid sensing ion channel subunit 3 [Source:HGNC Symbol;Acc:HGNC:101]	protein_coding	-0.6653	0.00871
ENSG00000075234	ENST00000381031	ENSG00000075234	1410	TTC38	tetratricopeptide repeat domain 38 [Source:HGNC Symbol;Acc:HGNC:26082]	protein_coding	-0.5274	0.004146
ENSG00000075239	ENST00000265838	ENSG00000075239	1284	ACAT1	acetyl-CoA acetyltransferase 1 [Source:HGNC Symbol;Acc:HGNC:93]	protein_coding	0.2673	0.03214
ENSG00000075240	ENST00000361034	ENSG00000075240	1737	GRAMD4	GRAM domain containing 4 [Source:HGNC Symbol;Acc:HGNC:29113]	protein_coding	-0.1152	0.5498
ENSG00000198356	ENST00000357332	ENSG00000198356	1047	ASNA1	arsA arsenite transporter, ATP-binding, homolog 1 (bacterial) [Source:HGNC Symbol;Acc:HGNC:752]	protein_coding	0.584	4.699e-07
ENSG00000075292	ENST00000264447	ENSG00000075292	5937	ZNF638	zinc finger protein 638 [Source:HGNC Symbol;Acc:HGNC:17894]	protein_coding	-0.2537	0.08736
ENSG00000075303	ENST00000341119	ENSG00000075303	1017	SLC25A40	solute carrier family 25 member 40 [Source:HGNC Symbol;Acc:HGNC:29680]	protein_coding	0.02418	0.8867
ENSG00000075336	ENST00000169551	ENSG00000075336	747	TIMM21	translocase of inner mitochondrial membrane 21 [Source:HGNC Symbol;Acc:HGNC:25010]	protein_coding	0.2104	0.142
ENSG00000075340	ENST00000264436	ENSG00000075340	2181	ADD2	adducin 2 [Source:HGNC Symbol;Acc:HGNC:244]	protein_coding	0.4985	0.006715
ENSG00000204653	ENST00000376916	ENSG00000204653	537	ASPDH	aspartate dehydrogenase domain containing [Source:HGNC Symbol;Acc:HGNC:33856]	protein_coding	-1.243	1.88e-06
ENSG00000075399	ENST00000389386	ENSG00000075399	1896	VPS9D1	VPS9 domain containing 1 [Source:HGNC Symbol;Acc:HGNC:13526]	protein_coding	0.2879	0.0269
ENSG00000075407	ENST00000351773	ENSG00000075407	1686	ZNF37A	zinc finger protein 37A [Source:HGNC Symbol;Acc:HGNC:13102]	protein_coding	-0.233	0.08598
ENSG00000075413	ENST00000216288	ENSG00000075413	2142	MARK3	microtubule affinity regulating kinase 3 [Source:HGNC Symbol;Acc:HGNC:6897]	protein_coding	0.1849	0.003188
ENSG00000075415	ENST00000188376	ENSG00000075415	1086	SLC25A3	solute carrier family 25 member 3 [Source:HGNC Symbol;Acc:HGNC:10989]	protein_coding	0.1622	0.008132
ENSG00000198363	ENST00000356457	ENSG00000198363	942	ASPH	aspartate beta-hydroxylase [Source:HGNC Symbol;Acc:HGNC:757]	protein_coding	1.254	1.933e-06
ENSG00000075426	ENST00000264716	ENSG00000075426	981	FOSL2	FOS like 2, AP-1 transcription factor subunit [Source:HGNC Symbol;Acc:HGNC:3798]	protein_coding	-0.4293	1.113e-07
ENSG00000075539	ENST00000302806	ENSG00000075539	undefined	FRYL	FRY like transcription coactivator [Source:HGNC Symbol;Acc:HGNC:29127]	protein_coding	-0.2381	0.03937
ENSG00000075568	ENST00000186436	ENSG00000075568	5652	TMEM131	transmembrane protein 131 [Source:HGNC Symbol;Acc:HGNC:30366]	protein_coding	-0.03158	0.7445
ENSG00000174939	ENST00000308748	ENSG00000174939	1173	ASPHD1	aspartate beta-hydroxylase domain containing 1 [Source:HGNC Symbol;Acc:HGNC:27380]	protein_coding	1.954	0.0002489
ENSG00000075624	ENST00000331789	ENSG00000075624	1128	ACTB	actin beta [Source:HGNC Symbol;Acc:HGNC:132]	protein_coding	0.5064	4.866e-12
ENSG00000162174	ENST00000301776	ENSG00000162174	927	ASRGL1	asparaginase like 1 [Source:HGNC Symbol;Acc:HGNC:16448]	protein_coding	-1.319	5.901e-07
ENSG00000188886	ENST00000342380	ENSG00000188886	1296	ASTL	astacin like metalloendopeptidase [Source:HGNC Symbol;Acc:HGNC:31704]	protein_coding	-1.2	1.452e-05
ENSG00000075711	ENST00000346964	ENSG00000075711	2781	DLG1	discs large MAGUK scaffold protein 1 [Source:HGNC Symbol;Acc:HGNC:2900]	protein_coding	-0.3449	0.004227
ENSG00000162772	ENST00000336937	ENSG00000162772	321	ATF3	activating transcription factor 3 [Source:HGNC Symbol;Acc:HGNC:785]	protein_coding	1.488	1.29e-16
ENSG00000075790	ENST00000005259	ENSG00000075790	726	BCAP29	B-cell receptor associated protein 29 [Source:HGNC Symbol;Acc:HGNC:24131]	protein_coding	0.1639	0.1909
ENSG00000075826	ENST00000370345	ENSG00000075826	3540	SEC31B	SEC31 homolog B, COPII coat complex component [Source:HGNC Symbol;Acc:HGNC:23197]	protein_coding	-0.4579	0.01244
ENSG00000075856	ENST00000228284	ENSG00000075856	2892	SART3	squamous cell carcinoma antigen recognized by T-cells 3 [Source:HGNC Symbol;Acc:HGNC:16860]	protein_coding	-0.01112	0.8786
ENSG00000075884	ENST00000295095	ENSG00000075884	1428	ARHGAP15	Rho GTPase activating protein 15 [Source:HGNC Symbol;Acc:HGNC:21030]	protein_coding	-0.155	0.2675
ENSG00000169136	ENST00000423777	ENSG00000169136	849	ATF5	activating transcription factor 5 [Source:HGNC Symbol;Acc:HGNC:790]	protein_coding	2.314	2.007e-61
ENSG00000075914	ENST00000265564	ENSG00000075914	876	EXOSC7	exosome component 7 [Source:HGNC Symbol;Acc:HGNC:28112]	protein_coding	0.3325	0.002655
ENSG00000075945	ENST00000361580	ENSG00000075945	2379	KIFAP3	kinesin associated protein 3 [Source:HGNC Symbol;Acc:HGNC:17060]	protein_coding	0.05448	0.7582
ENSG00000075975	ENST00000170447	ENSG00000075975	1251	MKRN2	makorin ring finger protein 2 [Source:HGNC Symbol;Acc:HGNC:7113]	protein_coding	0.0579	0.5794
ENSG00000076003	ENST00000264156	ENSG00000076003	2466	MCM6	minichromosome maintenance complex component 6 [Source:HGNC Symbol;Acc:HGNC:6949]	protein_coding	-0.2727	0.00112
ENSG00000076043	ENST00000265881	ENSG00000076043	714	REXO2	RNA exonuclease 2 [Source:HGNC Symbol;Acc:HGNC:17851]	protein_coding	-0.1172	0.596
ENSG00000076053	ENST00000375490	ENSG00000076053	804	RBM7	RNA binding motif protein 7 [Source:HGNC Symbol;Acc:HGNC:9904]	protein_coding	0.1699	0.3284
ENSG00000168010	ENST00000321297	ENSG00000168010	1860	ATG16L2	autophagy related 16 like 2 [Source:HGNC Symbol;Acc:HGNC:25464]	protein_coding	-0.7112	3.091e-10
ENSG00000076108	ENST00000379441	ENSG00000076108	5628	BAZ2A	bromodomain adjacent to zinc finger domain 2A [Source:HGNC Symbol;Acc:HGNC:962]	protein_coding	-0.1934	0.008422
ENSG00000076201	ENST00000265562	ENSG00000076201	4911	PTPN23	protein tyrosine phosphatase, non-receptor type 23 [Source:HGNC Symbol;Acc:HGNC:14406]	protein_coding	0.08821	0.1411
ENSG00000076242	ENST00000231790	ENSG00000076242	2271	MLH1	mutL homolog 1 [Source:HGNC Symbol;Acc:HGNC:7127]	protein_coding	0.3661	1.12e-06
ENSG00000076248	ENST00000242576	ENSG00000076248	942	UNG	uracil DNA glycosylase [Source:HGNC Symbol;Acc:HGNC:12572]	protein_coding	-0.1133	0.3376
ENSG00000076258	ENST00000367749	ENSG00000076258	1677	FMO4	flavin containing monooxygenase 4 [Source:HGNC Symbol;Acc:HGNC:3772]	protein_coding	-0.217	0.456
ENSG00000076321	ENST00000209884	ENSG00000076321	1830	KLHL20	kelch like family member 20 [Source:HGNC Symbol;Acc:HGNC:25056]	protein_coding	-0.09974	0.2919
ENSG00000125703	ENST00000317868	ENSG00000125703	1377	ATG4C	autophagy related 4C cysteine peptidase [Source:HGNC Symbol;Acc:HGNC:16040]	protein_coding	-0.7119	0.0005926
ENSG00000149311	ENST00000278616	ENSG00000149311	9171	ATM	ATM serine/threonine kinase [Source:HGNC Symbol;Acc:HGNC:795]	protein_coding	-0.7462	1.313e-10
ENSG00000076382	ENST00000321765	ENSG00000076382	3582	SPAG5	sperm associated antigen 5 [Source:HGNC Symbol;Acc:HGNC:13452]	protein_coding	-0.3737	0.008698
ENSG00000076513	ENST00000261739	ENSG00000076513	1773	ANKRD13A	ankyrin repeat domain 13A [Source:HGNC Symbol;Acc:HGNC:21268]	protein_coding	0.03965	0.5882
ENSG00000076554	ENST00000379096	ENSG00000076554	555	TPD52	tumor protein D52 [Source:HGNC Symbol;Acc:HGNC:12005]	protein_coding	-0.2148	0.1666
ENSG00000168874	ENST00000306279	ENSG00000168874	966	ATOH8	atonal bHLH transcription factor 8 [Source:HGNC Symbol;Acc:HGNC:24126]	protein_coding	-3.014	9.314e-10
ENSG00000076604	ENST00000262395	ENSG00000076604	1413	TRAF4	TNF receptor associated factor 4 [Source:HGNC Symbol;Acc:HGNC:12034]	protein_coding	-0.2024	0.1621
ENSG00000076641	ENST00000220597	ENSG00000076641	1299	PAG1	phosphoprotein membrane anchor with glycosphingolipid microdomains 1 [Source:HGNC Symbol;Acc:HGNC:30043]	protein_coding	-0.3281	7.081e-07
ENSG00000076650	ENST00000170564	ENSG00000076650	2796	GPATCH1	G-patch domain containing 1 [Source:HGNC Symbol;Acc:HGNC:24658]	protein_coding	-0.064	0.5203
ENSG00000076662	ENST00000160262	ENSG00000076662	1644	ICAM3	intercellular adhesion molecule 3 [Source:HGNC Symbol;Acc:HGNC:5346]	protein_coding	-0.3913	0.0005186
ENSG00000177556	ENST00000313115	ENSG00000177556	207	ATOX1	antioxidant 1 copper chaperone [Source:HGNC Symbol;Acc:HGNC:798]	protein_coding	1.474	1.494e-26
ENSG00000133657	ENST00000256031	ENSG00000133657	3681	ATP13A3	ATPase 13A3 [Source:HGNC Symbol;Acc:HGNC:24113]	protein_coding	0.8729	5.066e-06
ENSG00000076770	ENST00000370839	ENSG00000076770	1005	MBNL3	muscleblind like splicing regulator 3 [Source:HGNC Symbol;Acc:HGNC:20564]	protein_coding	-0.546	2.896e-07
ENSG00000076924	ENST00000358368	ENSG00000076924	2568	XAB2	XPA binding protein 2 [Source:HGNC Symbol;Acc:HGNC:14089]	protein_coding	-0.07319	0.403
ENSG00000076928	ENST00000337665	ENSG00000076928	2784	ARHGEF1	Rho guanine nucleotide exchange factor 1 [Source:HGNC Symbol;Acc:HGNC:681]	protein_coding	-0.4467	7.865e-05
ENSG00000076944	ENST00000221283	ENSG00000076944	1782	STXBP2	syntaxin binding protein 2 [Source:HGNC Symbol;Acc:HGNC:11445]	protein_coding	0.5455	3.758e-10
ENSG00000076984	ENST00000397979	ENSG00000076984	1260	MAP2K7	mitogen-activated protein kinase kinase 7 [Source:HGNC Symbol;Acc:HGNC:6847]	protein_coding	-0.2151	0.01682
ENSG00000143153	ENST00000367815	ENSG00000143153	912	ATP1B1	ATPase Na+/K+ transporting subunit beta 1 [Source:HGNC Symbol;Acc:HGNC:804]	protein_coding	1.087	1.455e-07
ENSG00000069849	ENST00000286371	ENSG00000069849	840	ATP1B3	ATPase Na+/K+ transporting subunit beta 3 [Source:HGNC Symbol;Acc:HGNC:806]	protein_coding	0.8942	1.449e-09
ENSG00000077097	ENST00000264331	ENSG00000077097	4881	TOP2B	topoisomerase (DNA) II beta [Source:HGNC Symbol;Acc:HGNC:11990]	protein_coding	-0.3691	2.581e-06
ENSG00000077147	ENST00000371142	ENSG00000077147	1770	TM9SF3	transmembrane 9 superfamily member 3 [Source:HGNC Symbol;Acc:HGNC:21529]	protein_coding	0.07608	0.6064
ENSG00000174437	ENST00000308664	ENSG00000174437	2994	ATP2A2	ATPase sarcoplasmic/endoplasmic reticulum Ca2+ transporting 2 [Source:HGNC Symbol;Acc:HGNC:812]	protein_coding	0.7217	3.205e-18
ENSG00000077152	ENST00000367274	ENSG00000077152	594	UBE2T	ubiquitin conjugating enzyme E2 T [Source:HGNC Symbol;Acc:HGNC:25009]	protein_coding	-0.454	0.124
ENSG00000077157	ENST00000290419	ENSG00000077157	675	PPP1R12B	protein phosphatase 1 regulatory subunit 12B [Source:HGNC Symbol;Acc:HGNC:7619]	protein_coding	-0.3814	1.981e-06
ENSG00000077232	ENST00000264065	ENSG00000077232	2382	DNAJC10	DnaJ heat shock protein family (Hsp40) member C10 [Source:HGNC Symbol;Acc:HGNC:24637]	protein_coding	-0.09418	0.4555
ENSG00000077235	ENST00000356183	ENSG00000077235	6330	GTF3C1	general transcription factor IIIC subunit 1 [Source:HGNC Symbol;Acc:HGNC:4664]	protein_coding	-0.1347	0.06281
ENSG00000077238	ENST00000170630	ENSG00000077238	2433	IL4R	interleukin 4 receptor [Source:HGNC Symbol;Acc:HGNC:6015]	protein_coding	0.07206	0.3304
ENSG00000077254	ENST00000357428	ENSG00000077254	2829	USP33	ubiquitin specific peptidase 33 [Source:HGNC Symbol;Acc:HGNC:20059]	protein_coding	-0.08702	0.5381
ENSG00000077312	ENST00000243563	ENSG00000077312	849	SNRPA	small nuclear ribonucleoprotein polypeptide A [Source:HGNC Symbol;Acc:HGNC:11151]	protein_coding	0.1563	0.03068
ENSG00000077348	ENST00000221233	ENSG00000077348	708	EXOSC5	exosome component 5 [Source:HGNC Symbol;Acc:HGNC:24662]	protein_coding	0.3324	0.04218
ENSG00000154518	ENST00000284727	ENSG00000154518	429	ATP5G3	ATP synthase, H+ transporting, mitochondrial Fo complex subunit C3 (subunit 9) [Source:HGNC Symbol;Acc:HGNC:843]	protein_coding	0.7296	1.096e-08
ENSG00000077420	ENST00000356785	ENSG00000077420	519	APBB1IP	amyloid beta precursor protein binding family B member 1 interacting protein [Source:HGNC Symbol;Acc:HGNC:17379]	protein_coding	-0.3089	5.672e-06
ENSG00000071553	ENST00000369762	ENSG00000071553	1413	ATP6AP1	ATPase H+ transporting accessory protein 1 [Source:HGNC Symbol;Acc:HGNC:868]	protein_coding	1.04	2.563e-23
ENSG00000077458	ENST00000358780	ENSG00000077458	1020	FAM76B	family with sequence similarity 76 member B [Source:HGNC Symbol;Acc:HGNC:28492]	protein_coding	-0.3701	0.0008438
ENSG00000077463	ENST00000305232	ENSG00000077463	987	SIRT6	sirtuin 6 [Source:HGNC Symbol;Acc:HGNC:14934]	protein_coding	0.1536	0.2575
ENSG00000077514	ENST00000263681	ENSG00000077514	1401	POLD3	DNA polymerase delta 3, accessory subunit [Source:HGNC Symbol;Acc:HGNC:20932]	protein_coding	0.08006	0.4435
ENSG00000077549	ENST00000264202	ENSG00000077549	819	CAPZB	capping actin protein of muscle Z-line beta subunit [Source:HGNC Symbol;Acc:HGNC:1491]	protein_coding	0.1906	0.06072
ENSG00000117410	ENST00000236067	ENSG00000117410	477	ATP6V0B	ATPase H+ transporting V0 subunit b [Source:HGNC Symbol;Acc:HGNC:861]	protein_coding	0.9088	3.684e-14
ENSG00000077684	ENST00000226319	ENSG00000077684	2529	JADE1	jade family PHD finger 1 [Source:HGNC Symbol;Acc:HGNC:30027]	protein_coding	-0.3842	3.02e-05
ENSG00000185883	ENST00000330398	ENSG00000185883	468	ATP6V0C	ATPase H+ transporting V0 subunit c [Source:HGNC Symbol;Acc:HGNC:855]	protein_coding	1.112	1.226e-11
ENSG00000077721	ENST00000346330	ENSG00000077721	450	UBE2A	ubiquitin conjugating enzyme E2 A [Source:HGNC Symbol;Acc:HGNC:12472]	protein_coding	0.3963	6.78e-06
ENSG00000077782	ENST00000326324	ENSG00000077782	2196	FGFR1	fibroblast growth factor receptor 1 [Source:HGNC Symbol;Acc:HGNC:3688]	protein_coding	-0.3311	0.1385
ENSG00000077984	ENST00000480798	ENSG00000077984	438	CST7	cystatin F [Source:HGNC Symbol;Acc:HGNC:2479]	protein_coding	-0.5634	2.027e-08
ENSG00000078043	ENST00000324794	ENSG00000078043	1719	PIAS2	protein inhibitor of activated STAT 2 [Source:HGNC Symbol;Acc:HGNC:17311]	protein_coding	-0.3451	0.007754
ENSG00000078061	ENST00000290277	ENSG00000078061	1830	ARAF	A-Raf proto-oncogene, serine/threonine kinase [Source:HGNC Symbol;Acc:HGNC:646]	protein_coding	-0.09189	0.1809
ENSG00000078070	ENST00000265594	ENSG00000078070	2178	MCCC1	methylcrotonoyl-CoA carboxylase 1 [Source:HGNC Symbol;Acc:HGNC:6936]	protein_coding	-0.4502	1.16e-07
ENSG00000159720	ENST00000290949	ENSG00000159720	1056	ATP6V0D1	ATPase H+ transporting V0 subunit d1 [Source:HGNC Symbol;Acc:HGNC:13724]	protein_coding	0.7052	3.556e-10
ENSG00000147614	ENST00000285393	ENSG00000147614	1053	ATP6V0D2	ATPase H+ transporting V0 subunit d2 [Source:HGNC Symbol;Acc:HGNC:18266]	protein_coding	2.982	5.827e-08
ENSG00000078140	ENST00000261427	ENSG00000078140	603	UBE2K	ubiquitin conjugating enzyme E2 K [Source:HGNC Symbol;Acc:HGNC:4914]	protein_coding	0.2058	0.05353
ENSG00000078142	ENST00000262039	ENSG00000078142	2664	PIK3C3	phosphatidylinositol 3-kinase catalytic subunit type 3 [Source:HGNC Symbol;Acc:HGNC:8974]	protein_coding	-0.08635	0.3197
ENSG00000078177	ENST00000261435	ENSG00000078177	5313	N4BP2	NEDD4 binding protein 2 [Source:HGNC Symbol;Acc:HGNC:29851]	protein_coding	-0.2323	0.1974
ENSG00000078237	ENST00000179259	ENSG00000078237	813	TIGAR	TP53 induced glycolysis regulatory phosphatase [Source:HGNC Symbol;Acc:HGNC:1185]	protein_coding	0.4613	0.004524
ENSG00000078246	ENST00000397132	ENSG00000078246	1506	TULP3	tubby like protein 3 [Source:HGNC Symbol;Acc:HGNC:12425]	protein_coding	-0.1203	0.3488
ENSG00000078269	ENST00000355585	ENSG00000078269	4491	SYNJ2	synaptojanin 2 [Source:HGNC Symbol;Acc:HGNC:11504]	protein_coding	-0.1443	0.3331
ENSG00000078304	ENST00000328724	ENSG00000078304	1623	PPP2R5C	protein phosphatase 2 regulatory subunit B'gamma [Source:HGNC Symbol;Acc:HGNC:9311]	protein_coding	-0.2957	0.0004981
ENSG00000078369	ENST00000378609	ENSG00000078369	1023	GNB1	G protein subunit beta 1 [Source:HGNC Symbol;Acc:HGNC:4396]	protein_coding	0.3914	1.013e-09
ENSG00000114573	ENST00000273398	ENSG00000114573	1854	ATP6V1A	ATPase H+ transporting V1 subunit A [Source:HGNC Symbol;Acc:HGNC:851]	protein_coding	1.392	2.826e-20
ENSG00000078403	ENST00000307729	ENSG00000078403	3207	MLLT10	myeloid/lymphoid or mixed-lineage leukemia; translocated to, 10 [Source:HGNC Symbol;Acc:HGNC:16063]	protein_coding	-0.02722	0.7649
ENSG00000078487	ENST00000360951	ENSG00000078487	1575	ZCWPW1	zinc finger CW-type and PWWP domain containing 1 [Source:HGNC Symbol;Acc:HGNC:23486]	protein_coding	-0.4036	0.007901
ENSG00000078589	ENST00000171757	ENSG00000078589	1020	P2RY10	purinergic receptor P2Y10 [Source:HGNC Symbol;Acc:HGNC:19906]	protein_coding	-0.4319	4.955e-08
ENSG00000078596	ENST00000373298	ENSG00000078596	792	ITM2A	integral membrane protein 2A [Source:HGNC Symbol;Acc:HGNC:6173]	protein_coding	-0.4253	4.447e-06
ENSG00000078618	ENST00000352171	ENSG00000078618	3456	NRDC	nardilysin convertase [Source:HGNC Symbol;Acc:HGNC:7995]	protein_coding	0.1985	0.04318
ENSG00000078668	ENST00000022615	ENSG00000078668	852	VDAC3	voltage dependent anion channel 3 [Source:HGNC Symbol;Acc:HGNC:12674]	protein_coding	-0.00434	0.9725
ENSG00000078674	ENST00000325083	ENSG00000078674	6075	PCM1	pericentriolar material 1 [Source:HGNC Symbol;Acc:HGNC:8727]	protein_coding	-0.05814	0.6245
ENSG00000078687	ENST00000301624	ENSG00000078687	5073	TNRC6C	trinucleotide repeat containing 6C [Source:HGNC Symbol;Acc:HGNC:29318]	protein_coding	-0.431	2.597e-06
ENSG00000078699	ENST00000342704	ENSG00000078699	1788	CBFA2T2	CBFA2/RUNX1 translocation partner 2 [Source:HGNC Symbol;Acc:HGNC:1536]	protein_coding	-0.09186	0.2852
ENSG00000078747	ENST00000262650	ENSG00000078747	2712	ITCH	itchy E3 ubiquitin protein ligase [Source:HGNC Symbol;Acc:HGNC:13890]	protein_coding	-0.002606	0.9823
ENSG00000078804	ENST00000374809	ENSG00000078804	663	TP53INP2	tumor protein p53 inducible nuclear protein 2 [Source:HGNC Symbol;Acc:HGNC:16104]	protein_coding	0.2682	0.02093
ENSG00000078808	ENST00000263741	ENSG00000078808	1047	SDF4	stromal cell derived factor 4 [Source:HGNC Symbol;Acc:HGNC:24188]	protein_coding	0.2839	0.0008938
ENSG00000147416	ENST00000276390	ENSG00000147416	1536	ATP6V1B2	ATPase H+ transporting V1 subunit B2 [Source:HGNC Symbol;Acc:HGNC:854]	protein_coding	1.545	8.668e-34
ENSG00000078902	ENST00000263646	ENSG00000078902	741	TOLLIP	toll interacting protein [Source:HGNC Symbol;Acc:HGNC:16476]	protein_coding	0.4298	2.074e-05
ENSG00000078967	ENST00000222402	ENSG00000078967	444	UBE2D4	ubiquitin conjugating enzyme E2 D4 (putative) [Source:HGNC Symbol;Acc:HGNC:21647]	protein_coding	0.165	0.531
ENSG00000079134	ENST00000261600	ENSG00000079134	1974	THOC1	THO complex 1 [Source:HGNC Symbol;Acc:HGNC:19070]	protein_coding	-0.2655	0.03037
ENSG00000155097	ENST00000395862	ENSG00000155097	1149	ATP6V1C1	ATPase H+ transporting V1 subunit C1 [Source:HGNC Symbol;Acc:HGNC:856]	protein_coding	0.7249	3.287e-07
ENSG00000079246	ENST00000392132	ENSG00000079246	2199	XRCC5	X-ray repair cross complementing 5 [Source:HGNC Symbol;Acc:HGNC:12833]	protein_coding	0.2321	0.03339
ENSG00000079257	ENST00000264265	ENSG00000079257	669	LXN	latexin [Source:HGNC Symbol;Acc:HGNC:13347]	protein_coding	0.268	0.3456
ENSG00000079263	ENST00000343805	ENSG00000079263	2424	SP140	SP140 nuclear body protein [Source:HGNC Symbol;Acc:HGNC:17133]	protein_coding	-0.005333	0.9794
ENSG00000079277	ENST00000341183	ENSG00000079277	990	MKNK1	MAP kinase interacting serine/threonine kinase 1 [Source:HGNC Symbol;Acc:HGNC:7110]	protein_coding	0.3404	8.289e-06
ENSG00000079308	ENST00000171887	ENSG00000079308	5208	TNS1	tensin 1 [Source:HGNC Symbol;Acc:HGNC:11973]	protein_coding	-0.14	0.6043
ENSG00000079313	ENST00000170168	ENSG00000079313	3666	REXO1	RNA exonuclease 1 homolog [Source:HGNC Symbol;Acc:HGNC:24616]	protein_coding	-0.0007293	0.9951
ENSG00000079332	ENST00000373236	ENSG00000079332	366	SAR1A	secretion associated Ras related GTPase 1A [Source:HGNC Symbol;Acc:HGNC:10534]	protein_coding	0.02538	0.8237
ENSG00000079335	ENST00000336454	ENSG00000079335	1785	CDC14A	cell division cycle 14A [Source:HGNC Symbol;Acc:HGNC:1718]	protein_coding	-0.3388	0.002678
ENSG00000079337	ENST00000389212	ENSG00000079337	2772	RAPGEF3	Rap guanine nucleotide exchange factor 3 [Source:HGNC Symbol;Acc:HGNC:16629]	protein_coding	-0.4998	0.0877
ENSG00000100554	ENST00000216442	ENSG00000100554	744	ATP6V1D	ATPase H+ transporting V1 subunit D [Source:HGNC Symbol;Acc:HGNC:13527]	protein_coding	0.8757	5.437e-09
ENSG00000079387	ENST00000448372	ENSG00000079387	1935	SENP1	SUMO1/sentrin specific peptidase 1 [Source:HGNC Symbol;Acc:HGNC:17927]	protein_coding	0.01938	0.8945
ENSG00000079432	ENST00000160740	ENSG00000079432	4821	CIC	capicua transcriptional repressor [Source:HGNC Symbol;Acc:HGNC:14214]	protein_coding	0.1234	0.2005
ENSG00000079435	ENST00000244289	ENSG00000079435	3231	LIPE	lipase E, hormone sensitive type [Source:HGNC Symbol;Acc:HGNC:6621]	protein_coding	-0.289	0.07282
ENSG00000079459	ENST00000220584	ENSG00000079459	1254	FDFT1	farnesyl-diphosphate farnesyltransferase 1 [Source:HGNC Symbol;Acc:HGNC:3629]	protein_coding	-0.03702	0.715
ENSG00000079462	ENST00000262890	ENSG00000079462	696	PAFAH1B3	platelet activating factor acetylhydrolase 1b catalytic subunit 3 [Source:HGNC Symbol;Acc:HGNC:8576]	protein_coding	0.1432	0.4624
ENSG00000131100	ENST00000253413	ENSG00000131100	681	ATP6V1E1	ATPase H+ transporting V1 subunit E1 [Source:HGNC Symbol;Acc:HGNC:857]	protein_coding	0.709	3.424e-10
ENSG00000079616	ENST00000160827	ENSG00000079616	1998	KIF22	kinesin family member 22 [Source:HGNC Symbol;Acc:HGNC:6391]	protein_coding	-0.4012	3.563e-06
ENSG00000079691	ENST00000329474	ENSG00000079691	4116	CARMIL1	capping protein regulator and myosin 1 linker 1 [Source:HGNC Symbol;Acc:HGNC:21581]	protein_coding	0.2102	0.2554
ENSG00000079739	ENST00000371083	ENSG00000079739	1743	PGM1	phosphoglucomutase 1 [Source:HGNC Symbol;Acc:HGNC:8905]	protein_coding	-0.3368	0.002097
ENSG00000079785	ENST00000233084	ENSG00000079785	2223	DDX1	DEAD-box helicase 1 [Source:HGNC Symbol;Acc:HGNC:2734]	protein_coding	0.2953	0.01458
ENSG00000079805	ENST00000355667	ENSG00000079805	2613	DNM2	dynamin 2 [Source:HGNC Symbol;Acc:HGNC:2974]	protein_coding	0.1257	0.09541
ENSG00000079819	ENST00000337057	ENSG00000079819	3018	EPB41L2	erythrocyte membrane protein band 4.1 like 2 [Source:HGNC Symbol;Acc:HGNC:3379]	protein_coding	0.1991	0.1174
ENSG00000079950	ENST00000367937	ENSG00000079950	720	STX7	syntaxin 7 [Source:HGNC Symbol;Acc:HGNC:11442]	protein_coding	0.2155	0.001505
ENSG00000079974	ENST00000354869	ENSG00000079974	690	RABL2B	RAB, member of RAS oncogene family-like 2B [Source:HGNC Symbol;Acc:HGNC:9800]	protein_coding	-0.1603	0.08429
ENSG00000079999	ENST00000171111	ENSG00000079999	1875	KEAP1	kelch like ECH associated protein 1 [Source:HGNC Symbol;Acc:HGNC:23177]	protein_coding	0.5589	1.93e-07
ENSG00000080189	ENST00000243896	ENSG00000080189	1098	SLC35C2	solute carrier family 35 member C2 [Source:HGNC Symbol;Acc:HGNC:17117]	protein_coding	-0.1739	0.035
ENSG00000080200	ENST00000389622	ENSG00000080200	8913	CRYBG3	crystallin beta-gamma domain containing 3 [Source:HGNC Symbol;Acc:HGNC:34427]	protein_coding	-0.2606	0.181
ENSG00000080298	ENST00000302303	ENSG00000080298	1242	RFX3	regulatory factor X3 [Source:HGNC Symbol;Acc:HGNC:9984]	protein_coding	-0.518	8.117e-05
ENSG00000080345	ENST00000243326	ENSG00000080345	7419	RIF1	replication timing regulatory factor 1 [Source:HGNC Symbol;Acc:HGNC:23207]	protein_coding	0.03945	0.8435
ENSG00000080371	ENST00000261263	ENSG00000080371	678	RAB21	RAB21, member RAS oncogene family [Source:HGNC Symbol;Acc:HGNC:18263]	protein_coding	0.2328	0.02324
ENSG00000080493	ENST00000264485	ENSG00000080493	3240	SLC4A4	solute carrier family 4 member 4 [Source:HGNC Symbol;Acc:HGNC:11030]	protein_coding	-0.5578	0.03303
ENSG00000080503	ENST00000302401	ENSG00000080503	837	SMARCA2	SWI/SNF related, matrix associated, actin dependent regulator of chromatin, subfamily a, member 2 [Source:HGNC Symbol;Acc:HGNC:11098]	protein_coding	-0.368	9.997e-06
ENSG00000080546	ENST00000302071	ENSG00000080546	1281	SESN1	sestrin 1 [Source:HGNC Symbol;Acc:HGNC:21595]	protein_coding	-0.4706	3.142e-07
ENSG00000080561	ENST00000262843	ENSG00000080561	2208	MID2	midline 2 [Source:HGNC Symbol;Acc:HGNC:7096]	protein_coding	-0.463	0.01384
ENSG00000128524	ENST00000249289	ENSG00000128524	360	ATP6V1F	ATPase H+ transporting V1 subunit F [Source:HGNC Symbol;Acc:HGNC:16832]	protein_coding	1.388	1.7e-24
ENSG00000080603	ENST00000262518	ENSG00000080603	9693	SRCAP	Snf2 related CREBBP activator protein [Source:HGNC Symbol;Acc:HGNC:16974]	protein_coding	-0.1119	0.1163
ENSG00000080608	ENST00000382032	ENSG00000080608	undefined	PUM3	pumilio RNA binding family member 3 [Source:HGNC Symbol;Acc:HGNC:29676]	protein_coding	0.4928	0.001351
ENSG00000080802	ENST00000315544	ENSG00000080802	1728	CNOT4	CCR4-NOT transcription complex subunit 4 [Source:HGNC Symbol;Acc:HGNC:7880]	protein_coding	-0.03879	0.7533
ENSG00000080815	ENST00000324501	ENSG00000080815	1404	PSEN1	presenilin 1 [Source:HGNC Symbol;Acc:HGNC:9508]	protein_coding	0.5204	9.358e-12
ENSG00000080819	ENST00000264193	ENSG00000080819	1365	CPOX	coproporphyrinogen oxidase [Source:HGNC Symbol;Acc:HGNC:2321]	protein_coding	-0.3423	0.000788
ENSG00000080822	ENST00000341181	ENSG00000080822	762	CLDND1	claudin domain containing 1 [Source:HGNC Symbol;Acc:HGNC:1322]	protein_coding	-0.3529	0.0136
ENSG00000080823	ENST00000193029	ENSG00000080823	1257	MOK	MOK protein kinase [Source:HGNC Symbol;Acc:HGNC:9833]	protein_coding	0.1754	0.5751
ENSG00000047249	ENST00000355221	ENSG00000047249	1398	ATP6V1H	ATPase H+ transporting V1 subunit H [Source:HGNC Symbol;Acc:HGNC:18303]	protein_coding	1.638	4.683e-21
ENSG00000080839	ENST00000344359	ENSG00000080839	3045	RBL1	RB transcriptional corepressor like 1 [Source:HGNC Symbol;Acc:HGNC:9893]	protein_coding	-0.4439	7.726e-06
ENSG00000080845	ENST00000339266	ENSG00000080845	2979	DLGAP4	DLG associated protein 4 [Source:HGNC Symbol;Acc:HGNC:24476]	protein_coding	0.2318	0.0004444
ENSG00000123191	ENST00000242839	ENSG00000123191	4398	ATP7B	ATPase copper transporting beta [Source:HGNC Symbol;Acc:HGNC:870]	protein_coding	-0.9792	0.0001527
ENSG00000080986	ENST00000261597	ENSG00000080986	1929	NDC80	NDC80, kinetochore complex component [Source:HGNC Symbol;Acc:HGNC:16909]	protein_coding	-0.09805	0.7762
ENSG00000081014	ENST00000261842	ENSG00000081014	3414	AP4E1	adaptor related protein complex 4 epsilon 1 subunit [Source:HGNC Symbol;Acc:HGNC:573]	protein_coding	-0.1246	0.2013
ENSG00000081019	ENST00000261441	ENSG00000081019	2409	RSBN1	round spermatid basic protein 1 [Source:HGNC Symbol;Acc:HGNC:25642]	protein_coding	-0.2252	0.00449
ENSG00000081026	ENST00000307546	ENSG00000081026	4446	MAGI3	membrane associated guanylate kinase, WW and PDZ domain containing 3 [Source:HGNC Symbol;Acc:HGNC:29647]	protein_coding	-0.2391	0.2697
ENSG00000104043	ENST00000284509	ENSG00000104043	3579	ATP8B4	ATPase phospholipid transporting 8B4 (putative) [Source:HGNC Symbol;Acc:HGNC:13536]	protein_coding	-1.67	4.774e-14
ENSG00000081052	ENST00000396625	ENSG00000081052	5073	COL4A4	collagen type IV alpha 4 chain [Source:HGNC Symbol;Acc:HGNC:2206]	protein_coding	-0.5658	0.007056
ENSG00000081059	ENST00000342854	ENSG00000081059	1155	TCF7	transcription factor 7 (T-cell specific, HMG-box) [Source:HGNC Symbol;Acc:HGNC:11639]	protein_coding	-0.4702	8.558e-05
ENSG00000081087	ENST00000193322	ENSG00000081087	1005	OSTM1	osteopetrosis associated transmembrane protein 1 [Source:HGNC Symbol;Acc:HGNC:21652]	protein_coding	0.5407	1.951e-07
ENSG00000081154	ENST00000265260	ENSG00000081154	537	PCNP	PEST proteolytic signal containing nuclear protein [Source:HGNC Symbol;Acc:HGNC:30023]	protein_coding	-0.07055	0.3828
ENSG00000081177	ENST00000312994	ENSG00000081177	1866	EXD2	exonuclease 3'-5' domain containing 2 [Source:HGNC Symbol;Acc:HGNC:20217]	protein_coding	0.001705	0.9925
ENSG00000081181	ENST00000261783	ENSG00000081181	1065	ARG2	arginase 2 [Source:HGNC Symbol;Acc:HGNC:664]	protein_coding	0.1368	0.46
ENSG00000166377	ENST00000307671	ENSG00000166377	3411	ATP9B	ATPase phospholipid transporting 9B (putative) [Source:HGNC Symbol;Acc:HGNC:13541]	protein_coding	0.6331	2.044e-07
ENSG00000081237	ENST00000348564	ENSG00000081237	3438	PTPRC	protein tyrosine phosphatase, receptor type C [Source:HGNC Symbol;Acc:HGNC:9666]	protein_coding	-0.2086	0.007105
ENSG00000081307	ENST00000264991	ENSG00000081307	1047	UBA5	ubiquitin like modifier activating enzyme 5 [Source:HGNC Symbol;Acc:HGNC:23230]	protein_coding	-0.05541	0.8081
ENSG00000081320	ENST00000263955	ENSG00000081320	1119	STK17B	serine/threonine kinase 17b [Source:HGNC Symbol;Acc:HGNC:11396]	protein_coding	0.06854	0.5256
ENSG00000168646	ENST00000307078	ENSG00000168646	2532	AXIN2	axin 2 [Source:HGNC Symbol;Acc:HGNC:904]	protein_coding	-0.6862	4.236e-05
ENSG00000081386	ENST00000223428	ENSG00000081386	2052	ZNF510	zinc finger protein 510 [Source:HGNC Symbol;Acc:HGNC:29161]	protein_coding	-0.1942	0.127
ENSG00000081665	ENST00000443905	ENSG00000081665	1335	ZNF506	zinc finger protein 506 [Source:HGNC Symbol;Acc:HGNC:23780]	protein_coding	-0.3425	0.003085
ENSG00000081692	ENST00000366758	ENSG00000081692	1392	JMJD4	jumonji domain containing 4 [Source:HGNC Symbol;Acc:HGNC:25724]	protein_coding	0.2079	0.3066
ENSG00000081721	ENST00000367943	ENSG00000081721	1023	DUSP12	dual specificity phosphatase 12 [Source:HGNC Symbol;Acc:HGNC:3067]	protein_coding	0.01958	0.8649
ENSG00000081760	ENST00000316519	ENSG00000081760	2019	AACS	acetoacetyl-CoA synthetase [Source:HGNC Symbol;Acc:HGNC:21298]	protein_coding	-0.2051	0.06207
ENSG00000081791	ENST00000194118	ENSG00000081791	1548	KIAA0141	KIAA0141 [Source:HGNC Symbol;Acc:HGNC:28969]	protein_coding	-0.3493	0.0001275
ENSG00000081870	ENST00000194214	ENSG00000081870	435	HSPB11	heat shock protein family B (small) member 11 [Source:HGNC Symbol;Acc:HGNC:25019]	protein_coding	-0.209	0.3183
ENSG00000081913	ENST00000262719	ENSG00000081913	5154	PHLPP1	PH domain and leucine rich repeat protein phosphatase 1 [Source:HGNC Symbol;Acc:HGNC:20610]	protein_coding	-0.5385	3.916e-05
ENSG00000081923	ENST00000283684	ENSG00000081923	3756	ATP8B1	ATPase phospholipid transporting 8B1 [Source:HGNC Symbol;Acc:HGNC:3706]	protein_coding	-0.2799	0.4255
ENSG00000081985	ENST00000262345	ENSG00000081985	2589	IL12RB2	interleukin 12 receptor subunit beta 2 [Source:HGNC Symbol;Acc:HGNC:5972]	protein_coding	0.4484	0.03676
ENSG00000082014	ENST00000262188	ENSG00000082014	1452	SMARCD3	SWI/SNF related, matrix associated, actin dependent regulator of chromatin, subfamily d, member 3 [Source:HGNC Symbol;Acc:HGNC:11108]	protein_coding	0.5604	3.643e-05
ENSG00000082068	ENST00000265107	ENSG00000082068	1965	WDR70	WD repeat domain 70 [Source:HGNC Symbol;Acc:HGNC:25495]	protein_coding	-0.02704	0.8117
ENSG00000082074	ENST00000351578	ENSG00000082074	2352	FYB	FYN binding protein [Source:HGNC Symbol;Acc:HGNC:4036]	protein_coding	-0.2708	0.001131
ENSG00000082146	ENST00000194530	ENSG00000082146	1257	STRADB	STE20-related kinase adaptor beta [Source:HGNC Symbol;Acc:HGNC:13205]	protein_coding	-0.08363	0.5992
ENSG00000082153	ENST00000359893	ENSG00000082153	407	BZW1	basic leucine zipper and W2 domains 1 [Source:HGNC Symbol;Acc:HGNC:18380]	protein_coding	0.4238	0.000301
ENSG00000082196	ENST00000231338	ENSG00000082196	741	C1QTNF3	C1q and tumor necrosis factor related protein 3 [Source:HGNC Symbol;Acc:HGNC:14326]	protein_coding	-0.5022	0.02493
ENSG00000155096	ENST00000337198	ENSG00000155096	1347	AZIN1	antizyme inhibitor 1 [Source:HGNC Symbol;Acc:HGNC:16432]	protein_coding	0.7468	3.349e-06
ENSG00000082213	ENST00000325366	ENSG00000082213	1329	C5orf22	chromosome 5 open reading frame 22 [Source:HGNC Symbol;Acc:HGNC:25639]	protein_coding	0.1002	0.5229
ENSG00000082258	ENST00000264157	ENSG00000082258	2193	CCNT2	cyclin T2 [Source:HGNC Symbol;Acc:HGNC:1600]	protein_coding	-0.07306	0.496
ENSG00000172232	ENST00000233997	ENSG00000172232	756	AZU1	azurocidin 1 [Source:HGNC Symbol;Acc:HGNC:913]	protein_coding	-1.072	9.768e-05
ENSG00000166710	ENST00000349264	ENSG00000166710	174	B2M	beta-2-microglobulin [Source:HGNC Symbol;Acc:HGNC:914]	protein_coding	0.8434	9.178e-09
ENSG00000082397	ENST00000341928	ENSG00000082397	3264	EPB41L3	erythrocyte membrane protein band 4.1 like 3 [Source:HGNC Symbol;Acc:HGNC:3380]	protein_coding	-0.3583	0.08694
ENSG00000162630	ENST00000367434	ENSG00000162630	1269	B3GALT2	beta-1,3-galactosyltransferase 2 [Source:HGNC Symbol;Acc:HGNC:917]	protein_coding	-0.7047	0.025
ENSG00000082458	ENST00000194900	ENSG00000082458	2550	DLG3	discs large MAGUK scaffold protein 3 [Source:HGNC Symbol;Acc:HGNC:2902]	protein_coding	-0.02063	0.8651
ENSG00000082512	ENST00000261464	ENSG00000082512	1674	TRAF5	TNF receptor associated factor 5 [Source:HGNC Symbol;Acc:HGNC:12035]	protein_coding	-0.4211	5.949e-05
ENSG00000082515	ENST00000265229	ENSG00000082515	381	MRPL22	mitochondrial ribosomal protein L22 [Source:HGNC Symbol;Acc:HGNC:14480]	protein_coding	0.2069	0.1674
ENSG00000082516	ENST00000285873	ENSG00000082516	4527	GEMIN5	gem nuclear organelle associated protein 5 [Source:HGNC Symbol;Acc:HGNC:20043]	protein_coding	0.2526	0.005041
ENSG00000170340	ENST00000301998	ENSG00000170340	1194	B3GNT2	UDP-GlcNAc:betaGal beta-1,3-N-acetylglucosaminyltransferase 2 [Source:HGNC Symbol;Acc:HGNC:15629]	protein_coding	0.7902	4.69e-07
ENSG00000082701	ENST00000264235	ENSG00000082701	1263	GSK3B	glycogen synthase kinase 3 beta [Source:HGNC Symbol;Acc:HGNC:4617]	protein_coding	0.08785	0.2668
ENSG00000082781	ENST00000296181	ENSG00000082781	2400	ITGB5	integrin subunit beta 5 [Source:HGNC Symbol;Acc:HGNC:6160]	protein_coding	-0.4408	0.1485
ENSG00000082805	ENST00000347735	ENSG00000082805	2847	ERC1	ELKS/RAB6-interacting/CAST family member 1 [Source:HGNC Symbol;Acc:HGNC:17072]	protein_coding	0.09461	0.2829
ENSG00000082898	ENST00000401558	ENSG00000082898	3216	XPO1	exportin 1 [Source:HGNC Symbol;Acc:HGNC:12825]	protein_coding	0.2054	0.181
ENSG00000176597	ENST00000326505	ENSG00000176597	1137	B3GNT5	UDP-GlcNAc:betaGal beta-1,3-N-acetylglucosaminyltransferase 5 [Source:HGNC Symbol;Acc:HGNC:15684]	protein_coding	1.951	1.356e-36
ENSG00000083093	ENST00000261584	ENSG00000083093	3561	PALB2	partner and localizer of BRCA2 [Source:HGNC Symbol;Acc:HGNC:26144]	protein_coding	0.1113	0.3967
ENSG00000083097	ENST00000237163	ENSG00000083097	7431	DOPEY1	dopey family member 1 [Source:HGNC Symbol;Acc:HGNC:21194]	protein_coding	-0.4503	0.001986
ENSG00000083099	ENST00000412237	ENSG00000083099	297	LYRM2	LYR motif containing 2 [Source:HGNC Symbol;Acc:HGNC:25229]	protein_coding	0.2222	0.01457
ENSG00000083123	ENST00000320393	ENSG00000083123	1179	BCKDHB	branched chain keto acid dehydrogenase E1 subunit beta [Source:HGNC Symbol;Acc:HGNC:987]	protein_coding	-0.1129	0.4804
ENSG00000083168	ENST00000265713	ENSG00000083168	6015	KAT6A	lysine acetyltransferase 6A [Source:HGNC Symbol;Acc:HGNC:13013]	protein_coding	-0.0815	0.2888
ENSG00000083223	ENST00000277141	ENSG00000083223	2355	ZCCHC6	zinc finger CCHC-type containing 6 [Source:HGNC Symbol;Acc:HGNC:25817]	protein_coding	-0.1375	0.1414
ENSG00000083290	ENST00000361658	ENSG00000083290	3111	ULK2	unc-51 like autophagy activating kinase 2 [Source:HGNC Symbol;Acc:HGNC:13480]	protein_coding	-0.2677	0.03439
ENSG00000083312	ENST00000337273	ENSG00000083312	2697	TNPO1	transportin 1 [Source:HGNC Symbol;Acc:HGNC:6401]	protein_coding	0.336	0.01107
ENSG00000083444	ENST00000196061	ENSG00000083444	2184	PLOD1	procollagen-lysine,2-oxoglutarate 5-dioxygenase 1 [Source:HGNC Symbol;Acc:HGNC:9081]	protein_coding	-0.3976	0.007499
ENSG00000177191	ENST00000321702	ENSG00000177191	1194	B3GNT8	UDP-GlcNAc:betaGal beta-1,3-N-acetylglucosaminyltransferase 8 [Source:HGNC Symbol;Acc:HGNC:24139]	protein_coding	0.7848	0.01485
ENSG00000083457	ENST00000263087	ENSG00000083457	3540	ITGAE	integrin subunit alpha E [Source:HGNC Symbol;Acc:HGNC:6147]	protein_coding	0.2471	0.03578
ENSG00000083520	ENST00000377767	ENSG00000083520	2877	DIS3	DIS3 homolog, exosome endoribonuclease and 3'-5' exoribonuclease [Source:HGNC Symbol;Acc:HGNC:20604]	protein_coding	-0.1619	0.3899
ENSG00000083535	ENST00000326291	ENSG00000083535	2274	PIBF1	progesterone immunomodulatory binding factor 1 [Source:HGNC Symbol;Acc:HGNC:23352]	protein_coding	-0.1378	0.4766
ENSG00000083544	ENST00000196169	ENSG00000083544	1956	TDRD3	tudor domain containing 3 [Source:HGNC Symbol;Acc:HGNC:20612]	protein_coding	0.4314	0.04595
ENSG00000083635	ENST00000379161	ENSG00000083635	1488	NUFIP1	NUFIP1, FMR1 interacting protein 1 [Source:HGNC Symbol;Acc:HGNC:8057]	protein_coding	0.3717	0.02611
ENSG00000083642	ENST00000315596	ENSG00000083642	4344	PDS5B	PDS5 cohesin associated factor B [Source:HGNC Symbol;Acc:HGNC:20418]	protein_coding	-0.1766	0.05887
ENSG00000083720	ENST00000196371	ENSG00000083720	1563	OXCT1	3-oxoacid CoA-transferase 1 [Source:HGNC Symbol;Acc:HGNC:8527]	protein_coding	-0.2557	0.01576
ENSG00000083750	ENST00000262850	ENSG00000083750	1125	RRAGB	Ras related GTP binding B [Source:HGNC Symbol;Acc:HGNC:19901]	protein_coding	-0.3512	0.002159
ENSG00000083799	ENST00000311559	ENSG00000083799	2871	CYLD	CYLD lysine 63 deubiquitinase [Source:HGNC Symbol;Acc:HGNC:2584]	protein_coding	0.2014	0.001311
ENSG00000083807	ENST00000263093	ENSG00000083807	2073	SLC27A5	solute carrier family 27 member 5 [Source:HGNC Symbol;Acc:HGNC:10999]	protein_coding	-0.1999	0.5216
ENSG00000083812	ENST00000196482	ENSG00000083812	1662	ZNF324	zinc finger protein 324 [Source:HGNC Symbol;Acc:HGNC:14096]	protein_coding	-0.2886	0.002931
ENSG00000083814	ENST00000317398	ENSG00000083814	1605	ZNF671	zinc finger protein 671 [Source:HGNC Symbol;Acc:HGNC:26279]	protein_coding	-0.1959	0.01488
ENSG00000083817	ENST00000196489	ENSG00000083817	1785	ZNF416	zinc finger protein 416 [Source:HGNC Symbol;Acc:HGNC:20645]	protein_coding	0.03167	0.8863
ENSG00000083828	ENST00000391702	ENSG00000083828	1080	ZNF586	zinc finger protein 586 [Source:HGNC Symbol;Acc:HGNC:25949]	protein_coding	-0.2094	0.1595
ENSG00000083838	ENST00000335841	ENSG00000083838	1011	ZNF446	zinc finger protein 446 [Source:HGNC Symbol;Acc:HGNC:21036]	protein_coding	-0.3484	0.01269
ENSG00000083844	ENST00000263095	ENSG00000083844	1884	ZNF264	zinc finger protein 264 [Source:HGNC Symbol;Acc:HGNC:13057]	protein_coding	-0.2215	0.002861
ENSG00000083845	ENST00000196551	ENSG00000083845	615	RPS5	ribosomal protein S5 [Source:HGNC Symbol;Acc:HGNC:10426]	protein_coding	-0.01082	0.9367
ENSG00000083896	ENST00000344157	ENSG00000083896	2184	YTHDC1	YTH domain containing 1 [Source:HGNC Symbol;Acc:HGNC:30626]	protein_coding	-0.1982	0.0026
ENSG00000083937	ENST00000263780	ENSG00000083937	642	CHMP2B	charged multivesicular body protein 2B [Source:HGNC Symbol;Acc:HGNC:24537]	protein_coding	0.4567	0.005942
ENSG00000084070	ENST00000372708	ENSG00000084070	1200	SMAP2	small ArfGAP2 [Source:HGNC Symbol;Acc:HGNC:25082]	protein_coding	-0.2327	0.00388
ENSG00000084072	ENST00000324379	ENSG00000084072	906	PPIE	peptidylprolyl isomerase E [Source:HGNC Symbol;Acc:HGNC:9258]	protein_coding	-0.2984	0.01714
ENSG00000117411	ENST00000309519	ENSG00000117411	1206	B4GALT2	beta-1,4-galactosyltransferase 2 [Source:HGNC Symbol;Acc:HGNC:925]	protein_coding	0.6011	0.002531
ENSG00000084090	ENST00000337288	ENSG00000084090	1113	STARD7	StAR related lipid transfer domain containing 7 [Source:HGNC Symbol;Acc:HGNC:18063]	protein_coding	0.3779	1.449e-06
ENSG00000084092	ENST00000264230	ENSG00000084092	2097	NOA1	nitric oxide associated 1 [Source:HGNC Symbol;Acc:HGNC:28473]	protein_coding	-0.1511	0.1459
ENSG00000084093	ENST00000309042	ENSG00000084093	3294	REST	RE1 silencing transcription factor [Source:HGNC Symbol;Acc:HGNC:9966]	protein_coding	-0.01839	0.8491
ENSG00000084110	ENST00000261208	ENSG00000084110	1974	HAL	histidine ammonia-lyase [Source:HGNC Symbol;Acc:HGNC:4806]	protein_coding	-0.5501	0.01324
ENSG00000084112	ENST00000326470	ENSG00000084112	2112	SSH1	slingshot protein phosphatase 1 [Source:HGNC Symbol;Acc:HGNC:30579]	protein_coding	-0.09409	0.2497
ENSG00000084207	ENST00000398603	ENSG00000084207	525	GSTP1	glutathione S-transferase pi 1 [Source:HGNC Symbol;Acc:HGNC:4638]	protein_coding	-0.2003	0.1884
ENSG00000158470	ENST00000371711	ENSG00000158470	1167	B4GALT5	beta-1,4-galactosyltransferase 5 [Source:HGNC Symbol;Acc:HGNC:928]	protein_coding	2.429	1.202e-35
ENSG00000164929	ENST00000297574	ENSG00000164929	543	BAALC	brain and acute leukemia, cytoplasmic [Source:HGNC Symbol;Acc:HGNC:14333]	protein_coding	4.136	6.384e-26
ENSG00000084463	ENST00000261167	ENSG00000084463	1926	WBP11	WW domain binding protein 11 [Source:HGNC Symbol;Acc:HGNC:16461]	protein_coding	0.1416	0.01755
ENSG00000084623	ENST00000355082	ENSG00000084623	375	EIF3I	eukaryotic translation initiation factor 3 subunit I [Source:HGNC Symbol;Acc:HGNC:3272]	protein_coding	0.3938	6.022e-07
ENSG00000084652	ENST00000373609	ENSG00000084652	1641	TXLNA	taxilin alpha [Source:HGNC Symbol;Acc:HGNC:30685]	protein_coding	0.3567	1.715e-11
ENSG00000084676	ENST00000288599	ENSG00000084676	4200	NCOA1	nuclear receptor coactivator 1 [Source:HGNC Symbol;Acc:HGNC:7668]	protein_coding	-0.1456	0.05878
ENSG00000084693	ENST00000323064	ENSG00000084693	2154	AGBL5	ATP/GTP binding protein like 5 [Source:HGNC Symbol;Acc:HGNC:26147]	protein_coding	-0.1377	0.1802
ENSG00000084731	ENST00000264712	ENSG00000084731	2382	KIF3C	kinesin family member 3C [Source:HGNC Symbol;Acc:HGNC:6321]	protein_coding	-0.5046	0.001701
ENSG00000186318	ENST00000313005	ENSG00000186318	1506	BACE1	beta-secretase 1 [Source:HGNC Symbol;Acc:HGNC:933]	protein_coding	-0.6909	8.002e-09
ENSG00000084754	ENST00000380649	ENSG00000084754	2292	HADHA	hydroxyacyl-CoA dehydrogenase/3-ketoacyl-CoA thiolase/enoyl-CoA hydratase (trifunctional protein), alpha subunit [Source:HGNC Symbol;Acc:HGNC:4801]	protein_coding	0.2306	0.002498
ENSG00000084764	ENST00000233121	ENSG00000084764	846	MAPRE3	microtubule associated protein RP/EB family member 3 [Source:HGNC Symbol;Acc:HGNC:6892]	protein_coding	-0.3954	0.03433
ENSG00000084774	ENST00000264705	ENSG00000084774	6678	CAD	carbamoyl-phosphate synthetase 2, aspartate transcarbamylase, and dihydroorotase [Source:HGNC Symbol;Acc:HGNC:1424]	protein_coding	0.3195	1.389e-05
ENSG00000182240	ENST00000328735	ENSG00000182240	1191	BACE2	beta-site APP-cleaving enzyme 2 [Source:HGNC Symbol;Acc:HGNC:934]	protein_coding	-0.8705	0.00193
ENSG00000112182	ENST00000257749	ENSG00000112182	2526	BACH2	BTB domain and CNC homolog 2 [Source:HGNC Symbol;Acc:HGNC:14078]	protein_coding	-0.613	3.323e-10
ENSG00000085185	ENST00000218147	ENSG00000085185	5136	BCORL1	BCL6 corepressor-like 1 [Source:HGNC Symbol;Acc:HGNC:25657]	protein_coding	-0.3641	0.01374
ENSG00000085224	ENST00000373344	ENSG00000085224	7479	ATRX	ATRX, chromatin remodeler [Source:HGNC Symbol;Acc:HGNC:886]	protein_coding	-0.431	0.01426
ENSG00000085231	ENST00000380818	ENSG00000085231	510	AK6	adenylate kinase 6 [Source:HGNC Symbol;Acc:HGNC:49151]	protein_coding	0.2756	0.01172
ENSG00000107262	ENST00000379701	ENSG00000107262	undefined	BAG1	BCL2 associated athanogene 1 [Source:HGNC Symbol;Acc:HGNC:937]	protein_coding	0.6261	0.01919
ENSG00000085274	ENST00000349841	ENSG00000085274	1833	MYNN	myoneurin [Source:HGNC Symbol;Acc:HGNC:14955]	protein_coding	-0.1684	0.2497
ENSG00000085365	ENST00000320280	ENSG00000085365	619	SCAMP1	secretory carrier membrane protein 1 [Source:HGNC Symbol;Acc:HGNC:10563]	protein_coding	-0.2284	0.1048
ENSG00000085377	ENST00000369110	ENSG00000085377	2133	PREP	prolyl endopeptidase [Source:HGNC Symbol;Acc:HGNC:9358]	protein_coding	0.4274	2.805e-06
ENSG00000085382	ENST00000262903	ENSG00000085382	2730	HACE1	HECT domain and ankyrin repeat containing E3 ubiquitin protein ligase 1 [Source:HGNC Symbol;Acc:HGNC:21033]	protein_coding	-0.2945	0.0277
ENSG00000085415	ENST00000262124	ENSG00000085415	1083	SEH1L	SEH1 like nucleoporin [Source:HGNC Symbol;Acc:HGNC:30379]	protein_coding	0.5343	8.797e-06
ENSG00000085433	ENST00000357672	ENSG00000085433	2682	WDR47	WD repeat domain 47 [Source:HGNC Symbol;Acc:HGNC:29141]	protein_coding	0.03295	0.7941
ENSG00000175866	ENST00000321280	ENSG00000175866	1566	BAIAP2	BAI1 associated protein 2 [Source:HGNC Symbol;Acc:HGNC:947]	protein_coding	-0.7395	2.255e-05
ENSG00000007516	ENST00000324385	ENSG00000007516	3564	BAIAP3	BAI1 associated protein 3 [Source:HGNC Symbol;Acc:HGNC:948]	protein_coding	-1.457	6.739e-10
ENSG00000175334	ENST00000312175	ENSG00000175334	270	BANF1	barrier to autointegration factor 1 [Source:HGNC Symbol;Acc:HGNC:17397]	protein_coding	0.5864	2.617e-13
ENSG00000085511	ENST00000348824	ENSG00000085511	4665	MAP3K4	mitogen-activated protein kinase kinase kinase 4 [Source:HGNC Symbol;Acc:HGNC:6856]	protein_coding	-0.3327	2.81e-05
ENSG00000176788	ENST00000322611	ENSG00000176788	684	BASP1	brain abundant membrane attached signal protein 1 [Source:HGNC Symbol;Acc:HGNC:957]	protein_coding	1.122	1.262e-16
ENSG00000085563	ENST00000265724	ENSG00000085563	3843	ABCB1	ATP binding cassette subfamily B member 1 [Source:HGNC Symbol;Acc:HGNC:40]	protein_coding	-0.2174	0.04875
ENSG00000085644	ENST00000396878	ENSG00000085644	1380	ZNF213	zinc finger protein 213 [Source:HGNC Symbol;Acc:HGNC:13005]	protein_coding	0.09738	0.4612
ENSG00000085662	ENST00000285930	ENSG00000085662	951	AKR1B1	aldo-keto reductase family 1 member B [Source:HGNC Symbol;Acc:HGNC:381]	protein_coding	-0.2806	0.006457
ENSG00000085719	ENST00000517354	ENSG00000085719	undefined	CPNE3	copine 3 [Source:HGNC Symbol;Acc:HGNC:2316]	protein_coding	-0.09283	0.2296
ENSG00000085721	ENST00000198767	ENSG00000085721	1956	RRN3	RRN3 homolog, RNA polymerase I transcription factor [Source:HGNC Symbol;Acc:HGNC:30346]	protein_coding	0.08854	0.2774
ENSG00000156127	ENST00000286639	ENSG00000156127	378	BATF	basic leucine zipper ATF-like transcription factor [Source:HGNC Symbol;Acc:HGNC:958]	protein_coding	0.7014	7.189e-10
ENSG00000085760	ENST00000263629	ENSG00000085760	2184	MTIF2	mitochondrial translational initiation factor 2 [Source:HGNC Symbol;Acc:HGNC:7441]	protein_coding	0.01028	0.9299
ENSG00000085788	ENST00000397166	ENSG00000085788	2136	DDHD2	DDHD domain containing 2 [Source:HGNC Symbol;Acc:HGNC:29106]	protein_coding	-0.3003	0.0005801
ENSG00000085832	ENST00000371727	ENSG00000085832	undefined	EPS15	epidermal growth factor receptor pathway substrate 15 [Source:HGNC Symbol;Acc:HGNC:3419]	protein_coding	0.0005818	0.997
ENSG00000085840	ENST00000371566	ENSG00000085840	2586	ORC1	origin recognition complex subunit 1 [Source:HGNC Symbol;Acc:HGNC:8487]	protein_coding	-0.5362	0.01122
ENSG00000168062	ENST00000301887	ENSG00000168062	825	BATF2	basic leucine zipper ATF-like transcription factor 2 [Source:HGNC Symbol;Acc:HGNC:25163]	protein_coding	4.233	3.119e-60
ENSG00000085872	ENST00000198939	ENSG00000085872	2784	CHERP	calcium homeostasis endoplasmic reticulum protein [Source:HGNC Symbol;Acc:HGNC:16930]	protein_coding	-0.01209	0.9111
ENSG00000085978	ENST00000347464	ENSG00000085978	1335	ATG16L1	autophagy related 16 like 1 [Source:HGNC Symbol;Acc:HGNC:21498]	protein_coding	-0.3648	2.111e-06
ENSG00000085982	ENST00000251722	ENSG00000085982	3708	USP40	ubiquitin specific peptidase 40 [Source:HGNC Symbol;Acc:HGNC:20069]	protein_coding	-0.05983	0.5188
ENSG00000085998	ENST00000371984	ENSG00000085998	1983	POMGNT1	protein O-linked mannose N-acetylglucosaminyltransferase 1 (beta 1,2-) [Source:HGNC Symbol;Acc:HGNC:19139]	protein_coding	0.1492	0.05795
ENSG00000086015	ENST00000361297	ENSG00000086015	5397	MAST2	microtubule associated serine/threonine kinase 2 [Source:HGNC Symbol;Acc:HGNC:19035]	protein_coding	0.5797	5.609e-06
ENSG00000123685	ENST00000243440	ENSG00000123685	384	BATF3	basic leucine zipper ATF-like transcription factor 3 [Source:HGNC Symbol;Acc:HGNC:28915]	protein_coding	1.846	3.224e-09
ENSG00000086062	ENST00000379731	ENSG00000086062	1197	B4GALT1	beta-1,4-galactosyltransferase 1 [Source:HGNC Symbol;Acc:HGNC:924]	protein_coding	0.1931	0.02884
ENSG00000198604	ENST00000358716	ENSG00000198604	4575	BAZ1A	bromodomain adjacent to zinc finger domain 1A [Source:HGNC Symbol;Acc:HGNC:960]	protein_coding	0.6119	7.089e-05
ENSG00000086102	ENST00000318524	ENSG00000086102	2502	NFX1	nuclear transcription factor, X-box binding 1 [Source:HGNC Symbol;Acc:HGNC:7803]	protein_coding	0.03568	0.5884
ENSG00000086189	ENST00000199320	ENSG00000086189	942	DIMT1	DIM1 dimethyladenosine transferase 1 homolog [Source:HGNC Symbol;Acc:HGNC:30217]	protein_coding	-0.1025	0.5007
ENSG00000086200	ENST00000325324	ENSG00000086200	2928	IPO11	importin 11 [Source:HGNC Symbol;Acc:HGNC:20628]	protein_coding	0.1565	0.3912
ENSG00000086232	ENST00000199389	ENSG00000086232	1893	EIF2AK1	eukaryotic translation initiation factor 2 alpha kinase 1 [Source:HGNC Symbol;Acc:HGNC:24921]	protein_coding	-0.05086	0.4089
ENSG00000185825	ENST00000345046	ENSG00000185825	741	BCAP31	B-cell receptor-associated protein 31 [Source:HGNC Symbol;Acc:HGNC:16695]	protein_coding	1.489	3.602e-27
ENSG00000137936	ENST00000260502	ENSG00000137936	2478	BCAR3	breast cancer anti-estrogen resistance 3 [Source:HGNC Symbol;Acc:HGNC:973]	protein_coding	1.189	7.673e-09
ENSG00000060982	ENST00000261192	ENSG00000060982	1161	BCAT1	branched chain amino acid transaminase 1 [Source:HGNC Symbol;Acc:HGNC:976]	protein_coding	2.126	2.331e-24
ENSG00000086475	ENST00000327347	ENSG00000086475	1179	SEPHS1	selenophosphate synthetase 1 [Source:HGNC Symbol;Acc:HGNC:19685]	protein_coding	0.04635	0.5934
ENSG00000086504	ENST00000199706	ENSG00000086504	771	MRPL28	mitochondrial ribosomal protein L28 [Source:HGNC Symbol;Acc:HGNC:14484]	protein_coding	0.3252	0.001172
ENSG00000086544	ENST00000263370	ENSG00000086544	2052	ITPKC	inositol-trisphosphate 3-kinase C [Source:HGNC Symbol;Acc:HGNC:14897]	protein_coding	0.2436	0.06719
ENSG00000103507	ENST00000219794	ENSG00000103507	1239	BCKDK	branched chain ketoacid dehydrogenase kinase [Source:HGNC Symbol;Acc:HGNC:16902]	protein_coding	0.6456	3.282e-08
ENSG00000086570	ENST00000261800	ENSG00000086570	13050	FAT2	FAT atypical cadherin 2 [Source:HGNC Symbol;Acc:HGNC:3596]	protein_coding	-0.1472	0.6567
ENSG00000086589	ENST00000199814	ENSG00000086589	1263	RBM22	RNA binding motif protein 22 [Source:HGNC Symbol;Acc:HGNC:25503]	protein_coding	-0.07444	0.2569
ENSG00000086598	ENST00000262225	ENSG00000086598	606	TMED2	transmembrane p24 trafficking protein 2 [Source:HGNC Symbol;Acc:HGNC:16996]	protein_coding	0.455	2.517e-06
ENSG00000140379	ENST00000267953	ENSG00000140379	528	BCL2A1	BCL2 related protein A1 [Source:HGNC Symbol;Acc:HGNC:991]	protein_coding	3.218	6.612e-46
ENSG00000086666	ENST00000261749	ENSG00000086666	627	ZFAND6	zinc finger AN1-type containing 6 [Source:HGNC Symbol;Acc:HGNC:30164]	protein_coding	0.2707	0.04269
ENSG00000086712	ENST00000380122	ENSG00000086712	1587	TXLNG	taxilin gamma [Source:HGNC Symbol;Acc:HGNC:18578]	protein_coding	-0.1827	0.08881
ENSG00000086730	ENST00000275635	ENSG00000086730	732	LAT2	linker for activation of T-cells family member 2 [Source:HGNC Symbol;Acc:HGNC:12749]	protein_coding	-0.2993	0.05559
ENSG00000086758	ENST00000218328	ENSG00000086758	undefined	HUWE1	HECT, UBA and WWE domain containing 1, E3 ubiquitin protein ligase [Source:HGNC Symbol;Acc:HGNC:30892]	protein_coding	-0.02898	0.7214
ENSG00000086827	ENST00000200135	ENSG00000086827	2340	ZW10	zw10 kinetochore protein [Source:HGNC Symbol;Acc:HGNC:13194]	protein_coding	0.1564	0.3139
ENSG00000086848	ENST00000398006	ENSG00000086848	1323	ALG9	ALG9, alpha-1,2-mannosyltransferase [Source:HGNC Symbol;Acc:HGNC:15672]	protein_coding	-0.1703	0.08809
ENSG00000087008	ENST00000356406	ENSG00000087008	2103	ACOX3	acyl-CoA oxidase 3, pristanoyl [Source:HGNC Symbol;Acc:HGNC:121]	protein_coding	0.2912	0.003897
ENSG00000087053	ENST00000346299	ENSG00000087053	1932	MTMR2	myotubularin related protein 2 [Source:HGNC Symbol;Acc:HGNC:7450]	protein_coding	0.3749	0.003531
ENSG00000171552	ENST00000307677	ENSG00000171552	702	BCL2L1	BCL2 like 1 [Source:HGNC Symbol;Acc:HGNC:992]	protein_coding	1.223	1.356e-37
ENSG00000121380	ENST00000266434	ENSG00000121380	759	BCL2L14	BCL2 like 14 [Source:HGNC Symbol;Acc:HGNC:16657]	protein_coding	3.858	7.872e-10
ENSG00000069399	ENST00000164227	ENSG00000069399	1365	BCL3	B-cell CLL/lymphoma 3 [Source:HGNC Symbol;Acc:HGNC:998]	protein_coding	0.7439	5.108e-10
ENSG00000113916	ENST00000232014	ENSG00000113916	2121	BCL6	B-cell CLL/lymphoma 6 [Source:HGNC Symbol;Acc:HGNC:1001]	protein_coding	1.139	4.957e-19
ENSG00000087087	ENST00000423692	ENSG00000087087	232	SRRT	serrate, RNA effector molecule [Source:HGNC Symbol;Acc:HGNC:24101]	protein_coding	-0.06778	0.2778
ENSG00000087088	ENST00000293288	ENSG00000087088	657	BAX	BCL2 associated X, apoptosis regulator [Source:HGNC Symbol;Acc:HGNC:959]	protein_coding	0.2105	0.003404
ENSG00000087095	ENST00000407008	ENSG00000087095	1584	NLK	nemo like kinase [Source:HGNC Symbol;Acc:HGNC:29858]	protein_coding	0.1783	0.118
ENSG00000087111	ENST00000268758	ENSG00000087111	126	PIGS	phosphatidylinositol glycan anchor biosynthesis class S [Source:HGNC Symbol;Acc:HGNC:14937]	protein_coding	-0.08514	0.3156
ENSG00000110987	ENST00000261822	ENSG00000110987	633	BCL7A	BCL tumor suppressor 7A [Source:HGNC Symbol;Acc:HGNC:1004]	protein_coding	-0.6401	4.108e-07
ENSG00000087152	ENST00000389384	ENSG00000087152	1044	ATXN7L3	ataxin 7 like 3 [Source:HGNC Symbol;Acc:HGNC:25416]	protein_coding	0.02614	0.7474
ENSG00000087157	ENST00000262764	ENSG00000087157	1671	PGS1	phosphatidylglycerophosphate synthase 1 [Source:HGNC Symbol;Acc:HGNC:30029]	protein_coding	-0.0813	0.3583
ENSG00000087191	ENST00000310144	ENSG00000087191	1221	PSMC5	proteasome 26S subunit, ATPase 5 [Source:HGNC Symbol;Acc:HGNC:9552]	protein_coding	0.3566	2.899e-08
ENSG00000087206	ENST00000377227	ENSG00000087206	2160	UIMC1	ubiquitin interaction motif containing 1 [Source:HGNC Symbol;Acc:HGNC:30298]	protein_coding	-0.08803	0.2373
ENSG00000167995	ENST00000378043	ENSG00000167995	1758	BEST1	bestrophin 1 [Source:HGNC Symbol;Acc:HGNC:12703]	protein_coding	0.6274	3.781e-07
ENSG00000166681	ENST00000361298	ENSG00000166681	306	BEX3	brain expressed X-linked 3 [Source:HGNC Symbol;Acc:HGNC:13388]	protein_coding	-0.6583	1.877e-05
ENSG00000134107	ENST00000256495	ENSG00000134107	1239	BHLHE40	basic helix-loop-helix family member e40 [Source:HGNC Symbol;Acc:HGNC:1046]	protein_coding	1.02	7.655e-13
ENSG00000123095	ENST00000242728	ENSG00000123095	1449	BHLHE41	basic helix-loop-helix family member e41 [Source:HGNC Symbol;Acc:HGNC:16617]	protein_coding	2.768	2.156e-45
ENSG00000087263	ENST00000336111	ENSG00000087263	120	OGFOD1	2-oxoglutarate and iron dependent oxygenase domain containing 1 [Source:HGNC Symbol;Acc:HGNC:25585]	protein_coding	0.181	0.04663
ENSG00000087266	ENST00000356331	ENSG00000087266	1686	SH3BP2	SH3 domain binding protein 2 [Source:HGNC Symbol;Acc:HGNC:10825]	protein_coding	0.2961	0.0004306
ENSG00000087269	ENST00000314262	ENSG00000087269	2574	NOP14	NOP14 nucleolar protein [Source:HGNC Symbol;Acc:HGNC:16821]	protein_coding	0.1655	0.06596
ENSG00000087274	ENST00000264758	ENSG00000087274	2307	ADD1	adducin 1 [Source:HGNC Symbol;Acc:HGNC:243]	protein_coding	-0.103	0.07056
ENSG00000087299	ENST00000261699	ENSG00000087299	1326	L2HGDH	L-2-hydroxyglutarate dehydrogenase [Source:HGNC Symbol;Acc:HGNC:20499]	protein_coding	0.06692	0.793
ENSG00000015475	ENST00000317361	ENSG00000015475	726	BID	BH3 interacting domain death agonist [Source:HGNC Symbol;Acc:HGNC:1050]	protein_coding	0.9761	9.546e-13
ENSG00000087302	ENST00000261700	ENSG00000087302	735	C14orf166	chromosome 14 open reading frame 166 [Source:HGNC Symbol;Acc:HGNC:23169]	protein_coding	0.06089	0.6589
ENSG00000087303	ENST00000216286	ENSG00000087303	4128	NID2	nidogen 2 [Source:HGNC Symbol;Acc:HGNC:13389]	protein_coding	-0.299	0.187
ENSG00000087338	ENST00000282570	ENSG00000087338	1548	GMCL1	germ cell-less, spermatogenesis associated 1 [Source:HGNC Symbol;Acc:HGNC:23843]	protein_coding	-0.2544	0.008655
ENSG00000087365	ENST00000322535	ENSG00000087365	2688	SF3B2	splicing factor 3b subunit 2 [Source:HGNC Symbol;Acc:HGNC:10769]	protein_coding	0.189	0.007449
ENSG00000087448	ENST00000381271	ENSG00000087448	1518	KLHL42	kelch like family member 42 [Source:HGNC Symbol;Acc:HGNC:29252]	protein_coding	-0.4294	0.0007918
ENSG00000087460	ENST00000265620	ENSG00000087460	1140	GNAS	GNAS complex locus [Source:HGNC Symbol;Acc:HGNC:4392]	protein_coding	0.1729	0.005158
ENSG00000087470	ENST00000266481	ENSG00000087470	2100	DNM1L	dynamin 1 like [Source:HGNC Symbol;Acc:HGNC:2973]	protein_coding	0.02916	0.8098
ENSG00000087502	ENST00000360150	ENSG00000087502	1134	ERGIC2	ERGIC and golgi 2 [Source:HGNC Symbol;Acc:HGNC:30208]	protein_coding	0.2736	0.0961
ENSG00000087586	ENST00000312783	ENSG00000087586	1212	AURKA	aurora kinase A [Source:HGNC Symbol;Acc:HGNC:11393]	protein_coding	-0.04358	0.8724
ENSG00000110934	ENST00000452142	ENSG00000110934	1654	BIN2	bridging integrator 2 [Source:HGNC Symbol;Acc:HGNC:1053]	protein_coding	-0.6274	4.279e-12
ENSG00000196072	ENST00000361832	ENSG00000196072	undefined	BLOC1S2	biogenesis of lysosomal organelles complex 1 subunit 2 [Source:HGNC Symbol;Acc:HGNC:20984]	protein_coding	0.7553	1.3e-09
ENSG00000087884	ENST00000304716	ENSG00000087884	444	AAMDC	adipogenesis associated Mth938 domain containing [Source:HGNC Symbol;Acc:HGNC:30205]	protein_coding	0.3956	0.1891
ENSG00000106605	ENST00000265523	ENSG00000106605	891	BLVRA	biliverdin reductase A [Source:HGNC Symbol;Acc:HGNC:1062]	protein_coding	1.017	3.438e-18
ENSG00000087995	ENST00000311506	ENSG00000087995	1137	METTL2A	methyltransferase like 2A [Source:HGNC Symbol;Acc:HGNC:25755]	protein_coding	0.4523	0.00249
ENSG00000088035	ENST00000263440	ENSG00000088035	1530	ALG6	ALG6, alpha-1,3-glucosyltransferase [Source:HGNC Symbol;Acc:HGNC:23157]	protein_coding	-0.5208	0.04331
ENSG00000088038	ENST00000221232	ENSG00000088038	2262	CNOT3	CCR4-NOT transcription complex subunit 3 [Source:HGNC Symbol;Acc:HGNC:7879]	protein_coding	-0.1665	0.03352
ENSG00000088179	ENST00000263708	ENSG00000088179	2781	PTPN4	protein tyrosine phosphatase, non-receptor type 4 [Source:HGNC Symbol;Acc:HGNC:9656]	protein_coding	-0.4115	0.0002717
ENSG00000088205	ENST00000263239	ENSG00000088205	2013	DDX18	DEAD-box helicase 18 [Source:HGNC Symbol;Acc:HGNC:2741]	protein_coding	0.04037	0.6491
ENSG00000088247	ENST00000398148	ENSG00000088247	2136	KHSRP	KH-type splicing regulatory protein [Source:HGNC Symbol;Acc:HGNC:6316]	protein_coding	0.08044	0.2717
ENSG00000088256	ENST00000078429	ENSG00000088256	1080	GNA11	G protein subunit alpha 11 [Source:HGNC Symbol;Acc:HGNC:4379]	protein_coding	-0.2262	0.3092
ENSG00000088280	ENST00000336689	ENSG00000088280	2712	ASAP3	ArfGAP with SH3 domain, ankyrin repeat and PH domain 3 [Source:HGNC Symbol;Acc:HGNC:14987]	protein_coding	-0.5612	0.01469
ENSG00000104081	ENST00000354670	ENSG00000104081	555	BMF	Bcl2 modifying factor [Source:HGNC Symbol;Acc:HGNC:24132]	protein_coding	-1.08	2.936e-14
ENSG00000088325	ENST00000300403	ENSG00000088325	2244	TPX2	TPX2, microtubule nucleation factor [Source:HGNC Symbol;Acc:HGNC:1249]	protein_coding	-0.09384	0.781
ENSG00000088356	ENST00000202017	ENSG00000088356	402	PDRG1	p53 and DNA damage regulated 1 [Source:HGNC Symbol;Acc:HGNC:16119]	protein_coding	0.1566	0.1836
ENSG00000173068	ENST00000380666	ENSG00000173068	884	BNC2	basonuclin 2 [Source:HGNC Symbol;Acc:HGNC:30988]	protein_coding	-1.653	5.725e-05
ENSG00000088387	ENST00000339416	ENSG00000088387	4182	DOCK9	dedicator of cytokinesis 9 [Source:HGNC Symbol;Acc:HGNC:14132]	protein_coding	-0.3628	2.078e-06
ENSG00000088448	ENST00000267339	ENSG00000088448	1263	ANKRD10	ankyrin repeat domain 10 [Source:HGNC Symbol;Acc:HGNC:20265]	protein_coding	-0.1789	0.01336
ENSG00000088451	ENST00000261296	ENSG00000088451	1053	TGDS	TDP-glucose 4,6-dehydratase [Source:HGNC Symbol;Acc:HGNC:20324]	protein_coding	-0.09703	0.5749
ENSG00000169627	ENST00000305321	ENSG00000169627	459	BOLA2B	bolA family member 2B [Source:HGNC Symbol;Acc:HGNC:32479]	protein_coding	0.5823	5.475e-06
ENSG00000088543	ENST00000357203	ENSG00000088543	489	C3orf18	chromosome 3 open reading frame 18 [Source:HGNC Symbol;Acc:HGNC:24837]	protein_coding	0.1538	0.4844
ENSG00000088682	ENST00000262507	ENSG00000088682	957	COQ9	coenzyme Q9 [Source:HGNC Symbol;Acc:HGNC:25302]	protein_coding	0.09028	0.3729
ENSG00000088727	ENST00000265529	ENSG00000088727	2373	KIF9	kinesin family member 9 [Source:HGNC Symbol;Acc:HGNC:16666]	protein_coding	-0.2469	0.4114
ENSG00000088766	ENST00000378863	ENSG00000088766	906	CRLS1	cardiolipin synthase 1 [Source:HGNC Symbol;Acc:HGNC:16148]	protein_coding	0.16	0.3236
ENSG00000088808	ENST00000202556	ENSG00000088808	3273	PPP1R13B	protein phosphatase 1 regulatory subunit 13B [Source:HGNC Symbol;Acc:HGNC:14950]	protein_coding	-0.3182	0.01638
ENSG00000088812	ENST00000262919	ENSG00000088812	4290	ATRN	attractin [Source:HGNC Symbol;Acc:HGNC:885]	protein_coding	-0.259	0.001894
ENSG00000088826	ENST00000278795	ENSG00000088826	1599	SMOX	spermine oxidase [Source:HGNC Symbol;Acc:HGNC:15862]	protein_coding	0.1441	0.6056
ENSG00000163170	ENST00000295326	ENSG00000163170	306	BOLA3	bolA family member 3 [Source:HGNC Symbol;Acc:HGNC:24415]	protein_coding	0.7119	0.002452
ENSG00000172331	ENST00000344924	ENSG00000172331	780	BPGM	bisphosphoglycerate mutase [Source:HGNC Symbol;Acc:HGNC:1093]	protein_coding	0.6621	9.303e-10
ENSG00000088833	ENST00000216879	ENSG00000088833	1113	NSFL1C	NSFL1 cofactor [Source:HGNC Symbol;Acc:HGNC:15912]	protein_coding	0.478	1.252e-06
ENSG00000088854	ENST00000252032	ENSG00000088854	3534	C20orf194	chromosome 20 open reading frame 194 [Source:HGNC Symbol;Acc:HGNC:17721]	protein_coding	0.002489	0.9819
ENSG00000088876	ENST00000278772	ENSG00000088876	1800	ZNF343	zinc finger protein 343 [Source:HGNC Symbol;Acc:HGNC:16017]	protein_coding	-0.2205	0.05166
ENSG00000088881	ENST00000342725	ENSG00000088881	1866	EBF4	early B-cell factor 4 [Source:HGNC Symbol;Acc:HGNC:29278]	protein_coding	-0.5707	0.01231
ENSG00000088888	ENST00000416600	ENSG00000088888	1200	MAVS	mitochondrial antiviral signaling protein [Source:HGNC Symbol;Acc:HGNC:29233]	protein_coding	-0.3195	0.000104
ENSG00000088899	ENST00000329152	ENSG00000088899	2022	LZTS3	leucine zipper tumor suppressor family member 3 [Source:HGNC Symbol;Acc:HGNC:30139]	protein_coding	0.006112	0.9602
ENSG00000088930	ENST00000377191	ENSG00000088930	2853	XRN2	5'-3' exoribonuclease 2 [Source:HGNC Symbol;Acc:HGNC:12836]	protein_coding	0.1796	0.07466
ENSG00000164713	ENST00000297290	ENSG00000164713	378	BRI3	brain protein I3 [Source:HGNC Symbol;Acc:HGNC:1109]	protein_coding	1.313	2.637e-21
ENSG00000184992	ENST00000341446	ENSG00000184992	756	BRI3BP	BRI3 binding protein [Source:HGNC Symbol;Acc:HGNC:14251]	protein_coding	-0.8247	2.872e-10
ENSG00000182685	ENST00000328540	ENSG00000182685	687	BRICD5	BRICHOS domain containing 5 [Source:HGNC Symbol;Acc:HGNC:28309]	protein_coding	-0.6843	0.004882
ENSG00000089006	ENST00000377759	ENSG00000089006	1215	SNX5	sorting nexin 5 [Source:HGNC Symbol;Acc:HGNC:14969]	protein_coding	-0.03441	0.7811
ENSG00000089009	ENST00000202773	ENSG00000089009	867	RPL6	ribosomal protein L6 [Source:HGNC Symbol;Acc:HGNC:10362]	protein_coding	-0.08389	0.2637
ENSG00000089012	ENST00000216927	ENSG00000089012	831	SIRPG	signal regulatory protein gamma [Source:HGNC Symbol;Acc:HGNC:15757]	protein_coding	-0.292	0.1581
ENSG00000089022	ENST00000546394	ENSG00000089022	undefined	MAPKAPK5	mitogen-activated protein kinase-activated protein kinase 5 [Source:HGNC Symbol;Acc:HGNC:6889]	protein_coding	0.1153	0.1959
ENSG00000160469	ENST00000309383	ENSG00000160469	2337	BRSK1	BR serine/threonine kinase 1 [Source:HGNC Symbol;Acc:HGNC:18994]	protein_coding	0.803	0.006384
ENSG00000089048	ENST00000202816	ENSG00000089048	2556	ESF1	ESF1 nucleolar pre-rRNA processing protein homolog [Source:HGNC Symbol;Acc:HGNC:15898]	protein_coding	0.4588	0.04504
ENSG00000089050	ENST00000337227	ENSG00000089050	561	RBBP9	RB binding protein 9, serine hydrolase [Source:HGNC Symbol;Acc:HGNC:9892]	protein_coding	-0.03927	0.8025
ENSG00000089053	ENST00000261819	ENSG00000089053	2268	ANAPC5	anaphase promoting complex subunit 5 [Source:HGNC Symbol;Acc:HGNC:15713]	protein_coding	-0.1906	0.003618
ENSG00000089057	ENST00000338244	ENSG00000089057	1953	SLC23A2	solute carrier family 23 member 2 [Source:HGNC Symbol;Acc:HGNC:10973]	protein_coding	0.2106	0.002457
ENSG00000089060	ENST00000202831	ENSG00000089060	1755	SLC8B1	solute carrier family 8 member B1 [Source:HGNC Symbol;Acc:HGNC:26175]	protein_coding	0.1479	0.3114
ENSG00000089063	ENST00000202834	ENSG00000089063	363	TMEM230	transmembrane protein 230 [Source:HGNC Symbol;Acc:HGNC:15876]	protein_coding	0.4104	1.723e-08
ENSG00000089091	ENST00000262547	ENSG00000089091	2259	DZANK1	double zinc ribbon and ankyrin repeat domains 1 [Source:HGNC Symbol;Acc:HGNC:15858]	protein_coding	-0.3567	0.09159
ENSG00000089094	ENST00000377069	ENSG00000089094	3798	KDM2B	lysine demethylase 2B [Source:HGNC Symbol;Acc:HGNC:13610]	protein_coding	-0.3824	1.332e-07
ENSG00000089123	ENST00000337743	ENSG00000089123	1263	TASP1	taspase 1 [Source:HGNC Symbol;Acc:HGNC:15859]	protein_coding	0.4024	0.005255
ENSG00000185658	ENST00000333229	ENSG00000185658	6963	BRWD1	bromodomain and WD repeat domain containing 1 [Source:HGNC Symbol;Acc:HGNC:12760]	protein_coding	-0.6317	9.313e-06
ENSG00000089154	ENST00000300648	ENSG00000089154	8016	GCN1	GCN1, eIF2 alpha kinase activator homolog [Source:HGNC Symbol;Acc:HGNC:4199]	protein_coding	-0.0174	0.8277
ENSG00000089157	ENST00000228306	ENSG00000089157	954	RPLP0	ribosomal protein lateral stalk subunit P0 [Source:HGNC Symbol;Acc:HGNC:10371]	protein_coding	0.03126	0.7468
ENSG00000130303	ENST00000252593	ENSG00000130303	543	BST2	bone marrow stromal cell antigen 2 [Source:HGNC Symbol;Acc:HGNC:1119]	protein_coding	1.615	6.957e-17
ENSG00000151136	ENST00000280758	ENSG00000151136	3315	BTBD11	BTB domain containing 11 [Source:HGNC Symbol;Acc:HGNC:23844]	protein_coding	-1.09	6.091e-24
ENSG00000089177	ENST00000354981	ENSG00000089177	3954	KIF16B	kinesin family member 16B [Source:HGNC Symbol;Acc:HGNC:15869]	protein_coding	-0.02582	0.8576
ENSG00000089195	ENST00000203001	ENSG00000089195	1494	TRMT6	tRNA methyltransferase 6 [Source:HGNC Symbol;Acc:HGNC:20900]	protein_coding	0.3454	0.01111
ENSG00000089220	ENST00000261313	ENSG00000089220	564	PEBP1	phosphatidylethanolamine binding protein 1 [Source:HGNC Symbol;Acc:HGNC:8630]	protein_coding	0.2111	0.01838
ENSG00000089234	ENST00000327551	ENSG00000089234	1689	BRAP	BRCA1 associated protein [Source:HGNC Symbol;Acc:HGNC:1099]	protein_coding	0.02933	0.7779
ENSG00000089248	ENST00000261735	ENSG00000089248	786	ERP29	endoplasmic reticulum protein 29 [Source:HGNC Symbol;Acc:HGNC:13799]	protein_coding	-0.1551	0.155
ENSG00000089280	ENST00000254108	ENSG00000089280	1581	FUS	FUS RNA binding protein [Source:HGNC Symbol;Acc:HGNC:4010]	protein_coding	0.2337	0.002795
ENSG00000089289	ENST00000342206	ENSG00000089289	1020	IGBP1	immunoglobulin (CD79A) binding protein 1 [Source:HGNC Symbol;Acc:HGNC:5461]	protein_coding	-0.1878	0.04813
ENSG00000089327	ENST00000342879	ENSG00000089327	537	FXYD5	FXYD domain containing ion transport regulator 5 [Source:HGNC Symbol;Acc:HGNC:4029]	protein_coding	-0.05594	0.6598
ENSG00000089335	ENST00000423823	ENSG00000089335	1200	ZNF302	zinc finger protein 302 [Source:HGNC Symbol;Acc:HGNC:13848]	protein_coding	-0.3615	0.005671
ENSG00000089351	ENST00000317991	ENSG00000089351	2175	GRAMD1A	GRAM domain containing 1A [Source:HGNC Symbol;Acc:HGNC:29305]	protein_coding	-0.1461	0.28
ENSG00000089486	ENST00000399599	ENSG00000089486	627	CDIP1	cell death inducing p53 target 1 [Source:HGNC Symbol;Acc:HGNC:13234]	protein_coding	0.1031	0.2125
ENSG00000089597	ENST00000346178	ENSG00000089597	2901	GANAB	glucosidase II alpha subunit [Source:HGNC Symbol;Acc:HGNC:4138]	protein_coding	0.1752	0.001935
ENSG00000089639	ENST00000203556	ENSG00000089639	2913	GMIP	GEM interacting protein [Source:HGNC Symbol;Acc:HGNC:24852]	protein_coding	0.08051	0.1966
ENSG00000089682	ENST00000372479	ENSG00000089682	1242	RBM41	RNA binding motif protein 41 [Source:HGNC Symbol;Acc:HGNC:25617]	protein_coding	-0.3067	0.03152
ENSG00000154640	ENST00000339775	ENSG00000154640	891	BTG3	BTG anti-proliferation factor 3 [Source:HGNC Symbol;Acc:HGNC:1132]	protein_coding	0.9769	4.917e-11
ENSG00000089693	ENST00000203630	ENSG00000089693	747	MLF2	myeloid leukemia factor 2 [Source:HGNC Symbol;Acc:HGNC:7126]	protein_coding	0.2205	0.02854
ENSG00000112578	ENST00000230340	ENSG00000112578	1314	BYSL	bystin like [Source:HGNC Symbol;Acc:HGNC:1157]	protein_coding	0.6943	2.846e-07
ENSG00000089737	ENST00000330836	ENSG00000089737	2415	DDX24	DEAD-box helicase 24 [Source:HGNC Symbol;Acc:HGNC:13266]	protein_coding	-0.02354	0.7896
ENSG00000089775	ENST00000394715	ENSG00000089775	1308	ZBTB25	zinc finger and BTB domain containing 25 [Source:HGNC Symbol;Acc:HGNC:13112]	protein_coding	-0.5069	4.005e-05
ENSG00000089818	ENST00000339754	ENSG00000089818	828	NECAP1	NECAP endocytosis associated 1 [Source:HGNC Symbol;Acc:HGNC:24539]	protein_coding	0.08401	0.3061
ENSG00000089820	ENST00000350060	ENSG00000089820	2841	ARHGAP4	Rho GTPase activating protein 4 [Source:HGNC Symbol;Acc:HGNC:674]	protein_coding	-0.3639	0.002326
ENSG00000089847	ENST00000262970	ENSG00000089847	3711	ANKRD24	ankyrin repeat domain 24 [Source:HGNC Symbol;Acc:HGNC:29424]	protein_coding	-0.3954	0.2936
ENSG00000089876	ENST00000284690	ENSG00000089876	2232	DHX32	DEAH-box helicase 32 (putative) [Source:HGNC Symbol;Acc:HGNC:16717]	protein_coding	0.274	0.1173
ENSG00000089902	ENST00000262241	ENSG00000089902	1458	RCOR1	REST corepressor 1 [Source:HGNC Symbol;Acc:HGNC:17441]	protein_coding	-0.349	6.255e-07
ENSG00000089916	ENST00000261530	ENSG00000089916	1449	GPATCH2L	G-patch domain containing 2 like [Source:HGNC Symbol;Acc:HGNC:20210]	protein_coding	-0.1126	0.1959
ENSG00000090006	ENST00000204005	ENSG00000090006	4764	LTBP4	latent transforming growth factor beta binding protein 4 [Source:HGNC Symbol;Acc:HGNC:6717]	protein_coding	-0.4617	0.002118
ENSG00000090013	ENST00000263368	ENSG00000090013	621	BLVRB	biliverdin reductase B [Source:HGNC Symbol;Acc:HGNC:1063]	protein_coding	0.5528	0.02059
ENSG00000090020	ENST00000263980	ENSG00000090020	2448	SLC9A1	solute carrier family 9 member A1 [Source:HGNC Symbol;Acc:HGNC:11071]	protein_coding	0.1914	0.07412
ENSG00000090054	ENST00000262554	ENSG00000090054	1422	SPTLC1	serine palmitoyltransferase long chain base subunit 1 [Source:HGNC Symbol;Acc:HGNC:11277]	protein_coding	0.3656	2.692e-05
ENSG00000090060	ENST00000216277	ENSG00000090060	2238	PAPOLA	poly(A) polymerase alpha [Source:HGNC Symbol;Acc:HGNC:14981]	protein_coding	-0.01768	0.8792
ENSG00000090061	ENST00000389879	ENSG00000090061	1743	CCNK	cyclin K [Source:HGNC Symbol;Acc:HGNC:1596]	protein_coding	0.1652	0.01625
ENSG00000090097	ENST00000322099	ENSG00000090097	1212	PCBP4	poly(rC) binding protein 4 [Source:HGNC Symbol;Acc:HGNC:8652]	protein_coding	-0.1573	0.2019
ENSG00000107738	ENST00000394957	ENSG00000107738	936	C10orf54	chromosome 10 open reading frame 54 [Source:HGNC Symbol;Acc:HGNC:30085]	protein_coding	-1.375	1.862e-14
ENSG00000120055	ENST00000625129	ENSG00000120055	642	C10orf95	chromosome 10 open reading frame 95 [Source:HGNC Symbol;Acc:HGNC:25880]	protein_coding	-0.6199	0.03189
ENSG00000090263	ENST00000324787	ENSG00000090263	321	MRPS33	mitochondrial ribosomal protein S33 [Source:HGNC Symbol;Acc:HGNC:16634]	protein_coding	0.2796	0.1108
ENSG00000090266	ENST00000247866	ENSG00000090266	318	NDUFB2	NADH:ubiquinone oxidoreductase subunit B2 [Source:HGNC Symbol;Acc:HGNC:7697]	protein_coding	0.3209	0.00118
ENSG00000090273	ENST00000321265	ENSG00000090273	996	NUDC	nuclear distribution C, dynein complex regulator [Source:HGNC Symbol;Acc:HGNC:8045]	protein_coding	0.3365	4.823e-07
ENSG00000090316	ENST00000264750	ENSG00000090316	1068	MAEA	macrophage erythroblast attacher [Source:HGNC Symbol;Acc:HGNC:13731]	protein_coding	-0.1566	0.1531
ENSG00000110665	ENST00000381153	ENSG00000110665	399	C11orf21	chromosome 11 open reading frame 21 [Source:HGNC Symbol;Acc:HGNC:13231]	protein_coding	-1.166	3.786e-15
ENSG00000090372	ENST00000263280	ENSG00000090372	2262	STRN4	striatin 4 [Source:HGNC Symbol;Acc:HGNC:15721]	protein_coding	0.09957	0.2281
ENSG00000090376	ENST00000261233	ENSG00000090376	1791	IRAK3	interleukin 1 receptor associated kinase 3 [Source:HGNC Symbol;Acc:HGNC:17020]	protein_coding	0.1974	0.1954
ENSG00000174370	ENST00000310799	ENSG00000174370	438	C11orf45	chromosome 11 open reading frame 45 [Source:HGNC Symbol;Acc:HGNC:28584]	protein_coding	2.078	1.71e-13
ENSG00000090432	ENST00000264198	ENSG00000090432	1059	MUL1	mitochondrial E3 ubiquitin protein ligase 1 [Source:HGNC Symbol;Acc:HGNC:25762]	protein_coding	0.3333	0.003406
ENSG00000090447	ENST00000204517	ENSG00000090447	1017	TFAP4	transcription factor AP-4 [Source:HGNC Symbol;Acc:HGNC:11745]	protein_coding	-0.2656	0.03128
ENSG00000090470	ENST00000204549	ENSG00000090470	1458	PDCD7	programmed cell death 7 [Source:HGNC Symbol;Acc:HGNC:8767]	protein_coding	-0.2334	0.0144
ENSG00000090487	ENST00000204566	ENSG00000090487	927	SPG21	spastic paraplegia 21 (autosomal recessive, Mast syndrome) [Source:HGNC Symbol;Acc:HGNC:20373]	protein_coding	0.3515	3.679e-05
ENSG00000047621	ENST00000261250	ENSG00000047621	1659	C12orf4	chromosome 12 open reading frame 4 [Source:HGNC Symbol;Acc:HGNC:1184]	protein_coding	0.8195	3.836e-07
ENSG00000090554	ENST00000204637	ENSG00000090554	462	FLT3LG	fms related tyrosine kinase 3 ligand [Source:HGNC Symbol;Acc:HGNC:3766]	protein_coding	0.437	2.406e-05
ENSG00000090565	ENST00000262305	ENSG00000090565	2271	RAB11FIP3	RAB11 family interacting protein 3 [Source:HGNC Symbol;Acc:HGNC:17224]	protein_coding	-0.5152	0.0001718
ENSG00000090581	ENST00000204679	ENSG00000090581	918	GNPTG	N-acetylglucosamine-1-phosphate transferase gamma subunit [Source:HGNC Symbol;Acc:HGNC:23026]	protein_coding	0.2546	0.01251
ENSG00000090612	ENST00000228289	ENSG00000090612	2844	ZNF268	zinc finger protein 268 [Source:HGNC Symbol;Acc:HGNC:13061]	protein_coding	0.0276	0.9086
ENSG00000090615	ENST00000204726	ENSG00000090615	4497	GOLGA3	golgin A3 [Source:HGNC Symbol;Acc:HGNC:4426]	protein_coding	0.05139	0.4329
ENSG00000090621	ENST00000372856	ENSG00000090621	1896	PABPC4	poly(A) binding protein cytoplasmic 4 [Source:HGNC Symbol;Acc:HGNC:8557]	protein_coding	-0.109	0.2156
ENSG00000179088	ENST00000378113	ENSG00000179088	1083	C12orf42	chromosome 12 open reading frame 42 [Source:HGNC Symbol;Acc:HGNC:24729]	protein_coding	-1.215	2.301e-09
ENSG00000090661	ENST00000251363	ENSG00000090661	1185	CERS4	ceramide synthase 4 [Source:HGNC Symbol;Acc:HGNC:23747]	protein_coding	-0.004315	0.9762
ENSG00000182993	ENST00000330828	ENSG00000182993	738	C12orf60	chromosome 12 open reading frame 60 [Source:HGNC Symbol;Acc:HGNC:28726]	protein_coding	-1.03	0.0008853
ENSG00000090686	ENST00000308271	ENSG00000090686	3108	USP48	ubiquitin specific peptidase 48 [Source:HGNC Symbol;Acc:HGNC:18533]	protein_coding	-0.5383	2.029e-05
ENSG00000090776	ENST00000204961	ENSG00000090776	1041	EFNB1	ephrin B1 [Source:HGNC Symbol;Acc:HGNC:3226]	protein_coding	-0.161	0.3773
ENSG00000090857	ENST00000288050	ENSG00000090857	2640	PDPR	pyruvate dehydrogenase phosphatase regulatory subunit [Source:HGNC Symbol;Acc:HGNC:30264]	protein_coding	-0.3606	0.0001905
ENSG00000090861	ENST00000261772	ENSG00000090861	2907	AARS	alanyl-tRNA synthetase [Source:HGNC Symbol;Acc:HGNC:20]	protein_coding	0.5562	1.65e-10
ENSG00000090863	ENST00000205061	ENSG00000090863	3612	GLG1	golgi glycoprotein 1 [Source:HGNC Symbol;Acc:HGNC:4316]	protein_coding	-0.3041	5.949e-05
ENSG00000090905	ENST00000315183	ENSG00000090905	5742	TNRC6A	trinucleotide repeat containing 6A [Source:HGNC Symbol;Acc:HGNC:11969]	protein_coding	-0.2033	0.002409
ENSG00000090924	ENST00000205135	ENSG00000090924	3764	PLEKHG2	pleckstrin homology and RhoGEF domain containing G2 [Source:HGNC Symbol;Acc:HGNC:29515]	protein_coding	-0.2086	0.06964
ENSG00000090971	ENST00000205194	ENSG00000090971	621	NAT14	N-acetyltransferase 14 (putative) [Source:HGNC Symbol;Acc:HGNC:28918]	protein_coding	-0.1703	0.5029
ENSG00000166920	ENST00000344300	ENSG00000166920	252	C15orf48	chromosome 15 open reading frame 48 [Source:HGNC Symbol;Acc:HGNC:29898]	protein_coding	4.503	2.009e-32
ENSG00000090989	ENST00000346134	ENSG00000090989	2685	EXOC1	exocyst complex component 1 [Source:HGNC Symbol;Acc:HGNC:30380]	protein_coding	0.02165	0.8874
ENSG00000091009	ENST00000265271	ENSG00000091009	3183	RBM27	RNA binding motif protein 27 [Source:HGNC Symbol;Acc:HGNC:29243]	protein_coding	0.02936	0.7484
ENSG00000091039	ENST00000261183	ENSG00000091039	2670	OSBPL8	oxysterol binding protein like 8 [Source:HGNC Symbol;Acc:HGNC:16396]	protein_coding	-0.01928	0.8806
ENSG00000091073	ENST00000324432	ENSG00000091073	1869	DTX2	deltex E3 ubiquitin ligase 2 [Source:HGNC Symbol;Acc:HGNC:15973]	protein_coding	0.5795	5.747e-09
ENSG00000091106	ENST00000342905	ENSG00000091106	1080	NLRC4	NLR family CARD domain containing 4 [Source:HGNC Symbol;Acc:HGNC:16412]	protein_coding	-0.03708	0.8541
ENSG00000154102	ENST00000284245	ENSG00000154102	231	C16orf74	chromosome 16 open reading frame 74 [Source:HGNC Symbol;Acc:HGNC:23362]	protein_coding	-1.429	2.662e-07
ENSG00000186665	ENST00000334461	ENSG00000186665	228	C17orf58	chromosome 17 open reading frame 58 [Source:HGNC Symbol;Acc:HGNC:27568]	protein_coding	1.026	8.738e-05
ENSG00000091140	ENST00000205402	ENSG00000091140	1530	DLD	dihydrolipoamide dehydrogenase [Source:HGNC Symbol;Acc:HGNC:2898]	protein_coding	0.313	0.01361
ENSG00000091157	ENST00000254442	ENSG00000091157	4473	WDR7	WD repeat domain 7 [Source:HGNC Symbol;Acc:HGNC:13490]	protein_coding	0.1999	0.007428
ENSG00000091164	ENST00000217515	ENSG00000091164	870	TXNL1	thioredoxin like 1 [Source:HGNC Symbol;Acc:HGNC:12436]	protein_coding	0.2784	0.07907
ENSG00000214226	ENST00000397861	ENSG00000214226	273	C17orf67	chromosome 17 open reading frame 67 [Source:HGNC Symbol;Acc:HGNC:27900]	protein_coding	-0.6828	0.0006724
ENSG00000188305	ENST00000342063	ENSG00000188305	1422	C19orf35	chromosome 19 open reading frame 35 [Source:HGNC Symbol;Acc:HGNC:24793]	protein_coding	-0.632	0.02327
ENSG00000091409	ENST00000264107	ENSG00000091409	3222	ITGA6	integrin subunit alpha 6 [Source:HGNC Symbol;Acc:HGNC:6142]	protein_coding	-0.03594	0.7095
ENSG00000091436	ENST00000338983	ENSG00000091436	1368		Mitogen-activated protein kinase kinase kinase MLT [Source:UniProtKB/Swiss-Prot;Acc:Q9NYL2]	protein_coding	0.1061	0.424
ENSG00000091483	ENST00000366560	ENSG00000091483	1533	FH	fumarate hydratase [Source:HGNC Symbol;Acc:HGNC:3700]	protein_coding	0.4668	3.035e-05
ENSG00000091490	ENST00000264868	ENSG00000091490	3294	SEL1L3	SEL1L family member 3 [Source:HGNC Symbol;Acc:HGNC:29108]	protein_coding	-0.4843	3.091e-10
ENSG00000091527	ENST00000264993	ENSG00000091527	777	CDV3	CDV3 homolog [Source:HGNC Symbol;Acc:HGNC:26928]	protein_coding	0.3411	2.427e-05
ENSG00000091536	ENST00000205890	ENSG00000091536	10593	MYO15A	myosin XVA [Source:HGNC Symbol;Acc:HGNC:7594]	protein_coding	-0.5239	0.08487
ENSG00000091542	ENST00000399138	ENSG00000091542	1185	ALKBH5	alkB homolog 5, RNA demethylase [Source:HGNC Symbol;Acc:HGNC:25996]	protein_coding	-0.05373	0.6245
ENSG00000130813	ENST00000253110	ENSG00000130813	876	C19orf66	chromosome 19 open reading frame 66 [Source:HGNC Symbol;Acc:HGNC:25649]	protein_coding	0.8732	1.068e-05
ENSG00000091622	ENST00000262483	ENSG00000091622	2925	PITPNM3	PITPNM family member 3 [Source:HGNC Symbol;Acc:HGNC:21043]	protein_coding	-0.219	0.47
ENSG00000091640	ENST00000206020	ENSG00000091640	684	SPAG7	sperm associated antigen 7 [Source:HGNC Symbol;Acc:HGNC:11216]	protein_coding	0.4937	6.413e-09
ENSG00000091651	ENST00000219097	ENSG00000091651	759	ORC6	origin recognition complex subunit 6 [Source:HGNC Symbol;Acc:HGNC:17151]	protein_coding	-0.3323	0.3291
ENSG00000091732	ENST00000311873	ENSG00000091732	1446	ZC3HC1	zinc finger C3HC-type containing 1 [Source:HGNC Symbol;Acc:HGNC:29913]	protein_coding	0.2849	0.01125
ENSG00000091831	ENST00000206249	ENSG00000091831	1788	ESR1	estrogen receptor 1 [Source:HGNC Symbol;Acc:HGNC:3467]	protein_coding	0.000877	0.9973
ENSG00000091947	ENST00000206380	ENSG00000091947	774	TMEM101	transmembrane protein 101 [Source:HGNC Symbol;Acc:HGNC:28653]	protein_coding	0.064	0.6889
ENSG00000174917	ENST00000309324	ENSG00000174917	357	C19orf70	chromosome 19 open reading frame 70 [Source:HGNC Symbol;Acc:HGNC:33702]	protein_coding	0.6048	2.827e-06
ENSG00000197982	ENST00000373042	ENSG00000197982	333	C1orf122	chromosome 1 open reading frame 122 [Source:HGNC Symbol;Acc:HGNC:24789]	protein_coding	1.382	4.021e-09
ENSG00000092020	ENST00000261475	ENSG00000092020	1362	PPP2R3C	protein phosphatase 2 regulatory subunit B''gamma [Source:HGNC Symbol;Acc:HGNC:17485]	protein_coding	0.1604	0.3707
ENSG00000092036	ENST00000206474	ENSG00000092036	1092	HAUS4	HAUS augmin like complex subunit 4 [Source:HGNC Symbol;Acc:HGNC:20163]	protein_coding	0.002646	0.9801
ENSG00000092067	ENST00000206513	ENSG00000092067	846	CEBPE	CCAAT/enhancer binding protein epsilon [Source:HGNC Symbol;Acc:HGNC:1836]	protein_coding	-0.02578	0.9378
ENSG00000092068	ENST00000316902	ENSG00000092068	1608	SLC7A8	solute carrier family 7 member 8 [Source:HGNC Symbol;Acc:HGNC:11066]	protein_coding	-0.5703	0.1063
ENSG00000092094	ENST00000206542	ENSG00000092094	1008	OSGEP	O-sialoglycoprotein endopeptidase [Source:HGNC Symbol;Acc:HGNC:18028]	protein_coding	-0.2901	0.0003303
ENSG00000092096	ENST00000206544	ENSG00000092096	1617	SLC22A17	solute carrier family 22 member 17 [Source:HGNC Symbol;Acc:HGNC:23095]	protein_coding	-0.3583	0.02313
ENSG00000092098	ENST00000324103	ENSG00000092098	3219	RNF31	ring finger protein 31 [Source:HGNC Symbol;Acc:HGNC:16031]	protein_coding	0.4775	1.051e-07
ENSG00000092108	ENST00000311943	ENSG00000092108	492	SCFD1	sec1 family domain containing 1 [Source:HGNC Symbol;Acc:HGNC:20726]	protein_coding	0.4197	0.03792
ENSG00000092140	ENST00000206595	ENSG00000092140	2121	G2E3	G2/M-phase specific E3 ubiquitin protein ligase [Source:HGNC Symbol;Acc:HGNC:20338]	protein_coding	-0.3208	0.02275
ENSG00000092148	ENST00000399332	ENSG00000092148	7833	HECTD1	HECT domain E3 ubiquitin protein ligase 1 [Source:HGNC Symbol;Acc:HGNC:20157]	protein_coding	-0.1307	0.2017
ENSG00000092199	ENST00000336053	ENSG00000092199	867	HNRNPC	heterogeneous nuclear ribonucleoprotein C (C1/C2) [Source:HGNC Symbol;Acc:HGNC:5035]	protein_coding	0.23	0.004115
ENSG00000162913	ENST00000295012	ENSG00000162913	342	C1orf145	chromosome 1 open reading frame 145 [Source:HGNC Symbol;Acc:HGNC:32047]	protein_coding	-0.613	0.02037
ENSG00000092201	ENST00000216297	ENSG00000092201	3144	SUPT16H	SPT16 homolog, facilitates chromatin remodeling subunit [Source:HGNC Symbol;Acc:HGNC:11465]	protein_coding	0.08679	0.1854
ENSG00000092203	ENST00000416256	ENSG00000092203	666	TOX4	TOX high mobility group box family member 4 [Source:HGNC Symbol;Acc:HGNC:20161]	protein_coding	0.1728	0.008267
ENSG00000092208	ENST00000250379	ENSG00000092208	798	GEMIN2	gem nuclear organelle associated protein 2 [Source:HGNC Symbol;Acc:HGNC:10884]	protein_coding	-0.06012	0.7806
ENSG00000092295	ENST00000206765	ENSG00000092295	2454	TGM1	transglutaminase 1 [Source:HGNC Symbol;Acc:HGNC:11777]	protein_coding	-0.04169	0.8568
ENSG00000092330	ENST00000267415	ENSG00000092330	1356	TINF2	TERF1 interacting nuclear factor 2 [Source:HGNC Symbol;Acc:HGNC:11824]	protein_coding	0.5695	2.583e-18
ENSG00000092421	ENST00000257414	ENSG00000092421	3144	SEMA6A	semaphorin 6A [Source:HGNC Symbol;Acc:HGNC:10738]	protein_coding	-0.2058	0.3375
ENSG00000092439	ENST00000313478	ENSG00000092439	5598	TRPM7	transient receptor potential cation channel subfamily M member 7 [Source:HGNC Symbol;Acc:HGNC:17994]	protein_coding	-0.1239	0.4655
ENSG00000092470	ENST00000263795	ENSG00000092470	1881	WDR76	WD repeat domain 76 [Source:HGNC Symbol;Acc:HGNC:25773]	protein_coding	-0.2404	0.1033
ENSG00000092529	ENST00000318023	ENSG00000092529	2322	CAPN3	calpain 3 [Source:HGNC Symbol;Acc:HGNC:1480]	protein_coding	-0.4155	0.009256
ENSG00000092531	ENST00000249647	ENSG00000092531	636	SNAP23	synaptosome associated protein 23 [Source:HGNC Symbol;Acc:HGNC:11131]	protein_coding	0.01743	0.8619
ENSG00000092621	ENST00000369407	ENSG00000092621	1500	PHGDH	phosphoglycerate dehydrogenase [Source:HGNC Symbol;Acc:HGNC:8923]	protein_coding	0.4608	0.01556
ENSG00000092758	ENST00000343916	ENSG00000092758	2055	COL9A3	collagen type IX alpha 3 chain [Source:HGNC Symbol;Acc:HGNC:2219]	protein_coding	-0.5401	0.003632
ENSG00000092820	ENST00000337147	ENSG00000092820	1761	EZR	ezrin [Source:HGNC Symbol;Acc:HGNC:12691]	protein_coding	-0.3487	1.387e-05
ENSG00000143110	ENST00000343534	ENSG00000143110	468	C1orf162	chromosome 1 open reading frame 162 [Source:HGNC Symbol;Acc:HGNC:28344]	protein_coding	-0.7948	1.023e-05
ENSG00000092847	ENST00000373204	ENSG00000092847	2574	AGO1	argonaute 1, RISC catalytic component [Source:HGNC Symbol;Acc:HGNC:3262]	protein_coding	-0.328	0.0003057
ENSG00000092871	ENST00000315249	ENSG00000092871	1092	RFFL	ring finger and FYVE like domain containing E3 ubiquitin protein ligase [Source:HGNC Symbol;Acc:HGNC:24821]	protein_coding	-0.0601	0.3527
ENSG00000092929	ENST00000207549	ENSG00000092929	3273	UNC13D	unc-13 homolog D [Source:HGNC Symbol;Acc:HGNC:23147]	protein_coding	-0.03834	0.6624
ENSG00000092931	ENST00000336509	ENSG00000092931	1350	MFSD11	major facilitator superfamily domain containing 11 [Source:HGNC Symbol;Acc:HGNC:25458]	protein_coding	0.3795	0.0005916
ENSG00000092964	ENST00000311151	ENSG00000092964	1719	DPYSL2	dihydropyrimidinase like 2 [Source:HGNC Symbol;Acc:HGNC:3014]	protein_coding	0.3195	0.007428
ENSG00000092978	ENST00000366934	ENSG00000092978	1131	GPATCH2	G-patch domain containing 2 [Source:HGNC Symbol;Acc:HGNC:25499]	protein_coding	0.11	0.4284
ENSG00000093000	ENST00000347635	ENSG00000093000	1407	NUP50	nucleoporin 50 [Source:HGNC Symbol;Acc:HGNC:8065]	protein_coding	-0.05406	0.4764
ENSG00000093010	ENST00000207636	ENSG00000093010	600	COMT	catechol-O-methyltransferase [Source:HGNC Symbol;Acc:HGNC:2228]	protein_coding	0.1131	0.2987
ENSG00000093072	ENST00000262607	ENSG00000093072	1536	CECR1	cat eye syndrome chromosome region, candidate 1 [Source:HGNC Symbol;Acc:HGNC:1839]	protein_coding	0.4795	0.002531
ENSG00000188004	ENST00000368102	ENSG00000188004	708	C1orf204	chromosome 1 open reading frame 204 [Source:HGNC Symbol;Acc:HGNC:27647]	protein_coding	0.6876	0.01188
ENSG00000093144	ENST00000368287	ENSG00000093144	undefined	ECHDC1	ethylmalonyl-CoA decarboxylase 1 [Source:HGNC Symbol;Acc:HGNC:21489]	protein_coding	0.4258	0.00068
ENSG00000093167	ENST00000336686	ENSG00000093167	2166	LRRFIP2	LRR binding FLII interacting protein 2 [Source:HGNC Symbol;Acc:HGNC:6703]	protein_coding	0.2529	0.009651
ENSG00000093183	ENST00000264454	ENSG00000093183	912	SEC22C	SEC22 homolog C, vesicle trafficking protein [Source:HGNC Symbol;Acc:HGNC:16828]	protein_coding	-0.05651	0.46
ENSG00000093217	ENST00000207870	ENSG00000093217	1611	XYLB	xylulokinase [Source:HGNC Symbol;Acc:HGNC:12839]	protein_coding	0.004555	0.9894
ENSG00000094631	ENST00000334136	ENSG00000094631	3648	HDAC6	histone deacetylase 6 [Source:HGNC Symbol;Acc:HGNC:14064]	protein_coding	-0.1022	0.2015
ENSG00000094841	ENST00000373373	ENSG00000094841	429	UPRT	uracil phosphoribosyltransferase homolog [Source:HGNC Symbol;Acc:HGNC:28334]	protein_coding	0.05343	0.7204
ENSG00000094880	ENST00000394884	ENSG00000094880	456	CDC23	cell division cycle 23 [Source:HGNC Symbol;Acc:HGNC:1724]	protein_coding	-0.03813	0.7047
ENSG00000094914	ENST00000209873	ENSG00000094914	1641	AAAS	aladin WD repeat nucleoporin [Source:HGNC Symbol;Acc:HGNC:13666]	protein_coding	-0.127	0.1917
ENSG00000094916	ENST00000209875	ENSG00000094916	576	CBX5	chromobox 5 [Source:HGNC Symbol;Acc:HGNC:1555]	protein_coding	-0.5047	9.806e-09
ENSG00000094975	ENST00000263688	ENSG00000094975	3765	SUCO	SUN domain containing ossification factor [Source:HGNC Symbol;Acc:HGNC:1240]	protein_coding	-0.1547	0.3831
ENSG00000095002	ENST00000233146	ENSG00000095002	2805	MSH2	mutS homolog 2 [Source:HGNC Symbol;Acc:HGNC:7325]	protein_coding	-0.1631	0.1303
ENSG00000239887	ENST00000420220	ENSG00000239887	513	C1orf226	chromosome 1 open reading frame 226 [Source:HGNC Symbol;Acc:HGNC:34351]	protein_coding	1.508	0.0005785
ENSG00000095059	ENST00000210060	ENSG00000095059	1110	DHPS	deoxyhypusine synthase [Source:HGNC Symbol;Acc:HGNC:2869]	protein_coding	-0.09353	0.2329
ENSG00000095066	ENST00000264827	ENSG00000095066	2154	HOOK2	hook microtubule tethering protein 2 [Source:HGNC Symbol;Acc:HGNC:19885]	protein_coding	0.0412	0.8087
ENSG00000095139	ENST00000264028	ENSG00000095139	1536	ARCN1	archain 1 [Source:HGNC Symbol;Acc:HGNC:649]	protein_coding	0.3526	4.715e-05
ENSG00000118292	ENST00000369098	ENSG00000118292	366	C1orf54	chromosome 1 open reading frame 54 [Source:HGNC Symbol;Acc:HGNC:26258]	protein_coding	0.9772	7.38e-05
ENSG00000095261	ENST00000210313	ENSG00000095261	1515	PSMD5	proteasome 26S subunit, non-ATPase 5 [Source:HGNC Symbol;Acc:HGNC:9563]	protein_coding	-0.08696	0.5091
ENSG00000143443	ENST00000368926	ENSG00000143443	1026	C1orf56	chromosome 1 open reading frame 56 [Source:HGNC Symbol;Acc:HGNC:26045]	protein_coding	-1.079	0.00112
ENSG00000095319	ENST00000372577	ENSG00000095319	5250	NUP188	nucleoporin 188 [Source:HGNC Symbol;Acc:HGNC:17859]	protein_coding	0.3228	0.0006866
ENSG00000095321	ENST00000318080	ENSG00000095321	1881	CRAT	carnitine O-acetyltransferase [Source:HGNC Symbol;Acc:HGNC:2342]	protein_coding	0.06336	0.6501
ENSG00000095370	ENST00000314830	ENSG00000095370	2583	SH2D3C	SH2 domain containing 3C [Source:HGNC Symbol;Acc:HGNC:16884]	protein_coding	-0.3643	0.0006841
ENSG00000173372	ENST00000374642	ENSG00000173372	738	C1QA	complement C1q A chain [Source:HGNC Symbol;Acc:HGNC:1241]	protein_coding	1.787	0.003582
ENSG00000173369	ENST00000314933	ENSG00000173369	762	C1QB	complement C1q B chain [Source:HGNC Symbol;Acc:HGNC:1242]	protein_coding	3.749	5.622e-15
ENSG00000159189	ENST00000374637	ENSG00000159189	738	C1QC	complement C1q C chain [Source:HGNC Symbol;Acc:HGNC:1245]	protein_coding	1.829	0.001479
ENSG00000095485	ENST00000354105	ENSG00000095485	1617	CWF19L1	CWF19-like 1, cell cycle control (S. pombe) [Source:HGNC Symbol;Acc:HGNC:25613]	protein_coding	0.1985	0.04801
ENSG00000182326	ENST00000328916	ENSG00000182326	2067	C1S	complement C1s [Source:HGNC Symbol;Acc:HGNC:1247]	protein_coding	0.6342	0.01602
ENSG00000095564	ENST00000265990	ENSG00000095564	5550	BTAF1	B-TFIID TATA-box binding protein associated factor 1 [Source:HGNC Symbol;Acc:HGNC:17307]	protein_coding	-0.3427	0.001833
ENSG00000095574	ENST00000368886	ENSG00000095574	1260	IKZF5	IKAROS family zinc finger 5 [Source:HGNC Symbol;Acc:HGNC:14283]	protein_coding	-0.2996	0.002908
ENSG00000095585	ENST00000224337	ENSG00000095585	1371	BLNK	B-cell linker [Source:HGNC Symbol;Acc:HGNC:14211]	protein_coding	0.3517	0.007146
ENSG00000095787	ENST00000345541	ENSG00000095787	undefined	WAC	WW domain containing adaptor with coiled-coil [Source:HGNC Symbol;Acc:HGNC:17327]	protein_coding	-0.1226	0.09362
ENSG00000095794	ENST00000337656	ENSG00000095794	900	CREM	cAMP responsive element modulator [Source:HGNC Symbol;Acc:HGNC:2352]	protein_coding	-0.4111	0.002642
ENSG00000095906	ENST00000262302	ENSG00000095906	816	NUBP2	nucleotide binding protein 2 [Source:HGNC Symbol;Acc:HGNC:8042]	protein_coding	-0.009476	0.9583
ENSG00000095951	ENST00000379388	ENSG00000095951	8157	HIVEP1	human immunodeficiency virus type I enhancer binding protein 1 [Source:HGNC Symbol;Acc:HGNC:4920]	protein_coding	0.4169	0.001201
ENSG00000095970	ENST00000338469	ENSG00000095970	660	TREM2	triggering receptor expressed on myeloid cells 2 [Source:HGNC Symbol;Acc:HGNC:17761]	protein_coding	0.4967	0.3243
ENSG00000166278	ENST00000299367	ENSG00000166278	2259	C2	complement C2 [Source:HGNC Symbol;Acc:HGNC:1248]	protein_coding	1.831	1.885e-10
ENSG00000096060	ENST00000357266	ENSG00000096060	1374	FKBP5	FK506 binding protein 5 [Source:HGNC Symbol;Acc:HGNC:3721]	protein_coding	0.2655	0.005596
ENSG00000096063	ENST00000346162	ENSG00000096063	undefined	SRPK1	SRSF protein kinase 1 [Source:HGNC Symbol;Acc:HGNC:11305]	protein_coding	-0.1663	0.08448
ENSG00000096070	ENST00000339717	ENSG00000096070	2808	BRPF3	bromodomain and PHD finger containing 3 [Source:HGNC Symbol;Acc:HGNC:14256]	protein_coding	-0.1906	0.03647
ENSG00000096080	ENST00000372116	ENSG00000096080	384	MRPS18A	mitochondrial ribosomal protein S18A [Source:HGNC Symbol;Acc:HGNC:14515]	protein_coding	0.2561	0.1233
ENSG00000096092	ENST00000211314	ENSG00000096092	300	TMEM14A	transmembrane protein 14A [Source:HGNC Symbol;Acc:HGNC:21076]	protein_coding	-0.1956	0.3318
ENSG00000096093	ENST00000371068	ENSG00000096093	1923	EFHC1	EF-hand domain containing 1 [Source:HGNC Symbol;Acc:HGNC:16406]	protein_coding	-0.5331	0.001152
ENSG00000101084	ENST00000342422	ENSG00000101084	432	C20orf24	chromosome 20 open reading frame 24 [Source:HGNC Symbol;Acc:HGNC:15870]	protein_coding	1.01	1.667e-20
ENSG00000096401	ENST00000371477	ENSG00000096401	2409	CDC5L	cell division cycle 5 like [Source:HGNC Symbol;Acc:HGNC:1743]	protein_coding	0.1785	0.1235
ENSG00000096433	ENST00000374316	ENSG00000096433	8016	ITPR3	inositol 1,4,5-trisphosphate receptor type 3 [Source:HGNC Symbol;Acc:HGNC:6182]	protein_coding	-0.4134	0.0001255
ENSG00000096654	ENST00000211936	ENSG00000096654	2256	ZNF184	zinc finger protein 184 [Source:HGNC Symbol;Acc:HGNC:12975]	protein_coding	-0.2248	0.06075
ENSG00000096696	ENST00000379802	ENSG00000096696	8616	DSP	desmoplakin [Source:HGNC Symbol;Acc:HGNC:3052]	protein_coding	-0.3989	0.6562
ENSG00000096717	ENST00000212015	ENSG00000096717	2244	SIRT1	sirtuin 1 [Source:HGNC Symbol;Acc:HGNC:14929]	protein_coding	-0.2421	0.05337
ENSG00000096746	ENST00000265866	ENSG00000096746	1041	HNRNPH3	heterogeneous nuclear ribonucleoprotein H3 [Source:HGNC Symbol;Acc:HGNC:5043]	protein_coding	-0.1981	0.2521
ENSG00000096872	ENST00000380062	ENSG00000096872	1803	IFT74	intraflagellar transport 74 [Source:HGNC Symbol;Acc:HGNC:21424]	protein_coding	0.0738	0.7582
ENSG00000096968	ENST00000381652	ENSG00000096968	3399	JAK2	Janus kinase 2 [Source:HGNC Symbol;Acc:HGNC:6192]	protein_coding	0.5726	0.0168
ENSG00000096996	ENST00000322153	ENSG00000096996	1146	IL12RB1	interleukin 12 receptor subunit beta 1 [Source:HGNC Symbol;Acc:HGNC:5971]	protein_coding	0.4234	9.758e-05
ENSG00000097007	ENST00000318560	ENSG00000097007	3393	ABL1	ABL proto-oncogene 1, non-receptor tyrosine kinase [Source:HGNC Symbol;Acc:HGNC:76]	protein_coding	-0.02454	0.7495
ENSG00000187699	ENST00000340623	ENSG00000187699	288	C2orf88	chromosome 2 open reading frame 88 [Source:HGNC Symbol;Acc:HGNC:28191]	protein_coding	-0.871	0.0001618
ENSG00000097033	ENST00000370558	ENSG00000097033	1098	SH3GLB1	SH3 domain containing GRB2 like endophilin B1 [Source:HGNC Symbol;Acc:HGNC:10833]	protein_coding	0.308	0.002851
ENSG00000125730	ENST00000245907	ENSG00000125730	4992	C3	complement C3 [Source:HGNC Symbol;Acc:HGNC:1318]	protein_coding	2.307	1.597e-14
ENSG00000097096	ENST00000234668	ENSG00000097096	undefined	SYDE2	synapse defective Rho GTPase homolog 2 [Source:HGNC Symbol;Acc:HGNC:25841]	protein_coding	-0.06379	0.809
ENSG00000099139	ENST00000376752	ENSG00000099139	2742	PCSK5	proprotein convertase subtilisin/kexin type 5 [Source:HGNC Symbol;Acc:HGNC:8747]	protein_coding	-0.38	0.01311
ENSG00000171860	ENST00000307637	ENSG00000171860	1449	C3AR1	complement C3a receptor 1 [Source:HGNC Symbol;Acc:HGNC:1319]	protein_coding	0.9919	2.669e-06
ENSG00000099203	ENST00000214869	ENSG00000099203	684	TMED1	transmembrane p24 trafficking protein 1 [Source:HGNC Symbol;Acc:HGNC:17291]	protein_coding	0.3848	0.0003568
ENSG00000099204	ENST00000277895	ENSG00000099204	2337	ABLIM1	actin binding LIM protein 1 [Source:HGNC Symbol;Acc:HGNC:78]	protein_coding	-0.1841	0.02372
ENSG00000099219	ENST00000214893	ENSG00000099219	undefined	ERMP1	endoplasmic reticulum metallopeptidase 1 [Source:HGNC Symbol;Acc:HGNC:23703]	protein_coding	-0.5158	0.007308
ENSG00000099246	ENST00000356940	ENSG00000099246	621	RAB18	RAB18, member RAS oncogene family [Source:HGNC Symbol;Acc:HGNC:14244]	protein_coding	0.4855	0.0007402
ENSG00000114529	ENST00000264848	ENSG00000114529	654	C3orf52	chromosome 3 open reading frame 52 [Source:HGNC Symbol;Acc:HGNC:26255]	protein_coding	-0.6031	0.02633
ENSG00000197405	ENST00000355085	ENSG00000197405	1053	C5AR1	complement C5a receptor 1 [Source:HGNC Symbol;Acc:HGNC:1338]	protein_coding	1.115	1.351e-11
ENSG00000099284	ENST00000373255	ENSG00000099284	1119	H2AFY2	H2A histone family member Y2 [Source:HGNC Symbol;Acc:HGNC:14453]	protein_coding	0.2392	0.1906
ENSG00000099290	ENST00000282633	ENSG00000099290	4026	FAM21A	family with sequence similarity 21 member A [Source:HGNC Symbol;Acc:HGNC:23416]	protein_coding	0.2736	0.0003826
ENSG00000099308	ENST00000262811	ENSG00000099308	3930	MAST3	microtubule associated serine/threonine kinase 3 [Source:HGNC Symbol;Acc:HGNC:19036]	protein_coding	-0.3481	0.0001069
ENSG00000099326	ENST00000215057	ENSG00000099326	2205	MZF1	myeloid zinc finger 1 [Source:HGNC Symbol;Acc:HGNC:13108]	protein_coding	-0.303	0.01698
ENSG00000099330	ENST00000215061	ENSG00000099330	795	OCEL1	occludin/ELL domain containing 1 [Source:HGNC Symbol;Acc:HGNC:26221]	protein_coding	-0.2575	0.1034
ENSG00000099331	ENST00000397274	ENSG00000099331	6069	MYO9B	myosin IXB [Source:HGNC Symbol;Acc:HGNC:7609]	protein_coding	0.08324	0.2974
ENSG00000099337	ENST00000263372	ENSG00000099337	942	KCNK6	potassium two pore domain channel subfamily K member 6 [Source:HGNC Symbol;Acc:HGNC:6281]	protein_coding	-0.4182	0.00161
ENSG00000099338	ENST00000312265	ENSG00000099338	879	CATSPERG	cation channel sperm associated auxiliary subunit gamma [Source:HGNC Symbol;Acc:HGNC:25243]	protein_coding	-0.1234	0.6457
ENSG00000134830	ENST00000595464	ENSG00000134830	1014	C5AR2	complement component 5a receptor 2 [Source:HGNC Symbol;Acc:HGNC:4527]	protein_coding	-1.227	2.042e-08
ENSG00000099364	ENST00000338343	ENSG00000099364	2025	FBXL19	F-box and leucine rich repeat protein 19 [Source:HGNC Symbol;Acc:HGNC:25300]	protein_coding	-0.06141	0.6835
ENSG00000099365	ENST00000215095	ENSG00000099365	867	STX1B	syntaxin 1B [Source:HGNC Symbol;Acc:HGNC:18539]	protein_coding	0.03425	0.8799
ENSG00000181577	ENST00000336600	ENSG00000181577	729	C6orf223	chromosome 6 open reading frame 223 [Source:HGNC Symbol;Acc:HGNC:28692]	protein_coding	0.7925	0.02332
ENSG00000099381	ENST00000262519	ENSG00000099381	5124	SETD1A	SET domain containing 1A [Source:HGNC Symbol;Acc:HGNC:29010]	protein_coding	-0.1343	0.07282
ENSG00000099385	ENST00000215115	ENSG00000099385	654	BCL7C	BCL tumor suppressor 7C [Source:HGNC Symbol;Acc:HGNC:1006]	protein_coding	0.07379	0.618
ENSG00000099622	ENST00000320936	ENSG00000099622	519	CIRBP	cold inducible RNA binding protein [Source:HGNC Symbol;Acc:HGNC:1982]	protein_coding	-0.123	0.03166
ENSG00000099624	ENST00000215375	ENSG00000099624	507	ATP5D	ATP synthase, H+ transporting, mitochondrial F1 complex, delta subunit [Source:HGNC Symbol;Acc:HGNC:837]	protein_coding	0.1428	0.2423
ENSG00000099783	ENST00000325495	ENSG00000099783	2193	HNRNPM	heterogeneous nuclear ribonucleoprotein M [Source:HGNC Symbol;Acc:HGNC:5046]	protein_coding	0.4543	1.107e-07
ENSG00000099785	ENST00000215555	ENSG00000099785	741	MARCH2	membrane associated ring-CH-type finger 2 [Source:HGNC Symbol;Acc:HGNC:28038]	protein_coding	-0.02449	0.8539
ENSG00000099795	ENST00000215565	ENSG00000099795	414	NDUFB7	NADH:ubiquinone oxidoreductase subunit B7 [Source:HGNC Symbol;Acc:HGNC:7702]	protein_coding	0.4948	0.0004776
ENSG00000099797	ENST00000215567	ENSG00000099797	927	TECR	trans-2,3-enoyl-CoA reductase [Source:HGNC Symbol;Acc:HGNC:4551]	protein_coding	-0.422	0.0001773
ENSG00000099800	ENST00000215570	ENSG00000099800	288	TIMM13	translocase of inner mitochondrial membrane 13 [Source:HGNC Symbol;Acc:HGNC:11816]	protein_coding	0.4231	0.001157
ENSG00000099804	ENST00000215574	ENSG00000099804	711	CDC34	cell division cycle 34 [Source:HGNC Symbol;Acc:HGNC:1734]	protein_coding	-0.07665	0.6103
ENSG00000099810	ENST00000380172	ENSG00000099810	852	MTAP	methylthioadenosine phosphorylase [Source:HGNC Symbol;Acc:HGNC:7413]	protein_coding	-0.072	0.5914
ENSG00000099814	ENST00000251181	ENSG00000099814	undefined	CEP170B	centrosomal protein 170B [Source:HGNC Symbol;Acc:HGNC:20362]	protein_coding	-0.1826	0.404
ENSG00000099817	ENST00000215587	ENSG00000099817	615	POLR2E	RNA polymerase II subunit E [Source:HGNC Symbol;Acc:HGNC:9192]	protein_coding	0.02596	0.8306
ENSG00000099821	ENST00000587057	ENSG00000099821	undefined	POLRMT	RNA polymerase mitochondrial [Source:HGNC Symbol;Acc:HGNC:9200]	protein_coding	-0.1165	0.3234
ENSG00000099822	ENST00000251287	ENSG00000099822	2670	HCN2	hyperpolarization activated cyclic nucleotide gated potassium channel 2 [Source:HGNC Symbol;Acc:HGNC:4846]	protein_coding	-0.1629	0.6404
ENSG00000099834	ENST00000349570	ENSG00000099834	1956	CDHR5	cadherin related family member 5 [Source:HGNC Symbol;Acc:HGNC:7521]	protein_coding	-0.9567	0.05533
ENSG00000099840	ENST00000395296	ENSG00000099840	627	IZUMO4	IZUMO family member 4 [Source:HGNC Symbol;Acc:HGNC:26950]	protein_coding	-0.5632	0.003547
ENSG00000099849	ENST00000397582	ENSG00000099849	1014	RASSF7	Ras association domain family member 7 [Source:HGNC Symbol;Acc:HGNC:1166]	protein_coding	-0.3072	0.009366
ENSG00000122783	ENST00000393114	ENSG00000122783	474	C7orf49	chromosome 7 open reading frame 49 [Source:HGNC Symbol;Acc:HGNC:22432]	protein_coding	0.7292	5.516e-22
ENSG00000099875	ENST00000250896	ENSG00000099875	1398	MKNK2	MAP kinase interacting serine/threonine kinase 2 [Source:HGNC Symbol;Acc:HGNC:7111]	protein_coding	-0.3688	6.651e-05
ENSG00000099889	ENST00000263207	ENSG00000099889	2889	ARVCF	armadillo repeat gene deleted in velocardiofacial syndrome [Source:HGNC Symbol;Acc:HGNC:728]	protein_coding	-0.2666	0.1054
ENSG00000099899	ENST00000252136	ENSG00000099899	1878	TRMT2A	tRNA methyltransferase 2 homolog A [Source:HGNC Symbol;Acc:HGNC:24974]	protein_coding	0.1602	0.1005
ENSG00000099901	ENST00000331821	ENSG00000099901	606	RANBP1	RAN binding protein 1 [Source:HGNC Symbol;Acc:HGNC:9847]	protein_coding	0.2305	0.02227
ENSG00000099904	ENST00000320602	ENSG00000099904	2022	ZDHHC8	zinc finger DHHC-type containing 8 [Source:HGNC Symbol;Acc:HGNC:18474]	protein_coding	-0.3257	0.003286
ENSG00000099910	ENST00000328879	ENSG00000099910	1905	KLHL22	kelch like family member 22 [Source:HGNC Symbol;Acc:HGNC:25888]	protein_coding	-0.2957	0.002212
ENSG00000099917	ENST00000263205	ENSG00000099917	2367	MED15	mediator complex subunit 15 [Source:HGNC Symbol;Acc:HGNC:14248]	protein_coding	-0.1623	0.0928
ENSG00000099940	ENST00000215730	ENSG00000099940	777	SNAP29	synaptosome associated protein 29 [Source:HGNC Symbol;Acc:HGNC:11133]	protein_coding	0.3008	0.00208
ENSG00000099942	ENST00000354336	ENSG00000099942	912	CRKL	CRK like proto-oncogene, adaptor protein [Source:HGNC Symbol;Acc:HGNC:2363]	protein_coding	-0.07095	0.3049
ENSG00000099949	ENST00000215739	ENSG00000099949	2523	LZTR1	leucine zipper like transcription regulator 1 [Source:HGNC Symbol;Acc:HGNC:6742]	protein_coding	0.003738	0.9692
ENSG00000099953	ENST00000215743	ENSG00000099953	1467	MMP11	matrix metallopeptidase 11 [Source:HGNC Symbol;Acc:HGNC:7157]	protein_coding	-0.1261	0.6152
ENSG00000169085	ENST00000305454	ENSG00000169085	624	C8orf46	chromosome 8 open reading frame 46 [Source:HGNC Symbol;Acc:HGNC:28498]	protein_coding	-0.9499	0.0005429
ENSG00000099956	ENST00000263121	ENSG00000099956	1158	SMARCB1	SWI/SNF related, matrix associated, actin dependent regulator of chromatin, subfamily b, member 1 [Source:HGNC Symbol;Acc:HGNC:11103]	protein_coding	0.2403	0.00144
ENSG00000099958	ENST00000290730	ENSG00000099958	undefined	DERL3	derlin 3 [Source:HGNC Symbol;Acc:HGNC:14236]	protein_coding	0.1794	0.2965
ENSG00000099968	ENST00000317582	ENSG00000099968	1458	BCL2L13	BCL2 like 13 [Source:HGNC Symbol;Acc:HGNC:17164]	protein_coding	0.2596	0.005871
ENSG00000099974	ENST00000215770	ENSG00000099974	405	DDTL	D-dopachrome tautomerase-like [Source:HGNC Symbol;Acc:HGNC:33446]	protein_coding	0.224	0.2578
ENSG00000099977	ENST00000350608	ENSG00000099977	357	DDT	D-dopachrome tautomerase [Source:HGNC Symbol;Acc:HGNC:2732]	protein_coding	0.2098	0.1895
ENSG00000099985	ENST00000215781	ENSG00000099985	759	OSM	oncostatin M [Source:HGNC Symbol;Acc:HGNC:8506]	protein_coding	-0.6223	0.1721
ENSG00000099991	ENST00000263119	ENSG00000099991	6663	CABIN1	calcineurin binding protein 1 [Source:HGNC Symbol;Acc:HGNC:24187]	protein_coding	-0.2129	0.02685
ENSG00000099992	ENST00000215790	ENSG00000099992	1527	TBC1D10A	TBC1 domain family member 10A [Source:HGNC Symbol;Acc:HGNC:23609]	protein_coding	-0.4838	1.614e-05
ENSG00000099995	ENST00000215793	ENSG00000099995	2382	SF3A1	splicing factor 3a subunit 1 [Source:HGNC Symbol;Acc:HGNC:10765]	protein_coding	-0.07466	0.3465
ENSG00000099998	ENST00000263112	ENSG00000099998	1665	GGT5	gamma-glutamyltransferase 5 [Source:HGNC Symbol;Acc:HGNC:4260]	protein_coding	0.9704	0.0822
ENSG00000099999	ENST00000215798	ENSG00000099999	1030	RNF215	ring finger protein 215 [Source:HGNC Symbol;Acc:HGNC:33434]	protein_coding	-0.2315	0.1655
ENSG00000100003	ENST00000402592	ENSG00000100003	963	SEC14L2	SEC14 like lipid binding 2 [Source:HGNC Symbol;Acc:HGNC:10699]	protein_coding	-0.5731	0.01509
ENSG00000100014	ENST00000314328	ENSG00000100014	3354	SPECC1L	sperm antigen with calponin homology and coiled-coil domains 1 like [Source:HGNC Symbol;Acc:HGNC:29022]	protein_coding	-0.07257	0.3958
ENSG00000100023	ENST00000335025	ENSG00000100023	1563	PPIL2	peptidylprolyl isomerase like 2 [Source:HGNC Symbol;Acc:HGNC:9261]	protein_coding	-0.2258	0.004751
ENSG00000100024	ENST00000326010	ENSG00000100024	1155	UPB1	beta-ureidopropionase 1 [Source:HGNC Symbol;Acc:HGNC:16297]	protein_coding	-0.2739	0.2405
ENSG00000074410	ENST00000178638	ENSG00000074410	1065	CA12	carbonic anhydrase 12 [Source:HGNC Symbol;Acc:HGNC:1371]	protein_coding	5.528	1.167e-06
ENSG00000100028	ENST00000215829	ENSG00000100028	381	SNRPD3	small nuclear ribonucleoprotein D3 polypeptide [Source:HGNC Symbol;Acc:HGNC:11160]	protein_coding	-0.3465	0.00784
ENSG00000100029	ENST00000335214	ENSG00000100029	1752	PES1	pescadillo ribosomal biogenesis factor 1 [Source:HGNC Symbol;Acc:HGNC:8848]	protein_coding	0.4717	4.746e-12
ENSG00000100030	ENST00000215832	ENSG00000100030	1083	MAPK1	mitogen-activated protein kinase 1 [Source:HGNC Symbol;Acc:HGNC:6871]	protein_coding	-0.06543	0.2856
ENSG00000100031	ENST00000248923	ENSG00000100031	1710	GGT1	gamma-glutamyltransferase 1 [Source:HGNC Symbol;Acc:HGNC:4250]	protein_coding	0.192	0.2541
ENSG00000118298	ENST00000369111	ENSG00000118298	1014	CA14	carbonic anhydrase 14 [Source:HGNC Symbol;Acc:HGNC:1372]	protein_coding	-0.8093	0.005047
ENSG00000104267	ENST00000285379	ENSG00000104267	783	CA2	carbonic anhydrase 2 [Source:HGNC Symbol;Acc:HGNC:1373]	protein_coding	0.6167	0.01041
ENSG00000100038	ENST00000357179	ENSG00000100038	2589	TOP3B	topoisomerase (DNA) III beta [Source:HGNC Symbol;Acc:HGNC:11993]	protein_coding	-0.2892	0.003087
ENSG00000100055	ENST00000248901	ENSG00000100055	1185	CYTH4	cytohesin 4 [Source:HGNC Symbol;Acc:HGNC:9505]	protein_coding	-0.2752	0.01084
ENSG00000100056	ENST00000252137	ENSG00000100056	1431	DGCR14	DiGeorge syndrome critical region gene 14 [Source:HGNC Symbol;Acc:HGNC:16817]	protein_coding	0.1373	0.2032
ENSG00000100060	ENST00000356998	ENSG00000100060	966	MFNG	MFNG O-fucosylpeptide 3-beta-N-acetylglucosaminyltransferase [Source:HGNC Symbol;Acc:HGNC:7038]	protein_coding	-0.4631	7.253e-05
ENSG00000134508	ENST00000256925	ENSG00000134508	1902	CABLES1	Cdk5 and Abl enzyme substrate 1 [Source:HGNC Symbol;Acc:HGNC:25097]	protein_coding	-0.8437	0.0002554
ENSG00000100075	ENST00000215882	ENSG00000100075	936	SLC25A1	solute carrier family 25 member 1 [Source:HGNC Symbol;Acc:HGNC:10979]	protein_coding	0.2057	0.03926
ENSG00000100077	ENST00000324198	ENSG00000100077	2067	GRK3	G protein-coupled receptor kinase 3 [Source:HGNC Symbol;Acc:HGNC:290]	protein_coding	0.1149	0.2296
ENSG00000100079	ENST00000215886	ENSG00000100079	399	LGALS2	galectin 2 [Source:HGNC Symbol;Acc:HGNC:6562]	protein_coding	-0.2126	0.6218
ENSG00000100083	ENST00000325180	ENSG00000100083	1659	GGA1	golgi associated, gamma adaptin ear containing, ARF binding protein 1 [Source:HGNC Symbol;Acc:HGNC:17842]	protein_coding	0.1774	0.05187
ENSG00000100084	ENST00000263208	ENSG00000100084	3054	HIRA	histone cell cycle regulator [Source:HGNC Symbol;Acc:HGNC:4916]	protein_coding	-0.04846	0.7218
ENSG00000100092	ENST00000357436	ENSG00000100092	2106	SH3BP1	SH3 domain binding protein 1 [Source:HGNC Symbol;Acc:HGNC:10824]	protein_coding	0.09192	0.3395
ENSG00000175544	ENST00000325656	ENSG00000175544	828	CABP4	calcium binding protein 4 [Source:HGNC Symbol;Acc:HGNC:1386]	protein_coding	-1.006	0.0001098
ENSG00000100099	ENST00000336873	ENSG00000100099	2127	HPS4	HPS4, biogenesis of lysosomal organelles complex 3 subunit 2 [Source:HGNC Symbol;Acc:HGNC:15844]	protein_coding	-0.04495	0.6332
ENSG00000100100	ENST00000215912	ENSG00000100100	792	PIK3IP1	phosphoinositide-3-kinase interacting protein 1 [Source:HGNC Symbol;Acc:HGNC:24942]	protein_coding	-0.1006	0.4102
ENSG00000100104	ENST00000215917	ENSG00000100104	1020	SRRD	SRR1 domain containing [Source:HGNC Symbol;Acc:HGNC:33910]	protein_coding	0.3568	0.008876
ENSG00000100105	ENST00000215919	ENSG00000100105	1614	PATZ1	POZ/BTB and AT hook containing zinc finger 1 [Source:HGNC Symbol;Acc:HGNC:13071]	protein_coding	-0.02417	0.7959
ENSG00000100106	ENST00000331103	ENSG00000100106	undefined	TRIOBP	TRIO and F-actin binding protein [Source:HGNC Symbol;Acc:HGNC:17009]	protein_coding	-0.4584	0.0002147
ENSG00000100109	ENST00000405938	ENSG00000100109	2514	TFIP11	tuftelin interacting protein 11 [Source:HGNC Symbol;Acc:HGNC:17165]	protein_coding	0.005079	0.9563
ENSG00000100124	ENST00000215941	ENSG00000100124	903	ANKRD54	ankyrin repeat domain 54 [Source:HGNC Symbol;Acc:HGNC:25185]	protein_coding	-0.2533	0.02574
ENSG00000100129	ENST00000381683	ENSG00000100129	1551	EIF3L	eukaryotic translation initiation factor 3 subunit L [Source:HGNC Symbol;Acc:HGNC:18138]	protein_coding	-0.3325	0.001972
ENSG00000100138	ENST00000215956	ENSG00000100138	387	SNU13	SNU13 homolog, small nuclear ribonucleoprotein (U4/U6.U5) [Source:HGNC Symbol;Acc:HGNC:7819]	protein_coding	0.09812	0.2307
ENSG00000100139	ENST00000215957	ENSG00000100139	2592	MICALL1	MICAL like 1 [Source:HGNC Symbol;Acc:HGNC:29804]	protein_coding	0.4881	6.75e-07
ENSG00000100142	ENST00000333418	ENSG00000100142	436	POLR2F	RNA polymerase II subunit F [Source:HGNC Symbol;Acc:HGNC:9193]	protein_coding	0.1939	0.121
ENSG00000100147	ENST00000255784	ENSG00000100147	690	CCDC134	coiled-coil domain containing 134 [Source:HGNC Symbol;Acc:HGNC:26185]	protein_coding	-0.1857	0.1507
ENSG00000100150	ENST00000382111	ENSG00000100150	4659	DEPDC5	DEP domain containing 5 [Source:HGNC Symbol;Acc:HGNC:18423]	protein_coding	-0.05102	0.597
ENSG00000100151	ENST00000356976	ENSG00000100151	1248	PICK1	protein interacting with PRKCA 1 [Source:HGNC Symbol;Acc:HGNC:9394]	protein_coding	-0.2759	0.01675
ENSG00000100154	ENST00000397906	ENSG00000100154	7446	TTC28	tetratricopeptide repeat domain 28 [Source:HGNC Symbol;Acc:HGNC:29179]	protein_coding	0.2071	0.4109
ENSG00000100162	ENST00000215980	ENSG00000100162	543	CENPM	centromere protein M [Source:HGNC Symbol;Acc:HGNC:18352]	protein_coding	-0.3279	0.3183
ENSG00000158966	ENST00000290039	ENSG00000158966	3672	CACHD1	cache domain containing 1 [Source:HGNC Symbol;Acc:HGNC:29314]	protein_coding	-0.8702	0.002879
ENSG00000100201	ENST00000216019	ENSG00000100201	undefined	DDX17	DEAD-box helicase 17 [Source:HGNC Symbol;Acc:HGNC:2740]	protein_coding	-0.5018	7.893e-07
ENSG00000100207	ENST00000335626	ENSG00000100207	5817	TCF20	transcription factor 20 [Source:HGNC Symbol;Acc:HGNC:11631]	protein_coding	-0.09662	0.1428
ENSG00000100209	ENST00000216027	ENSG00000100209	708	HSCB	HscB mitochondrial iron-sulfur cluster cochaperone [Source:HGNC Symbol;Acc:HGNC:28913]	protein_coding	-0.09743	0.6443
ENSG00000100211	ENST00000216029	ENSG00000100211	381	CBY1	chibby family member 1, beta catenin antagonist [Source:HGNC Symbol;Acc:HGNC:1307]	protein_coding	-0.2224	0.2409
ENSG00000100216	ENST00000216034	ENSG00000100216	429	TOMM22	translocase of outer mitochondrial membrane 22 [Source:HGNC Symbol;Acc:HGNC:18002]	protein_coding	0.3936	4.494e-05
ENSG00000141837	ENST00000360228	ENSG00000141837	7521	CACNA1A	calcium voltage-gated channel subunit alpha1 A [Source:HGNC Symbol;Acc:HGNC:1388]	protein_coding	1.378	7.253e-05
ENSG00000102001	ENST00000323022	ENSG00000102001	5901	CACNA1F	calcium voltage-gated channel subunit alpha1 F [Source:HGNC Symbol;Acc:HGNC:1393]	protein_coding	-1.017	0.000267
ENSG00000100221	ENST00000216039	ENSG00000100221	609	JOSD1	Josephin domain containing 1 [Source:HGNC Symbol;Acc:HGNC:28953]	protein_coding	-0.1882	0.006657
ENSG00000100225	ENST00000266087	ENSG00000100225	1569	FBXO7	F-box protein 7 [Source:HGNC Symbol;Acc:HGNC:13586]	protein_coding	0.1512	0.007847
ENSG00000100226	ENST00000216044	ENSG00000100226	2010	GTPBP1	GTP binding protein 1 [Source:HGNC Symbol;Acc:HGNC:4669]	protein_coding	0.4473	0.0001702
ENSG00000100227	ENST00000252115	ENSG00000100227	1266	POLDIP3	DNA polymerase delta interacting protein 3 [Source:HGNC Symbol;Acc:HGNC:23782]	protein_coding	0.1548	0.01543
ENSG00000100346	ENST00000401624	ENSG00000100346	6051	CACNA1I	calcium voltage-gated channel subunit alpha1 I [Source:HGNC Symbol;Acc:HGNC:1396]	protein_coding	-1.217	4.826e-08
ENSG00000100239	ENST00000216061	ENSG00000100239	2901	PPP6R2	protein phosphatase 6 regulatory subunit 2 [Source:HGNC Symbol;Acc:HGNC:19253]	protein_coding	-0.1539	0.03877
ENSG00000100241	ENST00000348911	ENSG00000100241	5607	SBF1	SET binding factor 1 [Source:HGNC Symbol;Acc:HGNC:10542]	protein_coding	-0.1037	0.3045
ENSG00000100242	ENST00000405018	ENSG00000100242	2217	SUN2	Sad1 and UNC84 domain containing 2 [Source:HGNC Symbol;Acc:HGNC:14210]	protein_coding	-0.4175	0.0001791
ENSG00000100243	ENST00000352397	ENSG00000100243	906	CYB5R3	cytochrome b5 reductase 3 [Source:HGNC Symbol;Acc:HGNC:2873]	protein_coding	0.4232	3.446e-07
ENSG00000100246	ENST00000216068	ENSG00000100246	318	DNAL4	dynein axonemal light chain 4 [Source:HGNC Symbol;Acc:HGNC:2955]	protein_coding	0.1172	0.4995
ENSG00000100258	ENST00000216080	ENSG00000100258	2049	LMF2	lipase maturation factor 2 [Source:HGNC Symbol;Acc:HGNC:25096]	protein_coding	-0.01132	0.9254
ENSG00000100263	ENST00000216085	ENSG00000100263	1161	RHBDD3	rhomboid domain containing 3 [Source:HGNC Symbol;Acc:HGNC:1308]	protein_coding	0.532	5.567e-06
ENSG00000100266	ENST00000263246	ENSG00000100266	1461	PACSIN2	protein kinase C and casein kinase substrate in neurons 2 [Source:HGNC Symbol;Acc:HGNC:8571]	protein_coding	0.5446	2.92e-06
ENSG00000100271	ENST00000266254	ENSG00000100271	1272	TTLL1	tubulin tyrosine ligase like 1 [Source:HGNC Symbol;Acc:HGNC:1312]	protein_coding	-0.5432	0.004623
ENSG00000100280	ENST00000317368	ENSG00000100280	2760	AP1B1	adaptor related protein complex 1 beta 1 subunit [Source:HGNC Symbol;Acc:HGNC:554]	protein_coding	-0.3287	0.008527
ENSG00000100281	ENST00000216106	ENSG00000100281	1806	HMGXB4	HMG-box containing 4 [Source:HGNC Symbol;Acc:HGNC:5003]	protein_coding	0.1098	0.2312
ENSG00000100284	ENST00000382034	ENSG00000100284	630	TOM1	target of myb1 membrane trafficking protein [Source:HGNC Symbol;Acc:HGNC:11982]	protein_coding	0.399	0.00491
ENSG00000007402	ENST00000266039	ENSG00000007402	3438	CACNA2D2	calcium voltage-gated channel auxiliary subunit alpha2delta 2 [Source:HGNC Symbol;Acc:HGNC:1400]	protein_coding	-1.11	1.82e-13
ENSG00000100288	ENST00000406938	ENSG00000100288	1188	CHKB	choline kinase beta [Source:HGNC Symbol;Acc:HGNC:1938]	protein_coding	0.2107	0.4955
ENSG00000100292	ENST00000216117	ENSG00000100292	867	HMOX1	heme oxygenase 1 [Source:HGNC Symbol;Acc:HGNC:5013]	protein_coding	0.3386	0.1029
ENSG00000100294	ENST00000290429	ENSG00000100294	1173	MCAT	malonyl-CoA-acyl carrier protein transacylase [Source:HGNC Symbol;Acc:HGNC:29622]	protein_coding	0.1019	0.6222
ENSG00000100296	ENST00000358079	ENSG00000100296	384	THOC5	THO complex 5 [Source:HGNC Symbol;Acc:HGNC:19074]	protein_coding	-0.05807	0.4959
ENSG00000100297	ENST00000216122	ENSG00000100297	2205	MCM5	minichromosome maintenance complex component 5 [Source:HGNC Symbol;Acc:HGNC:6948]	protein_coding	-0.2955	0.002097
ENSG00000100298	ENST00000348946	ENSG00000100298	549	APOBEC3H	apolipoprotein B mRNA editing enzyme catalytic subunit 3H [Source:HGNC Symbol;Acc:HGNC:24100]	protein_coding	0.489	0.04241
ENSG00000100299	ENST00000216124	ENSG00000100299	1530	ARSA	arylsulfatase A [Source:HGNC Symbol;Acc:HGNC:713]	protein_coding	-0.06078	0.6177
ENSG00000100300	ENST00000329563	ENSG00000100300	510	TSPO	translocator protein [Source:HGNC Symbol;Acc:HGNC:1158]	protein_coding	0.5527	0.001465
ENSG00000100304	ENST00000216129	ENSG00000100304	1935	TTLL12	tubulin tyrosine ligase like 12 [Source:HGNC Symbol;Acc:HGNC:28974]	protein_coding	0.42	0.006855
ENSG00000100307	ENST00000216133	ENSG00000100307	756	CBX7	chromobox 7 [Source:HGNC Symbol;Acc:HGNC:1557]	protein_coding	-0.4813	0.0006405
ENSG00000100311	ENST00000331163	ENSG00000100311	726	PDGFB	platelet derived growth factor subunit B [Source:HGNC Symbol;Acc:HGNC:8800]	protein_coding	-0.2004	0.4296
ENSG00000100316	ENST00000216146	ENSG00000100316	1212	RPL3	ribosomal protein L3 [Source:HGNC Symbol;Acc:HGNC:10332]	protein_coding	-0.1673	0.1509
ENSG00000100319	ENST00000344318	ENSG00000100319	513	ZMAT5	zinc finger matrin-type 5 [Source:HGNC Symbol;Acc:HGNC:28046]	protein_coding	0.1895	0.2324
ENSG00000100321	ENST00000216155	ENSG00000100321	357	SYNGR1	synaptogyrin 1 [Source:HGNC Symbol;Acc:HGNC:11498]	protein_coding	-0.3617	0.1316
ENSG00000100324	ENST00000216160	ENSG00000100324	1515	TAB1	TGF-beta activated kinase 1 (MAP3K7) binding protein 1 [Source:HGNC Symbol;Acc:HGNC:18157]	protein_coding	-0.1914	0.03482
ENSG00000100325	ENST00000307790	ENSG00000100325	2274	ASCC2	activating signal cointegrator 1 complex subunit 2 [Source:HGNC Symbol;Acc:HGNC:24103]	protein_coding	0.05721	0.3219
ENSG00000100330	ENST00000323630	ENSG00000100330	3189	MTMR3	myotubularin related protein 3 [Source:HGNC Symbol;Acc:HGNC:7451]	protein_coding	-0.1754	0.001658
ENSG00000100335	ENST00000325301	ENSG00000100335	1392	MIEF1	mitochondrial elongation factor 1 [Source:HGNC Symbol;Acc:HGNC:25979]	protein_coding	0.1443	0.07647
ENSG00000067191	ENST00000344140	ENSG00000067191	1572	CACNB1	calcium voltage-gated channel auxiliary subunit beta 1 [Source:HGNC Symbol;Acc:HGNC:1401]	protein_coding	-0.7402	4.586e-06
ENSG00000182985	ENST00000331581	ENSG00000182985	1416	CADM1	cell adhesion molecule 1 [Source:HGNC Symbol;Acc:HGNC:5951]	protein_coding	-1.164	8.162e-05
ENSG00000100345	ENST00000216181	ENSG00000100345	5883	MYH9	myosin heavy chain 9 [Source:HGNC Symbol;Acc:HGNC:7579]	protein_coding	-0.05726	0.5582
ENSG00000012822	ENST00000262059	ENSG00000012822	2073	CALCOCO1	calcium binding and coiled-coil domain 1 [Source:HGNC Symbol;Acc:HGNC:29306]	protein_coding	-0.6674	1.915e-10
ENSG00000100347	ENST00000350028	ENSG00000100347	1410	SAMM50	SAMM50 sorting and assembly machinery component [Source:HGNC Symbol;Acc:HGNC:24276]	protein_coding	0.07445	0.4082
ENSG00000100348	ENST00000216185	ENSG00000100348	501	TXN2	thioredoxin 2 [Source:HGNC Symbol;Acc:HGNC:17772]	protein_coding	0.2179	0.03706
ENSG00000100350	ENST00000216187	ENSG00000100350	2055	FOXRED2	FAD dependent oxidoreductase domain containing 2 [Source:HGNC Symbol;Acc:HGNC:26264]	protein_coding	-0.5267	0.005561
ENSG00000100351	ENST00000344138	ENSG00000100351	993	GRAP2	GRB2-related adaptor protein 2 [Source:HGNC Symbol;Acc:HGNC:4563]	protein_coding	-0.2739	0.0008821
ENSG00000100353	ENST00000216190	ENSG00000100353	1647	EIF3D	eukaryotic translation initiation factor 3 subunit D [Source:HGNC Symbol;Acc:HGNC:3278]	protein_coding	0.07619	0.2737
ENSG00000100354	ENST00000301923	ENSG00000100354	3090	TNRC6B	trinucleotide repeat containing 6B [Source:HGNC Symbol;Acc:HGNC:29190]	protein_coding	-0.4538	2.269e-07
ENSG00000100359	ENST00000248929	ENSG00000100359	2250	SGSM3	small G protein signaling modulator 3 [Source:HGNC Symbol;Acc:HGNC:25228]	protein_coding	-0.1631	0.1324
ENSG00000100360	ENST00000340630	ENSG00000100360	558	IFT27	intraflagellar transport 27 [Source:HGNC Symbol;Acc:HGNC:18626]	protein_coding	-0.3744	0.0004366
ENSG00000179218	ENST00000316448	ENSG00000179218	1254	CALR	calreticulin [Source:HGNC Symbol;Acc:HGNC:1455]	protein_coding	1.312	1.814e-38
ENSG00000128595	ENST00000249364	ENSG00000128595	948	CALU	calumenin [Source:HGNC Symbol;Acc:HGNC:1458]	protein_coding	1.238	2.612e-24
ENSG00000162545	ENST00000375078	ENSG00000162545	237	CAMK2N1	calcium/calmodulin dependent protein kinase II inhibitor 1 [Source:HGNC Symbol;Acc:HGNC:24190]	protein_coding	-0.7228	0.005588
ENSG00000100372	ENST00000263255	ENSG00000100372	192	SLC25A17	solute carrier family 25 member 17 [Source:HGNC Symbol;Acc:HGNC:10987]	protein_coding	0.2138	0.06997
ENSG00000100376	ENST00000216214	ENSG00000100376	1074	FAM118A	family with sequence similarity 118 member A [Source:HGNC Symbol;Acc:HGNC:1313]	protein_coding	-0.1855	0.03257
ENSG00000100379	ENST00000402077	ENSG00000100379	894	KCTD17	potassium channel tetramerization domain containing 17 [Source:HGNC Symbol;Acc:HGNC:25705]	protein_coding	-0.02878	0.849
ENSG00000100380	ENST00000216218	ENSG00000100380	1110	ST13	suppression of tumorigenicity 13 (colon carcinoma) (Hsp70 interacting protein) [Source:HGNC Symbol;Acc:HGNC:11343]	protein_coding	0.4877	1.799e-06
ENSG00000100385	ENST00000216223	ENSG00000100385	1656	IL2RB	interleukin 2 receptor subunit beta [Source:HGNC Symbol;Acc:HGNC:6009]	protein_coding	0.2304	0.01622
ENSG00000100387	ENST00000216225	ENSG00000100387	327	RBX1	ring-box 1 [Source:HGNC Symbol;Acc:HGNC:9928]	protein_coding	-0.0909	0.7567
ENSG00000100393	ENST00000263253	ENSG00000100393	7245	EP300	E1A binding protein p300 [Source:HGNC Symbol;Acc:HGNC:3373]	protein_coding	-0.06966	0.2971
ENSG00000100395	ENST00000216237	ENSG00000100395	2118	L3MBTL2	L3MBTL2 polycomb repressive complex 1 subunit [Source:HGNC Symbol;Acc:HGNC:18594]	protein_coding	0.02543	0.7848
ENSG00000100401	ENST00000356244	ENSG00000100401	1764	RANGAP1	Ran GTPase activating protein 1 [Source:HGNC Symbol;Acc:HGNC:9854]	protein_coding	0.07202	0.3641
ENSG00000100403	ENST00000352645	ENSG00000100403	2934	ZC3H7B	zinc finger CCCH-type containing 7B [Source:HGNC Symbol;Acc:HGNC:30869]	protein_coding	0.2328	0.0002411
ENSG00000100410	ENST00000216252	ENSG00000100410	333	PHF5A	PHD finger protein 5A [Source:HGNC Symbol;Acc:HGNC:18000]	protein_coding	0.2943	0.04006
ENSG00000100412	ENST00000216254	ENSG00000100412	2343	ACO2	aconitase 2 [Source:HGNC Symbol;Acc:HGNC:118]	protein_coding	0.3818	7.476e-07
ENSG00000100413	ENST00000337566	ENSG00000100413	528	POLR3H	RNA polymerase III subunit H [Source:HGNC Symbol;Acc:HGNC:30349]	protein_coding	0.2391	0.0208
ENSG00000100416	ENST00000290846	ENSG00000100416	1266	TRMU	tRNA 5-methylaminomethyl-2-thiouridylate methyltransferase [Source:HGNC Symbol;Acc:HGNC:25481]	protein_coding	-0.357	0.003884
ENSG00000100417	ENST00000216259	ENSG00000100417	789	PMM1	phosphomannomutase 1 [Source:HGNC Symbol;Acc:HGNC:9114]	protein_coding	-0.1944	0.1011
ENSG00000100418	ENST00000263256	ENSG00000100418	507	DESI1	desumoylating isopeptidase 1 [Source:HGNC Symbol;Acc:HGNC:24577]	protein_coding	0.5242	7.27e-15
ENSG00000100422	ENST00000216264	ENSG00000100422	1614	CERK	ceramide kinase [Source:HGNC Symbol;Acc:HGNC:19256]	protein_coding	-0.406	0.0001342
ENSG00000100425	ENST00000216267	ENSG00000100425	3177	BRD1	bromodomain containing 1 [Source:HGNC Symbol;Acc:HGNC:1102]	protein_coding	-0.4173	3.743e-07
ENSG00000100426	ENST00000216268	ENSG00000100426	3516	ZBED4	zinc finger BED-type containing 4 [Source:HGNC Symbol;Acc:HGNC:20721]	protein_coding	-0.02847	0.7797
ENSG00000152495	ENST00000282356	ENSG00000152495	1422	CAMK4	calcium/calmodulin dependent protein kinase IV [Source:HGNC Symbol;Acc:HGNC:1464]	protein_coding	-0.595	3.889e-11
ENSG00000100429	ENST00000216271	ENSG00000100429	2010	HDAC10	histone deacetylase 10 [Source:HGNC Symbol;Acc:HGNC:18128]	protein_coding	-0.4504	0.166
ENSG00000100439	ENST00000216327	ENSG00000100439	450	ABHD4	abhydrolase domain containing 4 [Source:HGNC Symbol;Acc:HGNC:20154]	protein_coding	-0.1157	0.346
ENSG00000100441	ENST00000251343	ENSG00000100441	2037	KHNYN	KH and NYN domain containing [Source:HGNC Symbol;Acc:HGNC:20166]	protein_coding	-0.1147	0.06933
ENSG00000100442	ENST00000216330	ENSG00000100442	675	FKBP3	FK506 binding protein 3 [Source:HGNC Symbol;Acc:HGNC:3719]	protein_coding	0.05926	0.6478
ENSG00000100445	ENST00000399395	ENSG00000100445	882	SDR39U1	short chain dehydrogenase/reductase family 39U member 1 [Source:HGNC Symbol;Acc:HGNC:20275]	protein_coding	-0.3157	0.02149
ENSG00000100450	ENST00000216338	ENSG00000100450	741	GZMH	granzyme H [Source:HGNC Symbol;Acc:HGNC:4710]	protein_coding	-0.3822	0.02226
ENSG00000100453	ENST00000216341	ENSG00000100453	744	GZMB	granzyme B [Source:HGNC Symbol;Acc:HGNC:4709]	protein_coding	0.01619	0.9198
ENSG00000100461	ENST00000307814	ENSG00000100461	undefined	RBM23	RNA binding motif protein 23 [Source:HGNC Symbol;Acc:HGNC:20155]	protein_coding	0.09071	0.1708
ENSG00000100462	ENST00000216350	ENSG00000100462	1731	PRMT5	protein arginine methyltransferase 5 [Source:HGNC Symbol;Acc:HGNC:10894]	protein_coding	0.364	0.0001933
ENSG00000100473	ENST00000216361	ENSG00000100473	1653	COCH	cochlin [Source:HGNC Symbol;Acc:HGNC:2180]	protein_coding	-0.5532	0.02004
ENSG00000100478	ENST00000216366	ENSG00000100478	480	AP4S1	adaptor related protein complex 4 sigma 1 subunit [Source:HGNC Symbol;Acc:HGNC:575]	protein_coding	-0.04487	0.8535
ENSG00000100483	ENST00000395859	ENSG00000100483	585	VCPKMT	valosin containing protein lysine methyltransferase [Source:HGNC Symbol;Acc:HGNC:20352]	protein_coding	-0.2165	0.1429
ENSG00000100485	ENST00000216373	ENSG00000100485	3999	SOS2	SOS Ras/Rho guanine nucleotide exchange factor 2 [Source:HGNC Symbol;Acc:HGNC:11188]	protein_coding	-0.3766	0.0005915
ENSG00000100490	ENST00000216378	ENSG00000100490	831	CDKL1	cyclin dependent kinase like 1 [Source:HGNC Symbol;Acc:HGNC:1781]	protein_coding	-0.006906	0.9806
ENSG00000100503	ENST00000245441	ENSG00000100503	6402	NIN	ninein [Source:HGNC Symbol;Acc:HGNC:14906]	protein_coding	-0.3345	8.6e-07
ENSG00000100504	ENST00000216392	ENSG00000100504	2544	PYGL	phosphorylase, glycogen, liver [Source:HGNC Symbol;Acc:HGNC:9725]	protein_coding	-0.4042	0.004059
ENSG00000100519	ENST00000445930	ENSG00000100519	1212	PSMC6	proteasome 26S subunit, ATPase 6 [Source:HGNC Symbol;Acc:HGNC:9553]	protein_coding	0.342	0.01655
ENSG00000100522	ENST00000216410	ENSG00000100522	555	GNPNAT1	glucosamine-phosphate N-acetyltransferase 1 [Source:HGNC Symbol;Acc:HGNC:19980]	protein_coding	0.2175	0.1793
ENSG00000100523	ENST00000323669	ENSG00000100523	2703	DDHD1	DDHD domain containing 1 [Source:HGNC Symbol;Acc:HGNC:19714]	protein_coding	0.3668	0.004859
ENSG00000100528	ENST00000216416	ENSG00000100528	435	CNIH1	cornichon family AMPA receptor auxiliary protein 1 [Source:HGNC Symbol;Acc:HGNC:19431]	protein_coding	0.2738	0.06439
ENSG00000100532	ENST00000216420	ENSG00000100532	999	CGRRF1	cell growth regulator with ring finger domain 1 [Source:HGNC Symbol;Acc:HGNC:15528]	protein_coding	0.0827	0.6457
ENSG00000164047	ENST00000296435	ENSG00000164047	522	CAMP	cathelicidin antimicrobial peptide [Source:HGNC Symbol;Acc:HGNC:1472]	protein_coding	-1.736	3.238e-06
ENSG00000100558	ENST00000216446	ENSG00000100558	1062	PLEK2	pleckstrin 2 [Source:HGNC Symbol;Acc:HGNC:19238]	protein_coding	-0.2996	0.4259
ENSG00000100564	ENST00000216452	ENSG00000100564	567	PIGH	phosphatidylinositol glycan anchor biosynthesis class H [Source:HGNC Symbol;Acc:HGNC:8964]	protein_coding	-0.02118	0.8576
ENSG00000127022	ENST00000247461	ENSG00000127022	1779	CANX	calnexin [Source:HGNC Symbol;Acc:HGNC:1473]	protein_coding	0.7784	1.327e-15
ENSG00000100568	ENST00000216456	ENSG00000100568	135	VTI1B	vesicle transport through interaction with t-SNAREs 1B [Source:HGNC Symbol;Acc:HGNC:17793]	protein_coding	0.5709	1.386e-06
ENSG00000100575	ENST00000216463	ENSG00000100575	undefined	TIMM9	translocase of inner mitochondrial membrane 9 [Source:HGNC Symbol;Acc:HGNC:11819]	protein_coding	0.06905	0.6558
ENSG00000100577	ENST00000216465	ENSG00000100577	651	GSTZ1	glutathione S-transferase zeta 1 [Source:HGNC Symbol;Acc:HGNC:4643]	protein_coding	0.2836	0.03437
ENSG00000100578	ENST00000261244	ENSG00000100578	4419	KIAA0586	KIAA0586 [Source:HGNC Symbol;Acc:HGNC:19960]	protein_coding	-0.07988	0.5604
ENSG00000100580	ENST00000216468	ENSG00000100580	978	TMED8	transmembrane p24 trafficking protein family member 8 [Source:HGNC Symbol;Acc:HGNC:18633]	protein_coding	-0.2835	0.01675
ENSG00000100591	ENST00000216479	ENSG00000100591	1017	AHSA1	activator of Hsp90 ATPase activity 1 [Source:HGNC Symbol;Acc:HGNC:1189]	protein_coding	0.4925	1.078e-09
ENSG00000100592	ENST00000360909	ENSG00000100592	3207	DAAM1	dishevelled associated activator of morphogenesis 1 [Source:HGNC Symbol;Acc:HGNC:18142]	protein_coding	0.07506	0.5948
ENSG00000100596	ENST00000216484	ENSG00000100596	1689	SPTLC2	serine palmitoyltransferase long chain base subunit 2 [Source:HGNC Symbol;Acc:HGNC:11278]	protein_coding	0.3827	0.01946
ENSG00000100599	ENST00000216487	ENSG00000100599	2958	RIN3	Ras and Rab interactor 3 [Source:HGNC Symbol;Acc:HGNC:18751]	protein_coding	-0.5795	3.642e-06
ENSG00000042493	ENST00000263867	ENSG00000042493	1047	CAPG	capping actin protein, gelsolin like [Source:HGNC Symbol;Acc:HGNC:1474]	protein_coding	2.426	5.289e-28
ENSG00000100601	ENST00000216489	ENSG00000100601	1170	ALKBH1	alkB homolog 1, histone H2A dioxygenase [Source:HGNC Symbol;Acc:HGNC:17911]	protein_coding	0.0661	0.6148
ENSG00000100603	ENST00000261531	ENSG00000100603	1611	SNW1	SNW domain containing 1 [Source:HGNC Symbol;Acc:HGNC:16696]	protein_coding	0.08894	0.2688
ENSG00000100605	ENST00000267615	ENSG00000100605	1245	ITPK1	inositol-tetrakisphosphate 1-kinase [Source:HGNC Symbol;Acc:HGNC:6177]	protein_coding	0.3932	1.955e-06
ENSG00000100612	ENST00000216500	ENSG00000100612	1020	DHRS7	dehydrogenase/reductase 7 [Source:HGNC Symbol;Acc:HGNC:21524]	protein_coding	-0.00821	0.9399
ENSG00000100614	ENST00000325642	ENSG00000100614	1368	PPM1A	protein phosphatase, Mg2+/Mn2+ dependent 1A [Source:HGNC Symbol;Acc:HGNC:9275]	protein_coding	-0.06675	0.5044
ENSG00000100629	ENST00000216517	ENSG00000100629	1308	CEP128	centrosomal protein 128 [Source:HGNC Symbol;Acc:HGNC:20359]	protein_coding	-0.3087	0.09242
ENSG00000100632	ENST00000216520	ENSG00000100632	undefined	ERH	enhancer of rudimentary homolog (Drosophila) [Source:HGNC Symbol;Acc:HGNC:3447]	protein_coding	0.2776	0.004459
ENSG00000100644	ENST00000323441	ENSG00000100644	2208	HIF1A	hypoxia inducible factor 1 alpha subunit [Source:HGNC Symbol;Acc:HGNC:4910]	protein_coding	0.2081	0.2241
ENSG00000198898	ENST00000361183	ENSG00000198898	861	CAPZA2	capping actin protein of muscle Z-line alpha subunit 2 [Source:HGNC Symbol;Acc:HGNC:1490]	protein_coding	0.5904	0.003228
ENSG00000100650	ENST00000394366	ENSG00000100650	819	SRSF5	serine and arginine rich splicing factor 5 [Source:HGNC Symbol;Acc:HGNC:10787]	protein_coding	-0.3392	0.0007288
ENSG00000100664	ENST00000216554	ENSG00000100664	1296	EIF5	eukaryotic translation initiation factor 5 [Source:HGNC Symbol;Acc:HGNC:3299]	protein_coding	0.3432	0.0004201
ENSG00000100697	ENST00000343455	ENSG00000100697	5769	DICER1	dicer 1, ribonuclease III [Source:HGNC Symbol;Acc:HGNC:17098]	protein_coding	-0.006143	0.9554
ENSG00000100711	ENST00000216602	ENSG00000100711	759	ZFYVE21	zinc finger FYVE-type containing 21 [Source:HGNC Symbol;Acc:HGNC:20760]	protein_coding	0.179	0.141
ENSG00000100714	ENST00000216605	ENSG00000100714	2808	MTHFD1	methylenetetrahydrofolate dehydrogenase, cyclohydrolase and formyltetrahydrofolate synthetase 1 [Source:HGNC Symbol;Acc:HGNC:7432]	protein_coding	0.3759	4.618e-09
ENSG00000100721	ENST00000402399	ENSG00000100721	345	TCL1A	T-cell leukemia/lymphoma 1A [Source:HGNC Symbol;Acc:HGNC:11648]	protein_coding	-0.2225	0.02167
ENSG00000100722	ENST00000251038	ENSG00000100722	2211	ZC3H14	zinc finger CCCH-type containing 14 [Source:HGNC Symbol;Acc:HGNC:20509]	protein_coding	-0.04717	0.5941
ENSG00000100726	ENST00000262319	ENSG00000100726	2514	TELO2	telomere maintenance 2 [Source:HGNC Symbol;Acc:HGNC:29099]	protein_coding	-0.01823	0.8769
ENSG00000100731	ENST00000304743	ENSG00000100731	7026	PCNX1	pecanex homolog 1 (Drosophila) [Source:HGNC Symbol;Acc:HGNC:19740]	protein_coding	-0.02091	0.8539
ENSG00000100744	ENST00000438650	ENSG00000100744	420	GSKIP	GSK3B interacting protein [Source:HGNC Symbol;Acc:HGNC:20343]	protein_coding	0.3212	0.04285
ENSG00000100749	ENST00000216639	ENSG00000100749	1191	VRK1	vaccinia related kinase 1 [Source:HGNC Symbol;Acc:HGNC:12718]	protein_coding	0.02604	0.8747
ENSG00000132357	ENST00000254691	ENSG00000132357	3114	CARD6	caspase recruitment domain family member 6 [Source:HGNC Symbol;Acc:HGNC:16394]	protein_coding	0.7467	2.932e-11
ENSG00000187796	ENST00000371732	ENSG00000187796	1611	CARD9	caspase recruitment domain family member 9 [Source:HGNC Symbol;Acc:HGNC:16391]	protein_coding	-1.611	1.247e-11
ENSG00000100784	ENST00000418736	ENSG00000100784	1650	RPS6KA5	ribosomal protein S6 kinase A5 [Source:HGNC Symbol;Acc:HGNC:10434]	protein_coding	-0.03108	0.8502
ENSG00000100796	ENST00000554308	ENSG00000100796	1630	PPP4R3A	protein phosphatase 4 regulatory subunit 3A [Source:HGNC Symbol;Acc:HGNC:20219]	protein_coding	-0.16	0.08537
ENSG00000100802	ENST00000299088	ENSG00000100802	1617	C14orf93	chromosome 14 open reading frame 93 [Source:HGNC Symbol;Acc:HGNC:20162]	protein_coding	-0.05327	0.7077
ENSG00000138380	ENST00000320443	ENSG00000138380	1950	CARF	calcium responsive transcription factor [Source:HGNC Symbol;Acc:HGNC:14435]	protein_coding	-0.6186	0.0001201
ENSG00000100811	ENST00000262238	ENSG00000100811	1245	YY1	YY1 transcription factor [Source:HGNC Symbol;Acc:HGNC:12856]	protein_coding	-0.2452	0.0009527
ENSG00000100813	ENST00000262710	ENSG00000100813	4026	ACIN1	apoptotic chromatin condensation inducer 1 [Source:HGNC Symbol;Acc:HGNC:17066]	protein_coding	-0.1362	0.02693
ENSG00000100814	ENST00000353689	ENSG00000100814	834	CCNB1IP1	cyclin B1 interacting protein 1 [Source:HGNC Symbol;Acc:HGNC:19437]	protein_coding	-0.3733	0.0009762
ENSG00000100815	ENST00000267622	ENSG00000100815	5940	TRIP11	thyroid hormone receptor interactor 11 [Source:HGNC Symbol;Acc:HGNC:12305]	protein_coding	-0.1412	0.3479
ENSG00000100823	ENST00000216714	ENSG00000100823	957	APEX1	apurinic/apyrimidinic endodeoxyribonuclease 1 [Source:HGNC Symbol;Acc:HGNC:587]	protein_coding	0.05705	0.4703
ENSG00000100836	ENST00000216727	ENSG00000100836	921	PABPN1	poly(A) binding protein nuclear 1 [Source:HGNC Symbol;Acc:HGNC:8565]	protein_coding	-0.1703	0.04295
ENSG00000100852	ENST00000216743	ENSG00000100852	undefined	ARHGAP5	Rho GTPase activating protein 5 [Source:HGNC Symbol;Acc:HGNC:675]	protein_coding	-0.1818	0.353
ENSG00000100865	ENST00000216756	ENSG00000100865	639	CINP	cyclin dependent kinase 2 interacting protein [Source:HGNC Symbol;Acc:HGNC:23789]	protein_coding	0.5449	1.172e-05
ENSG00000172508	ENST00000307823	ENSG00000172508	2484	CARNS1	carnosine synthase 1 [Source:HGNC Symbol;Acc:HGNC:29268]	protein_coding	-0.7277	0.0007434
ENSG00000100883	ENST00000216774	ENSG00000100883	1515	SRP54	signal recognition particle 54 [Source:HGNC Symbol;Acc:HGNC:11301]	protein_coding	0.4313	0.001894
ENSG00000100888	ENST00000399982	ENSG00000100888	7746	CHD8	chromodomain helicase DNA binding protein 8 [Source:HGNC Symbol;Acc:HGNC:20153]	protein_coding	-0.0795	0.2016
ENSG00000127995	ENST00000297273	ENSG00000127995	2394	CASD1	CAS1 domain containing 1 [Source:HGNC Symbol;Acc:HGNC:16014]	protein_coding	-0.6433	1.377e-05
ENSG00000100890	ENST00000250377	ENSG00000100890	1704	KIAA0391	KIAA0391 [Source:HGNC Symbol;Acc:HGNC:19958]	protein_coding	-0.02442	0.8583
ENSG00000100897	ENST00000326009	ENSG00000100897	216	DCAF11	DDB1 and CUL4 associated factor 11 [Source:HGNC Symbol;Acc:HGNC:20258]	protein_coding	0.3014	1.115e-08
ENSG00000106144	ENST00000310447	ENSG00000106144	1359	CASP2	caspase 2 [Source:HGNC Symbol;Acc:HGNC:1503]	protein_coding	-0.5927	4.134e-11
ENSG00000165806	ENST00000345633	ENSG00000165806	912	CASP7	caspase 7 [Source:HGNC Symbol;Acc:HGNC:1508]	protein_coding	1.276	1.154e-19
ENSG00000100908	ENST00000216799	ENSG00000100908	627	EMC9	ER membrane protein complex subunit 9 [Source:HGNC Symbol;Acc:HGNC:20273]	protein_coding	0.1893	0.1932
ENSG00000087589	ENST00000360314	ENSG00000087589	2361	CASS4	Cas scaffolding protein family member 4 [Source:HGNC Symbol;Acc:HGNC:15878]	protein_coding	-0.7333	1.795e-05
ENSG00000100916	ENST00000216807	ENSG00000100916	972	BRMS1L	breast cancer metastasis-suppressor 1-like [Source:HGNC Symbol;Acc:HGNC:20512]	protein_coding	0.05782	0.8494
ENSG00000100918	ENST00000557806	ENSG00000100918	223	REC8	REC8 meiotic recombination protein [Source:HGNC Symbol;Acc:HGNC:16879]	protein_coding	0.5119	0.003247
ENSG00000100926	ENST00000261789	ENSG00000100926	1821	TM9SF1	transmembrane 9 superfamily member 1 [Source:HGNC Symbol;Acc:HGNC:11864]	protein_coding	0.3188	0.2832
ENSG00000100934	ENST00000307712	ENSG00000100934	2298	SEC23A	Sec23 homolog A, coat complex II component [Source:HGNC Symbol;Acc:HGNC:10701]	protein_coding	0.2429	0.009957
ENSG00000100938	ENST00000348719	ENSG00000100938	1050	GMPR2	guanosine monophosphate reductase 2 [Source:HGNC Symbol;Acc:HGNC:4377]	protein_coding	0.007244	0.9436
ENSG00000100941	ENST00000216832	ENSG00000100941	2154	PNN	pinin, desmosome associated protein [Source:HGNC Symbol;Acc:HGNC:9162]	protein_coding	-0.3373	0.07607
ENSG00000100949	ENST00000216840	ENSG00000100949	1704	RABGGTA	Rab geranylgeranyltransferase alpha subunit [Source:HGNC Symbol;Acc:HGNC:9795]	protein_coding	0.406	9.776e-10
ENSG00000121691	ENST00000241052	ENSG00000121691	1584	CAT	catalase [Source:HGNC Symbol;Acc:HGNC:1516]	protein_coding	-0.7812	9.24e-12
ENSG00000100982	ENST00000372409	ENSG00000100982	2115	PCIF1	PDX1 C-terminal inhibiting factor 1 [Source:HGNC Symbol;Acc:HGNC:16200]	protein_coding	-0.08623	0.2577
ENSG00000100983	ENST00000216951	ENSG00000100983	1425	GSS	glutathione synthetase [Source:HGNC Symbol;Acc:HGNC:4624]	protein_coding	0.1235	0.1812
ENSG00000175294	ENST00000312106	ENSG00000175294	2343	CATSPER1	cation channel sperm associated 1 [Source:HGNC Symbol;Acc:HGNC:17116]	protein_coding	-1.137	1.404e-05
ENSG00000100991	ENST00000252015	ENSG00000100991	2394	TRPC4AP	transient receptor potential cation channel subfamily C member 4 associated protein [Source:HGNC Symbol;Acc:HGNC:16181]	protein_coding	0.04606	0.5195
ENSG00000100994	ENST00000216962	ENSG00000100994	2532	PYGB	phosphorylase, glycogen; brain [Source:HGNC Symbol;Acc:HGNC:9723]	protein_coding	-0.04181	0.6694
ENSG00000133962	ENST00000256343	ENSG00000133962	3351	CATSPERB	cation channel sperm associated auxiliary subunit beta [Source:HGNC Symbol;Acc:HGNC:20500]	protein_coding	-1.016	0.01748
ENSG00000159228	ENST00000290349	ENSG00000159228	834	CBR1	carbonyl reductase 1 [Source:HGNC Symbol;Acc:HGNC:1548]	protein_coding	1.106	9.034e-17
ENSG00000101003	ENST00000262460	ENSG00000101003	591	GINS1	GINS complex subunit 1 [Source:HGNC Symbol;Acc:HGNC:28980]	protein_coding	0.04283	0.8982
ENSG00000101004	ENST00000278886	ENSG00000101004	4149	NINL	ninein like [Source:HGNC Symbol;Acc:HGNC:29163]	protein_coding	0.04219	0.9037
ENSG00000160200	ENST00000352178	ENSG00000160200	1656	CBS	cystathionine-beta-synthase [Source:HGNC Symbol;Acc:HGNC:1550]	protein_coding	2.343	2.938e-10
ENSG00000101019	ENST00000349714	ENSG00000101019	819	UQCC1	ubiquinol-cytochrome c reductase complex assembly factor 1 [Source:HGNC Symbol;Acc:HGNC:15891]	protein_coding	-0.08013	0.4278
ENSG00000101040	ENST00000262975	ENSG00000101040	3507	ZMYND8	zinc finger MYND-type containing 8 [Source:HGNC Symbol;Acc:HGNC:9397]	protein_coding	-0.1782	0.009491
ENSG00000101052	ENST00000373030	ENSG00000101052	1314	IFT52	intraflagellar transport 52 [Source:HGNC Symbol;Acc:HGNC:15901]	protein_coding	0.008635	0.9402
ENSG00000101057	ENST00000217026	ENSG00000101057	2103	MYBL2	MYB proto-oncogene like 2 [Source:HGNC Symbol;Acc:HGNC:7548]	protein_coding	0.386	0.06442
ENSG00000101079	ENST00000349004	ENSG00000101079	1128	NDRG3	NDRG family member 3 [Source:HGNC Symbol;Acc:HGNC:14462]	protein_coding	-0.2028	0.06006
ENSG00000101082	ENST00000262866	ENSG00000101082	786	SLA2	Src like adaptor 2 [Source:HGNC Symbol;Acc:HGNC:17329]	protein_coding	-0.1121	0.4612
ENSG00000141570	ENST00000269385	ENSG00000141570	1170	CBX8	chromobox 8 [Source:HGNC Symbol;Acc:HGNC:15962]	protein_coding	-0.5824	0.009299
ENSG00000101096	ENST00000371564	ENSG00000101096	2766	NFATC2	nuclear factor of activated T-cells 2 [Source:HGNC Symbol;Acc:HGNC:7776]	protein_coding	-0.07304	0.4596
ENSG00000101104	ENST00000217073	ENSG00000101104	1845	PABPC1L	poly(A) binding protein cytoplasmic 1 like [Source:HGNC Symbol;Acc:HGNC:15797]	protein_coding	-0.562	0.00155
ENSG00000101109	ENST00000372801	ENSG00000101109	1389	STK4	serine/threonine kinase 4 [Source:HGNC Symbol;Acc:HGNC:11408]	protein_coding	-0.4048	3.016e-11
ENSG00000101126	ENST00000349014	ENSG00000101126	3309	ADNP	activity dependent neuroprotector homeobox [Source:HGNC Symbol;Acc:HGNC:15766]	protein_coding	-0.2403	0.001629
ENSG00000101132	ENST00000371419	ENSG00000101132	405	PFDN4	prefoldin subunit 4 [Source:HGNC Symbol;Acc:HGNC:8868]	protein_coding	0.1575	0.5791
ENSG00000101138	ENST00000217109	ENSG00000101138	1296	CSTF1	cleavage stimulation factor subunit 1 [Source:HGNC Symbol;Acc:HGNC:2483]	protein_coding	-0.2804	0.0006305
ENSG00000101146	ENST00000371242	ENSG00000101146	1107	RAE1	ribonucleic acid export 1 [Source:HGNC Symbol;Acc:HGNC:9828]	protein_coding	0.008205	0.9359
ENSG00000101150	ENST00000217121	ENSG00000101150	690	TPD52L2	tumor protein D52 like 2 [Source:HGNC Symbol;Acc:HGNC:12007]	protein_coding	0.5525	8.688e-08
ENSG00000101152	ENST00000360864	ENSG00000101152	597	DNAJC5	DnaJ heat shock protein family (Hsp40) member C5 [Source:HGNC Symbol;Acc:HGNC:16235]	protein_coding	0.1081	0.293
ENSG00000101158	ENST00000460601	ENSG00000101158	1781	NELFCD	negative elongation factor complex member C/D [Source:HGNC Symbol;Acc:HGNC:15934]	protein_coding	0.03541	0.6397
ENSG00000170160	ENST00000328495	ENSG00000170160	undefined	CCDC144A	coiled-coil domain containing 144A [Source:HGNC Symbol;Acc:HGNC:29072]	protein_coding	-0.7203	0.0064
ENSG00000101161	ENST00000266079	ENSG00000101161	2826	PRPF6	pre-mRNA processing factor 6 [Source:HGNC Symbol;Acc:HGNC:15860]	protein_coding	0.07889	0.3571
ENSG00000181982	ENST00000324309	ENSG00000181982	undefined	CCDC149	coiled-coil domain containing 149 [Source:HGNC Symbol;Acc:HGNC:25405]	protein_coding	-1.8	1.776e-12
ENSG00000101166	ENST00000355937	ENSG00000101166	585	PRELID3B	PRELI domain containing 3B [Source:HGNC Symbol;Acc:HGNC:15892]	protein_coding	0.2562	0.004389
ENSG00000101181	ENST00000370823	ENSG00000101181	1221	MTG2	mitochondrial ribosome associated GTPase 2 [Source:HGNC Symbol;Acc:HGNC:16239]	protein_coding	0.1216	0.1984
ENSG00000164989	ENST00000380701	ENSG00000164989	3981	CCDC171	coiled-coil domain containing 171 [Source:HGNC Symbol;Acc:HGNC:29828]	protein_coding	-0.7307	0.01428
ENSG00000101187	ENST00000217159	ENSG00000101187	2169	SLCO4A1	solute carrier organic anion transporter family member 4A1 [Source:HGNC Symbol;Acc:HGNC:10953]	protein_coding	0.3366	0.1425
ENSG00000101188	ENST00000370501	ENSG00000101188	1257	NTSR1	neurotensin receptor 1 [Source:HGNC Symbol;Acc:HGNC:8039]	protein_coding	0.8327	0.06225
ENSG00000101189	ENST00000370487	ENSG00000101189	615	MRGBP	MRG domain binding protein [Source:HGNC Symbol;Acc:HGNC:15866]	protein_coding	0.1192	0.1708
ENSG00000101190	ENST00000217162	ENSG00000101190	1452	TCFL5	transcription factor like 5 [Source:HGNC Symbol;Acc:HGNC:11646]	protein_coding	-0.08052	0.6101
ENSG00000101191	ENST00000266070	ENSG00000101191	6723	DIDO1	death inducer-obliterator 1 [Source:HGNC Symbol;Acc:HGNC:2680]	protein_coding	-0.2519	0.0001374
ENSG00000101193	ENST00000266069	ENSG00000101193	687	GID8	GID complex subunit 8 homolog [Source:HGNC Symbol;Acc:HGNC:15857]	protein_coding	0.01507	0.8612
ENSG00000101194	ENST00000370349	ENSG00000101194	1293	SLC17A9	solute carrier family 17 member 9 [Source:HGNC Symbol;Acc:HGNC:16192]	protein_coding	0.3187	0.1491
ENSG00000101199	ENST00000353546	ENSG00000101199	1245	ARFGAP1	ADP ribosylation factor GTPase activating protein 1 [Source:HGNC Symbol;Acc:HGNC:15852]	protein_coding	-0.08098	0.3318
ENSG00000101213	ENST00000217185	ENSG00000101213	405	PTK6	protein tyrosine kinase 6 [Source:HGNC Symbol;Acc:HGNC:9617]	protein_coding	0.1376	0.7159
ENSG00000101216	ENST00000266068	ENSG00000101216	1593	GMEB2	glucocorticoid modulatory element binding protein 2 [Source:HGNC Symbol;Acc:HGNC:4371]	protein_coding	-0.2155	0.06546
ENSG00000101220	ENST00000217195	ENSG00000101220	600	C20orf27	chromosome 20 open reading frame 27 [Source:HGNC Symbol;Acc:HGNC:15873]	protein_coding	0.08549	0.6382
ENSG00000122483	ENST00000343253	ENSG00000122483	4365	CCDC18	coiled-coil domain containing 18 [Source:HGNC Symbol;Acc:HGNC:30370]	protein_coding	-0.6659	0.007049
ENSG00000197816	ENST00000460482	ENSG00000197816	undefined	CCDC180	coiled-coil domain containing 180 [Source:HGNC Symbol;Acc:HGNC:29303]	protein_coding	-0.606	0.01743
ENSG00000101246	ENST00000424545	ENSG00000101246	undefined	ARFRP1	ADP ribosylation factor related protein 1 [Source:HGNC Symbol;Acc:HGNC:662]	protein_coding	0.07838	0.4168
ENSG00000101247	ENST00000378081	ENSG00000101247	804	NDUFAF5	NADH:ubiquinone oxidoreductase complex assembly factor 5 [Source:HGNC Symbol;Acc:HGNC:15899]	protein_coding	-0.4381	0.0003712
ENSG00000101255	ENST00000217233	ENSG00000101255	1077	TRIB3	tribbles pseudokinase 3 [Source:HGNC Symbol;Acc:HGNC:16228]	protein_coding	0.1765	0.2247
ENSG00000213213	ENST00000338005	ENSG00000213213	1605	CCDC183	coiled-coil domain containing 183 [Source:HGNC Symbol;Acc:HGNC:28236]	protein_coding	-0.6162	0.00155
ENSG00000101266	ENST00000217244	ENSG00000101266	1176	CSNK2A1	casein kinase 2 alpha 1 [Source:HGNC Symbol;Acc:HGNC:2457]	protein_coding	0.1132	0.2116
ENSG00000101290	ENST00000379070	ENSG00000101290	undefined	CDS2	CDP-diacylglycerol synthase 2 [Source:HGNC Symbol;Acc:HGNC:1801]	protein_coding	-0.1416	0.009474
ENSG00000234409	ENST00000439765	ENSG00000234409	1209	CCDC188	coiled-coil domain containing 188 [Source:HGNC Symbol;Acc:HGNC:51899]	protein_coding	-0.6311	0.04992
ENSG00000101298	ENST00000381867	ENSG00000101298	1617	SNPH	syntaphilin [Source:HGNC Symbol;Acc:HGNC:15931]	protein_coding	-0.4569	0.006485
ENSG00000101307	ENST00000262929	ENSG00000101307	543	SIRPB1	signal regulatory protein beta 1 [Source:HGNC Symbol;Acc:HGNC:15928]	protein_coding	0.4875	0.05241
ENSG00000101310	ENST00000262544	ENSG00000101310	2304	SEC23B	Sec23 homolog B, coat complex II component [Source:HGNC Symbol;Acc:HGNC:10702]	protein_coding	0.5239	4.789e-07
ENSG00000101335	ENST00000279022	ENSG00000101335	519	MYL9	myosin light chain 9 [Source:HGNC Symbol;Acc:HGNC:15754]	protein_coding	0.6854	0.06358
ENSG00000196118	ENST00000433909	ENSG00000196118	undefined	CCDC189	coiled-coil domain containing 189 [Source:HGNC Symbol;Acc:HGNC:28078]	protein_coding	-0.7193	0.006745
ENSG00000101337	ENST00000217315	ENSG00000101337	1878	TM9SF4	transmembrane 9 superfamily member 4 [Source:HGNC Symbol;Acc:HGNC:30797]	protein_coding	0.07259	0.328
ENSG00000101342	ENST00000217320	ENSG00000101342	648	TLDC2	TBC/LysM-associated domain containing 2 [Source:HGNC Symbol;Acc:HGNC:16112]	protein_coding	-0.2247	0.2515
ENSG00000101343	ENST00000377327	ENSG00000101343	2511	CRNKL1	crooked neck pre-mRNA splicing factor 1 [Source:HGNC Symbol;Acc:HGNC:15762]	protein_coding	0.05328	0.5628
ENSG00000101346	ENST00000375730	ENSG00000101346	585	POFUT1	protein O-fucosyltransferase 1 [Source:HGNC Symbol;Acc:HGNC:14988]	protein_coding	0.1964	0.0108
ENSG00000101347	ENST00000262878	ENSG00000101347	1881	SAMHD1	SAM and HD domain containing deoxynucleoside triphosphate triphosphohydrolase 1 [Source:HGNC Symbol;Acc:HGNC:15925]	protein_coding	0.1807	0.1319
ENSG00000101350	ENST00000375712	ENSG00000101350	2244	KIF3B	kinesin family member 3B [Source:HGNC Symbol;Acc:HGNC:6320]	protein_coding	0.09629	0.2497
ENSG00000101353	ENST00000343811	ENSG00000101353	3209	MROH8	maestro heat like repeat family member 8 [Source:HGNC Symbol;Acc:HGNC:16125]	protein_coding	-0.477	0.1598
ENSG00000101361	ENST00000329276	ENSG00000101361	1785	NOP56	NOP56 ribonucleoprotein [Source:HGNC Symbol;Acc:HGNC:15911]	protein_coding	0.0839	0.2086
ENSG00000101363	ENST00000373605	ENSG00000101363	258	MANBAL	mannosidase beta like [Source:HGNC Symbol;Acc:HGNC:15799]	protein_coding	0.2903	0.003261
ENSG00000101365	ENST00000380843	ENSG00000101365	1158	IDH3B	isocitrate dehydrogenase 3 (NAD(+)) beta [Source:HGNC Symbol;Acc:HGNC:5385]	protein_coding	0.07884	0.3958
ENSG00000160050	ENST00000373602	ENSG00000160050	603	CCDC28B	coiled-coil domain containing 28B [Source:HGNC Symbol;Acc:HGNC:28163]	protein_coding	-0.6395	0.0002354
ENSG00000108588	ENST00000225726	ENSG00000108588	1452	CCDC47	coiled-coil domain containing 47 [Source:HGNC Symbol;Acc:HGNC:24856]	protein_coding	0.6378	2.1e-07
ENSG00000101391	ENST00000339269	ENSG00000101391	1533	CDK5RAP1	CDK5 regulatory subunit associated protein 1 [Source:HGNC Symbol;Acc:HGNC:15880]	protein_coding	-0.1093	0.2689
ENSG00000101400	ENST00000217381	ENSG00000101400	1518	SNTA1	syntrophin alpha 1 [Source:HGNC Symbol;Acc:HGNC:11167]	protein_coding	0.04555	0.7942
ENSG00000101407	ENST00000373447	ENSG00000101407	3270	TTI1	TELO2 interacting protein 1 [Source:HGNC Symbol;Acc:HGNC:29029]	protein_coding	-0.06837	0.4317
ENSG00000130783	ENST00000253079	ENSG00000130783	2055	CCDC62	coiled-coil domain containing 62 [Source:HGNC Symbol;Acc:HGNC:30723]	protein_coding	-0.6652	0.0381
ENSG00000101413	ENST00000373433	ENSG00000101413	981	RPRD1B	regulation of nuclear pre-mRNA domain containing 1B [Source:HGNC Symbol;Acc:HGNC:16209]	protein_coding	0.1758	0.01805
ENSG00000101417	ENST00000217398	ENSG00000101417	435	PXMP4	peroxisomal membrane protein 4 [Source:HGNC Symbol;Acc:HGNC:15920]	protein_coding	-0.3541	0.02917
ENSG00000101421	ENST00000217402	ENSG00000101421	675	CHMP4B	charged multivesicular body protein 4B [Source:HGNC Symbol;Acc:HGNC:16171]	protein_coding	0.5175	1.243e-08
ENSG00000101425	ENST00000262865	ENSG00000101425	1464	BPI	bactericidal/permeability-increasing protein [Source:HGNC Symbol;Acc:HGNC:1095]	protein_coding	-0.5936	0.09513
ENSG00000139537	ENST00000266984	ENSG00000139537	1494	CCDC65	coiled-coil domain containing 65 [Source:HGNC Symbol;Acc:HGNC:29937]	protein_coding	-1.094	4.917e-09
ENSG00000101442	ENST00000243903	ENSG00000101442	1824	ACTR5	ARP5 actin-related protein 5 homolog [Source:HGNC Symbol;Acc:HGNC:14671]	protein_coding	0.02565	0.8049
ENSG00000110104	ENST00000227520	ENSG00000110104	1083	CCDC86	coiled-coil domain containing 86 [Source:HGNC Symbol;Acc:HGNC:28359]	protein_coding	0.5935	0.000108
ENSG00000101445	ENST00000299824	ENSG00000101445	1704	PPP1R16B	protein phosphatase 1 regulatory subunit 16B [Source:HGNC Symbol;Acc:HGNC:15850]	protein_coding	0.1842	0.04153
ENSG00000101452	ENST00000252011	ENSG00000101452	2112	DHX35	DEAH-box helicase 35 [Source:HGNC Symbol;Acc:HGNC:15861]	protein_coding	0.05663	0.5858
ENSG00000101457	ENST00000372622	ENSG00000101457	990	DNTTIP1	deoxynucleotidyltransferase terminal interacting protein 1 [Source:HGNC Symbol;Acc:HGNC:16160]	protein_coding	-0.003345	0.9804
ENSG00000101460	ENST00000360668	ENSG00000101460	366	MAP1LC3A	microtubule associated protein 1 light chain 3 alpha [Source:HGNC Symbol;Acc:HGNC:6838]	protein_coding	0.2623	0.3739
ENSG00000101464	ENST00000217446	ENSG00000101464	1308	PIGU	phosphatidylinositol glycan anchor biosynthesis class U [Source:HGNC Symbol;Acc:HGNC:15791]	protein_coding	0.2057	0.07089
ENSG00000101473	ENST00000217455	ENSG00000101473	960	ACOT8	acyl-CoA thioesterase 8 [Source:HGNC Symbol;Acc:HGNC:15919]	protein_coding	-0.064	0.6517
ENSG00000101474	ENST00000217456	ENSG00000101474	1251	APMAP	adipocyte plasma membrane associated protein [Source:HGNC Symbol;Acc:HGNC:13238]	protein_coding	-0.3709	0.0002231
ENSG00000181374	ENST00000225844	ENSG00000181374	297	CCL13	C-C motif chemokine ligand 13 [Source:HGNC Symbol;Acc:HGNC:10611]	protein_coding	6.325	3.591e-13
ENSG00000101544	ENST00000262198	ENSG00000101544	3396	ADNP2	ADNP homeobox 2 [Source:HGNC Symbol;Acc:HGNC:23803]	protein_coding	0.1015	0.2124
ENSG00000101546	ENST00000262197	ENSG00000101546	729	RBFA	ribosome binding factor A (putative) [Source:HGNC Symbol;Acc:HGNC:26120]	protein_coding	0.2619	0.05795
ENSG00000101557	ENST00000261601	ENSG00000101557	1485	USP14	ubiquitin specific peptidase 14 [Source:HGNC Symbol;Acc:HGNC:12612]	protein_coding	0.2539	0.09545
ENSG00000101558	ENST00000340541	ENSG00000101558	885	VAPA	VAMP associated protein A [Source:HGNC Symbol;Acc:HGNC:12648]	protein_coding	0.3333	0.01324
ENSG00000101574	ENST00000319888	ENSG00000101574	1260	METTL4	methyltransferase like 4 [Source:HGNC Symbol;Acc:HGNC:24726]	protein_coding	-0.182	0.2754
ENSG00000101577	ENST00000261596	ENSG00000101577	2691	LPIN2	lipin 2 [Source:HGNC Symbol;Acc:HGNC:14450]	protein_coding	0.3451	0.002736
ENSG00000101596	ENST00000320876	ENSG00000101596	6018	SMCHD1	structural maintenance of chromosomes flexible hinge domain containing 1 [Source:HGNC Symbol;Acc:HGNC:29090]	protein_coding	-0.2293	0.3713
ENSG00000102970	ENST00000219244	ENSG00000102970	285	CCL17	C-C motif chemokine ligand 17 [Source:HGNC Symbol;Acc:HGNC:10615]	protein_coding	2.07	5.499e-07
ENSG00000101608	ENST00000217652	ENSG00000101608	516	MYL12A	myosin light chain 12A [Source:HGNC Symbol;Acc:HGNC:16701]	protein_coding	0.5178	1.563e-05
ENSG00000101624	ENST00000262127	ENSG00000101624	1980	CEP76	centrosomal protein 76 [Source:HGNC Symbol;Acc:HGNC:25727]	protein_coding	-0.2766	0.1944
ENSG00000101639	ENST00000325971	ENSG00000101639	6189	CEP192	centrosomal protein 192 [Source:HGNC Symbol;Acc:HGNC:25515]	protein_coding	-0.3694	1.905e-05
ENSG00000101654	ENST00000262173	ENSG00000101654	1431	RNMT	RNA guanine-7 methyltransferase [Source:HGNC Symbol;Acc:HGNC:10075]	protein_coding	-0.1004	0.2098
ENSG00000101665	ENST00000262158	ENSG00000101665	1281	SMAD7	SMAD family member 7 [Source:HGNC Symbol;Acc:HGNC:6773]	protein_coding	0.1021	0.4674
ENSG00000172724	ENST00000311925	ENSG00000172724	297	CCL19	C-C motif chemokine ligand 19 [Source:HGNC Symbol;Acc:HGNC:10617]	protein_coding	6.114	2.897e-06
ENSG00000101745	ENST00000262126	ENSG00000101745	6189	ANKRD12	ankyrin repeat domain 12 [Source:HGNC Symbol;Acc:HGNC:29135]	protein_coding	-0.08944	0.6668
ENSG00000101751	ENST00000217800	ENSG00000101751	2037	POLI	DNA polymerase iota [Source:HGNC Symbol;Acc:HGNC:9182]	protein_coding	-0.3528	0.05931
ENSG00000101752	ENST00000261537	ENSG00000101752	3021	MIB1	mindbomb E3 ubiquitin protein ligase 1 [Source:HGNC Symbol;Acc:HGNC:21086]	protein_coding	-0.2786	0.007323
ENSG00000101773	ENST00000327155	ENSG00000101773	2694	RBBP8	RB binding protein 8, endonuclease [Source:HGNC Symbol;Acc:HGNC:9891]	protein_coding	0.4893	0.009861
ENSG00000101782	ENST00000339486	ENSG00000101782	1560	RIOK3	RIO kinase 3 [Source:HGNC Symbol;Acc:HGNC:11451]	protein_coding	0.1344	0.1906
ENSG00000101811	ENST00000372972	ENSG00000101811	1734	CSTF2	cleavage stimulation factor subunit 2 [Source:HGNC Symbol;Acc:HGNC:2484]	protein_coding	0.1109	0.228
ENSG00000108691	ENST00000225831	ENSG00000108691	300	CCL2	C-C motif chemokine ligand 2 [Source:HGNC Symbol;Acc:HGNC:10618]	protein_coding	6.344	3.042e-51
ENSG00000101843	ENST00000217958	ENSG00000101843	681	PSMD10	proteasome 26S subunit, non-ATPase 10 [Source:HGNC Symbol;Acc:HGNC:9555]	protein_coding	0.515	2.304e-06
ENSG00000101844	ENST00000343524	ENSG00000101844	696	ATG4A	autophagy related 4A cysteine peptidase [Source:HGNC Symbol;Acc:HGNC:16489]	protein_coding	0.2048	0.09007
ENSG00000101846	ENST00000217961	ENSG00000101846	1752	STS	steroid sulfatase (microsomal), isozyme S [Source:HGNC Symbol;Acc:HGNC:11425]	protein_coding	0.2114	0.1842
ENSG00000115009	ENST00000358813	ENSG00000115009	291	CCL20	C-C motif chemokine ligand 20 [Source:HGNC Symbol;Acc:HGNC:10619]	protein_coding	2.394	6.137e-05
ENSG00000101856	ENST00000217971	ENSG00000101856	588	PGRMC1	progesterone receptor membrane component 1 [Source:HGNC Symbol;Acc:HGNC:16090]	protein_coding	0.261	0.03079
ENSG00000101868	ENST00000379059	ENSG00000101868	4389	POLA1	DNA polymerase alpha 1, catalytic subunit [Source:HGNC Symbol;Acc:HGNC:9173]	protein_coding	0.08923	0.5131
ENSG00000101882	ENST00000371410	ENSG00000101882	1248	NKAP	NFKB activating protein [Source:HGNC Symbol;Acc:HGNC:29873]	protein_coding	0.1398	0.3221
ENSG00000101888	ENST00000218004	ENSG00000101888	594	NXT2	nuclear transport factor 2 like export factor 2 [Source:HGNC Symbol;Acc:HGNC:18151]	protein_coding	0.562	0.004417
ENSG00000101901	ENST00000251943	ENSG00000101901	2865	ALG13	ALG13, UDP-N-acetylglucosaminyltransferase subunit [Source:HGNC Symbol;Acc:HGNC:30881]	protein_coding	-0.4346	0.0001984
ENSG00000101911	ENST00000380663	ENSG00000101911	441	PRPS2	phosphoribosyl pyrophosphate synthetase 2 [Source:HGNC Symbol;Acc:HGNC:9465]	protein_coding	0.5478	3.314e-09
ENSG00000101916	ENST00000218032	ENSG00000101916	3126	TLR8	toll like receptor 8 [Source:HGNC Symbol;Acc:HGNC:15632]	protein_coding	-0.1395	0.5455
ENSG00000101928	ENST00000370777	ENSG00000101928	645	MOSPD1	motile sperm domain containing 1 [Source:HGNC Symbol;Acc:HGNC:25235]	protein_coding	-0.3161	0.1176
ENSG00000101935	ENST00000262844	ENSG00000101935	1002	AMMECR1	Alport syndrome, mental retardation, midface hypoplasia and elliptocytosis chromosomal region gene 1 [Source:HGNC Symbol;Acc:HGNC:467]	protein_coding	-0.3332	0.006644
ENSG00000101940	ENST00000218056	ENSG00000101940	1458	WDR13	WD repeat domain 13 [Source:HGNC Symbol;Acc:HGNC:14352]	protein_coding	0.1282	0.2205
ENSG00000101945	ENST00000337852	ENSG00000101945	1272	SUV39H1	suppressor of variegation 3-9 homolog 1 [Source:HGNC Symbol;Acc:HGNC:11479]	protein_coding	-0.1639	0.1614
ENSG00000101966	ENST00000355640	ENSG00000101966	1494	XIAP	X-linked inhibitor of apoptosis [Source:HGNC Symbol;Acc:HGNC:592]	protein_coding	0.4753	1.507e-08
ENSG00000101972	ENST00000218089	ENSG00000101972	3807	STAG2	stromal antigen 2 [Source:HGNC Symbol;Acc:HGNC:11355]	protein_coding	-0.03437	0.774
[truncated: 10,104 more rows]

## Sheet: ch_nil
Table S6: Combined Differential Expression of ch_nil; Contrast numerator: chr. Contrast denominator: uninf.
row.names	ensembltranscriptid	ensemblgeneid	cdslength	hgncsymbol	description	genebiotype	deseq_logfc	deseq_adjp
ENSG00000000419	ENST00000371582	ENSG00000000419	864	DPM1	dolichyl-phosphate mannosyltransferase subunit 1, catalytic [Source:HGNC Symbol;Acc:HGNC:3005]	protein_coding	0.1186	0.2978
ENSG00000000457	ENST00000367770	ENSG00000000457	2229	SCYL3	SCY1 like pseudokinase 3 [Source:HGNC Symbol;Acc:HGNC:19285]	protein_coding	0.02626	0.8295
ENSG00000000460	ENST00000286031	ENSG00000000460	2562	C1orf112	chromosome 1 open reading frame 112 [Source:HGNC Symbol;Acc:HGNC:25565]	protein_coding	0.008662	0.9657
ENSG00000243440	ENST00000400562	ENSG00000243440	498			protein_coding	1.932	0.0007081
ENSG00000000971	ENST00000359637	ENSG00000000971	1158	CFH	complement factor H [Source:HGNC Symbol;Acc:HGNC:4883]	protein_coding	-0.2877	0.3638
ENSG00000198211	ENST00000556922	ENSG00000198211	2394			protein_coding	1.264	0.001414
ENSG00000001084	ENST00000229416	ENSG00000001084	1914	GCLC	glutamate-cysteine ligase catalytic subunit [Source:HGNC Symbol;Acc:HGNC:4311]	protein_coding	0.3318	0.03081
ENSG00000001167	ENST00000341376	ENSG00000001167	1044	NFYA	nuclear transcription factor Y subunit alpha [Source:HGNC Symbol;Acc:HGNC:7804]	protein_coding	0.1031	0.2159
ENSG00000001460	ENST00000003583	ENSG00000001460	864	STPG1	sperm tail PG-rich repeat containing 1 [Source:HGNC Symbol;Acc:HGNC:28070]	protein_coding	0.1438	0.5208
ENSG00000001461	ENST00000003912	ENSG00000001461	975	NIPAL3	NIPA like domain containing 3 [Source:HGNC Symbol;Acc:HGNC:25233]	protein_coding	-0.3401	0.0001801
ENSG00000001497	ENST00000374804	ENSG00000001497	2028	LAS1L	LAS1 like, ribosome biogenesis factor [Source:HGNC Symbol;Acc:HGNC:25726]	protein_coding	0.03684	0.6472
ENSG00000001561	ENST00000321037	ENSG00000001561	1362	ENPP4	ectonucleotide pyrophosphatase/phosphodiesterase 4 (putative) [Source:HGNC Symbol;Acc:HGNC:3359]	protein_coding	0.2179	0.3814
ENSG00000001629	ENST00000265742	ENSG00000001629	3270	ANKIB1	ankyrin repeat and IBR domain containing 1 [Source:HGNC Symbol;Acc:HGNC:22215]	protein_coding	0.08501	0.4196
ENSG00000001631	ENST00000340022	ENSG00000001631	2211	KRIT1	KRIT1, ankyrin repeat containing [Source:HGNC Symbol;Acc:HGNC:1573]	protein_coding	-0.09099	0.6503
ENSG00000002016	ENST00000228345	ENSG00000002016	undefined	RAD52	RAD52 homolog, DNA repair protein [Source:HGNC Symbol;Acc:HGNC:9824]	protein_coding	-0.09373	0.4854
ENSG00000223401	ENST00000450760	ENSG00000223401	117			protein_coding	1.151	0.001119
ENSG00000167807	ENST00000452032	ENSG00000167807	438			protein_coding	0.68	0.000229
ENSG00000002586	ENST00000381177	ENSG00000002586	186	CD99	CD99 molecule [Source:HGNC Symbol;Acc:HGNC:7082]	protein_coding	0.1156	0.2381
ENSG00000002587	ENST00000002596	ENSG00000002587	924	HS3ST1	heparan sulfate-glucosamine 3-sulfotransferase 1 [Source:HGNC Symbol;Acc:HGNC:5194]	protein_coding	0.02393	0.9666
ENSG00000241962	ENST00000424491	ENSG00000241962	576			protein_coding	-0.6327	0.02171
ENSG00000002822	ENST00000265854	ENSG00000002822	2157	MAD1L1	MAD1 mitotic arrest deficient like 1 [Source:HGNC Symbol;Acc:HGNC:6762]	protein_coding	-0.05234	0.7194
ENSG00000002834	ENST00000318008	ENSG00000002834	786	LASP1	LIM and SH3 protein 1 [Source:HGNC Symbol;Acc:HGNC:6513]	protein_coding	0.3539	0.0004206
ENSG00000002919	ENST00000359238	ENSG00000002919	813	SNX11	sorting nexin 11 [Source:HGNC Symbol;Acc:HGNC:14975]	protein_coding	0.165	0.1021
ENSG00000168824	ENST00000397958	ENSG00000168824	558		Neuron-specific protein family member 1 [Source:UniProtKB/Swiss-Prot;Acc:P42857]	protein_coding	-1.017	3.417e-07
ENSG00000188897	ENST00000595168	ENSG00000188897	141			protein_coding	-1.025	1.465e-05
ENSG00000003393	ENST00000264276	ENSG00000003393	4974	ALS2	ALS2, alsin Rho guanine nucleotide exchange factor [Source:HGNC Symbol;Acc:HGNC:443]	protein_coding	0.01295	0.9294
ENSG00000003400	ENST00000272879	ENSG00000003400	1566	CASP10	caspase 10 [Source:HGNC Symbol;Acc:HGNC:1500]	protein_coding	0.4451	0.005053
ENSG00000003402	ENST00000309955	ENSG00000003402	1443	CFLAR	CASP8 and FADD like apoptosis regulator [Source:HGNC Symbol;Acc:HGNC:1876]	protein_coding	0.4389	6.909e-12
ENSG00000158122	ENST00000375234	ENSG00000158122	681	AAED1	AhpC/TSA antioxidant enzyme domain containing 1 [Source:HGNC Symbol;Acc:HGNC:16881]	protein_coding	0.7264	5.515e-06
ENSG00000003509	ENST00000002125	ENSG00000003509	1326	NDUFAF7	NADH:ubiquinone oxidoreductase complex assembly factor 7 [Source:HGNC Symbol;Acc:HGNC:28816]	protein_coding	-0.251	0.02587
ENSG00000003756	ENST00000347869	ENSG00000003756	2448	RBM5	RNA binding motif protein 5 [Source:HGNC Symbol;Acc:HGNC:9902]	protein_coding	-0.3325	3.187e-06
ENSG00000004059	ENST00000000233	ENSG00000004059	543	ARF5	ADP ribosylation factor 5 [Source:HGNC Symbol;Acc:HGNC:658]	protein_coding	-0.1126	0.326
ENSG00000004139	ENST00000379061	ENSG00000004139	undefined	SARM1	sterile alpha and TIR motif containing 1 [Source:HGNC Symbol;Acc:HGNC:17074]	protein_coding	-0.4194	0.005586
ENSG00000004142	ENST00000540200	ENSG00000004142	1107	POLDIP2	DNA polymerase delta interacting protein 2 [Source:HGNC Symbol;Acc:HGNC:23781]	protein_coding	0.2954	0.0004096
ENSG00000004399	ENST00000324093	ENSG00000004399	5778	PLXND1	plexin D1 [Source:HGNC Symbol;Acc:HGNC:9107]	protein_coding	0.0195	0.8869
ENSG00000004455	ENST00000354858	ENSG00000004455	720	AK2	adenylate kinase 2 [Source:HGNC Symbol;Acc:HGNC:362]	protein_coding	0.1463	0.08794
ENSG00000129673	ENST00000250615	ENSG00000129673	759	AANAT	aralkylamine N-acetyltransferase [Source:HGNC Symbol;Acc:HGNC:19]	protein_coding	1.142	0.0002333
ENSG00000004478	ENST00000001008	ENSG00000004478	1380	FKBP4	FK506 binding protein 4 [Source:HGNC Symbol;Acc:HGNC:3720]	protein_coding	0.3136	0.0007427
ENSG00000004487	ENST00000356634	ENSG00000004487	2559	KDM1A	lysine demethylase 1A [Source:HGNC Symbol;Acc:HGNC:29079]	protein_coding	-0.1869	0.007822
ENSG00000004534	ENST00000266022	ENSG00000004534	3372	RBM6	RNA binding motif protein 6 [Source:HGNC Symbol;Acc:HGNC:9903]	protein_coding	-0.1208	0.1392
ENSG00000004660	ENST00000158166	ENSG00000004660	1563	CAMKK1	calcium/calmodulin dependent protein kinase kinase 1 [Source:HGNC Symbol;Acc:HGNC:1469]	protein_coding	-0.03146	0.88
ENSG00000004700	ENST00000314748	ENSG00000004700	599	RECQL	RecQ like helicase [Source:HGNC Symbol;Acc:HGNC:9948]	protein_coding	0.1717	0.2382
ENSG00000004766	ENST00000251739	ENSG00000004766	984	VPS50	VPS50, EARP/GARPII complex subunit [Source:HGNC Symbol;Acc:HGNC:25956]	protein_coding	0.1696	0.3104
ENSG00000004777	ENST00000007510	ENSG00000004777	2247	ARHGAP33	Rho GTPase activating protein 33 [Source:HGNC Symbol;Acc:HGNC:23085]	protein_coding	-0.3843	0.03397
ENSG00000008311	ENST00000358954	ENSG00000008311	2199	AASS	aminoadipate-semialdehyde synthase [Source:HGNC Symbol;Acc:HGNC:17366]	protein_coding	-0.7026	0.001426
ENSG00000004809	ENST00000330550	ENSG00000004809	1632	SLC22A16	solute carrier family 22 member 16 [Source:HGNC Symbol;Acc:HGNC:20302]	protein_coding	-0.4331	0.337
ENSG00000181409	ENST00000326724	ENSG00000181409	4125	AATK	apoptosis associated tyrosine kinase [Source:HGNC Symbol;Acc:HGNC:21]	protein_coding	-1.925	4.07e-07
ENSG00000165029	ENST00000374733	ENSG00000165029	372	ABCA1	ATP binding cassette subfamily A member 1 [Source:HGNC Symbol;Acc:HGNC:29]	protein_coding	1.567	3.899e-08
ENSG00000004866	ENST00000265437	ENSG00000004866	1758	ST7	suppression of tumorigenicity 7 [Source:HGNC Symbol;Acc:HGNC:11351]	protein_coding	0.08725	0.6846
ENSG00000004897	ENST00000066544	ENSG00000004897	2475	CDC27	cell division cycle 27 [Source:HGNC Symbol;Acc:HGNC:1728]	protein_coding	0.07076	0.6903
ENSG00000004961	ENST00000321143	ENSG00000004961	807	HCCS	holocytochrome c synthase [Source:HGNC Symbol;Acc:HGNC:4837]	protein_coding	0.4576	8.397e-06
ENSG00000004975	ENST00000005340	ENSG00000004975	2211	DVL2	dishevelled segment polarity protein 2 [Source:HGNC Symbol;Acc:HGNC:3086]	protein_coding	-0.1465	0.159
ENSG00000005007	ENST00000262803	ENSG00000005007	3357	UPF1	UPF1, RNA helicase and ATPase [Source:HGNC Symbol;Acc:HGNC:9962]	protein_coding	-0.01888	0.8116
ENSG00000005020	ENST00000345317	ENSG00000005020	1080	SKAP2	src kinase associated phosphoprotein 2 [Source:HGNC Symbol;Acc:HGNC:15687]	protein_coding	0.4558	2.42e-05
ENSG00000005022	ENST00000317881	ENSG00000005022	897	SLC25A5	solute carrier family 25 member 5 [Source:HGNC Symbol;Acc:HGNC:10991]	protein_coding	0.2753	0.001791
ENSG00000005059	ENST00000394650	ENSG00000005059	1011	MCUB	mitochondrial calcium uniporter dominant negative beta subunit [Source:HGNC Symbol;Acc:HGNC:26076]	protein_coding	-0.0005856	0.9966
ENSG00000005075	ENST00000292614	ENSG00000005075	354	POLR2J	RNA polymerase II subunit J [Source:HGNC Symbol;Acc:HGNC:9197]	protein_coding	-0.03817	0.7867
ENSG00000005100	ENST00000225296	ENSG00000005100	2124	DHX33	DEAH-box helicase 33 [Source:HGNC Symbol;Acc:HGNC:16718]	protein_coding	0.06313	0.5147
ENSG00000167972	ENST00000301732	ENSG00000167972	5115	ABCA3	ATP binding cassette subfamily A member 3 [Source:HGNC Symbol;Acc:HGNC:33]	protein_coding	-0.6186	0.0003991
ENSG00000005156	ENST00000262327	ENSG00000005156	2850	LIG3	DNA ligase 3 [Source:HGNC Symbol;Acc:HGNC:6600]	protein_coding	-0.0003056	0.9975
ENSG00000005175	ENST00000005386	ENSG00000005175	1998	RPAP3	RNA polymerase II associated protein 3 [Source:HGNC Symbol;Acc:HGNC:26151]	protein_coding	0.1816	0.3401
ENSG00000005187	ENST00000289416	ENSG00000005187	1761	ACSM3	acyl-CoA synthetase medium-chain family member 3 [Source:HGNC Symbol;Acc:HGNC:10522]	protein_coding	-0.2976	0.2792
ENSG00000005194	ENST00000394391	ENSG00000005194	939	CIAPIN1	cytokine induced apoptosis inhibitor 1 [Source:HGNC Symbol;Acc:HGNC:28050]	protein_coding	0.1127	0.1793
ENSG00000005206	ENST00000585725	ENSG00000005206	undefined	SPPL2B	signal peptide peptidase like 2B [Source:HGNC Symbol;Acc:HGNC:30627]	protein_coding	-0.3652	0.00327
ENSG00000154262	ENST00000284425	ENSG00000154262	4854	ABCA6	ATP binding cassette subfamily A member 6 [Source:HGNC Symbol;Acc:HGNC:36]	protein_coding	-1.827	0.000422
ENSG00000064300	ENST00000172229	ENSG00000064300	1284	NGFR	nerve growth factor receptor [Source:HGNC Symbol;Acc:HGNC:7809]	protein_coding	2.755	0.2408
ENSG00000005249	ENST00000265717	ENSG00000005249	1257	PRKAR2B	protein kinase cAMP-dependent type II regulatory subunit beta [Source:HGNC Symbol;Acc:HGNC:9392]	protein_coding	0.1264	0.721
ENSG00000005302	ENST00000312196	ENSG00000005302	1566	MSL3	male-specific lethal 3 homolog (Drosophila) [Source:HGNC Symbol;Acc:HGNC:7370]	protein_coding	0.1952	0.125
ENSG00000005339	ENST00000262367	ENSG00000005339	7329	CREBBP	CREB binding protein [Source:HGNC Symbol;Acc:HGNC:2348]	protein_coding	-0.3012	5.683e-05
ENSG00000005379	ENST00000268893	ENSG00000005379	5394	TSPOAP1	TSPO associated protein 1 [Source:HGNC Symbol;Acc:HGNC:16831]	protein_coding	-0.1839	0.3349
ENSG00000005381	ENST00000225275	ENSG00000005381	2238	MPO	myeloperoxidase [Source:HGNC Symbol;Acc:HGNC:7218]	protein_coding	-0.4403	0.06704
ENSG00000005436	ENST00000321027	ENSG00000005436	2346	GCFC2	GC-rich sequence DNA-binding factor 2 [Source:HGNC Symbol;Acc:HGNC:1317]	protein_coding	-0.1882	0.2125
ENSG00000064687	ENST00000263094	ENSG00000064687	6441	ABCA7	ATP binding cassette subfamily A member 7 [Source:HGNC Symbol;Acc:HGNC:37]	protein_coding	-0.9816	4.726e-08
ENSG00000005469	ENST00000331536	ENSG00000005469	1839	CROT	carnitine O-octanoyltransferase [Source:HGNC Symbol;Acc:HGNC:2366]	protein_coding	-0.2613	0.07423
ENSG00000005471	ENST00000265723	ENSG00000005471	3861	ABCB4	ATP binding cassette subfamily B member 4 [Source:HGNC Symbol;Acc:HGNC:45]	protein_coding	-0.3862	0.01882
ENSG00000005483	ENST00000257745	ENSG00000005483	5577	KMT2E	lysine methyltransferase 2E [Source:HGNC Symbol;Acc:HGNC:18541]	protein_coding	-0.1599	0.02779
ENSG00000005486	ENST00000006777	ENSG00000005486	1095	RHBDD2	rhomboid domain containing 2 [Source:HGNC Symbol;Acc:HGNC:23082]	protein_coding	-0.01917	0.9331
ENSG00000005513	ENST00000293894	ENSG00000005513	1341	SOX8	SRY-box 8 [Source:HGNC Symbol;Acc:HGNC:11203]	protein_coding	-0.3566	0.1891
ENSG00000005700	ENST00000306270	ENSG00000005700	4062	IBTK	inhibitor of Bruton tyrosine kinase [Source:HGNC Symbol;Acc:HGNC:17853]	protein_coding	0.5065	6.513e-05
ENSG00000005801	ENST00000005082	ENSG00000005801	1821	ZNF195	zinc finger protein 195 [Source:HGNC Symbol;Acc:HGNC:12986]	protein_coding	-0.00267	0.9873
ENSG00000005810	ENST00000357337	ENSG00000005810	13923	MYCBP2	MYC binding protein 2, E3 ubiquitin protein ligase [Source:HGNC Symbol;Acc:HGNC:23386]	protein_coding	0.08404	0.4747
ENSG00000005812	ENST00000355619	ENSG00000005812	1287	FBXL3	F-box and leucine rich repeat protein 3 [Source:HGNC Symbol;Acc:HGNC:13599]	protein_coding	-0.06324	0.56
ENSG00000005844	ENST00000356798	ENSG00000005844	3513	ITGAL	integrin subunit alpha L [Source:HGNC Symbol;Acc:HGNC:6148]	protein_coding	-0.4719	1.273e-06
ENSG00000103222	ENST00000399408	ENSG00000103222	3648	ABCC1	ATP binding cassette subfamily C member 1 [Source:HGNC Symbol;Acc:HGNC:51]	protein_coding	0.8304	7.533e-09
ENSG00000005884	ENST00000007722	ENSG00000005884	3201	ITGA3	integrin subunit alpha 3 [Source:HGNC Symbol;Acc:HGNC:6139]	protein_coding	0.2909	0.2039
ENSG00000005889	ENST00000304543	ENSG00000005889	2418	ZFX	zinc finger protein, X-linked [Source:HGNC Symbol;Acc:HGNC:12869]	protein_coding	0.0004877	0.9963
ENSG00000091262	ENST00000205557	ENSG00000091262	4512	ABCC6	ATP binding cassette subfamily C member 6 [Source:HGNC Symbol;Acc:HGNC:57]	protein_coding	-2.249	1.498e-08
ENSG00000005961	ENST00000262407	ENSG00000005961	3120	ITGA2B	integrin subunit alpha 2b [Source:HGNC Symbol;Acc:HGNC:6138]	protein_coding	0.3471	0.3452
ENSG00000006007	ENST00000353258	ENSG00000006007	996	GDE1	glycerophosphodiester phosphodiesterase 1 [Source:HGNC Symbol;Acc:HGNC:29644]	protein_coding	-0.3454	0.002703
ENSG00000006015	ENST00000358607	ENSG00000006015	606	C19orf60	chromosome 19 open reading frame 60 [Source:HGNC Symbol;Acc:HGNC:26098]	protein_coding	0.2446	0.21
ENSG00000006025	ENST00000007414	ENSG00000006025	2529	OSBPL7	oxysterol binding protein like 7 [Source:HGNC Symbol;Acc:HGNC:16387]	protein_coding	-0.4243	0.003498
ENSG00000006062	ENST00000344686	ENSG00000006062	2844	MAP3K14	mitogen-activated protein kinase kinase kinase 14 [Source:HGNC Symbol;Acc:HGNC:6853]	protein_coding	-0.3556	2.726e-10
ENSG00000101986	ENST00000218104	ENSG00000101986	2238	ABCD1	ATP binding cassette subfamily D member 1 [Source:HGNC Symbol;Acc:HGNC:61]	protein_coding	1.144	7.713e-22
ENSG00000006125	ENST00000587805	ENSG00000006125	546	AP2B1	adaptor related protein complex 2 beta 1 subunit [Source:HGNC Symbol;Acc:HGNC:563]	protein_coding	0.1958	0.01065
ENSG00000006194	ENST00000219069	ENSG00000006194	2052	ZNF263	zinc finger protein 263 [Source:HGNC Symbol;Acc:HGNC:13056]	protein_coding	-0.05318	0.5573
ENSG00000006282	ENST00000006658	ENSG00000006282	2409	SPATA20	spermatogenesis associated 20 [Source:HGNC Symbol;Acc:HGNC:26125]	protein_coding	-0.111	0.3309
ENSG00000164163	ENST00000296577	ENSG00000164163	1800	ABCE1	ATP binding cassette subfamily E member 1 [Source:HGNC Symbol;Acc:HGNC:69]	protein_coding	0.8287	0.0002936
ENSG00000118777	ENST00000237612	ENSG00000118777	1968	ABCG2	ATP binding cassette subfamily G member 2 (Junior blood group) [Source:HGNC Symbol;Acc:HGNC:74]	protein_coding	0.9678	0.033
ENSG00000100997	ENST00000339157	ENSG00000100997	1197	ABHD12	abhydrolase domain containing 12 [Source:HGNC Symbol;Acc:HGNC:15868]	protein_coding	0.8251	2.34e-07
ENSG00000006453	ENST00000005260	ENSG00000006453	1536	BAIAP2L1	BAI1 associated protein 2 like 1 [Source:HGNC Symbol;Acc:HGNC:21649]	protein_coding	0.5087	0.06333
ENSG00000006459	ENST00000397560	ENSG00000006459	2826	KDM7A	lysine demethylase 7A [Source:HGNC Symbol;Acc:HGNC:22224]	protein_coding	-0.3308	0.00123
ENSG00000006530	ENST00000355413	ENSG00000006530	1269	AGK	acylglycerol kinase [Source:HGNC Symbol;Acc:HGNC:21869]	protein_coding	-0.02218	0.8363
ENSG00000168792	ENST00000307201	ENSG00000168792	1407	ABHD15	abhydrolase domain containing 15 [Source:HGNC Symbol;Acc:HGNC:26971]	protein_coding	-0.5964	3.457e-11
ENSG00000006555	ENST00000371274	ENSG00000006555	1119	TTC22	tetratricopeptide repeat domain 22 [Source:HGNC Symbol;Acc:HGNC:26067]	protein_coding	-0.4292	0.0029
ENSG00000006576	ENST00000248550	ENSG00000006576	2358	PHTF2	putative homeodomain transcription factor 2 [Source:HGNC Symbol;Acc:HGNC:13411]	protein_coding	-0.1326	0.2627
ENSG00000006607	ENST00000264042	ENSG00000006607	3165	FARP2	FERM, ARH/RhoGEF and pleckstrin domain protein 2 [Source:HGNC Symbol;Acc:HGNC:16460]	protein_coding	0.3405	0.007296
ENSG00000140526	ENST00000352732	ENSG00000140526	1278	ABHD2	abhydrolase domain containing 2 [Source:HGNC Symbol;Acc:HGNC:18717]	protein_coding	0.9036	5.136e-12
ENSG00000006634	ENST00000265728	ENSG00000006634	2025	DBF4	DBF4 zinc finger [Source:HGNC Symbol;Acc:HGNC:17364]	protein_coding	-0.03284	0.8983
ENSG00000006638	ENST00000375190	ENSG00000006638	1032	TBXA2R	thromboxane A2 receptor [Source:HGNC Symbol;Acc:HGNC:11608]	protein_coding	-0.1967	0.4501
ENSG00000006652	ENST00000005558	ENSG00000006652	1356	IFRD1	interferon related developmental regulator 1 [Source:HGNC Symbol;Acc:HGNC:5456]	protein_coding	0.08388	0.4969
ENSG00000006695	ENST00000261643	ENSG00000006695	1332	COX10	COX10, heme A:farnesyltransferase cytochrome c oxidase assembly factor [Source:HGNC Symbol;Acc:HGNC:2260]	protein_coding	0.3577	0.01203
ENSG00000136754	ENST00000346832	ENSG00000136754	1491	ABI1	abl interactor 1 [Source:HGNC Symbol;Acc:HGNC:11320]	protein_coding	0.6944	7.175e-10
ENSG00000006712	ENST00000221265	ENSG00000006712	1596	PAF1	PAF1 homolog, Paf1/RNA polymerase II complex component [Source:HGNC Symbol;Acc:HGNC:25459]	protein_coding	-0.1245	0.1215
ENSG00000006715	ENST00000265745	ENSG00000006715	630	VPS41	VPS41, HOPS complex subunit [Source:HGNC Symbol;Acc:HGNC:12713]	protein_coding	0.307	0.002894
ENSG00000138443	ENST00000261016	ENSG00000138443	1173	ABI2	abl interactor 2 [Source:HGNC Symbol;Acc:HGNC:24011]	protein_coding	-0.5808	1.289e-07
ENSG00000006744	ENST00000338034	ENSG00000006744	2481	ELAC2	elaC ribonuclease Z 2 [Source:HGNC Symbol;Acc:HGNC:14198]	protein_coding	0.03786	0.6438
ENSG00000143322	ENST00000344730	ENSG00000143322	3195	ABL2	ABL proto-oncogene 2, non-receptor tyrosine kinase [Source:HGNC Symbol;Acc:HGNC:77]	protein_coding	0.9881	1.826e-08
ENSG00000006756	ENST00000217890	ENSG00000006756	undefined	ARSD	arylsulfatase D [Source:HGNC Symbol;Acc:HGNC:717]	protein_coding	-0.1277	0.4044
ENSG00000006757	ENST00000381042	ENSG00000006757	762	PNPLA4	patatin like phospholipase domain containing 4 [Source:HGNC Symbol;Acc:HGNC:24887]	protein_coding	0.2567	0.1216
ENSG00000006831	ENST00000357103	ENSG00000006831	1161	ADIPOR2	adiponectin receptor 2 [Source:HGNC Symbol;Acc:HGNC:24041]	protein_coding	0.003162	0.9705
ENSG00000163995	ENST00000341937	ENSG00000163995	1836	ABLIM2	actin binding LIM protein family member 2 [Source:HGNC Symbol;Acc:HGNC:19195]	protein_coding	-1.442	3.211e-08
ENSG00000007047	ENST00000262891	ENSG00000007047	2259	MARK4	microtubule affinity regulating kinase 4 [Source:HGNC Symbol;Acc:HGNC:13538]	protein_coding	-0.377	0.0003368
ENSG00000007080	ENST00000445755	ENSG00000007080	672	CCDC124	coiled-coil domain containing 124 [Source:HGNC Symbol;Acc:HGNC:25171]	protein_coding	0.3863	0.007081
ENSG00000007129	ENST00000187608	ENSG00000007129	879	CEACAM21	carcinoembryonic antigen related cell adhesion molecule 21 [Source:HGNC Symbol;Acc:HGNC:28834]	protein_coding	-0.3842	0.002071
ENSG00000007168	ENST00000397193	ENSG00000007168	undefined	PAFAH1B1	platelet activating factor acetylhydrolase 1b regulatory subunit 1 [Source:HGNC Symbol;Acc:HGNC:8574]	protein_coding	0.01822	0.8201
ENSG00000007202	ENST00000389003	ENSG00000007202	6279	KIAA0100	KIAA0100 [Source:HGNC Symbol;Acc:HGNC:28960]	protein_coding	-0.1676	0.0003057
ENSG00000007237	ENST00000323816	ENSG00000007237	1251	GAS7	growth arrest specific 7 [Source:HGNC Symbol;Acc:HGNC:4169]	protein_coding	0.1844	0.06084
ENSG00000007255	ENST00000006275	ENSG00000007255	522	TRAPPC6A	trafficking protein particle complex 6A [Source:HGNC Symbol;Acc:HGNC:23069]	protein_coding	-0.05406	0.7468
ENSG00000166016	ENST00000435224	ENSG00000166016	3078	ABTB2	ankyrin repeat and BTB domain containing 2 [Source:HGNC Symbol;Acc:HGNC:23842]	protein_coding	0.7831	0.0009585
ENSG00000167315	ENST00000285093	ENSG00000167315	1194	ACAA2	acetyl-CoA acyltransferase 2 [Source:HGNC Symbol;Acc:HGNC:83]	protein_coding	0.5856	1.165e-05
ENSG00000076555	ENST00000338432	ENSG00000076555	7377	ACACB	acetyl-CoA carboxylase beta [Source:HGNC Symbol;Acc:HGNC:85]	protein_coding	-0.9631	4.405e-14
ENSG00000007341	ENST00000343210	ENSG00000007341	1668	ST7L	suppression of tumorigenicity 7 like [Source:HGNC Symbol;Acc:HGNC:18441]	protein_coding	-0.2292	0.08903
ENSG00000159640	ENST00000290863	ENSG00000159640	2199	ACE	angiotensin I converting enzyme [Source:HGNC Symbol;Acc:HGNC:2707]	protein_coding	2.054	1.798e-17
ENSG00000007376	ENST00000007264	ENSG00000007376	939	RPUSD1	RNA pseudouridylate synthase domain containing 1 [Source:HGNC Symbol;Acc:HGNC:14173]	protein_coding	-0.1261	0.3949
ENSG00000007392	ENST00000293872	ENSG00000007392	1116	LUC7L	LUC7 like [Source:HGNC Symbol;Acc:HGNC:6723]	protein_coding	-0.4542	0.0001182
ENSG00000177076	ENST00000340967	ENSG00000177076	828	ACER2	alkaline ceramidase 2 [Source:HGNC Symbol;Acc:HGNC:23675]	protein_coding	-0.6356	0.00707
ENSG00000078124	ENST00000278544	ENSG00000078124	231	ACER3	alkaline ceramidase 3 [Source:HGNC Symbol;Acc:HGNC:16066]	protein_coding	0.7638	4.824e-08
ENSG00000007520	ENST00000007390	ENSG00000007520	939	TSR3	TSR3, acp transferase ribosome maturation factor [Source:HGNC Symbol;Acc:HGNC:14175]	protein_coding	0.2317	0.08429
ENSG00000007541	ENST00000026218	ENSG00000007541	2283	PIGQ	phosphatidylinositol glycan anchor biosynthesis class Q [Source:HGNC Symbol;Acc:HGNC:14135]	protein_coding	-0.09003	0.5318
ENSG00000007545	ENST00000293925	ENSG00000007545	3810	CRAMP1	cramped chromatin regulator homolog 1 [Source:HGNC Symbol;Acc:HGNC:14122]	protein_coding	-0.1889	0.04495
ENSG00000007923	ENST00000294401	ENSG00000007923	1524	DNAJC11	DnaJ heat shock protein family (Hsp40) member C11 [Source:HGNC Symbol;Acc:HGNC:25570]	protein_coding	0.1509	0.1383
ENSG00000007944	ENST00000349606	ENSG00000007944	795	MYLIP	myosin regulatory light chain interacting protein [Source:HGNC Symbol;Acc:HGNC:21155]	protein_coding	-0.2898	0.008908
ENSG00000007968	ENST00000361729	ENSG00000007968	1314	E2F2	E2F transcription factor 2 [Source:HGNC Symbol;Acc:HGNC:3114]	protein_coding	-0.5765	0.02763
ENSG00000122729	ENST00000309951	ENSG00000122729	2670	ACO1	aconitase 1 [Source:HGNC Symbol;Acc:HGNC:117]	protein_coding	1.268	2.728e-21
ENSG00000008083	ENST00000341776	ENSG00000008083	3741	JARID2	jumonji and AT-rich interaction domain containing 2 [Source:HGNC Symbol;Acc:HGNC:6196]	protein_coding	0.1878	0.1614
ENSG00000008086	ENST00000379989	ENSG00000008086	3093	CDKL5	cyclin dependent kinase like 5 [Source:HGNC Symbol;Acc:HGNC:11411]	protein_coding	-0.04147	0.8866
ENSG00000008128	ENST00000356200	ENSG00000008128	2241	CDK11A	cyclin dependent kinase 11A [Source:HGNC Symbol;Acc:HGNC:1730]	protein_coding	-0.2686	0.02222
ENSG00000102794	ENST00000377462	ENSG00000102794	1446	ACOD1	aconitate decarboxylase 1 [Source:HGNC Symbol;Acc:HGNC:33904]	protein_coding	5.655	7.779e-12
ENSG00000008226	ENST00000308059	ENSG00000008226	5268	DLEC1	deleted in lung and esophageal cancer 1 [Source:HGNC Symbol;Acc:HGNC:2899]	protein_coding	-0.3923	0.05254
ENSG00000008256	ENST00000350796	ENSG00000008256	1200	CYTH3	cytohesin 3 [Source:HGNC Symbol;Acc:HGNC:9504]	protein_coding	-0.5434	6.769e-06
ENSG00000184227	ENST00000311148	ENSG00000184227	1266	ACOT1	acyl-CoA thioesterase 1 [Source:HGNC Symbol;Acc:HGNC:33128]	protein_coding	1.454	7.118e-09
ENSG00000008282	ENST00000011473	ENSG00000008282	780	SYPL1	synaptophysin like 1 [Source:HGNC Symbol;Acc:HGNC:11507]	protein_coding	0.04748	0.6399
ENSG00000008283	ENST00000360793	ENSG00000008283	756	CYB561	cytochrome b561 [Source:HGNC Symbol;Acc:HGNC:2571]	protein_coding	0.05429	0.5831
ENSG00000008294	ENST00000262013	ENSG00000008294	3966	SPAG9	sperm associated antigen 9 [Source:HGNC Symbol;Acc:HGNC:14524]	protein_coding	0.5009	1.401e-05
ENSG00000008300	ENST00000164024	ENSG00000008300	9939	CELSR3	cadherin EGF LAG seven-pass G-type receptor 3 [Source:HGNC Symbol;Acc:HGNC:3230]	protein_coding	-0.1469	0.3781
ENSG00000162390	ENST00000343744	ENSG00000162390	1785	ACOT11	acyl-CoA thioesterase 11 [Source:HGNC Symbol;Acc:HGNC:18156]	protein_coding	0.9865	0.01727
ENSG00000008324	ENST00000011691	ENSG00000008324	234	SS18L2	SS18 like 2 [Source:HGNC Symbol;Acc:HGNC:15593]	protein_coding	0.001202	0.9947
ENSG00000008382	ENST00000262966	ENSG00000008382	1416	MPND	MPN domain containing [Source:HGNC Symbol;Acc:HGNC:25934]	protein_coding	0.3535	0.00337
ENSG00000112304	ENST00000230048	ENSG00000112304	423	ACOT13	acyl-CoA thioesterase 13 [Source:HGNC Symbol;Acc:HGNC:20999]	protein_coding	1.068	2.913e-12
ENSG00000008405	ENST00000008527	ENSG00000008405	1761	CRY1	cryptochrome circadian clock 1 [Source:HGNC Symbol;Acc:HGNC:2384]	protein_coding	-0.2362	0.007563
ENSG00000119673	ENST00000238651	ENSG00000119673	1452	ACOT2	acyl-CoA thioesterase 2 [Source:HGNC Symbol;Acc:HGNC:18431]	protein_coding	0.918	6.168e-10
ENSG00000177465	ENST00000326303	ENSG00000177465	1266	ACOT4	acyl-CoA thioesterase 4 [Source:HGNC Symbol;Acc:HGNC:19748]	protein_coding	1.286	3.015e-05
ENSG00000008513	ENST00000399640	ENSG00000008513	1023	ST3GAL1	ST3 beta-galactoside alpha-2,3-sialyltransferase 1 [Source:HGNC Symbol;Acc:HGNC:10862]	protein_coding	0.2265	0.1521
ENSG00000008516	ENST00000336577	ENSG00000008516	1689	MMP25	matrix metallopeptidase 25 [Source:HGNC Symbol;Acc:HGNC:14246]	protein_coding	0.3819	0.006001
ENSG00000008517	ENST00000008180	ENSG00000008517	507	IL32	interleukin 32 [Source:HGNC Symbol;Acc:HGNC:16830]	protein_coding	0.142	0.1878
ENSG00000008710	ENST00000262304	ENSG00000008710	12912	PKD1	polycystin 1, transient receptor potential channel interacting [Source:HGNC Symbol;Acc:HGNC:9008]	protein_coding	-0.3382	0.005653
ENSG00000008838	ENST00000356271	ENSG00000008838	2931	MED24	mediator complex subunit 24 [Source:HGNC Symbol;Acc:HGNC:22963]	protein_coding	0.00484	0.9503
ENSG00000008853	ENST00000251822	ENSG00000008853	2184	RHOBTB2	Rho related BTB domain containing 2 [Source:HGNC Symbol;Acc:HGNC:18756]	protein_coding	0.1804	0.1478
ENSG00000008869	ENST00000233099	ENSG00000008869	6216	HEATR5B	HEAT repeat containing 5B [Source:HGNC Symbol;Acc:HGNC:29273]	protein_coding	-0.5543	1.029e-12
ENSG00000008952	ENST00000337002	ENSG00000008952	1200	SEC62	SEC62 homolog, preprotein translocation factor [Source:HGNC Symbol;Acc:HGNC:11846]	protein_coding	0.1456	0.1564
ENSG00000008988	ENST00000009589	ENSG00000008988	360	RPS20	ribosomal protein S20 [Source:HGNC Symbol;Acc:HGNC:10405]	protein_coding	-0.1588	0.09645
ENSG00000009307	ENST00000261443	ENSG00000009307	2304	CSDE1	cold shock domain containing E1 [Source:HGNC Symbol;Acc:HGNC:29905]	protein_coding	0.1152	0.1919
ENSG00000009335	ENST00000348165	ENSG00000009335	3252	UBE3C	ubiquitin protein ligase E3C [Source:HGNC Symbol;Acc:HGNC:16803]	protein_coding	0.1512	0.01953
ENSG00000097021	ENST00000361521	ENSG00000097021	1113	ACOT7	acyl-CoA thioesterase 7 [Source:HGNC Symbol;Acc:HGNC:24157]	protein_coding	1.302	3.214e-11
ENSG00000123130	ENST00000336430	ENSG00000123130	1320	ACOT9	acyl-CoA thioesterase 9 [Source:HGNC Symbol;Acc:HGNC:17152]	protein_coding	1.352	7.344e-18
ENSG00000009724	ENST00000400897	ENSG00000009724	2061	MASP2	mannan binding lectin serine peptidase 2 [Source:HGNC Symbol;Acc:HGNC:6902]	protein_coding	-0.4122	0.04814
ENSG00000009780	ENST00000010299	ENSG00000009780	1026	FAM76A	family with sequence similarity 76 member A [Source:HGNC Symbol;Acc:HGNC:28530]	protein_coding	-0.04593	0.721
ENSG00000134575	ENST00000256997	ENSG00000134575	1272	ACP2	acid phosphatase 2, lysosomal [Source:HGNC Symbol;Acc:HGNC:123]	protein_coding	2.511	4.708e-41
ENSG00000009830	ENST00000261534	ENSG00000009830	2253	POMT2	protein O-mannosyltransferase 2 [Source:HGNC Symbol;Acc:HGNC:19743]	protein_coding	-0.1863	0.2248
ENSG00000009844	ENST00000367621	ENSG00000009844	750	VTA1	vesicle trafficking 1 [Source:HGNC Symbol;Acc:HGNC:20954]	protein_coding	0.3692	0.001148
ENSG00000009954	ENST00000339594	ENSG00000009954	4452	BAZ1B	bromodomain adjacent to zinc finger domain 1B [Source:HGNC Symbol;Acc:HGNC:961]	protein_coding	-0.09236	0.2978
ENSG00000010017	ENST00000011619	ENSG00000010017	2190	RANBP9	RAN binding protein 9 [Source:HGNC Symbol;Acc:HGNC:13727]	protein_coding	-0.1322	0.2049
ENSG00000102575	ENST00000218758	ENSG00000102575	978	ACP5	acid phosphatase 5, tartrate resistant [Source:HGNC Symbol;Acc:HGNC:124]	protein_coding	2.099	5.517e-21
ENSG00000010072	ENST00000008440	ENSG00000010072	624	SPRTN	SprT-like N-terminal domain [Source:HGNC Symbol;Acc:HGNC:25356]	protein_coding	-0.09228	0.475
ENSG00000010165	ENST00000361735	ENSG00000010165	2100	METTL13	methyltransferase like 13 [Source:HGNC Symbol;Acc:HGNC:24248]	protein_coding	0.2496	0.004612
ENSG00000010219	ENST00000010132	ENSG00000010219	1563	DYRK4	dual specificity tyrosine phosphorylation regulated kinase 4 [Source:HGNC Symbol;Acc:HGNC:3095]	protein_coding	-0.008729	0.9626
ENSG00000010244	ENST00000321233	ENSG00000010244	1437	ZNF207	zinc finger protein 207 [Source:HGNC Symbol;Acc:HGNC:12998]	protein_coding	0.1513	0.002503
ENSG00000010256	ENST00000203407	ENSG00000010256	1443	UQCRC1	ubiquinol-cytochrome c reductase core protein I [Source:HGNC Symbol;Acc:HGNC:12585]	protein_coding	0.549	6.225e-07
ENSG00000162836	ENST00000392988	ENSG00000162836	687	ACP6	acid phosphatase 6, lysophosphatidic [Source:HGNC Symbol;Acc:HGNC:29609]	protein_coding	-0.5861	0.0007999
ENSG00000014257	ENST00000336375	ENSG00000014257	1161	ACPP	acid phosphatase, prostate [Source:HGNC Symbol;Acc:HGNC:125]	protein_coding	-1.333	1.424e-11
ENSG00000010292	ENST00000315579	ENSG00000010292	4206	NCAPD2	non-SMC condensin I complex subunit D2 [Source:HGNC Symbol;Acc:HGNC:24305]	protein_coding	-0.4601	2.23e-08
ENSG00000111644	ENST00000229243	ENSG00000111644	1632	ACRBP	acrosin binding protein [Source:HGNC Symbol;Acc:HGNC:17195]	protein_coding	-0.6851	0.005221
ENSG00000010310	ENST00000263281	ENSG00000010310	1260	GIPR	gastric inhibitory polypeptide receptor [Source:HGNC Symbol;Acc:HGNC:4271]	protein_coding	-0.5385	0.01604
ENSG00000010318	ENST00000327906	ENSG00000010318	1146	PHF7	PHD finger protein 7 [Source:HGNC Symbol;Acc:HGNC:18458]	protein_coding	-0.2153	0.06479
ENSG00000244405	ENST00000306376	ENSG00000244405	1533	ETV5	ETS variant 5 [Source:HGNC Symbol;Acc:HGNC:3494]	protein_coding	1.512	0.08387
ENSG00000010322	ENST00000345716	ENSG00000010322	4515	NISCH	nischarin [Source:HGNC Symbol;Acc:HGNC:18006]	protein_coding	-0.5226	2.388e-06
ENSG00000151726	ENST00000281455	ENSG00000151726	2097	ACSL1	acyl-CoA synthetase long-chain family member 1 [Source:HGNC Symbol;Acc:HGNC:3569]	protein_coding	3.681	4.904e-40
ENSG00000010361	ENST00000313777	ENSG00000010361	1257	FUZ	fuzzy planar cell polarity protein [Source:HGNC Symbol;Acc:HGNC:26219]	protein_coding	-0.2982	0.04694
ENSG00000010404	ENST00000340855	ENSG00000010404	1653	IDS	iduronate 2-sulfatase [Source:HGNC Symbol;Acc:HGNC:5389]	protein_coding	-0.2204	0.005245
ENSG00000010539	ENST00000396868	ENSG00000010539	1185	ZNF200	zinc finger protein 200 [Source:HGNC Symbol;Acc:HGNC:12993]	protein_coding	0.209	0.03806
ENSG00000123983	ENST00000357430	ENSG00000123983	2163	ACSL3	acyl-CoA synthetase long-chain family member 3 [Source:HGNC Symbol;Acc:HGNC:3570]	protein_coding	0.9526	1.895e-13
ENSG00000010626	ENST00000007969	ENSG00000010626	1032	LRRC23	leucine rich repeat containing 23 [Source:HGNC Symbol;Acc:HGNC:19138]	protein_coding	-0.06604	0.7762
ENSG00000010671	ENST00000308731	ENSG00000010671	1980	BTK	Bruton tyrosine kinase [Source:HGNC Symbol;Acc:HGNC:1133]	protein_coding	0.2957	0.001535
ENSG00000010704	ENST00000309234	ENSG00000010704	1014	HFE	hemochromatosis [Source:HGNC Symbol;Acc:HGNC:4886]	protein_coding	-0.3348	0.0507
ENSG00000010803	ENST00000326197	ENSG00000010803	1983	SCMH1	sex comb on midleg homolog 1 (Drosophila) [Source:HGNC Symbol;Acc:HGNC:19003]	protein_coding	-0.4136	0.0002875
ENSG00000068366	ENST00000340800	ENSG00000068366	2136	ACSL4	acyl-CoA synthetase long-chain family member 4 [Source:HGNC Symbol;Acc:HGNC:3571]	protein_coding	0.8637	1.24e-07
ENSG00000010818	ENST00000012134	ENSG00000010818	7341	HIVEP2	human immunodeficiency virus type I enhancer binding protein 2 [Source:HGNC Symbol;Acc:HGNC:4921]	protein_coding	-0.106	0.0512
ENSG00000011007	ENST00000418390	ENSG00000011007	2397	TCEB3	transcription elongation factor B subunit 3 [Source:HGNC Symbol;Acc:HGNC:11620]	protein_coding	0.1539	0.01064
ENSG00000011009	ENST00000374501	ENSG00000011009	495	LYPLA2	lysophospholipase II [Source:HGNC Symbol;Acc:HGNC:6738]	protein_coding	0.2199	0.014
ENSG00000011021	ENST00000312413	ENSG00000011021	2544	CLCN6	chloride voltage-gated channel 6 [Source:HGNC Symbol;Acc:HGNC:2024]	protein_coding	-0.04774	0.6978
ENSG00000197142	ENST00000354273	ENSG00000197142	2052	ACSL5	acyl-CoA synthetase long-chain family member 5 [Source:HGNC Symbol;Acc:HGNC:16526]	protein_coding	0.9178	1.788e-15
ENSG00000011105	ENST00000011898	ENSG00000011105	720	TSPAN9	tetraspanin 9 [Source:HGNC Symbol;Acc:HGNC:21640]	protein_coding	0.571	0.1166
ENSG00000011114	ENST00000298896	ENSG00000011114	1233	BTBD7	BTB domain containing 7 [Source:HGNC Symbol;Acc:HGNC:18269]	protein_coding	-0.01702	0.8695
ENSG00000011132	ENST00000316757	ENSG00000011132	1728	APBA3	amyloid beta precursor protein binding family A member 3 [Source:HGNC Symbol;Acc:HGNC:580]	protein_coding	-0.2565	0.04822
ENSG00000011143	ENST00000313863	ENSG00000011143	1371	MKS1	Meckel syndrome, type 1 [Source:HGNC Symbol;Acc:HGNC:7121]	protein_coding	-0.259	0.05267
ENSG00000011198	ENST00000013894	ENSG00000011198	135	ABHD5	abhydrolase domain containing 5 [Source:HGNC Symbol;Acc:HGNC:21396]	protein_coding	0.3448	0.0605
ENSG00000170323	ENST00000256104	ENSG00000170323	399	FABP4	fatty acid binding protein 4 [Source:HGNC Symbol;Acc:HGNC:3559]	protein_coding	1.448	0.05109
ENSG00000011243	ENST00000397410	ENSG00000011243	1941	AKAP8L	A-kinase anchoring protein 8 like [Source:HGNC Symbol;Acc:HGNC:29857]	protein_coding	-0.2988	0.0004788
ENSG00000011258	ENST00000376381	ENSG00000011258	1233	MBTD1	mbt domain containing 1 [Source:HGNC Symbol;Acc:HGNC:19866]	protein_coding	-0.3257	0.0001774
ENSG00000115091	ENST00000263238	ENSG00000115091	1257	ACTR3	ARP3 actin related protein 3 homolog [Source:HGNC Symbol;Acc:HGNC:170]	protein_coding	1.146	1.033e-16
ENSG00000011275	ENST00000389900	ENSG00000011275	981	RNF216	ring finger protein 216 [Source:HGNC Symbol;Acc:HGNC:21698]	protein_coding	-0.4834	1.098e-07
ENSG00000011295	ENST00000261647	ENSG00000011295	1143	TTC19	tetratricopeptide repeat domain 19 [Source:HGNC Symbol;Acc:HGNC:26006]	protein_coding	-0.09923	0.4435
ENSG00000011304	ENST00000349038	ENSG00000011304	1596	PTBP1	polypyrimidine tract binding protein 1 [Source:HGNC Symbol;Acc:HGNC:9583]	protein_coding	0.1997	0.007156
ENSG00000011376	ENST00000265537	ENSG00000011376	2712	LARS2	leucyl-tRNA synthetase 2, mitochondrial [Source:HGNC Symbol;Acc:HGNC:17095]	protein_coding	0.335	0.0001335
ENSG00000011405	ENST00000265970	ENSG00000011405	5061	PIK3C2A	phosphatidylinositol-4-phosphate 3-kinase catalytic subunit type 2 alpha [Source:HGNC Symbol;Acc:HGNC:8971]	protein_coding	-0.1603	0.4038
ENSG00000115170	ENST00000263640	ENSG00000115170	1530	ACVR1	activin A receptor type 1 [Source:HGNC Symbol;Acc:HGNC:171]	protein_coding	0.6444	3.249e-05
ENSG00000011451	ENST00000263381	ENSG00000011451	2385	WIZ	widely interspaced zinc finger motifs [Source:HGNC Symbol;Acc:HGNC:30917]	protein_coding	0.06943	0.4287
ENSG00000011454	ENST00000317419	ENSG00000011454	undefined	RABGAP1	RAB GTPase activating protein 1 [Source:HGNC Symbol;Acc:HGNC:17155]	protein_coding	0.005608	0.9492
ENSG00000135503	ENST00000257963	ENSG00000135503	1518	ACVR1B	activin A receptor type 1B [Source:HGNC Symbol;Acc:HGNC:172]	protein_coding	0.6146	4.715e-06
ENSG00000011485	ENST00000012443	ENSG00000011485	1500	PPP5C	protein phosphatase 5 catalytic subunit [Source:HGNC Symbol;Acc:HGNC:9322]	protein_coding	-0.1429	0.15
ENSG00000011523	ENST00000260569	ENSG00000011523	1863	CEP68	centrosomal protein 68 [Source:HGNC Symbol;Acc:HGNC:29076]	protein_coding	-0.5797	6.469e-09
ENSG00000114739	ENST00000352511	ENSG00000114739	1539	ACVR2B	activin A receptor type 2B [Source:HGNC Symbol;Acc:HGNC:174]	protein_coding	-0.759	0.0008605
ENSG00000011590	ENST00000262630	ENSG00000011590	1464	ZBTB32	zinc finger and BTB domain containing 32 [Source:HGNC Symbol;Acc:HGNC:16763]	protein_coding	0.06221	0.8343
ENSG00000011600	ENST00000262629	ENSG00000011600	342	TYROBP	TYRO protein tyrosine kinase binding protein [Source:HGNC Symbol;Acc:HGNC:12449]	protein_coding	0.3464	0.02032
ENSG00000011638	ENST00000233047	ENSG00000011638	486	TMEM159	transmembrane protein 159 [Source:HGNC Symbol;Acc:HGNC:30136]	protein_coding	0.0005963	0.998
ENSG00000012048	ENST00000352993	ENSG00000012048	2166	BRCA1	BRCA1, DNA repair associated [Source:HGNC Symbol;Acc:HGNC:1100]	protein_coding	-0.1356	0.5035
ENSG00000012061	ENST00000013807	ENSG00000012061	972	ERCC1	ERCC excision repair 1, endonuclease non-catalytic subunit [Source:HGNC Symbol;Acc:HGNC:3433]	protein_coding	-0.05747	0.6172
ENSG00000012124	ENST00000085219	ENSG00000012124	2544	CD22	CD22 molecule [Source:HGNC Symbol;Acc:HGNC:1643]	protein_coding	0.1986	0.1258
ENSG00000012174	ENST00000365779	ENSG00000012174	993	MBTPS2	membrane bound transcription factor peptidase, site 2 [Source:HGNC Symbol;Acc:HGNC:15455]	protein_coding	0.3326	0.02437
ENSG00000012211	ENST00000376310	ENSG00000012211	undefined	PRICKLE3	prickle planar cell polarity protein 3 [Source:HGNC Symbol;Acc:HGNC:6645]	protein_coding	-0.119	0.4624
ENSG00000139567	ENST00000388922	ENSG00000139567	1512	ACVRL1	activin A receptor like type 1 [Source:HGNC Symbol;Acc:HGNC:175]	protein_coding	1.986	7.62e-07
ENSG00000012232	ENST00000220562	ENSG00000012232	2760	EXTL3	exostosin like glycosyltransferase 3 [Source:HGNC Symbol;Acc:HGNC:3518]	protein_coding	-0.3442	0.0003358
ENSG00000012660	ENST00000304434	ENSG00000012660	900	ELOVL5	ELOVL fatty acid elongase 5 [Source:HGNC Symbol;Acc:HGNC:21308]	protein_coding	0.03886	0.721
ENSG00000137845	ENST00000260408	ENSG00000137845	2247	ADAM10	ADAM metallopeptidase domain 10 [Source:HGNC Symbol;Acc:HGNC:188]	protein_coding	0.6102	6.743e-07
ENSG00000012817	ENST00000317961	ENSG00000012817	4620	KDM5D	lysine demethylase 5D [Source:HGNC Symbol;Acc:HGNC:11115]	protein_coding	-0.2882	0.2836
ENSG00000151694	ENST00000310823	ENSG00000151694	2475	ADAM17	ADAM metallopeptidase domain 17 [Source:HGNC Symbol;Acc:HGNC:195]	protein_coding	0.6007	3.263e-09
ENSG00000012963	ENST00000013070	ENSG00000012963	1278	UBR7	ubiquitin protein ligase E3 component n-recognin 7 (putative) [Source:HGNC Symbol;Acc:HGNC:20344]	protein_coding	0.1282	0.2051
ENSG00000012983	ENST00000013125	ENSG00000012983	2541	MAP4K5	mitogen-activated protein kinase kinase kinase kinase 5 [Source:HGNC Symbol;Acc:HGNC:6867]	protein_coding	-0.2418	0.109
ENSG00000008277	ENST00000265727	ENSG00000008277	2721	ADAM22	ADAM metallopeptidase domain 22 [Source:HGNC Symbol;Acc:HGNC:201]	protein_coding	-0.5902	0.01415
ENSG00000013275	ENST00000157812	ENSG00000013275	1257	PSMC4	proteasome 26S subunit, ATPase 4 [Source:HGNC Symbol;Acc:HGNC:9551]	protein_coding	0.54	1.509e-10
ENSG00000013288	ENST00000285599	ENSG00000013288	3030	MAN2B2	mannosidase alpha class 2B member 2 [Source:HGNC Symbol;Acc:HGNC:29623]	protein_coding	-0.04718	0.5694
ENSG00000013306	ENST00000225308	ENSG00000013306	1056	SLC25A39	solute carrier family 25 member 39 [Source:HGNC Symbol;Acc:HGNC:24279]	protein_coding	-0.005978	0.9644
ENSG00000114948	ENST00000264377	ENSG00000114948	2499	ADAM23	ADAM metallopeptidase domain 23 [Source:HGNC Symbol;Acc:HGNC:202]	protein_coding	-1.071	7.484e-05
ENSG00000042980	ENST00000265769	ENSG00000042980	2328	ADAM28	ADAM metallopeptidase domain 28 [Source:HGNC Symbol;Acc:HGNC:206]	protein_coding	-0.8815	1.135e-06
ENSG00000013375	ENST00000283977	ENSG00000013375	1386	PGM3	phosphoglucomutase 3 [Source:HGNC Symbol;Acc:HGNC:8907]	protein_coding	0.2526	0.05564
ENSG00000013392	ENST00000369724	ENSG00000013392	879	RWDD2A	RWD domain containing 2A [Source:HGNC Symbol;Acc:HGNC:21385]	protein_coding	-0.2168	0.2059
ENSG00000013441	ENST00000321356	ENSG00000013441	1455	CLK1	CDC like kinase 1 [Source:HGNC Symbol;Acc:HGNC:2068]	protein_coding	-0.3884	0.002961
ENSG00000013503	ENST00000228347	ENSG00000013503	3402	POLR3B	RNA polymerase III subunit B [Source:HGNC Symbol;Acc:HGNC:30348]	protein_coding	0.008532	0.965
ENSG00000013523	ENST00000251089	ENSG00000013523	2013	ANGEL1	angel homolog 1 [Source:HGNC Symbol;Acc:HGNC:19961]	protein_coding	0.4325	0.0008348
ENSG00000013561	ENST00000347642	ENSG00000013561	1425	RNF14	ring finger protein 14 [Source:HGNC Symbol;Acc:HGNC:10058]	protein_coding	0.3386	0.00402
ENSG00000013563	ENST00000014935	ENSG00000013563	909	DNASE1L1	deoxyribonuclease 1 like 1 [Source:HGNC Symbol;Acc:HGNC:2957]	protein_coding	0.07065	0.6089
ENSG00000013573	ENST00000228264	ENSG00000013573	2643	DDX11	DEAD/H-box helicase 11 [Source:HGNC Symbol;Acc:HGNC:2736]	protein_coding	-0.2435	0.04614
ENSG00000168615	ENST00000379917	ENSG00000168615	1968	ADAM9	ADAM metallopeptidase domain 9 [Source:HGNC Symbol;Acc:HGNC:216]	protein_coding	1.371	1.093e-16
ENSG00000013619	ENST00000262858	ENSG00000013619	2325	MAMLD1	mastermind like domain containing 1 [Source:HGNC Symbol;Acc:HGNC:2568]	protein_coding	0.377	0.1908
ENSG00000013725	ENST00000313421	ENSG00000013725	2007	CD6	CD6 molecule [Source:HGNC Symbol;Acc:HGNC:1691]	protein_coding	-0.306	0.01203
ENSG00000013810	ENST00000313288	ENSG00000013810	2517	TACC3	transforming acidic coiled-coil containing protein 3 [Source:HGNC Symbol;Acc:HGNC:11524]	protein_coding	-0.4026	5.683e-05
ENSG00000014123	ENST00000369278	ENSG00000014123	2385	UFL1	UFM1 specific ligase 1 [Source:HGNC Symbol;Acc:HGNC:23039]	protein_coding	0.0345	0.7729
ENSG00000014138	ENST00000265465	ENSG00000014138	1797	POLA2	DNA polymerase alpha 2, accessory subunit [Source:HGNC Symbol;Acc:HGNC:30073]	protein_coding	-0.108	0.2941
ENSG00000014164	ENST00000262577	ENSG00000014164	2847	ZC3H3	zinc finger CCCH-type containing 3 [Source:HGNC Symbol;Acc:HGNC:28972]	protein_coding	0.2082	0.02723
ENSG00000014216	ENST00000279247	ENSG00000014216	2145	CAPN1	calpain 1 [Source:HGNC Symbol;Acc:HGNC:1476]	protein_coding	0.132	0.1212
ENSG00000134028	ENST00000256412	ENSG00000134028	1413	ADAMDEC1	ADAM like decysin 1 [Source:HGNC Symbol;Acc:HGNC:16299]	protein_coding	1.984	7.409e-16
ENSG00000014641	ENST00000233114	ENSG00000014641	1005	MDH1	malate dehydrogenase 1 [Source:HGNC Symbol;Acc:HGNC:6970]	protein_coding	0.4442	0.0001623
ENSG00000014824	ENST00000264451	ENSG00000014824	1707	SLC30A9	solute carrier family 30 member 9 [Source:HGNC Symbol;Acc:HGNC:1329]	protein_coding	0.1355	0.2708
ENSG00000142303	ENST00000270328	ENSG00000142303	3312	ADAMTS10	ADAM metallopeptidase with thrombospondin type 1 motif 10 [Source:HGNC Symbol;Acc:HGNC:13201]	protein_coding	-0.8272	2.29e-06
ENSG00000014919	ENST00000016171	ENSG00000014919	1233	COX15	COX15, cytochrome c oxidase assembly homolog [Source:HGNC Symbol;Acc:HGNC:2263]	protein_coding	0.0124	0.8937
ENSG00000015133	ENST00000331194	ENSG00000015133	1521	CCDC88C	coiled-coil domain containing 88C [Source:HGNC Symbol;Acc:HGNC:19967]	protein_coding	-0.3359	1.938e-05
ENSG00000015153	ENST00000327791	ENSG00000015153	615	YAF2	YY1 associated factor 2 [Source:HGNC Symbol;Acc:HGNC:17363]	protein_coding	-0.1487	0.4052
ENSG00000015171	ENST00000309776	ENSG00000015171	1644	ZMYND11	zinc finger MYND-type containing 11 [Source:HGNC Symbol;Acc:HGNC:16966]	protein_coding	-0.2807	5.286e-05
ENSG00000015285	ENST00000376701	ENSG00000015285	1509	WAS	Wiskott-Aldrich syndrome [Source:HGNC Symbol;Acc:HGNC:12731]	protein_coding	-0.338	1.097e-05
ENSG00000087116	ENST00000251582	ENSG00000087116	3636	ADAMTS2	ADAM metallopeptidase with thrombospondin type 1 motif 2 [Source:HGNC Symbol;Acc:HGNC:218]	protein_coding	2.759	3.615e-15
ENSG00000015479	ENST00000394805	ENSG00000015479	2544	MATR3	matrin 3 [Source:HGNC Symbol;Acc:HGNC:6912]	protein_coding	0.1416	0.1468
ENSG00000015532	ENST00000017003	ENSG00000015532	2598	XYLT2	xylosyltransferase 2 [Source:HGNC Symbol;Acc:HGNC:15517]	protein_coding	-0.4088	0.0005696
ENSG00000015568	ENST00000016946	ENSG00000015568	5298	RGPD5	RANBP2-like and GRIP domain containing 5 [Source:HGNC Symbol;Acc:HGNC:32418]	protein_coding	-0.1573	0.2021
ENSG00000015676	ENST00000338427	ENSG00000015676	undefined	NUDCD3	NudC domain containing 3 [Source:HGNC Symbol;Acc:HGNC:22208]	protein_coding	-0.0491	0.482
ENSG00000016864	ENST00000266014	ENSG00000016864	1116	GLT8D1	glycosyltransferase 8 domain containing 1 [Source:HGNC Symbol;Acc:HGNC:24870]	protein_coding	-0.1606	0.1151
ENSG00000017260	ENST00000328560	ENSG00000017260	2667	ATP2C1	ATPase secretory pathway Ca2+ transporting 1 [Source:HGNC Symbol;Acc:HGNC:13211]	protein_coding	0.4425	0.0001584
ENSG00000017483	ENST00000413668	ENSG00000017483	656	SLC38A5	solute carrier family 38 member 5 [Source:HGNC Symbol;Acc:HGNC:18070]	protein_coding	0.5218	0.008889
ENSG00000017797	ENST00000019317	ENSG00000017797	1968	RALBP1	ralA binding protein 1 [Source:HGNC Symbol;Acc:HGNC:9841]	protein_coding	-0.04968	0.6001
ENSG00000018189	ENST00000226328	ENSG00000018189	1410	RUFY3	RUN and FYVE domain containing 3 [Source:HGNC Symbol;Acc:HGNC:30285]	protein_coding	0.2276	0.07619
ENSG00000184060	ENST00000330889	ENSG00000184060	1146	ADAP2	ArfGAP with dual PH domains 2 [Source:HGNC Symbol;Acc:HGNC:16487]	protein_coding	0.9929	2.322e-10
ENSG00000160710	ENST00000368471	ENSG00000160710	2796	ADAR	adenosine deaminase, RNA specific [Source:HGNC Symbol;Acc:HGNC:225]	protein_coding	1.036	4.247e-12
ENSG00000018610	ENST00000320339	ENSG00000018610	522	CXorf56	chromosome X open reading frame 56 [Source:HGNC Symbol;Acc:HGNC:26239]	protein_coding	0.1888	0.08952
ENSG00000018699	ENST00000317907	ENSG00000018699	2532	TTC27	tetratricopeptide repeat domain 27 [Source:HGNC Symbol;Acc:HGNC:25986]	protein_coding	0.5514	0.0001296
ENSG00000018869	ENST00000301310	ENSG00000018869	1554	ZNF582	zinc finger protein 582 [Source:HGNC Symbol;Acc:HGNC:26421]	protein_coding	-0.1721	0.4498
ENSG00000138031	ENST00000260600	ENSG00000138031	3435	ADCY3	adenylate cyclase 3 [Source:HGNC Symbol;Acc:HGNC:234]	protein_coding	0.9246	1.652e-08
ENSG00000129467	ENST00000310677	ENSG00000129467	3234	ADCY4	adenylate cyclase 4 [Source:HGNC Symbol;Acc:HGNC:235]	protein_coding	-0.7108	2.652e-05
ENSG00000019485	ENST00000424263	ENSG00000019485	1434	PRDM11	PR/SET domain 11 [Source:HGNC Symbol;Acc:HGNC:13996]	protein_coding	-0.2729	0.2776
ENSG00000019582	ENST00000009530	ENSG00000019582	891	CD74	CD74 molecule [Source:HGNC Symbol;Acc:HGNC:1697]	protein_coding	-0.01482	0.9207
ENSG00000162104	ENST00000294016	ENSG00000162104	4062	ADCY9	adenylate cyclase 9 [Source:HGNC Symbol;Acc:HGNC:240]	protein_coding	-0.8513	3.149e-21
ENSG00000019995	ENST00000359653	ENSG00000019995	2127	ZRANB1	zinc finger RANBP2-type containing 1 [Source:HGNC Symbol;Acc:HGNC:18224]	protein_coding	-0.2406	0.003258
ENSG00000020129	ENST00000356090	ENSG00000020129	2190	NCDN	neurochondrin [Source:HGNC Symbol;Acc:HGNC:17597]	protein_coding	0.198	0.03375
ENSG00000020256	ENST00000216923	ENSG00000020256	2046	ZFP64	ZFP64 zinc finger protein [Source:HGNC Symbol;Acc:HGNC:15940]	protein_coding	-0.1186	0.4274
ENSG00000020426	ENST00000261245	ENSG00000020426	930	MNAT1	MNAT1, CDK activating kinase assembly factor [Source:HGNC Symbol;Acc:HGNC:7181]	protein_coding	-0.02411	0.9211
ENSG00000148700	ENST00000277900	ENSG00000148700	2025	ADD3	adducin 3 [Source:HGNC Symbol;Acc:HGNC:245]	protein_coding	-0.6162	5.882e-08
ENSG00000020633	ENST00000308873	ENSG00000020633	1248	RUNX3	runt related transcription factor 3 [Source:HGNC Symbol;Acc:HGNC:10473]	protein_coding	-0.4581	7.48e-07
ENSG00000020922	ENST00000323929	ENSG00000020922	2127	MRE11	MRE11 homolog, double strand break repair nuclease [Source:HGNC Symbol;Acc:HGNC:7230]	protein_coding	-0.3369	0.04597
ENSG00000021300	ENST00000227214	ENSG00000021300	570	PLEKHB1	pleckstrin homology domain containing B1 [Source:HGNC Symbol;Acc:HGNC:19079]	protein_coding	-0.3188	0.05384
ENSG00000021355	ENST00000380739	ENSG00000021355	1140	SERPINB1	serpin family B member 1 [Source:HGNC Symbol;Acc:HGNC:3311]	protein_coding	0.4845	6.836e-08
ENSG00000021574	ENST00000315285	ENSG00000021574	1851	SPAST	spastin [Source:HGNC Symbol;Acc:HGNC:11233]	protein_coding	-0.04355	0.7725
ENSG00000021762	ENST00000263650	ENSG00000021762	2640	OSBPL5	oxysterol binding protein like 5 [Source:HGNC Symbol;Acc:HGNC:16392]	protein_coding	-0.4981	0.000318
ENSG00000021776	ENST00000156471	ENSG00000021776	4458	AQR	aquarius intron-binding spliceosomal factor [Source:HGNC Symbol;Acc:HGNC:29513]	protein_coding	0.1516	0.1522
ENSG00000022267	ENST00000345434	ENSG00000022267	972	FHL1	four and a half LIM domains 1 [Source:HGNC Symbol;Acc:HGNC:3702]	protein_coding	-0.5633	7.478e-05
ENSG00000022277	ENST00000023939	ENSG00000022277	1011	RTFDC1	replication termination factor 2 domain containing 1 [Source:HGNC Symbol;Acc:HGNC:15890]	protein_coding	0.3206	0.0002238
ENSG00000022556	ENST00000263437	ENSG00000022556	3180	NLRP2	NLR family pyrin domain containing 2 [Source:HGNC Symbol;Acc:HGNC:22948]	protein_coding	0.1036	0.497
ENSG00000022567	ENST00000024061	ENSG00000022567	2397	SLC45A4	solute carrier family 45 member 4 [Source:HGNC Symbol;Acc:HGNC:29196]	protein_coding	0.0649	0.76
ENSG00000022840	ENST00000325954	ENSG00000022840	2436	RNF10	ring finger protein 10 [Source:HGNC Symbol;Acc:HGNC:10055]	protein_coding	-0.03175	0.6535
ENSG00000022976	ENST00000420933	ENSG00000022976	undefined	ZNF839	zinc finger protein 839 [Source:HGNC Symbol;Acc:HGNC:20345]	protein_coding	-0.2622	0.04539
ENSG00000023041	ENST00000369404	ENSG00000023041	1230	ZDHHC6	zinc finger DHHC-type containing 6 [Source:HGNC Symbol;Acc:HGNC:19160]	protein_coding	0.05014	0.6811
ENSG00000023171	ENST00000322282	ENSG00000023171	2217	GRAMD1B	GRAM domain containing 1B [Source:HGNC Symbol;Acc:HGNC:29214]	protein_coding	-0.1624	0.2926
ENSG00000111452	ENST00000261654	ENSG00000111452	2625	ADGRD1	adhesion G protein-coupled receptor D1 [Source:HGNC Symbol;Acc:HGNC:19893]	protein_coding	-2.272	3.316e-09
ENSG00000023228	ENST00000233190	ENSG00000023228	2184	NDUFS1	NADH:ubiquinone oxidoreductase core subunit S1 [Source:HGNC Symbol;Acc:HGNC:7707]	protein_coding	0.1903	0.05198
ENSG00000023287	ENST00000025008	ENSG00000023287	4785	RB1CC1	RB1 inducible coiled-coil 1 [Source:HGNC Symbol;Acc:HGNC:15574]	protein_coding	-0.1922	0.1877
ENSG00000131355	ENST00000253673	ENSG00000131355	1959	ADGRE3	adhesion G protein-coupled receptor E3 [Source:HGNC Symbol;Acc:HGNC:23647]	protein_coding	-2.137	5.693e-05
ENSG00000205336	ENST00000388813	ENSG00000205336	2064	ADGRG1	adhesion G protein-coupled receptor G1 [Source:HGNC Symbol;Acc:HGNC:4512]	protein_coding	-1.042	5.166e-08
ENSG00000023445	ENST00000263464	ENSG00000023445	1815	BIRC3	baculoviral IAP repeat containing 3 [Source:HGNC Symbol;Acc:HGNC:591]	protein_coding	0.1397	0.2376
ENSG00000023516	ENST00000025301	ENSG00000023516	5706	AKAP11	A-kinase anchoring protein 11 [Source:HGNC Symbol;Acc:HGNC:369]	protein_coding	-0.2058	0.1873
ENSG00000023572	ENST00000367439	ENSG00000023572	495	GLRX2	glutaredoxin 2 [Source:HGNC Symbol;Acc:HGNC:16065]	protein_coding	-0.04627	0.9133
ENSG00000023608	ENST00000216294	ENSG00000023608	1107	SNAPC1	small nuclear RNA activating complex polypeptide 1 [Source:HGNC Symbol;Acc:HGNC:11134]	protein_coding	0.2421	0.2818
ENSG00000023697	ENST00000428559	ENSG00000023697	957	DERA	deoxyribose-phosphate aldolase [Source:HGNC Symbol;Acc:HGNC:24269]	protein_coding	0.1688	0.2266
ENSG00000023734	ENST00000025399	ENSG00000023734	1092	STRAP	serine/threonine kinase receptor associated protein [Source:HGNC Symbol;Acc:HGNC:30796]	protein_coding	0.2288	0.02582
ENSG00000023839	ENST00000370434	ENSG00000023839	882	ABCC2	ATP binding cassette subfamily C member 2 [Source:HGNC Symbol;Acc:HGNC:53]	protein_coding	-0.2242	0.2162
ENSG00000023892	ENST00000316637	ENSG00000023892	1896	DEF6	DEF6, guanine nucleotide exchange factor [Source:HGNC Symbol;Acc:HGNC:2760]	protein_coding	-0.3735	0.0001743
ENSG00000023902	ENST00000369124	ENSG00000023902	1230	PLEKHO1	pleckstrin homology domain containing O1 [Source:HGNC Symbol;Acc:HGNC:24310]	protein_coding	0.3368	5.536e-05
ENSG00000023909	ENST00000370238	ENSG00000023909	825	GCLM	glutamate-cysteine ligase modifier subunit [Source:HGNC Symbol;Acc:HGNC:4312]	protein_coding	-0.01933	0.9294
ENSG00000024048	ENST00000372899	ENSG00000024048	5268	UBR2	ubiquitin protein ligase E3 component n-recognin 2 [Source:HGNC Symbol;Acc:HGNC:21289]	protein_coding	-0.0389	0.7052
ENSG00000024862	ENST00000332797	ENSG00000024862	825	CCDC28A	coiled-coil domain containing 28A [Source:HGNC Symbol;Acc:HGNC:21098]	protein_coding	-0.2207	0.08078
ENSG00000147576	ENST00000276576	ENSG00000147576	117	ADHFE1	alcohol dehydrogenase, iron containing 1 [Source:HGNC Symbol;Acc:HGNC:16354]	protein_coding	-0.6604	0.0009142
ENSG00000025156	ENST00000368455	ENSG00000025156	1611	HSF2	heat shock transcription factor 2 [Source:HGNC Symbol;Acc:HGNC:5225]	protein_coding	-0.3307	0.00935
ENSG00000025293	ENST00000339089	ENSG00000025293	1629	PHF20	PHD finger protein 20 [Source:HGNC Symbol;Acc:HGNC:16098]	protein_coding	-0.261	0.001482
ENSG00000148926	ENST00000278175	ENSG00000148926	558	ADM	adrenomedullin [Source:HGNC Symbol;Acc:HGNC:259]	protein_coding	3.785	4.481e-35
ENSG00000128165	ENST00000395737	ENSG00000128165	447	ADM2	adrenomedullin 2 [Source:HGNC Symbol;Acc:HGNC:28898]	protein_coding	0.6425	0.009481
ENSG00000025770	ENST00000299821	ENSG00000025770	1821	NCAPH2	non-SMC condensin II complex subunit H2 [Source:HGNC Symbol;Acc:HGNC:25071]	protein_coding	0.08391	0.306
ENSG00000025772	ENST00000372813	ENSG00000025772	930	TOMM34	translocase of outer mitochondrial membrane 34 [Source:HGNC Symbol;Acc:HGNC:15746]	protein_coding	0.05013	0.7181
ENSG00000025796	ENST00000369002	ENSG00000025796	2283	SEC63	SEC63 homolog, protein translocation regulator [Source:HGNC Symbol;Acc:HGNC:21082]	protein_coding	0.1931	0.06525
ENSG00000025800	ENST00000373625	ENSG00000025800	1611	KPNA6	karyopherin subunit alpha 6 [Source:HGNC Symbol;Acc:HGNC:6399]	protein_coding	-0.1439	0.01897
ENSG00000181915	ENST00000373783	ENSG00000181915	813	ADO	2-aminoethanethiol dioxygenase [Source:HGNC Symbol;Acc:HGNC:23506]	protein_coding	0.927	6.842e-07
ENSG00000026036	ENST00000480273	ENSG00000026036	undefined	RTEL1-TNFRSF6B	RTEL1-TNFRSF6B readthrough (NMD candidate) [Source:HGNC Symbol;Acc:HGNC:44095]	protein_coding	-0.02346	0.8612
ENSG00000170425	ENST00000304222	ENSG00000170425	999	ADORA2B	adenosine A2b receptor [Source:HGNC Symbol;Acc:HGNC:264]	protein_coding	2.621	3.956e-14
ENSG00000026297	ENST00000028008	ENSG00000026297	216	RNASET2	ribonuclease T2 [Source:HGNC Symbol;Acc:HGNC:21686]	protein_coding	-0.4237	0.000611
ENSG00000144843	ENST00000357003	ENSG00000144843	1074	ADPRH	ADP-ribosylarginine hydrolase [Source:HGNC Symbol;Acc:HGNC:269]	protein_coding	1.352	6.447e-30
ENSG00000026652	ENST00000320285	ENSG00000026652	1137	AGPAT4	1-acylglycerol-3-phosphate O-acyltransferase 4 [Source:HGNC Symbol;Acc:HGNC:20885]	protein_coding	0.2912	0.01936
ENSG00000116863	ENST00000373178	ENSG00000116863	1092	ADPRHL2	ADP-ribosylhydrolase like 2 [Source:HGNC Symbol;Acc:HGNC:21304]	protein_coding	0.6533	4.211e-11
ENSG00000026950	ENST00000082468	ENSG00000026950	undefined	BTN3A1	butyrophilin subfamily 3 member A1 [Source:HGNC Symbol;Acc:HGNC:1138]	protein_coding	-0.2752	0.06899
ENSG00000027001	ENST00000382172	ENSG00000027001	2142	MIPEP	mitochondrial intermediate peptidase [Source:HGNC Symbol;Acc:HGNC:7104]	protein_coding	0.5538	0.0001375
ENSG00000027075	ENST00000332981	ENSG00000027075	2052	PRKCH	protein kinase C eta [Source:HGNC Symbol;Acc:HGNC:9403]	protein_coding	-0.3267	3.584e-05
ENSG00000027697	ENST00000367739	ENSG00000027697	1470	IFNGR1	interferon gamma receptor 1 [Source:HGNC Symbol;Acc:HGNC:5439]	protein_coding	-0.1458	0.3782
ENSG00000027847	ENST00000029410	ENSG00000027847	984	B4GALT7	beta-1,4-galactosyltransferase 7 [Source:HGNC Symbol;Acc:HGNC:930]	protein_coding	0.0716	0.5276
ENSG00000169252	ENST00000305988	ENSG00000169252	1242	ADRB2	adrenoceptor beta 2 [Source:HGNC Symbol;Acc:HGNC:286]	protein_coding	-0.7806	2.421e-06
ENSG00000028116	ENST00000340157	ENSG00000028116	1527	VRK2	vaccinia related kinase 2 [Source:HGNC Symbol;Acc:HGNC:12719]	protein_coding	0.4082	0.03802
ENSG00000028137	ENST00000376259	ENSG00000028137	1386	TNFRSF1B	TNF receptor superfamily member 1B [Source:HGNC Symbol;Acc:HGNC:11917]	protein_coding	-0.1811	0.1231
ENSG00000028203	ENST00000261219	ENSG00000028203	1383	VEZT	vezatin, adherens junctions transmembrane protein [Source:HGNC Symbol;Acc:HGNC:18258]	protein_coding	0.2168	0.1023
ENSG00000111863	ENST00000229583	ENSG00000111863	747	ADTRP	androgen dependent TFPI regulating protein [Source:HGNC Symbol;Acc:HGNC:21214]	protein_coding	1.264	3.562e-20
ENSG00000028310	ENST00000466684	ENSG00000028310	273	BRD9	bromodomain containing 9 [Source:HGNC Symbol;Acc:HGNC:25818]	protein_coding	-0.1978	0.1606
ENSG00000028528	ENST00000261889	ENSG00000028528	1674	SNX1	sorting nexin 1 [Source:HGNC Symbol;Acc:HGNC:11172]	protein_coding	0.09927	0.2019
ENSG00000028839	ENST00000237264	ENSG00000028839	561	TBPL1	TATA-box binding protein like 1 [Source:HGNC Symbol;Acc:HGNC:11589]	protein_coding	-0.2274	0.211
ENSG00000106624	ENST00000223357	ENSG00000106624	3477	AEBP1	AE binding protein 1 [Source:HGNC Symbol;Acc:HGNC:303]	protein_coding	-0.6602	6.163e-06
ENSG00000029363	ENST00000353331	ENSG00000029363	2610	BCLAF1	BCL2 associated transcription factor 1 [Source:HGNC Symbol;Acc:HGNC:16863]	protein_coding	-0.002954	0.9803
ENSG00000029364	ENST00000031146	ENSG00000029364	726	SLC39A9	solute carrier family 39 member 9 [Source:HGNC Symbol;Acc:HGNC:20182]	protein_coding	0.03708	0.6357
ENSG00000169129	ENST00000304129	ENSG00000169129	2457	AFAP1L2	actin filament associated protein 1 like 2 [Source:HGNC Symbol;Acc:HGNC:25901]	protein_coding	-0.6556	0.0163
ENSG00000029639	ENST00000367166	ENSG00000029639	1041	TFB1M	transcription factor B1, mitochondrial [Source:HGNC Symbol;Acc:HGNC:17037]	protein_coding	-0.004395	0.9803
ENSG00000029725	ENST00000341923	ENSG00000029725	2490	RABEP1	rabaptin, RAB GTPase binding effector protein 1 [Source:HGNC Symbol;Acc:HGNC:17677]	protein_coding	0.0735	0.4434
ENSG00000029993	ENST00000325307	ENSG00000029993	603	HMGB3	high mobility group box 3 [Source:HGNC Symbol;Acc:HGNC:5004]	protein_coding	-0.1414	0.5848
ENSG00000030066	ENST00000378460	ENSG00000030066	4311	NUP160	nucleoporin 160 [Source:HGNC Symbol;Acc:HGNC:18017]	protein_coding	0.1626	0.2266
ENSG00000030110	ENST00000360661	ENSG00000030110	576	BAK1	BCL2 antagonist/killer 1 [Source:HGNC Symbol;Acc:HGNC:949]	protein_coding	0.4132	3.159e-05
ENSG00000030419	ENST00000342002	ENSG00000030419	1599	IKZF2	IKAROS family zinc finger 2 [Source:HGNC Symbol;Acc:HGNC:13177]	protein_coding	-0.57	8.764e-06
ENSG00000144218	ENST00000317233	ENSG00000144218	3681	AFF3	AF4/FMR2 family member 3 [Source:HGNC Symbol;Acc:HGNC:6473]	protein_coding	-1.018	1.567e-10
ENSG00000031003	ENST00000033079	ENSG00000031003	2748	FAM13B	family with sequence similarity 13 member B [Source:HGNC Symbol;Acc:HGNC:1335]	protein_coding	-0.07609	0.6453
ENSG00000183077	ENST00000327898	ENSG00000183077	927	AFMID	arylformamidase [Source:HGNC Symbol;Acc:HGNC:20910]	protein_coding	-1.031	5.526e-07
ENSG00000031691	ENST00000335783	ENSG00000031691	807	CENPQ	centromere protein Q [Source:HGNC Symbol;Acc:HGNC:21347]	protein_coding	0.2411	0.3976
ENSG00000031698	ENST00000234677	ENSG00000031698	1545	SARS	seryl-tRNA synthetase [Source:HGNC Symbol;Acc:HGNC:10537]	protein_coding	0.0262	0.7671
ENSG00000031823	ENST00000034275	ENSG00000031823	1500	RANBP3	RAN binding protein 3 [Source:HGNC Symbol;Acc:HGNC:9850]	protein_coding	-0.06857	0.4803
ENSG00000032219	ENST00000348476	ENSG00000032219	3567	ARID4A	AT-rich interaction domain 4A [Source:HGNC Symbol;Acc:HGNC:9885]	protein_coding	-0.241	0.03627
ENSG00000032389	ENST00000382125	ENSG00000032389	1164	TSSC1	tumor suppressing subtransferable candidate 1 [Source:HGNC Symbol;Acc:HGNC:12383]	protein_coding	0.1795	0.1273
ENSG00000032444	ENST00000221249	ENSG00000032444	3984	PNPLA6	patatin like phospholipase domain containing 6 [Source:HGNC Symbol;Acc:HGNC:16268]	protein_coding	0.2347	0.03141
ENSG00000032742	ENST00000319980	ENSG00000032742	2502	IFT88	intraflagellar transport 88 [Source:HGNC Symbol;Acc:HGNC:20606]	protein_coding	-0.3246	0.05784
ENSG00000033011	ENST00000262374	ENSG00000033011	1395	ALG1	ALG1, chitobiosyldiphosphodolichol beta-mannosyltransferase [Source:HGNC Symbol;Acc:HGNC:18294]	protein_coding	0.1584	0.272
ENSG00000033030	ENST00000536306	ENSG00000033030	1410	ZCCHC8	zinc finger CCHC-type containing 8 [Source:HGNC Symbol;Acc:HGNC:25265]	protein_coding	-0.1464	0.1013
ENSG00000033050	ENST00000222388	ENSG00000033050	1905	ABCF2	ATP binding cassette subfamily F member 2 [Source:HGNC Symbol;Acc:HGNC:71]	protein_coding	-0.01311	0.9048
ENSG00000033100	ENST00000035307	ENSG00000033100	2319	CHPF2	chondroitin polymerizing factor 2 [Source:HGNC Symbol;Acc:HGNC:29270]	protein_coding	-0.2042	0.005322
ENSG00000033170	ENST00000342677	ENSG00000033170	927	FUT8	fucosyltransferase 8 [Source:HGNC Symbol;Acc:HGNC:4019]	protein_coding	-0.1997	0.102
ENSG00000033178	ENST00000322244	ENSG00000033178	3159	UBA6	ubiquitin like modifier activating enzyme 6 [Source:HGNC Symbol;Acc:HGNC:25581]	protein_coding	0.2998	0.1828
ENSG00000033327	ENST00000340149	ENSG00000033327	1917	GAB2	GRB2 associated binding protein 2 [Source:HGNC Symbol;Acc:HGNC:14458]	protein_coding	-0.1237	0.2853
ENSG00000033627	ENST00000264649	ENSG00000033627	2517	ATP6V0A1	ATPase H+ transporting V0 subunit a1 [Source:HGNC Symbol;Acc:HGNC:865]	protein_coding	0.4905	7.476e-06
ENSG00000033800	ENST00000249636	ENSG00000033800	1956	PIAS1	protein inhibitor of activated STAT 1 [Source:HGNC Symbol;Acc:HGNC:2752]	protein_coding	-0.0476	0.5741
ENSG00000157985	ENST00000304032	ENSG00000157985	2574	AGAP1	ArfGAP with GTPase domain, ankyrin repeat and PH domain 1 [Source:HGNC Symbol;Acc:HGNC:16922]	protein_coding	-0.8617	0.000774
ENSG00000034053	ENST00000382938	ENSG00000034053	undefined	APBA2	amyloid beta precursor protein binding family A member 2 [Source:HGNC Symbol;Acc:HGNC:579]	protein_coding	-0.2092	0.07819
ENSG00000034152	ENST00000316920	ENSG00000034152	957	MAP2K3	mitogen-activated protein kinase kinase 3 [Source:HGNC Symbol;Acc:HGNC:6843]	protein_coding	0.3095	0.005573
ENSG00000018510	ENST00000264167	ENSG00000018510	1977	AGPS	alkylglycerone phosphate synthase [Source:HGNC Symbol;Acc:HGNC:327]	protein_coding	1.007	1.324e-09
ENSG00000034533	ENST00000264992	ENSG00000034533	2040	ASTE1	asteroid homolog 1 (Drosophila) [Source:HGNC Symbol;Acc:HGNC:25021]	protein_coding	-0.2345	0.02505
ENSG00000034677	ENST00000341084	ENSG00000034677	2517	RNF19A	ring finger protein 19A, RBR E3 ubiquitin protein ligase [Source:HGNC Symbol;Acc:HGNC:13432]	protein_coding	0.1718	0.0457
ENSG00000034693	ENST00000367591	ENSG00000034693	1122	PEX3	peroxisomal biogenesis factor 3 [Source:HGNC Symbol;Acc:HGNC:8858]	protein_coding	0.1002	0.5916
ENSG00000034713	ENST00000037243	ENSG00000034713	354	GABARAPL2	GABA type A receptor associated protein like 2 [Source:HGNC Symbol;Acc:HGNC:13291]	protein_coding	-0.04319	0.7059
ENSG00000035115	ENST00000356150	ENSG00000035115	1029	SH3YL1	SH3 and SYLF domain containing 1 [Source:HGNC Symbol;Acc:HGNC:29546]	protein_coding	-0.3373	0.005588
ENSG00000035141	ENST00000037869	ENSG00000035141	417	FAM136A	family with sequence similarity 136 member A [Source:HGNC Symbol;Acc:HGNC:25911]	protein_coding	-0.1574	0.05912
ENSG00000035403	ENST00000211998	ENSG00000035403	3405	VCL	vinculin [Source:HGNC Symbol;Acc:HGNC:12665]	protein_coding	-0.2412	0.0619
ENSG00000035664	ENST00000261891	ENSG00000035664	1113	DAPK2	death associated protein kinase 2 [Source:HGNC Symbol;Acc:HGNC:2675]	protein_coding	-0.3187	0.06249
ENSG00000035681	ENST00000038176	ENSG00000035681	2754	NSMAF	neutral sphingomyelinase activation associated factor [Source:HGNC Symbol;Acc:HGNC:8017]	protein_coding	0.008945	0.9172
ENSG00000035687	ENST00000366535	ENSG00000035687	1371	ADSS	adenylosuccinate synthase [Source:HGNC Symbol;Acc:HGNC:292]	protein_coding	0.1156	0.4311
ENSG00000035720	ENST00000265404	ENSG00000035720	888	STAP1	signal transducing adaptor family member 1 [Source:HGNC Symbol;Acc:HGNC:24133]	protein_coding	0.2409	0.1931
ENSG00000188157	ENST00000379370	ENSG00000188157	6138	AGRN	agrin [Source:HGNC Symbol;Acc:HGNC:329]	protein_coding	1.939	1.296e-19
ENSG00000035928	ENST00000349703	ENSG00000035928	3444	RFC1	replication factor C subunit 1 [Source:HGNC Symbol;Acc:HGNC:9969]	protein_coding	0.09982	0.2068
ENSG00000036054	ENST00000344949	ENSG00000036054	2055	TBC1D23	TBC1 domain family member 23 [Source:HGNC Symbol;Acc:HGNC:25622]	protein_coding	0.1671	0.1329
ENSG00000036257	ENST00000264414	ENSG00000036257	2307	CUL3	cullin 3 [Source:HGNC Symbol;Acc:HGNC:2553]	protein_coding	0.06201	0.5768
ENSG00000145708	ENST00000274368	ENSG00000145708	969	CRHBP	corticotropin releasing hormone binding protein [Source:HGNC Symbol;Acc:HGNC:2356]	protein_coding	1.426	0.05784
ENSG00000036549	ENST00000370798	ENSG00000036549	1230	ZZZ3	zinc finger ZZ-type containing 3 [Source:HGNC Symbol;Acc:HGNC:24523]	protein_coding	0.05068	0.7009
ENSG00000037042	ENST00000251412	ENSG00000037042	1356	TUBG2	tubulin gamma 2 [Source:HGNC Symbol;Acc:HGNC:12419]	protein_coding	-0.4333	0.004114
ENSG00000037241	ENST00000265100	ENSG00000037241	438	RPL26L1	ribosomal protein L26 like 1 [Source:HGNC Symbol;Acc:HGNC:17050]	protein_coding	0.4629	0.003743
ENSG00000185567	ENST00000333244	ENSG00000185567	17388	AHNAK2	AHNAK nucleoprotein 2 [Source:HGNC Symbol;Acc:HGNC:20125]	protein_coding	0.747	0.002344
ENSG00000037474	ENST00000264670	ENSG00000037474	2304	NSUN2	NOP2/Sun RNA methyltransferase family member 2 [Source:HGNC Symbol;Acc:HGNC:25994]	protein_coding	0.1472	0.1041
ENSG00000037637	ENST00000375592	ENSG00000037637	2154	FBXO42	F-box protein 42 [Source:HGNC Symbol;Acc:HGNC:29249]	protein_coding	-0.1882	0.01272
ENSG00000037749	ENST00000322602	ENSG00000037749	1089	MFAP3	microfibrillar associated protein 3 [Source:HGNC Symbol;Acc:HGNC:7034]	protein_coding	-0.02934	0.8494
ENSG00000037757	ENST00000040663	ENSG00000037757	1110	MRI1	methylthioribose-1-phosphate isomerase 1 [Source:HGNC Symbol;Acc:HGNC:28469]	protein_coding	-0.452	2.897e-05
ENSG00000106546	ENST00000242057	ENSG00000106546	2547	AHR	aryl hydrocarbon receptor [Source:HGNC Symbol;Acc:HGNC:348]	protein_coding	0.7915	1.194e-05
ENSG00000038002	ENST00000264595	ENSG00000038002	1041	AGA	aspartylglucosaminidase [Source:HGNC Symbol;Acc:HGNC:318]	protein_coding	0.1406	0.2031
ENSG00000063438	ENST00000316418	ENSG00000063438	2160	AHRR	aryl-hydrocarbon receptor repressor [Source:HGNC Symbol;Acc:HGNC:346]	protein_coding	-1.388	1.798e-17
ENSG00000038219	ENST00000040738	ENSG00000038219	9156	BOD1L1	biorientation of chromosomes in cell division 1 like 1 [Source:HGNC Symbol;Acc:HGNC:31792]	protein_coding	-0.2249	0.004311
ENSG00000038274	ENST00000280969	ENSG00000038274	972	MAT2B	methionine adenosyltransferase 2B [Source:HGNC Symbol;Acc:HGNC:6905]	protein_coding	0.1343	0.1314
ENSG00000038358	ENST00000358933	ENSG00000038358	4206	EDC4	enhancer of mRNA decapping 4 [Source:HGNC Symbol;Acc:HGNC:17157]	protein_coding	-0.2205	0.00334
ENSG00000038382	ENST00000344135	ENSG00000038382	1791	TRIO	trio Rho guanine nucleotide exchange factor [Source:HGNC Symbol;Acc:HGNC:12303]	protein_coding	0.348	8.312e-05
ENSG00000111732	ENST00000229335	ENSG00000111732	597	AICDA	activation induced cytidine deaminase [Source:HGNC Symbol;Acc:HGNC:13203]	protein_coding	2.795	4.707e-06
ENSG00000038532	ENST00000261657	ENSG00000038532	457	CLEC16A	C-type lectin domain family 16 member A [Source:HGNC Symbol;Acc:HGNC:29013]	protein_coding	-0.1028	0.2554
ENSG00000204472	ENST00000337917	ENSG00000204472	486	AIF1	allograft inflammatory factor 1 [Source:HGNC Symbol;Acc:HGNC:352]	protein_coding	-0.9095	0.0001206
ENSG00000039068	ENST00000261769	ENSG00000039068	2649	CDH1	cadherin 1 [Source:HGNC Symbol;Acc:HGNC:1748]	protein_coding	0.4314	0.1127
ENSG00000039123	ENST00000230640	ENSG00000039123	3129	SKIV2L2	Ski2 like RNA helicase 2 [Source:HGNC Symbol;Acc:HGNC:18734]	protein_coding	0.1016	0.5399
ENSG00000042286	ENST00000307864	ENSG00000042286	1122	AIFM2	apoptosis inducing factor, mitochondria associated 2 [Source:HGNC Symbol;Acc:HGNC:21411]	protein_coding	1.795	2.249e-31
ENSG00000039523	ENST00000042381	ENSG00000039523	3660	FAM65A	family with sequence similarity 65 member A [Source:HGNC Symbol;Acc:HGNC:25836]	protein_coding	-0.2195	0.02145
ENSG00000176092	ENST00000308182	ENSG00000176092	4986	AIM1L	absent in melanoma 1-like [Source:HGNC Symbol;Acc:HGNC:17295]	protein_coding	-0.7053	0.003281
ENSG00000039650	ENST00000322344	ENSG00000039650	1566	PNKP	polynucleotide kinase 3'-phosphatase [Source:HGNC Symbol;Acc:HGNC:9154]	protein_coding	-0.1175	0.3503
ENSG00000040199	ENST00000393524	ENSG00000040199	3771	PHLPP2	PH domain and leucine rich repeat protein phosphatase 2 [Source:HGNC Symbol;Acc:HGNC:29149]	protein_coding	-0.4285	3.239e-06
ENSG00000040275	ENST00000265295	ENSG00000040275	1818	SPDL1	spindle apparatus coiled-coil protein 1 [Source:HGNC Symbol;Acc:HGNC:26010]	protein_coding	-0.1794	0.2627
ENSG00000040341	ENST00000355780	ENSG00000040341	1440	STAU2	staufen double-stranded RNA binding protein 2 [Source:HGNC Symbol;Acc:HGNC:11371]	protein_coding	-0.06922	0.6423
ENSG00000163568	ENST00000368129	ENSG00000163568	501	AIM2	absent in melanoma 2 [Source:HGNC Symbol;Acc:HGNC:357]	protein_coding	0.6711	0.0009856
ENSG00000040531	ENST00000046640	ENSG00000040531	1104	CTNS	cystinosin, lysosomal cystine transporter [Source:HGNC Symbol;Acc:HGNC:2518]	protein_coding	0.5362	1.755e-09
ENSG00000115155	ENST00000272371	ENSG00000115155	5994	OTOF	otoferlin [Source:HGNC Symbol;Acc:HGNC:8515]	protein_coding	1.05	0.05542
ENSG00000040633	ENST00000320316	ENSG00000040633	1212	PHF23	PHD finger protein 23 [Source:HGNC Symbol;Acc:HGNC:28428]	protein_coding	0.1214	0.2253
ENSG00000040933	ENST00000074304	ENSG00000040933	2934	INPP4A	inositol polyphosphate-4-phosphatase type I A [Source:HGNC Symbol;Acc:HGNC:6074]	protein_coding	-0.4353	2.697e-07
ENSG00000041353	ENST00000262094	ENSG00000041353	657	RAB27B	RAB27B, member RAS oncogene family [Source:HGNC Symbol;Acc:HGNC:9767]	protein_coding	-0.1696	0.6075
ENSG00000106305	ENST00000223029	ENSG00000106305	963	AIMP2	aminoacyl tRNA synthetase complex interacting multifunctional protein 2 [Source:HGNC Symbol;Acc:HGNC:20609]	protein_coding	0.6492	7.803e-06
ENSG00000041802	ENST00000265245	ENSG00000041802	1977	LSG1	large 60S subunit nuclear export GTPase 1 [Source:HGNC Symbol;Acc:HGNC:25652]	protein_coding	0.06724	0.337
ENSG00000041880	ENST00000398755	ENSG00000041880	1623	PARP3	poly(ADP-ribose) polymerase family member 3 [Source:HGNC Symbol;Acc:HGNC:273]	protein_coding	0.3094	0.01524
ENSG00000041988	ENST00000054650	ENSG00000041988	720	THAP3	THAP domain containing 3 [Source:HGNC Symbol;Acc:HGNC:20855]	protein_coding	-0.1326	0.2803
ENSG00000042062	ENST00000045083	ENSG00000042062	2841	FAM65C	family with sequence similarity 65 member C [Source:HGNC Symbol;Acc:HGNC:16168]	protein_coding	0.1242	0.7974
ENSG00000042088	ENST00000335725	ENSG00000042088	1827	TDP1	tyrosyl-DNA phosphodiesterase 1 [Source:HGNC Symbol;Acc:HGNC:18884]	protein_coding	-0.3344	0.0001507
ENSG00000162433	ENST00000327299	ENSG00000162433	672	AK4	adenylate kinase 4 [Source:HGNC Symbol;Acc:HGNC:363]	protein_coding	5.464	6.349e-34
ENSG00000042429	ENST00000251871	ENSG00000042429	1956	MED17	mediator complex subunit 17 [Source:HGNC Symbol;Acc:HGNC:2375]	protein_coding	-0.01339	0.9232
ENSG00000042445	ENST00000295802	ENSG00000042445	1833	RETSAT	retinol saturase [Source:HGNC Symbol;Acc:HGNC:25991]	protein_coding	-0.2468	0.02448
ENSG00000154027	ENST00000317704	ENSG00000154027	undefined	AK5	adenylate kinase 5 [Source:HGNC Symbol;Acc:HGNC:365]	protein_coding	-1.41	7.857e-07
ENSG00000106948	ENST00000223791	ENSG00000106948	2700	AKNA	AT-hook transcription factor [Source:HGNC Symbol;Acc:HGNC:24108]	protein_coding	-0.6757	2.435e-10
ENSG00000042832	ENST00000220616	ENSG00000042832	8307	TG	thyroglobulin [Source:HGNC Symbol;Acc:HGNC:11764]	protein_coding	-0.5216	0.1018
ENSG00000117448	ENST00000351829	ENSG00000117448	978	AKR1A1	aldo-keto reductase family 1 member A1 [Source:HGNC Symbol;Acc:HGNC:380]	protein_coding	1.205	4.352e-23
ENSG00000043093	ENST00000292782	ENSG00000043093	780	DCUN1D1	defective in cullin neddylation 1 domain containing 1 [Source:HGNC Symbol;Acc:HGNC:18184]	protein_coding	0.1501	0.311
ENSG00000043143	ENST00000282605	ENSG00000043143	2505	JADE2	jade family PHD finger 2 [Source:HGNC Symbol;Acc:HGNC:22984]	protein_coding	-0.2342	0.01592
ENSG00000023330	ENST00000310271	ENSG00000023330	1923	ALAS1	5'-aminolevulinate synthase 1 [Source:HGNC Symbol;Acc:HGNC:396]	protein_coding	1.876	6.009e-24
ENSG00000043514	ENST00000316891	ENSG00000043514	1404	TRIT1	tRNA isopentenyltransferase 1 [Source:HGNC Symbol;Acc:HGNC:20286]	protein_coding	-0.4013	0.0003139
ENSG00000044090	ENST00000265348	ENSG00000044090	5097	CUL7	cullin 7 [Source:HGNC Symbol;Acc:HGNC:21024]	protein_coding	-0.1137	0.1846
ENSG00000158578	ENST00000330807	ENSG00000158578	1764	ALAS2	5'-aminolevulinate synthase 2 [Source:HGNC Symbol;Acc:HGNC:397]	protein_coding	-0.8626	0.008004
ENSG00000044446	ENST00000379942	ENSG00000044446	3708	PHKA2	phosphorylase kinase regulatory subunit alpha 2 [Source:HGNC Symbol;Acc:HGNC:8926]	protein_coding	-0.2087	0.01685
ENSG00000170017	ENST00000306107	ENSG00000170017	1752	ALCAM	activated leukocyte cell adhesion molecule [Source:HGNC Symbol;Acc:HGNC:400]	protein_coding	1.595	2.878e-11
ENSG00000165092	ENST00000297785	ENSG00000165092	1506	ALDH1A1	aldehyde dehydrogenase 1 family member A1 [Source:HGNC Symbol;Acc:HGNC:402]	protein_coding	1.445	6.822e-05
ENSG00000046604	ENST00000261590	ENSG00000046604	3357	DSG2	desmoglein 2 [Source:HGNC Symbol;Acc:HGNC:3049]	protein_coding	-0.5481	0.06654
ENSG00000046647	ENST00000332885	ENSG00000046647	531	GEMIN8	gem nuclear organelle associated protein 8 [Source:HGNC Symbol;Acc:HGNC:26044]	protein_coding	-0.1769	0.1417
ENSG00000046651	ENST00000340096	ENSG00000046651	3039	OFD1	OFD1, centriole and centriolar satellite protein [Source:HGNC Symbol;Acc:HGNC:2567]	protein_coding	-0.2338	0.04714
ENSG00000046653	ENST00000316715	ENSG00000046653	987	GPM6B	glycoprotein M6B [Source:HGNC Symbol;Acc:HGNC:4461]	protein_coding	-0.2609	0.4065
ENSG00000047056	ENST00000263150	ENSG00000047056	1485	WDR37	WD repeat domain 37 [Source:HGNC Symbol;Acc:HGNC:31406]	protein_coding	-0.3395	0.0001853
ENSG00000047188	ENST00000161863	ENSG00000047188	4293	YTHDC2	YTH domain containing 2 [Source:HGNC Symbol;Acc:HGNC:24721]	protein_coding	-0.01266	0.9395
ENSG00000047230	ENST00000359276	ENSG00000047230	1761	CTPS2	CTP synthase 2 [Source:HGNC Symbol;Acc:HGNC:2520]	protein_coding	-0.5476	0.006225
ENSG00000128918	ENST00000249750	ENSG00000128918	1557	ALDH1A2	aldehyde dehydrogenase 1 family member A2 [Source:HGNC Symbol;Acc:HGNC:15472]	protein_coding	3.367	1.369e-15
ENSG00000047315	ENST00000314595	ENSG00000047315	3525	POLR2B	RNA polymerase II subunit B [Source:HGNC Symbol;Acc:HGNC:9188]	protein_coding	0.003635	0.9789
ENSG00000047346	ENST00000261844	ENSG00000047346	3231	FAM214A	family with sequence similarity 214 member A [Source:HGNC Symbol;Acc:HGNC:25609]	protein_coding	-0.2156	0.09339
ENSG00000047365	ENST00000303965	ENSG00000047365	5115	ARAP2	ArfGAP with RhoGAP domain, ankyrin repeat and PH domain 2 [Source:HGNC Symbol;Acc:HGNC:16924]	protein_coding	0.1386	0.5118
ENSG00000047410	ENST00000367478	ENSG00000047410	7092	TPR	translocated promoter region, nuclear basket protein [Source:HGNC Symbol;Acc:HGNC:12017]	protein_coding	-0.04197	0.7677
ENSG00000047578	ENST00000261588	ENSG00000047578	4857	KIAA0556	KIAA0556 [Source:HGNC Symbol;Acc:HGNC:29068]	protein_coding	-0.1265	0.1431
ENSG00000047579	ENST00000338950	ENSG00000047579	912	DTNBP1	dystrobrevin binding protein 1 [Source:HGNC Symbol;Acc:HGNC:17328]	protein_coding	0.5563	6.209e-09
ENSG00000136010	ENST00000258494	ENSG00000136010	2772	ALDH1L2	aldehyde dehydrogenase 1 family member L2 [Source:HGNC Symbol;Acc:HGNC:26777]	protein_coding	1.68	1.356e-05
ENSG00000047634	ENST00000380041	ENSG00000047634	990	SCML1	sex comb on midleg-like 1 (Drosophila) [Source:HGNC Symbol;Acc:HGNC:10580]	protein_coding	0.1168	0.3653
ENSG00000047644	ENST00000380861	ENSG00000047644	3279	WWC3	WWC family member 3 [Source:HGNC Symbol;Acc:HGNC:29237]	protein_coding	-0.1207	0.2376
ENSG00000111275	ENST00000261733	ENSG00000111275	1554	ALDH2	aldehyde dehydrogenase 2 family (mitochondrial) [Source:HGNC Symbol;Acc:HGNC:404]	protein_coding	-1.114	0.0002873
ENSG00000047662	ENST00000265018	ENSG00000047662	3183	FAM184B	family with sequence similarity 184 member B [Source:HGNC Symbol;Acc:HGNC:29235]	protein_coding	-0.2318	0.1391
ENSG00000006534	ENST00000342456	ENSG00000006534	1407	ALDH3B1	aldehyde dehydrogenase 3 family member B1 [Source:HGNC Symbol;Acc:HGNC:410]	protein_coding	1.066	1.274e-12
ENSG00000047932	ENST00000052569	ENSG00000047932	1365	GOPC	golgi associated PDZ and coiled-coil motif containing [Source:HGNC Symbol;Acc:HGNC:17643]	protein_coding	0.001053	0.9933
ENSG00000048028	ENST00000003302	ENSG00000048028	3234	USP28	ubiquitin specific peptidase 28 [Source:HGNC Symbol;Acc:HGNC:12625]	protein_coding	-0.3542	0.01775
ENSG00000048052	ENST00000401921	ENSG00000048052	3078	HDAC9	histone deacetylase 9 [Source:HGNC Symbol;Acc:HGNC:14065]	protein_coding	0.2636	0.234
[truncated: 11,610 more rows]

## Sheet: sh_vil vs ch_nil_LogFC0.58
Sh_nil	LogFC	ch_nil	LogFC	Present in CH_nil abstent in Sh_nil	Present in Sh_nil abstent in CH_nil
[truncated: 2,595 more rows]

[truncated: 1 more sheets: Unique_Sh+Unique_Ch]
