# Supplementary material for: Early Leukocyte Responses in Ex-Vivo Models of Healing and Non-Healing Human Leishmania (Viannia) panamensis Infections
Source: Front Cell Infect Microbiol. 2021 Sep 7;11:687607. doi: 10.3389/fcimb.2021.687607 (PMC8453012; doi:10.3389/fcimb.2021.687607)
Supplement: Supplementary file 11 [file Table_7.xlsx]

## Sheet: Table_S7
Table S7.Manually curated functional gene categories modulated in PBMCs upon infection with SH and CHR strains
Functional gene category*	Gene Symbols
	Up-regulated in SH infections	Down-regulated in SH infections	Up-regulated in CHR infections	Down-regulated in CHR infections
Cell cycle, division and differentiation	Cell cycle: Cks2, cks1b; Polarization and centrosome: brsk1; Differentiaion: dll1, ppdpf; Proliferation: angptl6, akt1s1; Microtubules: mapre1, tspan9	Cell cycle: cdc7, cenpk, heca, ms4a3, smc4, syce1l, wee1; Polarization and centrosome: wdr62, akap9; Differentiation: evi2b, hspbap1, mllt11; Proliferation: cuzd1, dlec1, fgfr4, nprl2, npr2, stard13; Microtubules: tuba3d	Cellcycle: bub1, ptp4a1, iqgap2; Microtubules: tbca, tubg1, rp2, cetn2, dock7; Motor proteins: myl9, rhoc; Centrosome: cntln; Proliferation: ogfr, vwce	prc1, cdkn1b, orc1, btg2, rangrf, ccdc157, llgl2, kif21b, ttll1, osm
Immune signaling	Il2ra, gpr25, clec4d, cd53, pilra, adgre2, orl1, prorc, tbc1d22b, tnfsf9, enpp3 agpat2,xcl1, nptn, fosb, batf, dusp1, arhgdia, arghef10l, ptpn1, clc, stap2, qpct, mb21d1 (cGas), pmepa1,fstl3, vegfb, ptpn9	NK and CD8: cd160, klrc1, klrk1, nktr, sh2d1a, map3k1, camk4, rasa2; Cell-cell communication: nlgn3, nrg4; Others: Gfra2, prkca, nrg4, akap7, il7r, lgi4, grm2,gpr18, ms4a3, ly6g5b, smad3, fgl2, ephb2, ager	gnai3, ccdc88a, dgkh, lamtor3, adam10, adam17, samd9, siglec15, phf11, cd58, glrx3, gtpbp2, tbk1	B cells: cd79a, cd79b, cxcr5, amn, tnfrsf13c; GPCR: cxcr4, fpr1, irs2, smad6, elfn2, ier3, bcr, fyn, pf4, dusp8, ppp2r2b, sh2d2a, itpkb, gpr153, rgs12, rasa4b, arhgap32, arhgef18, tbc1d10c; WNT: ctnnbip1, frat1, ndrg2; Other: clec4a, pianp, lpar5, unc119, ly9, homer2, kir2dl1, phlpp1.
Vesicle trafficking, vesicular transport, ER	ER: asna1, dse, edem2, ppib; Lysosome: dtnbp1,plekhm2, kptn, wipi1; Endosome/endocytosis: chmp2a, golim4, trip10	Endosome/endocytosis: aak1, gcc2; Autophagy: atg4c	tbca, tubg1, rp2, ctn2; Endosome: chmp2b, dopey2; ER: scfd1, tram1, emc2, blzf1, uso1, rab18, ap3s1, ap1ar, vwce	myo15a, ap3s2, dnm3, rin3, stxbp5, arl4d, atg2a
Metabolism of Macromolecules
Glycolysis, oxidative phosphorylation,	Ndufa1, ndufb9, mrpl44, chchd10, chchd2, pgk1, ldha, cox8a, slc16a6, Slc2a8, slc2a3	ldhal6a	ndufb3, coa6	ampd2, morc4, pdk2, rbks
Glycan synthesis and metabolism	dse, ndst1	amy2b, b3galt2, mgat4a, csgalnact1, extl2, hgsnat, sulf2		large1, large2, b3gat1
Lipid metabolism	abcg1, agpat2, fam213b, hsd17b12, sqle	Synthesis: acsm1, acsm3, ankrd26, dgke, hacd4, hpgd, osbpl5; Oxidation/degradation: cyp2d6, cyp4f3, eci2, naaa, pcca	ndufab1, acot11, ddhd1	Synthesis: dgat2, sec14l2, abca3, spns3, pdk2: Hydrolysis: acp6
Aminoacid metabolism	bckdk, slc7a1, ahcy, dohh, gchfr, sephs2	arg1, sult1a1, sult1b1, accs	gcsh, gls; mitochondrial protein biosynthesis: timm17a, mrpl13, gfm1	gnmt, rbks, hal
Ion, nutrient transport and homeostasis	S100b, s100a10, best1, sri, kcne5, kcnj2, mt1f, clic2, slc25a32, nubp1	Kcnab1, kcnd1, kcnt1, abcc5, asic3, catsperb, slc13a4, slc4a10,slc46a3, ryr3,	abcg2, kcnj1, slc24a3	chrne, kcnh3, kcnj11, kcnj15, pllp, tmc4, scn3a, slc4a4, tmc6
Apoptosis	prelid1	Casp2, apaf1, bach2, bex3, cripak, cdca7, TP53INP1	uaca	bad, shf
Adhesion, migration and cytoskeleton reorganization	Adhesion: afap1, anos1, Cdh1, l1cam, cfl1, actg1, nptn; Migration: plat, synpo, prr16, adamts14; Motor proteins: myl6, myo7b, cgn	Adhesion: ablim3, itga9, thbs4; Desmodeme: jup, dsg2; Cytoskeleton: Tmod2, brwd1, gpm6b; migration/contraction: tnnc1, selp	kif1b, myl9	ltbp2, chn1, baiap2l2, fyn, ephb6, coch, dnmbp, lst1, abi2, mapre3, mtss1l, siglec6, robo1, asap3, amot, s1pr4
Oxidative stress	gpx4, srm, arnt2, dhrs7b, ctns, bola2b, romo1	gstm2, pyroxd2	tmx1, ppm1k, cyb5r4
DNA damage / repair, nucleotide metabolism	enpp3, gart	atm, coq8a, foxm1, slf1, primpol, rad54b, ak9, slc35a1, nt5m, wee1	dnase1l3, nt5c3a	impdh1, tk2
Antimicrobial activity		leap2, defa3, masp2		hp, lfn, bpi
Protein modifications	adamts14, josd2, psmc4, psmd3, ptpa, qpct, rnf185, st3gal4, tpst1, trim36, Serpina1	ero1b, agtpbp1, ahsa2, asb14, kiaa1586, pigf, s100a1; Glycosylation: dpy19l1, dpy19l4, ogt	hspa4, nhlrc1, Glycosylation: alg5, agl14, ostc, c1galt1c1, uevld, eogt	thsd1, anpep, macrod1, qpctl
Transcriptional and post-transcriptional regulation	banf1, cited4, h3f3b, med8, nfe2l1, nrl, pcbd1, snd1, xbp1	bach2, carf, clk1, hdac7, ikzf2, l3mbtl1, nr6a1, sox8, rfx7, unc5cl, zbtb20, zbtb26, zbtb44, zdbf2, zeb1, znf117, znf33b, znf441, znf443, znf483, znf563, znf577, znf599, znf600, znf662, znf790, znf808, znf835, znf836, znf883	h2afy, sp100, mt1x, mt1a, irf2, etf1, rsrc1, snrpg, ssb, abce1, pum3, hesx1, tdrd3, trip4, bach1, dhrs9, dot1l, eaf2, frg1, mnda, patl1, pcgf5, rbbp8, znf703, thoc7	fos, id3, carhsp1, eid1, ebf4, hexim2, hoxc4, kctd1, foxo4, prdm8, rorc, tal1, zfp30, zfpm1, zhx3, znf250, znf80, znf425, zfn609, znf652, zmynd15, gnmt
NFκB signaling (primarly noncanonical)	Nfκb2, traf3, Nfκbib, psmc3, psmd4, sqstm1 bcl3, tnfsf13, otub2, tnfrsf18, tifa
Antigen processing and presentation	hla-a, trim36, neu1, neu4, tnfsf9
Cilia/ Immunological synapse	dzip1l	Ahi1, arl6, kiaa1107, cep97, cep126 , ccdc28b, cfap44, cepaf70, dync2h1, efcab2, efcab7, ift80, nphp3, slc18a2, strc, prrt2, ttc21b, wdr19
ZBP1(DAI) mediated induction of type I IFNs (HSA-1606322)			chuk, tlr3, zbp1, tbk1, dtx4, aim2, nlrc5, jak2
Translation			etf1, eif2s2, wdr12, utp18, cpeb2, larp4
** Functional categories defined by manual data curation Underlined genes are those among the top 20 up- or down-regulated for each contrast
