# Supplementary material for: Early Leukocyte Responses in Ex-Vivo Models of Healing and Non-Healing Human Leishmania (Viannia) panamensis Infections
Source: Front Cell Infect Microbiol. 2021 Sep 7;11:687607. doi: 10.3389/fcimb.2021.687607 (PMC8453012; doi:10.3389/fcimb.2021.687607)
Supplement: Supplementary file 12 [file Table_8.xlsx]

## Sheet: chr_vs_sh
Table S8: Differential Expression of primary macrophages, chr_vs_sh
Gene ID	transcriptid_1	description_3	type_4	deseq_logfc_5	deseq_adjp_6	deseq_basemean_7	deseq_lfcse_8	deseq_stat_9	deseq_p_10
ENSG00000000419	ENST00000371582	dolichyl-phosphate mannosyltransferase polypeptide 1, catalytic subunit [Source:HGNC Symbol;Acc:HGNC:3005]	protein_coding	0.06257	0.6773	419	0.08801	0.7109	0.4771
ENSG00000000457	ENST00000367770	SCY1-like, kinase-like 3 [Source:HGNC Symbol;Acc:HGNC:19285]	protein_coding	-0.1407	0.5148	206.9	0.1353	-1.04	0.2984
ENSG00000000460	ENST00000286031	chromosome 1 open reading frame 112 [Source:HGNC Symbol;Acc:HGNC:25565]	protein_coding	-0.2283	0.2878	177.3	0.1452	-1.572	0.116
ENSG00000000938	ENST00000374003	FGR proto-oncogene, Src family tyrosine kinase [Source:HGNC Symbol;Acc:HGNC:3697]	protein_coding	0.4163	0.249	5318	0.2474	1.683	0.09246
ENSG00000000971	ENST00000359637	complement factor H [Source:HGNC Symbol;Acc:HGNC:4883]	protein_coding	0.4465	0.4478	77.86	0.3769	1.185	0.2361
ENSG00000001036	ENST00000002165	fucosidase, alpha-L- 2, plasma [Source:HGNC Symbol;Acc:HGNC:4008]	protein_coding	0.4539	0.08441	1076	0.1912	2.374	0.01761
ENSG00000001084	ENST00000229416	glutamate-cysteine ligase, catalytic subunit [Source:HGNC Symbol;Acc:HGNC:4311]	protein_coding	-0.3476	0.3158	1475	0.2317	-1.5	0.1337
ENSG00000001167	ENST00000341376	nuclear transcription factor Y, alpha [Source:HGNC Symbol;Acc:HGNC:7804]	protein_coding	0.1095	0.5358	582.4	0.1103	0.9929	0.3208
ENSG00000001460	ENST00000003583	sperm-tail PG-rich repeat containing 1 [Source:HGNC Symbol;Acc:HGNC:28070]	protein_coding	-0.1734	0.5723	65.17	0.1888	-0.9184	0.3584
ENSG00000165457	ENST00000298223	folate receptor 2 (fetal) [Source:HGNC Symbol;Acc:HGNC:3793]	protein_coding	2.938	0.0004556	267	0.6509	4.513	6.378e-06
ENSG00000001497	ENST00000374804	LAS1-like, ribosome biogenesis factor [Source:HGNC Symbol;Acc:HGNC:25726]	protein_coding	-0.1179	0.3182	703.2	0.07892	-1.494	0.1352
ENSG00000124491	ENST00000264870	coagulation factor XIII, A1 polypeptide [Source:HGNC Symbol;Acc:HGNC:3531]	protein_coding	2.851	0.02319	14.92	0.9375	3.041	0.002357
ENSG00000001629	ENST00000265742	ankyrin repeat and IBR domain containing 1 [Source:HGNC Symbol;Acc:HGNC:22215]	protein_coding	-0.05065	0.7613	829	0.09346	-0.542	0.5879
ENSG00000001631	ENST00000340022	KRIT1, ankyrin repeat containing [Source:HGNC Symbol;Acc:HGNC:1573]	protein_coding	-0.06226	0.7187	406.4	0.0996	-0.6251	0.5319
ENSG00000002016	ENST00000228345	RAD52 homolog, DNA repair protein [Source:HGNC Symbol;Acc:HGNC:9824]	protein_coding	-0.3305	0.2274	111.5	0.1888	-1.751	0.07999
ENSG00000002330	ENST00000309032	BCL2-associated agonist of cell death [Source:HGNC Symbol;Acc:HGNC:936]	protein_coding	0.01496	0.9832	48.82	0.3324	0.04501	0.9641
ENSG00000229754	ENST00000439871	chemokine (C-X-C motif) receptor 2 pseudogene 1 [Source:HGNC Symbol;Acc:HGNC:6028]	transcribed_unprocessed_pseudogene	2.565	0.01467	68.76	0.789	3.252	0.001148
ENSG00000002586	ENST00000381177	CD99 molecule [Source:HGNC Symbol;Acc:HGNC:7082]	protein_coding	0.3221	0.09727	3041	0.1403	2.296	0.02165
ENSG00000002587	ENST00000002596	heparan sulfate (glucosamine) 3-O-sulfotransferase 1 [Source:HGNC Symbol;Acc:HGNC:5194]	protein_coding	0.6495	0.1896	29.78	0.3448	1.883	0.05965
ENSG00000002726	ENST00000360937	amine oxidase, copper containing 1 [Source:HGNC Symbol;Acc:HGNC:80]	protein_coding	-0.7498	0.2636	36.55	0.4569	-1.641	0.1008
ENSG00000002822	ENST00000265854	MAD1 mitotic arrest deficient-like 1 (yeast) [Source:HGNC Symbol;Acc:HGNC:6762]	protein_coding	0.2577	0.09946	417.8	0.1129	2.282	0.02247
ENSG00000002834	ENST00000318008	LIM and SH3 protein 1 [Source:HGNC Symbol;Acc:HGNC:6513]	protein_coding	0.06275	0.7211	7462	0.1012	0.6198	0.5354
ENSG00000002919	ENST00000359238	sorting nexin 11 [Source:HGNC Symbol;Acc:HGNC:14975]	protein_coding	0.2548	0.07871	872.1	0.1057	2.411	0.01591
ENSG00000253838	ENST00000520185		sense_intronic	2.548	0.0003838	23.3	0.5582	4.565	4.983e-06
ENSG00000205364	ENST00000379818	metallothionein 1M [Source:HGNC Symbol;Acc:HGNC:14296]	protein_coding	2.47	0.00315	287.1	0.6401	3.858	0.0001141
ENSG00000003147	ENST00000265577	islet cell autoantigen 1, 69kDa [Source:HGNC Symbol;Acc:HGNC:5343]	protein_coding	0.07305	0.8666	110.6	0.234	0.3122	0.7549
ENSG00000003393	ENST00000264276	amyotrophic lateral sclerosis 2 (juvenile) [Source:HGNC Symbol;Acc:HGNC:443]	protein_coding	0.2458	0.2363	350.6	0.1426	1.723	0.08484
ENSG00000003400	ENST00000272879	caspase 10, apoptosis-related cysteine peptidase [Source:HGNC Symbol;Acc:HGNC:1500]	protein_coding	0.2887	0.0955	858.7	0.1251	2.308	0.02101
ENSG00000017427	ENST00000307046	insulin-like growth factor 1 (somatomedin C) [Source:HGNC Symbol;Acc:HGNC:5464]	protein_coding	2.418	0.003343	48.77	0.6301	3.838	0.0001241
ENSG00000003436	ENST00000233156	tissue factor pathway inhibitor (lipoprotein-associated coagulation inhibitor) [Source:HGNC Symbol;Acc:HGNC:11760]	protein_coding	0.4076	0.595	187.8	0.4667	0.8733	0.3825
ENSG00000003509	ENST00000002125	NADH dehydrogenase (ubiquinone) complex I, assembly factor 7 [Source:HGNC Symbol;Acc:HGNC:28816]	protein_coding	0.09575	0.6136	182.7	0.1145	0.8365	0.4029
ENSG00000003756	ENST00000347869	RNA binding motif protein 5 [Source:HGNC Symbol;Acc:HGNC:9902]	protein_coding	-0.1555	0.1896	1789	0.08254	-1.884	0.05957
ENSG00000004059	ENST00000000233	ADP-ribosylation factor 5 [Source:HGNC Symbol;Acc:HGNC:658]	protein_coding	0.08058	0.6112	903.8	0.09576	0.8415	0.4001
ENSG00000004139	ENST00000379061	sterile alpha and TIR motif containing 1 [Source:HGNC Symbol;Acc:HGNC:17074]	protein_coding	-0.3149	0.3092	67.47	0.2075	-1.517	0.1292
ENSG00000004142	ENST00000540200	polymerase (DNA-directed), delta interacting protein 2 [Source:HGNC Symbol;Acc:HGNC:23781]	protein_coding	0.02795	0.8303	1201	0.07081	0.3948	0.693
ENSG00000004399	ENST00000324093	plexin D1 [Source:HGNC Symbol;Acc:HGNC:9107]	protein_coding	0.1789	0.6471	5882	0.2324	0.7697	0.4415
ENSG00000004455	ENST00000354858	adenylate kinase 2 [Source:HGNC Symbol;Acc:HGNC:362]	protein_coding	-0.01045	0.9611	1796	0.1092	-0.09565	0.9238
ENSG00000108700	ENST00000394620	chemokine (C-C motif) ligand 8 [Source:HGNC Symbol;Acc:HGNC:10635]	protein_coding	2.381	4.11e-11	5949	0.302	7.885	3.142e-15
ENSG00000163735	ENST00000296027	chemokine (C-X-C motif) ligand 5 [Source:HGNC Symbol;Acc:HGNC:10642]	protein_coding	2.322	0.02347	545.9	0.7651	3.035	0.002405
ENSG00000004487	ENST00000356634	lysine (K)-specific demethylase 1A [Source:HGNC Symbol;Acc:HGNC:29079]	protein_coding	-0.1884	0.08518	697.6	0.0796	-2.367	0.01792
ENSG00000004534	ENST00000266022	RNA binding motif protein 6 [Source:HGNC Symbol;Acc:HGNC:9903]	protein_coding	-0.1646	0.5295	1676	0.1636	-1.006	0.3144
ENSG00000004660	ENST00000158166	calcium/calmodulin-dependent protein kinase kinase 1, alpha [Source:HGNC Symbol;Acc:HGNC:1469]	protein_coding	0.1163	0.6528	213.6	0.1536	0.7575	0.4488
ENSG00000004700	ENST00000314748	RecQ helicase-like [Source:HGNC Symbol;Acc:HGNC:9948]	protein_coding	0.02961	0.8714	890.9	0.09886	0.2995	0.7645
ENSG00000004766	ENST00000251739	VPS50 EARP/GARPII complex subunit [Source:HGNC Symbol;Acc:HGNC:25956]	protein_coding	0.2499	0.1198	378.1	0.1149	2.174	0.02967
ENSG00000163734	ENST00000296026	chemokine (C-X-C motif) ligand 3 [Source:HGNC Symbol;Acc:HGNC:4604]	protein_coding	2.273	1.319e-06	1329	0.3785	6.005	1.916e-09
ENSG00000004779	ENST00000007516	NADH dehydrogenase (ubiquinone) 1, alpha/beta subcomplex, 1, 8kDa [Source:HGNC Symbol;Acc:HGNC:7694]	protein_coding	-0.01776	0.9282	476.7	0.1041	-0.1707	0.8645
ENSG00000004809	ENST00000330550	solute carrier family 22 (organic cation/carnitine transporter), member 16 [Source:HGNC Symbol;Acc:HGNC:20302]	protein_coding	0.2249	0.6602	49.96	0.3027	0.7428	0.4576
ENSG00000004864	ENST00000265631	solute carrier family 25 (aspartate/glutamate carrier), member 13 [Source:HGNC Symbol;Acc:HGNC:10983]	protein_coding	0.3006	0.06294	434.6	0.1188	2.531	0.01138
ENSG00000004866	ENST00000265437	suppression of tumorigenicity 7 [Source:HGNC Symbol;Acc:HGNC:11351]	protein_coding	0.06355	0.8294	250.5	0.1602	0.3966	0.6917
ENSG00000004897	ENST00000066544	cell division cycle 27 [Source:HGNC Symbol;Acc:HGNC:1728]	protein_coding	0.001373	0.9943	1063	0.09022	0.01522	0.9879
ENSG00000177675	ENST00000313599	CD163 molecule-like 1 [Source:HGNC Symbol;Acc:HGNC:30375]	protein_coding	2.258	0.01543	102.2	0.6991	3.23	0.001239
ENSG00000004975	ENST00000005340	dishevelled segment polarity protein 2 [Source:HGNC Symbol;Acc:HGNC:3086]	protein_coding	0.02882	0.9106	488.9	0.1371	0.2102	0.8335
ENSG00000005007	ENST00000262803	UPF1 regulator of nonsense transcripts homolog (yeast) [Source:HGNC Symbol;Acc:HGNC:9962]	protein_coding	0.03531	0.8365	1867	0.09251	0.3818	0.7026
ENSG00000005020	ENST00000345317	src kinase associated phosphoprotein 2 [Source:HGNC Symbol;Acc:HGNC:15687]	protein_coding	0.4183	0.07459	742.4	0.1714	2.441	0.01464
ENSG00000005022	ENST00000317881	solute carrier family 25 (mitochondrial carrier; adenine nucleotide translocator), member 5 [Source:HGNC Symbol;Acc:HGNC:10991]	protein_coding	-0.03263	0.8029	3345	0.07182	-0.4544	0.6495
ENSG00000005059	ENST00000394650	coiled-coil domain containing 109B [Source:HGNC Symbol;Acc:HGNC:26076]	protein_coding	0.1265	0.4679	542.1	0.1111	1.139	0.2549
ENSG00000005075	ENST00000292614	polymerase (RNA) II (DNA directed) polypeptide J, 13.3kDa [Source:HGNC Symbol;Acc:HGNC:9197]	protein_coding	0.02798	0.8651	527.2	0.0878	0.3187	0.7499
ENSG00000005100	ENST00000225296	DEAH (Asp-Glu-Ala-His) box polypeptide 33 [Source:HGNC Symbol;Acc:HGNC:16718]	protein_coding	-0.1776	0.2811	553.1	0.1118	-1.588	0.1122
ENSG00000005156	ENST00000262327	ligase III, DNA, ATP-dependent [Source:HGNC Symbol;Acc:HGNC:6600]	protein_coding	0.1067	0.4968	384.8	0.09938	1.073	0.2831
ENSG00000005175	ENST00000005386	RNA polymerase II associated protein 3 [Source:HGNC Symbol;Acc:HGNC:26151]	protein_coding	-0.161	0.3479	363.9	0.1135	-1.419	0.1558
ENSG00000129538	ENST00000340900	ribonuclease, RNase A family, 1 (pancreatic) [Source:HGNC Symbol;Acc:HGNC:10044]	protein_coding	2.251	7.214e-07	1146	0.3667	6.14	8.271e-10
ENSG00000005194	ENST00000394391	cytokine induced apoptosis inhibitor 1 [Source:HGNC Symbol;Acc:HGNC:28050]	protein_coding	0.08531	0.4743	698.8	0.07587	1.124	0.2608
ENSG00000005206	ENST00000585725	signal peptide peptidase like 2B [Source:HGNC Symbol;Acc:HGNC:30627]	protein_coding	-0.3322	0.1711	378.8	0.1703	-1.95	0.05112
ENSG00000005238	ENST00000322813	family with sequence similarity 214, member B [Source:HGNC Symbol;Acc:HGNC:25666]	protein_coding	0.4843	0.0502	1899	0.1829	2.647	0.008111
ENSG00000005243	ENST00000579263	coatomer protein complex, subunit zeta 2 [Source:HGNC Symbol;Acc:HGNC:19356]	protein_coding	0.1311	0.6968	60.42	0.1957	0.6701	0.5028
ENSG00000005249	ENST00000265717	protein kinase, cAMP-dependent, regulatory, type II, beta [Source:HGNC Symbol;Acc:HGNC:9392]	protein_coding	0.3694	0.2034	172.5	0.2016	1.833	0.06684
ENSG00000005302	ENST00000312196	male-specific lethal 3 homolog (Drosophila) [Source:HGNC Symbol;Acc:HGNC:7370]	protein_coding	-0.0596	0.6787	950.7	0.08425	-0.7075	0.4793
ENSG00000005339	ENST00000262367	CREB binding protein [Source:HGNC Symbol;Acc:HGNC:2348]	protein_coding	-0.05056	0.6931	2031	0.07462	-0.6777	0.498
ENSG00000169245	ENST00000306602	chemokine (C-X-C motif) ligand 10 [Source:HGNC Symbol;Acc:HGNC:10637]	protein_coding	2.204	1.958e-07	4945	0.3423	6.44	1.197e-10
ENSG00000005381	ENST00000225275	myeloperoxidase [Source:HGNC Symbol;Acc:HGNC:7218]	protein_coding	0.2263	0.5682	66.25	0.244	0.9273	0.3538
ENSG00000005436	ENST00000321027	GC-rich sequence DNA-binding factor 2 [Source:HGNC Symbol;Acc:HGNC:1317]	protein_coding	-0.1079	0.6553	149.4	0.1433	-0.7531	0.4514
ENSG00000179163	ENST00000374479	fucosidase, alpha-L- 1, tissue [Source:HGNC Symbol;Acc:HGNC:4006]	protein_coding	2.199	0.003121	3454	0.5694	3.862	0.0001127
ENSG00000005469	ENST00000331536	carnitine O-octanoyltransferase [Source:HGNC Symbol;Acc:HGNC:2366]	protein_coding	0.1097	0.6563	178.2	0.1461	0.751	0.4527
ENSG00000005471	ENST00000265723	ATP-binding cassette, sub-family B (MDR/TAP), member 4 [Source:HGNC Symbol;Acc:HGNC:45]	protein_coding	-0.08308	0.8291	58.19	0.2092	-0.3972	0.6912
ENSG00000005483	ENST00000257745	lysine (K)-specific methyltransferase 2E [Source:HGNC Symbol;Acc:HGNC:18541]	protein_coding	-0.05854	0.7406	1574	0.1006	-0.5817	0.5608
ENSG00000005486	ENST00000006777	rhomboid domain containing 2 [Source:HGNC Symbol;Acc:HGNC:23082]	protein_coding	0.04229	0.8504	960.7	0.1199	0.3528	0.7242
ENSG00000104213	ENST00000251630	platelet-derived growth factor receptor-like [Source:HGNC Symbol;Acc:HGNC:8805]	protein_coding	2.197	0.005664	118.5	0.6042	3.636	0.000277
ENSG00000005801	ENST00000005082	zinc finger protein 195 [Source:HGNC Symbol;Acc:HGNC:12986]	protein_coding	0.05116	0.873	344.3	0.1727	0.2963	0.767
ENSG00000005810	ENST00000357337	MYC binding protein 2, E3 ubiquitin protein ligase [Source:HGNC Symbol;Acc:HGNC:23386]	protein_coding	-0.1115	0.5817	3210	0.124	-0.8993	0.3685
ENSG00000005812	ENST00000355619	F-box and leucine-rich repeat protein 3 [Source:HGNC Symbol;Acc:HGNC:13599]	protein_coding	0.1252	0.4931	612.2	0.1156	1.083	0.2787
ENSG00000101955	ENST00000378533	sushi-repeat containing protein, X-linked [Source:HGNC Symbol;Acc:HGNC:11309]	protein_coding	2.131	0.002024	20.17	0.5283	4.033	5.508e-05
ENSG00000005882	ENST00000007708	pyruvate dehydrogenase kinase, isozyme 2 [Source:HGNC Symbol;Acc:HGNC:8810]	protein_coding	-0.2953	0.1536	113.6	0.146	-2.022	0.04315
ENSG00000005884	ENST00000007722	integrin, alpha 3 (antigen CD49C, alpha 3 subunit of VLA-3 receptor) [Source:HGNC Symbol;Acc:HGNC:6139]	protein_coding	-0.6122	0.1159	425.4	0.279	-2.194	0.02821
ENSG00000005889	ENST00000304543	zinc finger protein, X-linked [Source:HGNC Symbol;Acc:HGNC:12869]	protein_coding	0.01936	0.9438	506.3	0.1447	0.1339	0.8935
ENSG00000178726	ENST00000377103	thrombomodulin [Source:HGNC Symbol;Acc:HGNC:11784]	protein_coding	2.116	0.04353	189	0.7778	2.721	0.00651
ENSG00000005955	undefined	undefined	undefined	0.1218	0.2793	1111	0.07634	1.595	0.1106
ENSG00000006007	ENST00000353258	glycerophosphodiester phosphodiesterase 1 [Source:HGNC Symbol;Acc:HGNC:29644]	protein_coding	0.248	0.1927	837.4	0.1325	1.872	0.06126
ENSG00000006015	ENST00000358607	chromosome 19 open reading frame 60 [Source:HGNC Symbol;Acc:HGNC:26098]	protein_coding	-0.008856	0.9884	363.1	0.2898	-0.03056	0.9756
ENSG00000085265	ENST00000371806	ficolin (collagen/fibrinogen domain containing) 1 [Source:HGNC Symbol;Acc:HGNC:3623]	protein_coding	2.093	7.068e-07	960.5	0.3372	6.207	5.402e-10
ENSG00000006062	ENST00000344686	mitogen-activated protein kinase kinase kinase 14 [Source:HGNC Symbol;Acc:HGNC:6853]	protein_coding	-0.1757	0.1487	936.1	0.08595	-2.044	0.04096
ENSG00000006074	undefined	undefined	undefined	0.5544	0.1808	666.2	0.2897	1.914	0.05567
ENSG00000006075	undefined	undefined	undefined	0.7437	0.05928	4475	0.2903	2.562	0.01042
ENSG00000006114	undefined	undefined	undefined	-0.03356	0.8651	1324	0.1053	-0.3188	0.7499
ENSG00000006118	ENST00000005286	transmembrane protein 132A [Source:HGNC Symbol;Acc:HGNC:31092]	protein_coding	-0.05685	0.9177	157.3	0.2926	-0.1943	0.846
ENSG00000006125	ENST00000587805	adaptor-related protein complex 2, beta 1 subunit [Source:HGNC Symbol;Acc:HGNC:563]	protein_coding	-0.08092	0.6679	2592	0.1112	-0.7276	0.4668
ENSG00000006194	ENST00000219069	zinc finger protein 263 [Source:HGNC Symbol;Acc:HGNC:13056]	protein_coding	0.2367	0.07229	447.2	0.09634	2.456	0.01404
ENSG00000006282	ENST00000006658	spermatogenesis associated 20 [Source:HGNC Symbol;Acc:HGNC:26125]	protein_coding	-0.07629	0.8425	1134	0.2057	-0.3709	0.7107
ENSG00000006327	ENST00000326577	tumor necrosis factor receptor superfamily, member 12A [Source:HGNC Symbol;Acc:HGNC:18152]	protein_coding	0.1351	0.8414	207.8	0.3616	0.3736	0.7087
ENSG00000006432	ENST00000381250	mitogen-activated protein kinase kinase kinase 9 [Source:HGNC Symbol;Acc:HGNC:6861]	protein_coding	-0.6792	0.1064	44.88	0.3026	-2.245	0.02477
ENSG00000006451	ENST00000005257	v-ral simian leukemia viral oncogene homolog A (ras related) [Source:HGNC Symbol;Acc:HGNC:9839]	protein_coding	0.2995	0.1244	1578	0.1393	2.151	0.0315
ENSG00000006453	ENST00000005260	BAI1-associated protein 2-like 1 [Source:HGNC Symbol;Acc:HGNC:21649]	protein_coding	0.3679	0.3641	46.24	0.2665	1.38	0.1675
ENSG00000106483	ENST00000436072	secreted frizzled-related protein 4 [Source:HGNC Symbol;Acc:HGNC:10778]	protein_coding	2.087	0.02435	26.46	0.6921	3.016	0.002561
ENSG00000006530	ENST00000355413	acylglycerol kinase [Source:HGNC Symbol;Acc:HGNC:21869]	protein_coding	-0.2791	0.08374	592.3	0.1173	-2.379	0.01738
ENSG00000148677	ENST00000371697	ankyrin repeat domain 1 (cardiac muscle) [Source:HGNC Symbol;Acc:HGNC:15819]	protein_coding	2.082	0.04578	103.1	0.7723	2.695	0.007034
ENSG00000006555	ENST00000371274	tetratricopeptide repeat domain 22 [Source:HGNC Symbol;Acc:HGNC:26067]	protein_coding	-0.4582	0.2286	45.3	0.2623	-1.747	0.0807
ENSG00000006576	ENST00000248550	putative homeodomain transcription factor 2 [Source:HGNC Symbol;Acc:HGNC:13411]	protein_coding	-0.01021	0.9569	853.7	0.09686	-0.1055	0.916
ENSG00000006607	ENST00000264042	FERM, RhoGEF and pleckstrin domain protein 2 [Source:HGNC Symbol;Acc:HGNC:16460]	protein_coding	0.2352	0.1842	208.9	0.1236	1.903	0.05709
ENSG00000006625	ENST00000005374	gamma-glutamylcyclotransferase [Source:HGNC Symbol;Acc:HGNC:21705]	protein_coding	-0.1194	0.4521	497.9	0.1015	-1.176	0.2396
ENSG00000006634	ENST00000265728	DBF4 zinc finger [Source:HGNC Symbol;Acc:HGNC:17364]	protein_coding	-0.1063	0.7163	352.9	0.1681	-0.632	0.5274
ENSG00000006652	ENST00000005558	interferon-related developmental regulator 1 [Source:HGNC Symbol;Acc:HGNC:5456]	protein_coding	0.2731	0.07407	427.1	0.1117	2.445	0.0145
ENSG00000006695	ENST00000261643	COX10 heme A:farnesyltransferase cytochrome c oxidase assembly factor [Source:HGNC Symbol;Acc:HGNC:2260]	protein_coding	0.02931	0.8858	260.8	0.1097	0.2673	0.7892
ENSG00000006704	ENST00000265755	GTF2I repeat domain containing 1 [Source:HGNC Symbol;Acc:HGNC:4661]	protein_coding	0.3644	0.2639	189.3	0.2222	1.64	0.101
ENSG00000006712	ENST00000221265	PAF1 homolog, Paf1/RNA polymerase II complex component [Source:HGNC Symbol;Acc:HGNC:25459]	protein_coding	-0.06175	0.6586	765.4	0.08271	-0.7466	0.4553
ENSG00000006715	ENST00000265745	vacuolar protein sorting 41 homolog (S. cerevisiae) [Source:HGNC Symbol;Acc:HGNC:12713]	protein_coding	0.25	0.1171	1068	0.1143	2.188	0.02867
ENSG00000006744	ENST00000338034	elaC ribonuclease Z 2 [Source:HGNC Symbol;Acc:HGNC:14198]	protein_coding	-0.05957	0.5993	1347	0.06894	-0.8641	0.3875
ENSG00000134321	ENST00000382040	radical S-adenosyl methionine domain containing 2 [Source:HGNC Symbol;Acc:HGNC:30908]	protein_coding	2.067	3.679e-07	23960	0.3267	6.325	2.531e-10
ENSG00000006756	ENST00000217890	arylsulfatase D [Source:HGNC Symbol;Acc:HGNC:717]	protein_coding	0.3666	0.1644	293.6	0.1855	1.976	0.04813
ENSG00000006757	ENST00000381042	patatin-like phospholipase domain containing 4 [Source:HGNC Symbol;Acc:HGNC:24887]	protein_coding	0.1066	0.761	72.53	0.1965	0.5426	0.5874
ENSG00000006831	ENST00000357103	adiponectin receptor 2 [Source:HGNC Symbol;Acc:HGNC:24041]	protein_coding	0.03567	0.8603	1180	0.1089	0.3277	0.7432
ENSG00000007047	ENST00000262891	MAP/microtubule affinity-regulating kinase 4 [Source:HGNC Symbol;Acc:HGNC:13538]	protein_coding	0.01652	0.9435	386.3	0.122	0.1353	0.8924
ENSG00000007080	ENST00000445755	coiled-coil domain containing 124 [Source:HGNC Symbol;Acc:HGNC:25171]	protein_coding	0.04306	0.8796	559.7	0.1525	0.2823	0.7777
ENSG00000007129	ENST00000187608	carcinoembryonic antigen-related cell adhesion molecule 21 [Source:HGNC Symbol;Acc:HGNC:28834]	protein_coding	-0.2763	0.3642	203.1	0.2002	-1.38	0.1676
ENSG00000007168	ENST00000397193	platelet-activating factor acetylhydrolase 1b, regulatory subunit 1 (45kDa) [Source:HGNC Symbol;Acc:HGNC:8574]	protein_coding	0.03637	0.7958	1961	0.07725	0.4708	0.6378
ENSG00000007202	ENST00000389003	KIAA0100 [Source:HGNC Symbol;Acc:HGNC:28960]	protein_coding	0.07257	0.5533	3365	0.07572	0.9583	0.3379
ENSG00000165949	ENST00000555081	interferon, alpha-inducible protein 27 [Source:HGNC Symbol;Acc:HGNC:5397]	protein_coding	2.058	7.545e-07	4598	0.3367	6.112	9.859e-10
ENSG00000007255	ENST00000006275	trafficking protein particle complex 6A [Source:HGNC Symbol;Acc:HGNC:23069]	protein_coding	0.07976	0.7549	199.8	0.144	0.5541	0.5795
ENSG00000007264	ENST00000310132	megakaryocyte-associated tyrosine kinase [Source:HGNC Symbol;Acc:HGNC:6906]	protein_coding	0.1229	0.8504	903.2	0.3482	0.3531	0.724
ENSG00000007312	ENST00000006750	CD79b molecule, immunoglobulin-associated beta [Source:HGNC Symbol;Acc:HGNC:1699]	protein_coding	-0.5735	0.08135	320	0.2396	-2.393	0.01671
ENSG00000007341	ENST00000343210	suppression of tumorigenicity 7 like [Source:HGNC Symbol;Acc:HGNC:18441]	protein_coding	0.2794	0.1952	134.9	0.15	1.863	0.06249
ENSG00000007376	ENST00000007264	RNA pseudouridylate synthase domain containing 1 [Source:HGNC Symbol;Acc:HGNC:14173]	protein_coding	-0.09827	0.6818	344.5	0.1404	-0.7	0.4839
ENSG00000007384	ENST00000262316	rhomboid 5 homolog 1 (Drosophila) [Source:HGNC Symbol;Acc:HGNC:20561]	protein_coding	-0.1218	0.8597	226.1	0.3697	-0.3293	0.7419
ENSG00000007392	ENST00000293872	LUC7-like [Source:HGNC Symbol;Acc:HGNC:6723]	protein_coding	-0.1415	0.6564	702.4	0.1884	-0.7508	0.4528
ENSG00000171227	ENST00000306406	transmembrane protein 37 [Source:HGNC Symbol;Acc:HGNC:18216]	protein_coding	2.048	0.02298	39.88	0.6726	3.045	0.002328
ENSG00000007520	ENST00000007390	TSR3, 20S rRNA accumulation, homolog (S. cerevisiae) [Source:HGNC Symbol;Acc:HGNC:14175]	protein_coding	-0.002749	0.9909	276.2	0.1076	-0.02555	0.9796
ENSG00000007541	ENST00000026218	phosphatidylinositol glycan anchor biosynthesis, class Q [Source:HGNC Symbol;Acc:HGNC:14135]	protein_coding	-0.152	0.566	244.2	0.1634	-0.9303	0.3522
ENSG00000007545	ENST00000293925	cramped chromatin regulator homolog 1 [Source:HGNC Symbol;Acc:HGNC:14122]	protein_coding	-0.02167	0.9191	869.4	0.114	-0.1901	0.8492
ENSG00000007923	ENST00000294401	DnaJ (Hsp40) homolog, subfamily C, member 11 [Source:HGNC Symbol;Acc:HGNC:25570]	protein_coding	-0.03098	0.8452	722	0.0846	-0.3662	0.7142
ENSG00000007944	ENST00000349606	myosin regulatory light chain interacting protein [Source:HGNC Symbol;Acc:HGNC:21155]	protein_coding	-0.368	0.26	168.9	0.2228	-1.652	0.09856
ENSG00000188290	ENST00000304952	hes family bHLH transcription factor 4 [Source:HGNC Symbol;Acc:HGNC:24149]	protein_coding	2.044	0.02218	77	0.6672	3.063	0.002188
ENSG00000008018	ENST00000262193	proteasome subunit beta 1 [Source:HGNC Symbol;Acc:HGNC:9537]	protein_coding	0.189	0.111	2358	0.08518	2.219	0.02649
ENSG00000008083	ENST00000341776	jumonji, AT rich interactive domain 2 [Source:HGNC Symbol;Acc:HGNC:6196]	protein_coding	0.2052	0.2266	1152	0.1171	1.753	0.07958
ENSG00000162745	ENST00000294794	olfactomedin-like 2B [Source:HGNC Symbol;Acc:HGNC:24558]	protein_coding	2.039	0.0004776	124.6	0.4534	4.497	6.885e-06
ENSG00000008128	ENST00000356200	cyclin-dependent kinase 11A [Source:HGNC Symbol;Acc:HGNC:1730]	protein_coding	-0.1636	0.4456	1086	0.1376	-1.189	0.2345
ENSG00000196932	ENST00000277749	transmembrane protein 26 [Source:HGNC Symbol;Acc:HGNC:28550]	protein_coding	2.024	0.003332	34.95	0.5272	3.84	0.000123
ENSG00000008226	ENST00000308059	deleted in lung and esophageal cancer 1 [Source:HGNC Symbol;Acc:HGNC:2899]	protein_coding	-0.003839	0.9942	40.92	0.2449	-0.01567	0.9875
ENSG00000008256	ENST00000350796	cytohesin 3 [Source:HGNC Symbol;Acc:HGNC:9504]	protein_coding	0.02567	0.905	233.2	0.115	0.2231	0.8234
ENSG00000008277	ENST00000265727	ADAM metallopeptidase domain 22 [Source:HGNC Symbol;Acc:HGNC:201]	protein_coding	-0.7127	0.1221	18.81	0.3297	-2.162	0.03064
ENSG00000008282	ENST00000011473	synaptophysin-like 1 [Source:HGNC Symbol;Acc:HGNC:11507]	protein_coding	0.2263	0.2937	698.3	0.1454	1.557	0.1194
ENSG00000008283	ENST00000360793	cytochrome b561 [Source:HGNC Symbol;Acc:HGNC:2571]	protein_coding	0.378	0.07455	314.7	0.1548	2.442	0.01461
ENSG00000205358	ENST00000332374	metallothionein 1H [Source:HGNC Symbol;Acc:HGNC:7400]	protein_coding	2	9.125e-06	125.7	0.3601	5.554	2.79e-08
ENSG00000158270	ENST00000400256	collectin sub-family member 12 [Source:HGNC Symbol;Acc:HGNC:16016]	protein_coding	1.979	2.84e-05	265.8	0.3758	5.267	1.389e-07
ENSG00000008324	ENST00000011691	synovial sarcoma translocation gene on chromosome 18-like 2 [Source:HGNC Symbol;Acc:HGNC:15593]	protein_coding	-0.05387	0.799	197.8	0.116	-0.4645	0.6423
ENSG00000008382	ENST00000262966	MPN domain containing [Source:HGNC Symbol;Acc:HGNC:25934]	protein_coding	0.3156	0.08438	445.3	0.1329	2.374	0.01759
ENSG00000008394	ENST00000010404	microsomal glutathione S-transferase 1 [Source:HGNC Symbol;Acc:HGNC:7061]	protein_coding	0.3072	0.3981	1043	0.2373	1.295	0.1954
ENSG00000008405	ENST00000008527	cryptochrome circadian clock 1 [Source:HGNC Symbol;Acc:HGNC:2384]	protein_coding	0.004953	0.982	316.6	0.1041	0.04756	0.9621
ENSG00000008441	ENST00000358552	nuclear factor I/X (CCAAT-binding transcription factor) [Source:HGNC Symbol;Acc:HGNC:7788]	protein_coding	0.1644	0.6506	74.28	0.2159	0.7615	0.4464
ENSG00000170956	ENST00000344550	carcinoembryonic antigen-related cell adhesion molecule 3 [Source:HGNC Symbol;Acc:HGNC:1815]	protein_coding	1.979	0.003753	21.08	0.5218	3.792	0.0001495
ENSG00000169248	ENST00000306621	chemokine (C-X-C motif) ligand 11 [Source:HGNC Symbol;Acc:HGNC:10638]	protein_coding	1.968	3.35e-05	1162	0.377	5.22	1.792e-07
ENSG00000008517	ENST00000008180	interleukin 32 [Source:HGNC Symbol;Acc:HGNC:16830]	protein_coding	-0.379	0.1085	2318	0.1697	-2.233	0.02554
ENSG00000008710	ENST00000262304	polycystic kidney disease 1 (autosomal dominant) [Source:HGNC Symbol;Acc:HGNC:9008]	protein_coding	-0.09435	0.6929	1213	0.1391	-0.6783	0.4976
ENSG00000008838	ENST00000356271	mediator complex subunit 24 [Source:HGNC Symbol;Acc:HGNC:22963]	protein_coding	-0.02796	0.8029	1203	0.06159	-0.454	0.6498
ENSG00000008853	ENST00000251822	Rho-related BTB domain containing 2 [Source:HGNC Symbol;Acc:HGNC:18756]	protein_coding	-0.2776	0.09538	295.1	0.1203	-2.308	0.02098
ENSG00000008869	ENST00000233099	HEAT repeat containing 5B [Source:HGNC Symbol;Acc:HGNC:29273]	protein_coding	-0.1327	0.5325	720.1	0.1327	-1.001	0.317
ENSG00000008952	ENST00000337002	SEC62 homolog, preprotein translocation factor [Source:HGNC Symbol;Acc:HGNC:11846]	protein_coding	0.2011	0.2473	1516	0.1191	1.688	0.09132
ENSG00000008988	ENST00000009589	ribosomal protein S20 [Source:HGNC Symbol;Acc:HGNC:10405]	protein_coding	-0.1198	0.3853	5145	0.09033	-1.327	0.1846
ENSG00000009307	ENST00000261443	cold shock domain containing E1, RNA-binding [Source:HGNC Symbol;Acc:HGNC:29905]	protein_coding	0.1635	0.2161	6432	0.09148	1.787	0.07391
ENSG00000009335	ENST00000348165	ubiquitin protein ligase E3C [Source:HGNC Symbol;Acc:HGNC:16803]	protein_coding	0.1345	0.2131	1517	0.07484	1.798	0.07221
ENSG00000009413	ENST00000358835	REV3-like, polymerase (DNA directed), zeta, catalytic subunit [Source:HGNC Symbol;Acc:HGNC:9968]	protein_coding	-0.2904	0.3287	327	0.1977	-1.468	0.142
ENSG00000009694	ENST00000371130	teneurin transmembrane protein 1 [Source:HGNC Symbol;Acc:HGNC:8117]	protein_coding	-0.4126	0.3353	70.75	0.2841	-1.452	0.1465
ENSG00000009724	ENST00000400897	mannan-binding lectin serine peptidase 2 [Source:HGNC Symbol;Acc:HGNC:6902]	protein_coding	-0.3931	0.2565	49.33	0.2366	-1.661	0.09669
ENSG00000009780	ENST00000010299	family with sequence similarity 76, member A [Source:HGNC Symbol;Acc:HGNC:28530]	protein_coding	-0.005371	0.9873	173.1	0.1565	-0.03431	0.9726
ENSG00000129757	ENST00000380725	cyclin-dependent kinase inhibitor 1C (p57, Kip2) [Source:HGNC Symbol;Acc:HGNC:1786]	protein_coding	1.933	0.0135	25.48	0.5877	3.288	0.001008
ENSG00000009830	ENST00000261534	protein-O-mannosyltransferase 2 [Source:HGNC Symbol;Acc:HGNC:19743]	protein_coding	-0.003813	0.9937	192.3	0.2011	-0.01896	0.9849
ENSG00000009844	ENST00000367621	vesicle (multivesicular body) trafficking 1 [Source:HGNC Symbol;Acc:HGNC:20954]	protein_coding	0.1618	0.3815	482.2	0.1211	1.336	0.1817
ENSG00000009950	ENST00000313375	MLX interacting protein-like [Source:HGNC Symbol;Acc:HGNC:12744]	protein_coding	-0.272	0.7161	33.28	0.43	-0.6326	0.527
ENSG00000009954	ENST00000339594	bromodomain adjacent to zinc finger domain, 1B [Source:HGNC Symbol;Acc:HGNC:961]	protein_coding	-0.04083	0.7762	2253	0.07974	-0.5121	0.6086
ENSG00000010017	ENST00000011619	RAN binding protein 9 [Source:HGNC Symbol;Acc:HGNC:13727]	protein_coding	-0.1853	0.3158	731.6	0.1235	-1.5	0.1335
ENSG00000128383	ENST00000249116	apolipoprotein B mRNA editing enzyme, catalytic polypeptide-like 3A [Source:HGNC Symbol;Acc:HGNC:17343]	protein_coding	1.93	0.004007	6848	0.5122	3.767	0.0001653
ENSG00000010072	ENST00000008440	SprT-like N-terminal domain [Source:HGNC Symbol;Acc:HGNC:25356]	protein_coding	0.09085	0.7068	157.5	0.1397	0.6502	0.5155
ENSG00000010165	ENST00000361735	methyltransferase like 13 [Source:HGNC Symbol;Acc:HGNC:24248]	protein_coding	0.05096	0.721	822.8	0.08211	0.6207	0.5348
ENSG00000010219	ENST00000010132	dual-specificity tyrosine-(Y)-phosphorylation regulated kinase 4 [Source:HGNC Symbol;Acc:HGNC:3095]	protein_coding	0.2885	0.2135	228.9	0.1606	1.797	0.0724
ENSG00000010244	ENST00000321233	zinc finger protein 207 [Source:HGNC Symbol;Acc:HGNC:12998]	protein_coding	0.1825	0.1421	3293	0.08813	2.071	0.03834
ENSG00000010256	ENST00000203407	ubiquinol-cytochrome c reductase core protein I [Source:HGNC Symbol;Acc:HGNC:12585]	protein_coding	0.1012	0.6571	2442	0.1351	0.7492	0.4537
ENSG00000185291	ENST00000331035	interleukin 3 receptor, alpha (low affinity) [Source:HGNC Symbol;Acc:HGNC:6012]	protein_coding	1.916	7.214e-07	2128	0.3107	6.167	6.962e-10
ENSG00000010278	ENST00000009180	CD9 molecule [Source:HGNC Symbol;Acc:HGNC:1709]	protein_coding	0.3142	0.518	2339	0.3045	1.032	0.3022
ENSG00000167601	ENST00000301178	AXL receptor tyrosine kinase [Source:HGNC Symbol;Acc:HGNC:905]	protein_coding	1.913	0.000314	235.2	0.4134	4.629	3.682e-06
ENSG00000010295	ENST00000336604	intermediate filament family orphan 1 [Source:HGNC Symbol;Acc:HGNC:24970]	protein_coding	0.2325	0.3814	1629	0.174	1.336	0.1816
ENSG00000010310	ENST00000263281	gastric inhibitory polypeptide receptor [Source:HGNC Symbol;Acc:HGNC:4271]	protein_coding	-0.4446	0.4782	46.87	0.3981	-1.117	0.2641
ENSG00000010318	ENST00000327906	PHD finger protein 7 [Source:HGNC Symbol;Acc:HGNC:18458]	protein_coding	-0.3515	0.09646	124.4	0.1527	-2.301	0.02137
ENSG00000010322	ENST00000345716	nischarin [Source:HGNC Symbol;Acc:HGNC:18006]	protein_coding	-0.1536	0.07388	1143	0.06278	-2.446	0.01445
ENSG00000125144	ENST00000379811	metallothionein 1G [Source:HGNC Symbol;Acc:HGNC:7399]	protein_coding	1.897	0.005535	468.7	0.5198	3.649	0.0002631
ENSG00000010361	ENST00000313777	fuzzy planar cell polarity protein [Source:HGNC Symbol;Acc:HGNC:26219]	protein_coding	-0.215	0.3878	96.97	0.1629	-1.32	0.1868
ENSG00000010404	ENST00000340855	iduronate 2-sulfatase [Source:HGNC Symbol;Acc:HGNC:5389]	protein_coding	0.1333	0.4988	1880	0.1246	1.07	0.2847
ENSG00000010539	ENST00000396868	zinc finger protein 200 [Source:HGNC Symbol;Acc:HGNC:12993]	protein_coding	0.176	0.3354	279.8	0.1213	1.451	0.1467
ENSG00000010610	ENST00000011653	CD4 molecule [Source:HGNC Symbol;Acc:HGNC:1678]	protein_coding	0.1163	0.5867	5468	0.1307	0.8898	0.3736
ENSG00000010626	ENST00000007969	leucine rich repeat containing 23 [Source:HGNC Symbol;Acc:HGNC:19138]	protein_coding	-0.09692	0.8301	46.79	0.2453	-0.3951	0.6927
ENSG00000100600	ENST00000334869	legumain [Source:HGNC Symbol;Acc:HGNC:9472]	protein_coding	1.89	0.003343	8095	0.4926	3.838	0.0001242
ENSG00000010704	ENST00000309234	hemochromatosis [Source:HGNC Symbol;Acc:HGNC:4886]	protein_coding	0.5906	0.08515	143.4	0.2494	2.368	0.01789
ENSG00000240694	ENST00000518212	paraneoplastic Ma antigen 2 [Source:HGNC Symbol;Acc:HGNC:9159]	protein_coding	1.816	0.016	23.29	0.5655	3.211	0.001321
ENSG00000138316	ENST00000373207	ADAM metallopeptidase with thrombospondin type 1 motif, 14 [Source:HGNC Symbol;Acc:HGNC:14899]	protein_coding	1.798	8.687e-08	165.8	0.2711	6.632	3.32e-11
ENSG00000010818	ENST00000012134	human immunodeficiency virus type I enhancer binding protein 2 [Source:HGNC Symbol;Acc:HGNC:4921]	protein_coding	-0.1272	0.6412	1032	0.1626	-0.7826	0.4338
ENSG00000181374	ENST00000225844	chemokine (C-C motif) ligand 13 [Source:HGNC Symbol;Acc:HGNC:10611]	protein_coding	1.793	0.016	792.2	0.5583	3.212	0.00132
ENSG00000011009	ENST00000374501	lysophospholipase II [Source:HGNC Symbol;Acc:HGNC:6738]	protein_coding	0.05107	0.6931	1152	0.07543	0.677	0.4984
ENSG00000115963	ENST00000263895	Rho family GTPase 3 [Source:HGNC Symbol;Acc:HGNC:671]	protein_coding	1.774	5.567e-05	81.87	0.3482	5.095	3.489e-07
ENSG00000011028	ENST00000303375	mannose receptor, C type 2 [Source:HGNC Symbol;Acc:HGNC:16875]	protein_coding	-0.07463	0.8705	1299	0.2473	-0.3018	0.7628
ENSG00000011083	ENST00000230671	solute carrier family 6 (neurotransmitter transporter), member 7 [Source:HGNC Symbol;Acc:HGNC:11054]	protein_coding	-0.08987	0.9143	22.56	0.4461	-0.2015	0.8403
ENSG00000011105	ENST00000011898	tetraspanin 9 [Source:HGNC Symbol;Acc:HGNC:21640]	protein_coding	0.2007	0.6837	47.62	0.2882	0.6962	0.4863
ENSG00000177575	ENST00000359156	CD163 molecule [Source:HGNC Symbol;Acc:HGNC:1631]	protein_coding	1.769	0.01871	2074	0.5632	3.141	0.001686
ENSG00000011132	ENST00000316757	amyloid beta (A4) precursor protein-binding, family A, member 3 [Source:HGNC Symbol;Acc:HGNC:580]	protein_coding	-0.04847	0.8461	247.6	0.1334	-0.3633	0.7163
ENSG00000011143	ENST00000313863	Meckel syndrome, type 1 [Source:HGNC Symbol;Acc:HGNC:7121]	protein_coding	-0.2401	0.2084	184.5	0.1323	-1.815	0.06952
ENSG00000011198	ENST00000013894	abhydrolase domain containing 5 [Source:HGNC Symbol;Acc:HGNC:21396]	protein_coding	0.372	0.1194	245.9	0.1709	2.176	0.02952
ENSG00000011201	ENST00000262648	anosmin 1 [Source:HGNC Symbol;Acc:HGNC:6211]	protein_coding	0.6167	0.09224	245.4	0.2652	2.325	0.02006
ENSG00000011243	ENST00000397410	A kinase (PRKA) anchor protein 8-like [Source:HGNC Symbol;Acc:HGNC:29857]	protein_coding	-0.04168	0.8268	1007	0.1034	-0.403	0.687
ENSG00000011258	ENST00000376381	mbt domain containing 1 [Source:HGNC Symbol;Acc:HGNC:19866]	protein_coding	-0.1306	0.5973	289.2	0.1505	-0.8681	0.3853
ENSG00000011260	ENST00000225298	UTP18 small subunit (SSU) processome component [Source:HGNC Symbol;Acc:HGNC:24274]	protein_coding	0.1595	0.2629	719.3	0.09706	1.644	0.1002
ENSG00000011275	ENST00000389900	ring finger protein 216 [Source:HGNC Symbol;Acc:HGNC:21698]	protein_coding	-0.1338	0.1569	1414	0.0666	-2.008	0.04459
ENSG00000011295	ENST00000261647	tetratricopeptide repeat domain 19 [Source:HGNC Symbol;Acc:HGNC:26006]	protein_coding	-0.1806	0.179	439	0.09408	-1.92	0.05484
ENSG00000011304	ENST00000349038	polypyrimidine tract binding protein 1 [Source:HGNC Symbol;Acc:HGNC:9583]	protein_coding	-0.01258	0.9308	4219	0.07608	-0.1654	0.8686
ENSG00000011376	ENST00000265537	leucyl-tRNA synthetase 2, mitochondrial [Source:HGNC Symbol;Acc:HGNC:17095]	protein_coding	-0.004558	0.9832	465.8	0.1017	-0.04482	0.9642
ENSG00000011405	ENST00000265970	phosphatidylinositol-4-phosphate 3-kinase, catalytic subunit type 2 alpha [Source:HGNC Symbol;Acc:HGNC:8971]	protein_coding	0.2004	0.3455	440.2	0.1405	1.427	0.1536
ENSG00000011422	ENST00000221264	plasminogen activator, urokinase receptor [Source:HGNC Symbol;Acc:HGNC:9053]	protein_coding	0.4303	0.323	8305	0.2902	1.483	0.1382
ENSG00000126759	ENST00000247153	complement factor properdin [Source:HGNC Symbol;Acc:HGNC:8864]	protein_coding	1.761	0.0008458	124.5	0.4074	4.321	1.552e-05
ENSG00000011451	ENST00000263381	widely interspaced zinc finger motifs [Source:HGNC Symbol;Acc:HGNC:30917]	protein_coding	0.03696	0.8666	545.6	0.1187	0.3113	0.7556
ENSG00000011454	ENST00000317419	RAB GTPase activating protein 1 [Source:HGNC Symbol;Acc:HGNC:17155]	protein_coding	0.2295	0.1319	681.5	0.1085	2.116	0.03431
ENSG00000011478	ENST00000012049	glutaminyl-peptide cyclotransferase-like [Source:HGNC Symbol;Acc:HGNC:25952]	protein_coding	0.1368	0.5999	263.5	0.1587	0.8624	0.3885
ENSG00000011485	ENST00000012443	protein phosphatase 5, catalytic subunit [Source:HGNC Symbol;Acc:HGNC:9322]	protein_coding	-0.2416	0.07008	797.8	0.0977	-2.473	0.01339
ENSG00000011523	ENST00000260569	centrosomal protein 68kDa [Source:HGNC Symbol;Acc:HGNC:29076]	protein_coding	-0.2145	0.1486	289.2	0.1049	-2.045	0.0409
ENSG00000011566	ENST00000263881	mitogen-activated protein kinase kinase kinase kinase 3 [Source:HGNC Symbol;Acc:HGNC:6865]	protein_coding	0.2753	0.3504	412.1	0.1949	1.412	0.1578
ENSG00000011590	ENST00000262630	zinc finger and BTB domain containing 32 [Source:HGNC Symbol;Acc:HGNC:16763]	protein_coding	-0.2929	0.4338	205.3	0.2412	-1.214	0.2246
ENSG00000011600	ENST00000262629	TYRO protein tyrosine kinase binding protein [Source:HGNC Symbol;Acc:HGNC:12449]	protein_coding	0.5495	0.1039	8192	0.2434	2.258	0.02397
ENSG00000011638	ENST00000233047	transmembrane protein 159 [Source:HGNC Symbol;Acc:HGNC:30136]	protein_coding	0.392	0.08121	328.5	0.1637	2.394	0.01665
ENSG00000159189	ENST00000374637	complement component 1, q subcomponent, C chain [Source:HGNC Symbol;Acc:HGNC:1245]	protein_coding	1.761	9.534e-06	6341	0.3178	5.542	2.988e-08
ENSG00000108691	ENST00000225831	chemokine (C-C motif) ligand 2 [Source:HGNC Symbol;Acc:HGNC:10618]	protein_coding	1.719	5.191e-06	7389	0.3007	5.717	1.083e-08
ENSG00000012124	ENST00000085219	CD22 molecule [Source:HGNC Symbol;Acc:HGNC:1643]	protein_coding	-0.03358	0.9188	579.3	0.1757	-0.1911	0.8484
ENSG00000012171	ENST00000416295	sema domain, immunoglobulin domain (Ig), short basic domain, secreted, (semaphorin) 3B [Source:HGNC Symbol;Acc:HGNC:10724]	protein_coding	-0.1948	0.7861	26.28	0.3952	-0.4928	0.6221
ENSG00000012174	ENST00000365779	membrane-bound transcription factor peptidase, site 2 [Source:HGNC Symbol;Acc:HGNC:15455]	protein_coding	0.214	0.246	303.9	0.1264	1.693	0.0905
ENSG00000012211	ENST00000376310	prickle homolog 3 [Source:HGNC Symbol;Acc:HGNC:6645]	protein_coding	-0.03163	0.9156	117.4	0.1594	-0.1985	0.8427
ENSG00000012232	ENST00000220562	exostosin-like glycosyltransferase 3 [Source:HGNC Symbol;Acc:HGNC:3518]	protein_coding	-0.009307	0.9681	520.4	0.1147	-0.08111	0.9354
ENSG00000167680	ENST00000586582	sema domain, transmembrane domain (TM), and cytoplasmic domain, (semaphorin) 6B [Source:HGNC Symbol;Acc:HGNC:10739]	protein_coding	1.709	0.0493	1535	0.6435	2.656	0.007898
ENSG00000012779	ENST00000374391	arachidonate 5-lipoxygenase [Source:HGNC Symbol;Acc:HGNC:435]	protein_coding	0.1047	0.7533	875.6	0.1881	0.5568	0.5776
ENSG00000012817	ENST00000317961	lysine (K)-specific demethylase 5D [Source:HGNC Symbol;Acc:HGNC:11115]	protein_coding	-0.08886	0.5277	1084	0.08789	-1.011	0.312
ENSG00000012822	ENST00000262059	calcium binding and coiled-coil domain 1 [Source:HGNC Symbol;Acc:HGNC:29306]	protein_coding	-0.2195	0.3704	1100	0.1607	-1.366	0.1721
ENSG00000012963	ENST00000013070	ubiquitin protein ligase E3 component n-recognin 7 (putative) [Source:HGNC Symbol;Acc:HGNC:20344]	protein_coding	-0.1431	0.1965	951	0.07702	-1.857	0.06326
ENSG00000012983	ENST00000013125	mitogen-activated protein kinase kinase kinase kinase 5 [Source:HGNC Symbol;Acc:HGNC:6867]	protein_coding	-0.08041	0.7295	374	0.1335	-0.6022	0.547
ENSG00000013016	ENST00000322054	EH-domain containing 3 [Source:HGNC Symbol;Acc:HGNC:3244]	protein_coding	-0.4068	0.175	49.26	0.2102	-1.935	0.05296
ENSG00000197766	ENST00000327726	complement factor D (adipsin) [Source:HGNC Symbol;Acc:HGNC:2771]	protein_coding	1.699	0.001701	162.8	0.4152	4.092	4.285e-05
ENSG00000013288	ENST00000285599	mannosidase, alpha, class 2B, member 2 [Source:HGNC Symbol;Acc:HGNC:29623]	protein_coding	0.1976	0.2449	1140	0.1165	1.696	0.08995
ENSG00000013306	ENST00000225308	solute carrier family 25, member 39 [Source:HGNC Symbol;Acc:HGNC:24279]	protein_coding	0.1567	0.2356	958.8	0.09082	1.726	0.08443
ENSG00000013364	ENST00000357402	major vault protein [Source:HGNC Symbol;Acc:HGNC:7531]	protein_coding	0.4125	0.06902	8056	0.1663	2.481	0.01309
ENSG00000182168	ENST00000453304	unc-5 netrin receptor C [Source:HGNC Symbol;Acc:HGNC:12569]	protein_coding	1.692	0.03348	55.35	0.5917	2.859	0.004246
ENSG00000013375	ENST00000283977	phosphoglucomutase 3 [Source:HGNC Symbol;Acc:HGNC:8907]	protein_coding	0.2409	0.2107	339.7	0.1334	1.806	0.07094
ENSG00000013392	ENST00000369724	RWD domain containing 2A [Source:HGNC Symbol;Acc:HGNC:21385]	protein_coding	0.07028	0.843	99.84	0.1899	0.3702	0.7113
ENSG00000013441	ENST00000321356	CDC-like kinase 1 [Source:HGNC Symbol;Acc:HGNC:2068]	protein_coding	-0.1532	0.4842	871.7	0.139	-1.103	0.2702
ENSG00000013503	ENST00000228347	polymerase (RNA) III (DNA directed) polypeptide B [Source:HGNC Symbol;Acc:HGNC:30348]	protein_coding	-0.0487	0.8726	134.2	0.1638	-0.2973	0.7662
ENSG00000013523	ENST00000251089	angel homolog 1 (Drosophila) [Source:HGNC Symbol;Acc:HGNC:19961]	protein_coding	0.2082	0.1354	1191	0.09911	2.101	0.03567
ENSG00000013561	ENST00000347642	ring finger protein 14 [Source:HGNC Symbol;Acc:HGNC:10058]	protein_coding	0.2759	0.09892	552.4	0.1207	2.286	0.02227
ENSG00000013563	ENST00000014935	deoxyribonuclease I-like 1 [Source:HGNC Symbol;Acc:HGNC:2957]	protein_coding	0.2708	0.31	260.2	0.1788	1.515	0.1299
ENSG00000081041	ENST00000296031	chemokine (C-X-C motif) ligand 2 [Source:HGNC Symbol;Acc:HGNC:4603]	protein_coding	1.685	5.651e-06	998.8	0.296	5.692	1.253e-08
ENSG00000117215	ENST00000375105	phospholipase A2, group IID [Source:HGNC Symbol;Acc:HGNC:9033]	protein_coding	1.674	0.04434	38.45	0.6177	2.71	0.006724
ENSG00000013619	ENST00000262858	mastermind-like domain containing 1 [Source:HGNC Symbol;Acc:HGNC:2568]	protein_coding	-0.2205	0.6418	236.4	0.2825	-0.7806	0.4351
ENSG00000213876	ENST00000483947	ribosomal protein L7a pseudogene 64 [Source:HGNC Symbol;Acc:HGNC:35821]	processed_pseudogene	1.646	0.005944	23.83	0.4552	3.615	0.0002998
ENSG00000136244	ENST00000258743	interleukin 6 [Source:HGNC Symbol;Acc:HGNC:6018]	protein_coding	1.644	0.0003373	1016	0.3567	4.608	4.065e-06
ENSG00000014123	ENST00000369278	UFM1-specific ligase 1 [Source:HGNC Symbol;Acc:HGNC:23039]	protein_coding	0.07593	0.6915	753.8	0.1113	0.682	0.4952
ENSG00000014138	ENST00000265465	polymerase (DNA directed), alpha 2, accessory subunit [Source:HGNC Symbol;Acc:HGNC:30073]	protein_coding	-0.1739	0.3865	587.1	0.1314	-1.324	0.1856
ENSG00000014164	ENST00000262577	zinc finger CCCH-type containing 3 [Source:HGNC Symbol;Acc:HGNC:28972]	protein_coding	0.2565	0.1005	430.7	0.1127	2.276	0.02286
ENSG00000014216	ENST00000279247	calpain 1, (mu/I) large subunit [Source:HGNC Symbol;Acc:HGNC:1476]	protein_coding	0.2333	0.1583	3420	0.1166	2.001	0.04536
ENSG00000014257	ENST00000336375	acid phosphatase, prostate [Source:HGNC Symbol;Acc:HGNC:125]	protein_coding	-0.05464	0.9144	65.12	0.2716	-0.2012	0.8406
ENSG00000014641	ENST00000233114	malate dehydrogenase 1, NAD (soluble) [Source:HGNC Symbol;Acc:HGNC:6970]	protein_coding	-0.1411	0.1465	2314	0.06875	-2.052	0.04013
ENSG00000014824	ENST00000264451	solute carrier family 30 (zinc transporter), member 9 [Source:HGNC Symbol;Acc:HGNC:1329]	protein_coding	0.07225	0.6786	649.4	0.102	0.7081	0.4789
ENSG00000014914	ENST00000369140	myotubularin related protein 11 [Source:HGNC Symbol;Acc:HGNC:24307]	protein_coding	-0.2693	0.5917	29.07	0.306	-0.88	0.3788
ENSG00000014919	ENST00000016171	cytochrome c oxidase assembly homolog 15 (yeast) [Source:HGNC Symbol;Acc:HGNC:2263]	protein_coding	0.1199	0.4278	680.8	0.09757	1.228	0.2193
ENSG00000163739	ENST00000395761	chemokine (C-X-C motif) ligand 1 (melanoma growth stimulating activity, alpha) [Source:HGNC Symbol;Acc:HGNC:4602]	protein_coding	1.64	0.001916	592.7	0.405	4.05	5.112e-05
ENSG00000015153	ENST00000327791	YY1 associated factor 2 [Source:HGNC Symbol;Acc:HGNC:17363]	protein_coding	-0.1411	0.4792	179.5	0.1268	-1.114	0.2655
ENSG00000015171	ENST00000309776	zinc finger, MYND-type containing 11 [Source:HGNC Symbol;Acc:HGNC:16966]	protein_coding	0.06999	0.7197	693.5	0.1124	0.6226	0.5336
ENSG00000015285	ENST00000376701	Wiskott-Aldrich syndrome [Source:HGNC Symbol;Acc:HGNC:12731]	protein_coding	0.01381	0.9358	1426	0.08978	0.1538	0.8778
ENSG00000130147	ENST00000344528	SH3-domain binding protein 4 [Source:HGNC Symbol;Acc:HGNC:10826]	protein_coding	1.638	6.418e-05	43.09	0.324	5.057	4.268e-07
ENSG00000015479	ENST00000394805	matrin 3 [Source:HGNC Symbol;Acc:HGNC:6912]	protein_coding	-0.03831	0.876	3302	0.1322	-0.2899	0.7719
ENSG00000015532	ENST00000017003	xylosyltransferase II [Source:HGNC Symbol;Acc:HGNC:15517]	protein_coding	-0.2276	0.1886	418.6	0.1205	-1.888	0.05899
ENSG00000015568	ENST00000016946	RANBP2-like and GRIP domain containing 5 [Source:HGNC Symbol;Acc:HGNC:32418]	protein_coding	-0.07965	0.762	241.1	0.1474	-0.5403	0.589
ENSG00000015676	ENST00000338427	NudC domain containing 3 [Source:HGNC Symbol;Acc:HGNC:22208]	protein_coding	-0.05676	0.6625	966.3	0.07681	-0.739	0.4599
ENSG00000016391	ENST00000315251	choline dehydrogenase [Source:HGNC Symbol;Acc:HGNC:24288]	protein_coding	-0.3021	0.4637	63.63	0.2631	-1.148	0.2509
ENSG00000016864	ENST00000266014	glycosyltransferase 8 domain containing 1 [Source:HGNC Symbol;Acc:HGNC:24870]	protein_coding	-0.1541	0.265	388.5	0.09416	-1.637	0.1017
ENSG00000017260	ENST00000328560	ATPase, Ca++ transporting, type 2C, member 1 [Source:HGNC Symbol;Acc:HGNC:13211]	protein_coding	0.1504	0.1218	1594	0.06949	2.164	0.03048
ENSG00000255833	ENST00000537858	TRAF-interacting protein with forkhead-associated domain, family member B [Source:HGNC Symbol;Acc:HGNC:34024]	protein_coding	1.636	0.00042	195.5	0.3604	4.539	5.651e-06
ENSG00000017483	ENST00000413668	solute carrier family 38, member 5 [Source:HGNC Symbol;Acc:HGNC:18070]	protein_coding	-0.002855	0.9937	816.8	0.1599	-0.01786	0.9858
ENSG00000017797	ENST00000019317	ralA binding protein 1 [Source:HGNC Symbol;Acc:HGNC:9841]	protein_coding	0.009631	0.9542	995.7	0.08733	0.1103	0.9122
ENSG00000124882	ENST00000244869	epiregulin [Source:HGNC Symbol;Acc:HGNC:3443]	protein_coding	1.591	0.009583	271.2	0.4642	3.428	0.0006089
ENSG00000018280	ENST00000233202	solute carrier family 11 (proton-coupled divalent metal ion transporter), member 1 [Source:HGNC Symbol;Acc:HGNC:10907]	protein_coding	0.1791	0.7383	2464	0.3059	0.5856	0.5581
ENSG00000018408	ENST00000360632	WW domain containing transcription regulator 1 [Source:HGNC Symbol;Acc:HGNC:24042]	protein_coding	-0.663	0.176	26.42	0.3434	-1.931	0.05351
ENSG00000163666	ENST00000295934	HESX homeobox 1 [Source:HGNC Symbol;Acc:HGNC:4877]	protein_coding	1.583	2.858e-05	149.5	0.3008	5.263	1.42e-07
ENSG00000018610	ENST00000320339	chromosome X open reading frame 56 [Source:HGNC Symbol;Acc:HGNC:26239]	protein_coding	0.1174	0.4669	329.8	0.1029	1.141	0.2539
ENSG00000018699	ENST00000317907	tetratricopeptide repeat domain 27 [Source:HGNC Symbol;Acc:HGNC:25986]	protein_coding	-0.1977	0.3822	254	0.1483	-1.333	0.1825
ENSG00000018869	ENST00000301310	zinc finger protein 582 [Source:HGNC Symbol;Acc:HGNC:26421]	protein_coding	0.2572	0.5395	27.77	0.2607	0.9869	0.3237
ENSG00000019144	ENST00000356063	pleckstrin homology-like domain, family B, member 1 [Source:HGNC Symbol;Acc:HGNC:23697]	protein_coding	0.08581	0.8371	348.8	0.2253	0.3809	0.7033
ENSG00000019169	ENST00000327097	macrophage receptor with collagenous structure [Source:HGNC Symbol;Acc:HGNC:6895]	protein_coding	0.2344	0.5038	772.4	0.2212	1.06	0.2894
ENSG00000143344	ENST00000304685	ral guanine nucleotide dissociation stimulator-like 1 [Source:HGNC Symbol;Acc:HGNC:30281]	protein_coding	1.579	7.545e-07	2931	0.2585	6.109	1.005e-09
ENSG00000019991	ENST00000222390	hepatocyte growth factor (hepapoietin A; scatter factor) [Source:HGNC Symbol;Acc:HGNC:4893]	protein_coding	0.8429	0.2781	18.57	0.5273	1.598	0.11
ENSG00000019995	ENST00000359653	zinc finger, RAN-binding domain containing 1 [Source:HGNC Symbol;Acc:HGNC:18224]	protein_coding	0.07388	0.6996	382.8	0.1113	0.6639	0.5068
ENSG00000020129	ENST00000356090	neurochondrin [Source:HGNC Symbol;Acc:HGNC:17597]	protein_coding	-0.2722	0.1699	435.9	0.1392	-1.955	0.05062
ENSG00000020256	ENST00000216923	ZFP64 zinc finger protein [Source:HGNC Symbol;Acc:HGNC:15940]	protein_coding	0.1708	0.4627	228.9	0.1484	1.151	0.2498
ENSG00000020426	ENST00000261245	MNAT CDK-activating kinase assembly factor 1 [Source:HGNC Symbol;Acc:HGNC:7181]	protein_coding	-0.09505	0.7373	124.6	0.1617	-0.5876	0.5568
ENSG00000185339	ENST00000215838	transcobalamin II [Source:HGNC Symbol;Acc:HGNC:11653]	protein_coding	1.558	0.0001789	1469	0.3246	4.801	1.578e-06
ENSG00000020633	ENST00000308873	runt-related transcription factor 3 [Source:HGNC Symbol;Acc:HGNC:10473]	protein_coding	-0.1812	0.2582	3041	0.1094	-1.657	0.0976
ENSG00000020922	ENST00000323929	MRE11 homolog A, double strand break repair nuclease [Source:HGNC Symbol;Acc:HGNC:7230]	protein_coding	-0.1326	0.4311	482.3	0.1085	-1.221	0.2219
ENSG00000135047	ENST00000340342	cathepsin L [Source:HGNC Symbol;Acc:HGNC:2537]	protein_coding	1.556	6.906e-06	30490	0.2758	5.641	1.689e-08
ENSG00000021574	ENST00000315285	spastin [Source:HGNC Symbol;Acc:HGNC:11233]	protein_coding	-0.006136	0.9731	359.9	0.08714	-0.07041	0.9439
ENSG00000021762	ENST00000263650	oxysterol binding protein-like 5 [Source:HGNC Symbol;Acc:HGNC:16392]	protein_coding	0.2414	0.2628	245.3	0.1468	1.644	0.1001
ENSG00000021776	ENST00000156471	aquarius intron-binding spliceosomal factor [Source:HGNC Symbol;Acc:HGNC:29513]	protein_coding	0.09861	0.5347	801.8	0.09904	0.9957	0.3194
ENSG00000171903	ENST00000248041	cytochrome P450, family 4, subfamily F, polypeptide 11 [Source:HGNC Symbol;Acc:HGNC:13265]	protein_coding	1.535	0.004471	27.17	0.412	3.726	0.0001942
ENSG00000022277	ENST00000023939	replication termination factor 2 domain containing 1 [Source:HGNC Symbol;Acc:HGNC:15890]	protein_coding	0.2544	0.06688	1107	0.1018	2.499	0.01246
ENSG00000022556	ENST00000263437	NLR family, pyrin domain containing 2 [Source:HGNC Symbol;Acc:HGNC:22948]	protein_coding	-0.3336	0.2129	227.8	0.1855	-1.798	0.07211
ENSG00000196562	ENST00000359930	sulfatase 2 [Source:HGNC Symbol;Acc:HGNC:20392]	protein_coding	1.53	7.21e-06	800.4	0.272	5.625	1.853e-08
ENSG00000022840	ENST00000325954	ring finger protein 10 [Source:HGNC Symbol;Acc:HGNC:10055]	protein_coding	0.1076	0.298	1894	0.06957	1.546	0.122
ENSG00000022976	ENST00000420933	zinc finger protein 839 [Source:HGNC Symbol;Acc:HGNC:20345]	protein_coding	-0.1947	0.3048	296.1	0.1274	-1.528	0.1265
ENSG00000023041	ENST00000369404	zinc finger, DHHC-type containing 6 [Source:HGNC Symbol;Acc:HGNC:19160]	protein_coding	0.1546	0.2566	791.2	0.09307	1.661	0.09677
ENSG00000023171	ENST00000322282	GRAM domain containing 1B [Source:HGNC Symbol;Acc:HGNC:29214]	protein_coding	-0.1672	0.402	988.2	0.1301	-1.286	0.1985
ENSG00000023191	ENST00000354420	ribonuclease/angiogenin inhibitor 1 [Source:HGNC Symbol;Acc:HGNC:10074]	protein_coding	0.51	0.06445	4187	0.2025	2.518	0.01179
ENSG00000023228	ENST00000233190	NADH dehydrogenase (ubiquinone) Fe-S protein 1, 75kDa (NADH-coenzyme Q reductase) [Source:HGNC Symbol;Acc:HGNC:7707]	protein_coding	-0.04434	0.7865	1247	0.09011	-0.492	0.6227
ENSG00000023287	ENST00000025008	RB1-inducible coiled-coil 1 [Source:HGNC Symbol;Acc:HGNC:15574]	protein_coding	0.1112	0.5968	518.3	0.1279	0.8689	0.3849
ENSG00000197629	ENST00000361050	macrophage expressed 1 [Source:HGNC Symbol;Acc:HGNC:29619]	protein_coding	1.521	0.02491	5322	0.5062	3.005	0.002652
ENSG00000023330	ENST00000310271	5'-aminolevulinate synthase 1 [Source:HGNC Symbol;Acc:HGNC:396]	protein_coding	0.3761	0.06883	8391	0.1515	2.483	0.01302
ENSG00000023445	ENST00000263464	baculoviral IAP repeat containing 3 [Source:HGNC Symbol;Acc:HGNC:591]	protein_coding	-0.217	0.2654	2547	0.1327	-1.636	0.1019
ENSG00000023516	ENST00000025301	A kinase (PRKA) anchor protein 11 [Source:HGNC Symbol;Acc:HGNC:369]	protein_coding	0.01929	0.9499	1022	0.1615	0.1194	0.9049
ENSG00000023572	ENST00000367439	glutaredoxin 2 [Source:HGNC Symbol;Acc:HGNC:16065]	protein_coding	0.1339	0.5288	125.2	0.1329	1.008	0.3136
ENSG00000023608	ENST00000216294	small nuclear RNA activating complex, polypeptide 1, 43kDa [Source:HGNC Symbol;Acc:HGNC:11134]	protein_coding	-0.1789	0.4906	110.7	0.1641	-1.09	0.2758
ENSG00000023697	ENST00000428559	deoxyribose-phosphate aldolase (putative) [Source:HGNC Symbol;Acc:HGNC:24269]	protein_coding	0.3046	0.1504	467.2	0.1495	2.037	0.04163
ENSG00000023734	ENST00000025399	serine/threonine kinase receptor associated protein [Source:HGNC Symbol;Acc:HGNC:30796]	protein_coding	-0.06527	0.6563	1103	0.08691	-0.751	0.4526
ENSG00000148926	ENST00000278175	adrenomedullin [Source:HGNC Symbol;Acc:HGNC:259]	protein_coding	1.512	1.515e-05	1814	0.2786	5.429	5.675e-08
ENSG00000132514	ENST00000254868	C-type lectin domain family 10, member A [Source:HGNC Symbol;Acc:HGNC:16916]	protein_coding	1.51	0.003979	159.9	0.4007	3.769	0.0001636
ENSG00000023909	ENST00000370238	glutamate-cysteine ligase, modifier subunit [Source:HGNC Symbol;Acc:HGNC:4312]	protein_coding	0.283	0.1531	348.7	0.1397	2.025	0.04282
ENSG00000024048	ENST00000372899	ubiquitin protein ligase E3 component n-recognin 2 [Source:HGNC Symbol;Acc:HGNC:21289]	protein_coding	0.1028	0.4637	1370	0.08949	1.149	0.2508
ENSG00000024526	ENST00000370966	DEP domain containing 1 [Source:HGNC Symbol;Acc:HGNC:22949]	protein_coding	-0.5184	0.05166	98.66	0.1969	-2.633	0.008457
ENSG00000024862	ENST00000332797	coiled-coil domain containing 28A [Source:HGNC Symbol;Acc:HGNC:21098]	protein_coding	-0.02494	0.9336	279.2	0.1566	-0.1593	0.8734
ENSG00000243888	ENST00000457328		3prime_overlapping_ncrna	1.502	0.004906	52.98	0.4068	3.693	0.0002216
ENSG00000025156	ENST00000368455	heat shock transcription factor 2 [Source:HGNC Symbol;Acc:HGNC:5225]	protein_coding	-0.1958	0.3278	166.9	0.1331	-1.471	0.1413
ENSG00000025293	ENST00000339089	PHD finger protein 20 [Source:HGNC Symbol;Acc:HGNC:16098]	protein_coding	0.1217	0.4627	703.7	0.1058	1.151	0.2499
ENSG00000025434	ENST00000395397	nuclear receptor subfamily 1, group H, member 3 [Source:HGNC Symbol;Acc:HGNC:7966]	protein_coding	0.2713	0.4177	9981	0.2171	1.25	0.2114
ENSG00000114115	ENST00000232219	retinol binding protein 1, cellular [Source:HGNC Symbol;Acc:HGNC:9919]	protein_coding	1.477	0.02151	53.89	0.4799	3.077	0.002092
ENSG00000025770	ENST00000299821	non-SMC condensin II complex, subunit H2 [Source:HGNC Symbol;Acc:HGNC:25071]	protein_coding	-0.1243	0.6001	1515	0.1442	-0.8617	0.3889
ENSG00000025772	ENST00000372813	translocase of outer mitochondrial membrane 34 [Source:HGNC Symbol;Acc:HGNC:15746]	protein_coding	-0.08383	0.7253	674.8	0.1373	-0.6106	0.5414
ENSG00000025796	ENST00000369002	SEC63 homolog, protein translocation regulator [Source:HGNC Symbol;Acc:HGNC:21082]	protein_coding	0.1389	0.2482	1179	0.08244	1.686	0.09189
ENSG00000025800	ENST00000373625	karyopherin alpha 6 (importin alpha 7) [Source:HGNC Symbol;Acc:HGNC:6399]	protein_coding	-0.05918	0.6945	1067	0.08783	-0.6738	0.5005
ENSG00000182240	ENST00000328735	beta-site APP-cleaving enzyme 2 [Source:HGNC Symbol;Acc:HGNC:934]	protein_coding	1.477	9.539e-05	56.75	0.2975	4.966	6.819e-07
ENSG00000026036	ENST00000480273	RTEL1-TNFRSF6B readthrough (NMD candidate) [Source:HGNC Symbol;Acc:HGNC:44095]	protein_coding	-0.1019	0.7833	843.1	0.2049	-0.4973	0.6189
ENSG00000026103	ENST00000313771	Fas cell surface death receptor [Source:HGNC Symbol;Acc:HGNC:11920]	protein_coding	-0.3212	0.1214	498	0.1483	-2.166	0.0303
ENSG00000026297	ENST00000028008	ribonuclease T2 [Source:HGNC Symbol;Acc:HGNC:21686]	protein_coding	-0.07257	0.8542	535.9	0.2114	-0.3432	0.7314
ENSG00000026508	ENST00000263398	CD44 molecule (Indian blood group) [Source:HGNC Symbol;Acc:HGNC:1681]	protein_coding	0.2958	0.1532	18220	0.1461	2.025	0.04289
ENSG00000142089	ENST00000399808	interferon induced transmembrane protein 3 [Source:HGNC Symbol;Acc:HGNC:5414]	protein_coding	1.473	0.0001579	5499	0.3043	4.841	1.291e-06
ENSG00000171631	ENST00000349767	pyrimidinergic receptor P2Y, G-protein coupled, 6 [Source:HGNC Symbol;Acc:HGNC:8543]	protein_coding	1.465	0.0001838	340.9	0.3061	4.788	1.686e-06
ENSG00000174600	ENST00000312143	chemerin chemokine-like receptor 1 [Source:HGNC Symbol;Acc:HGNC:2121]	protein_coding	1.456	0.0001274	3203	0.2978	4.889	1.013e-06
ENSG00000027001	ENST00000382172	mitochondrial intermediate peptidase [Source:HGNC Symbol;Acc:HGNC:7104]	protein_coding	-0.1624	0.4066	149.6	0.1273	-1.276	0.202
ENSG00000027075	ENST00000332981	protein kinase C, eta [Source:HGNC Symbol;Acc:HGNC:9403]	protein_coding	-0.4432	0.05887	1079	0.1728	-2.566	0.0103
ENSG00000163121	ENST00000310865	neuralized E3 ubiquitin protein ligase 3 [Source:HGNC Symbol;Acc:HGNC:25162]	protein_coding	1.455	0.001521	844.8	0.3517	4.137	3.511e-05
ENSG00000027847	ENST00000029410	xylosylprotein beta 1,4-galactosyltransferase, polypeptide 7 [Source:HGNC Symbol;Acc:HGNC:930]	protein_coding	0.06166	0.7403	384.6	0.1058	0.5826	0.5602
ENSG00000072694	ENST00000236937	Fc fragment of IgG, low affinity IIb, receptor (CD32) [Source:HGNC Symbol;Acc:HGNC:3618]	protein_coding	1.453	7.214e-07	775	0.2365	6.147	7.905e-10
ENSG00000107593	ENST00000318222	polycystic kidney disease 2-like 1 [Source:HGNC Symbol;Acc:HGNC:9011]	protein_coding	1.433	0.002896	75.91	0.3678	3.895	9.822e-05
ENSG00000028137	ENST00000376259	tumor necrosis factor receptor superfamily, member 1B [Source:HGNC Symbol;Acc:HGNC:11917]	protein_coding	-0.0447	0.8603	5921	0.1363	-0.3279	0.743
ENSG00000028203	ENST00000261219	vezatin, adherens junctions transmembrane protein [Source:HGNC Symbol;Acc:HGNC:18258]	protein_coding	-0.02902	0.8803	687.3	0.1033	-0.2811	0.7787
ENSG00000028277	ENST00000342301	POU class 2 homeobox 2 [Source:HGNC Symbol;Acc:HGNC:9213]	protein_coding	-0.4751	0.1018	439.8	0.2094	-2.269	0.02326
ENSG00000028310	ENST00000466684	bromodomain containing 9 [Source:HGNC Symbol;Acc:HGNC:25818]	protein_coding	-0.08169	0.6058	954.4	0.09592	-0.8517	0.3944
ENSG00000028528	ENST00000261889	sorting nexin 1 [Source:HGNC Symbol;Acc:HGNC:11172]	protein_coding	0.2451	0.05572	2393	0.09448	2.594	0.009495
ENSG00000028839	ENST00000237264	TBP-like 1 [Source:HGNC Symbol;Acc:HGNC:11589]	protein_coding	-0.2212	0.2807	134.8	0.1392	-1.59	0.1119
ENSG00000029153	ENST00000261178	aryl hydrocarbon receptor nuclear translocator-like 2 [Source:HGNC Symbol;Acc:HGNC:18984]	protein_coding	0.2709	0.06054	511	0.1062	2.551	0.01073
ENSG00000029363	ENST00000353331	BCL2-associated transcription factor 1 [Source:HGNC Symbol;Acc:HGNC:16863]	protein_coding	-0.1614	0.531	2117	0.1608	-1.003	0.3157
ENSG00000029364	ENST00000031146	solute carrier family 39, member 9 [Source:HGNC Symbol;Acc:HGNC:20182]	protein_coding	0.04862	0.6822	1036	0.06959	0.6987	0.4847
ENSG00000155130	undefined	undefined	undefined	1.405	6.573e-05	3235	0.2782	5.05	4.421e-07
ENSG00000029639	ENST00000367166	transcription factor B1, mitochondrial [Source:HGNC Symbol;Acc:HGNC:17037]	protein_coding	-0.0631	0.7906	147.4	0.1305	-0.4837	0.6286
ENSG00000029725	ENST00000341923	rabaptin, RAB GTPase binding effector protein 1 [Source:HGNC Symbol;Acc:HGNC:17677]	protein_coding	0.162	0.2864	997.2	0.1028	1.576	0.1151
ENSG00000029993	ENST00000325307	high mobility group box 3 [Source:HGNC Symbol;Acc:HGNC:5004]	protein_coding	-0.07332	0.5699	528.8	0.0794	-0.9234	0.3558
ENSG00000030066	ENST00000378460	nucleoporin 160kDa [Source:HGNC Symbol;Acc:HGNC:18017]	protein_coding	-0.2247	0.2735	1054	0.1394	-1.612	0.1069
ENSG00000030110	ENST00000360661	BCL2-antagonist/killer 1 [Source:HGNC Symbol;Acc:HGNC:949]	protein_coding	0.2085	0.07152	1638	0.08469	2.462	0.01382
ENSG00000106066	ENST00000265394	carboxypeptidase, vitellogenic-like [Source:HGNC Symbol;Acc:HGNC:14399]	protein_coding	1.394	0.0003571	639.9	0.3038	4.588	4.477e-06
ENSG00000099998	ENST00000263112	gamma-glutamyltransferase 5 [Source:HGNC Symbol;Acc:HGNC:4260]	protein_coding	1.393	0.003856	242.5	0.3683	3.781	0.0001562
ENSG00000031003	ENST00000033079	family with sequence similarity 13, member B [Source:HGNC Symbol;Acc:HGNC:1335]	protein_coding	-0.009446	0.9509	662.9	0.08027	-0.1177	0.9063
ENSG00000179630	ENST00000325686	laccase (multicopper oxidoreductase) domain containing 1 [Source:HGNC Symbol;Acc:HGNC:26789]	protein_coding	1.38	0.00042	842.4	0.3039	4.541	5.589e-06
ENSG00000031691	ENST00000335783	centromere protein Q [Source:HGNC Symbol;Acc:HGNC:21347]	protein_coding	-0.1934	0.5147	102.1	0.1859	-1.04	0.2983
ENSG00000188505	ENST00000339852	non-specific cytotoxic cell receptor protein 1 homolog (zebrafish) [Source:HGNC Symbol;Acc:HGNC:33739]	protein_coding	1.373	0.02738	166.5	0.4638	2.961	0.003068
ENSG00000031823	ENST00000034275	RAN binding protein 3 [Source:HGNC Symbol;Acc:HGNC:9850]	protein_coding	0.01895	0.8885	1064	0.07263	0.2609	0.7942
ENSG00000032219	ENST00000348476	AT rich interactive domain 4A (RBP1-like) [Source:HGNC Symbol;Acc:HGNC:9885]	protein_coding	0.05018	0.7749	522.4	0.09724	0.516	0.6058
ENSG00000032389	ENST00000382125	tumor suppressing subtransferable candidate 1 [Source:HGNC Symbol;Acc:HGNC:12383]	protein_coding	-0.02125	0.9233	399.8	0.1178	-0.1804	0.8569
ENSG00000032444	ENST00000221249	patatin-like phospholipase domain containing 6 [Source:HGNC Symbol;Acc:HGNC:16268]	protein_coding	0.331	0.1739	2785	0.1706	1.94	0.05244
ENSG00000032742	ENST00000319980	intraflagellar transport 88 [Source:HGNC Symbol;Acc:HGNC:20606]	protein_coding	0.1003	0.7462	86.8	0.1757	0.5709	0.5681
ENSG00000033011	ENST00000262374	ALG1, chitobiosyldiphosphodolichol beta-mannosyltransferase [Source:HGNC Symbol;Acc:HGNC:18294]	protein_coding	0.006137	0.984	257	0.1456	0.04214	0.9664
ENSG00000033030	ENST00000536306	zinc finger, CCHC domain containing 8 [Source:HGNC Symbol;Acc:HGNC:25265]	protein_coding	0.07469	0.6312	708.9	0.09311	0.8022	0.4224
ENSG00000033050	ENST00000222388	ATP-binding cassette, sub-family F (GCN20), member 2 [Source:HGNC Symbol;Acc:HGNC:71]	protein_coding	0.02678	0.8702	921.9	0.08854	0.3025	0.7623
ENSG00000033100	ENST00000035307	chondroitin polymerizing factor 2 [Source:HGNC Symbol;Acc:HGNC:29270]	protein_coding	0.2244	0.1493	1027	0.1099	2.042	0.0412
ENSG00000033170	ENST00000342677	fucosyltransferase 8 (alpha (1,6) fucosyltransferase) [Source:HGNC Symbol;Acc:HGNC:4019]	protein_coding	-0.3916	0.1995	475.9	0.2121	-1.846	0.06488
ENSG00000033178	ENST00000322244	ubiquitin-like modifier activating enzyme 6 [Source:HGNC Symbol;Acc:HGNC:25581]	protein_coding	0.2174	0.06586	806.1	0.08672	2.507	0.01219
ENSG00000126262	ENST00000246549	free fatty acid receptor 2 [Source:HGNC Symbol;Acc:HGNC:4501]	protein_coding	1.361	0.00684	94.25	0.3824	3.559	0.0003728
ENSG00000033627	ENST00000264649	ATPase, H+ transporting, lysosomal V0 subunit a1 [Source:HGNC Symbol;Acc:HGNC:865]	protein_coding	0.4012	0.1314	1909	0.1894	2.119	0.03411
ENSG00000033800	ENST00000249636	protein inhibitor of activated STAT, 1 [Source:HGNC Symbol;Acc:HGNC:2752]	protein_coding	0.3388	0.1075	499.2	0.1513	2.239	0.02513
ENSG00000033867	ENST00000295736	solute carrier family 4, sodium bicarbonate cotransporter, member 7 [Source:HGNC Symbol;Acc:HGNC:11033]	protein_coding	-0.1794	0.2352	603.5	0.1039	-1.727	0.08422
ENSG00000105609	ENST00000316219	leukocyte immunoglobulin-like receptor, subfamily B (with TM and ITIM domains), member 5 [Source:HGNC Symbol;Acc:HGNC:6609]	protein_coding	1.36	0.0001789	848.8	0.2834	4.798	1.6e-06
ENSG00000108932	ENST00000327268	solute carrier family 16, member 6 [Source:HGNC Symbol;Acc:HGNC:10927]	protein_coding	1.36	0.0007277	628.7	0.3115	4.366	1.268e-05
ENSG00000034152	ENST00000316920	mitogen-activated protein kinase kinase 3 [Source:HGNC Symbol;Acc:HGNC:6843]	protein_coding	0.1783	0.527	2241	0.176	1.013	0.3112
ENSG00000188820	ENST00000368604	family with sequence similarity 26, member F [Source:HGNC Symbol;Acc:HGNC:33391]	protein_coding	1.35	0.0007441	763.7	0.31	4.355	1.331e-05
ENSG00000034533	ENST00000264992	asteroid homolog 1 (Drosophila) [Source:HGNC Symbol;Acc:HGNC:25021]	protein_coding	-0.2001	0.3572	99.47	0.1433	-1.396	0.1627
ENSG00000034677	ENST00000341084	ring finger protein 19A, RBR E3 ubiquitin protein ligase [Source:HGNC Symbol;Acc:HGNC:13432]	protein_coding	-0.2149	0.1313	1201	0.1014	-2.119	0.03408
ENSG00000034693	ENST00000367591	peroxisomal biogenesis factor 3 [Source:HGNC Symbol;Acc:HGNC:8858]	protein_coding	-0.0375	0.8852	198	0.1392	-0.2695	0.7876
ENSG00000034713	ENST00000037243	GABA(A) receptor-associated protein like 2 [Source:HGNC Symbol;Acc:HGNC:13291]	protein_coding	-0.005681	0.9773	580.8	0.09607	-0.05913	0.9528
ENSG00000035115	ENST00000356150	SH3 and SYLF domain containing 1 [Source:HGNC Symbol;Acc:HGNC:29546]	protein_coding	-0.1392	0.5205	176.3	0.1356	-1.027	0.3046
ENSG00000035141	ENST00000037869	family with sequence similarity 136, member A [Source:HGNC Symbol;Acc:HGNC:25911]	protein_coding	-0.1036	0.4116	595.1	0.08198	-1.264	0.2063
ENSG00000035403	ENST00000211998	vinculin [Source:HGNC Symbol;Acc:HGNC:12665]	protein_coding	0.1379	0.3585	1456	0.09901	1.392	0.1638
ENSG00000035499	ENST00000265036	DEP domain containing 1B [Source:HGNC Symbol;Acc:HGNC:24902]	protein_coding	-0.5697	0.05273	155.3	0.2171	-2.624	0.008694
ENSG00000035664	ENST00000261891	death-associated protein kinase 2 [Source:HGNC Symbol;Acc:HGNC:2675]	protein_coding	-0.702	0.05273	28.17	0.2675	-2.624	0.008686
ENSG00000035681	ENST00000038176	neutral sphingomyelinase (N-SMase) activation associated factor [Source:HGNC Symbol;Acc:HGNC:8017]	protein_coding	0.02383	0.8666	992.5	0.0765	0.3115	0.7554
ENSG00000035687	ENST00000366535	adenylosuccinate synthase [Source:HGNC Symbol;Acc:HGNC:292]	protein_coding	-0.06492	0.6353	635.5	0.08173	-0.7942	0.4271
ENSG00000035720	ENST00000265404	signal transducing adaptor family member 1 [Source:HGNC Symbol;Acc:HGNC:24133]	protein_coding	0.07485	0.8093	177	0.1696	0.4413	0.659
ENSG00000035862	ENST00000262768	TIMP metallopeptidase inhibitor 2 [Source:HGNC Symbol;Acc:HGNC:11821]	protein_coding	0.3073	0.4712	4372	0.2714	1.132	0.2575
ENSG00000035928	ENST00000349703	replication factor C (activator 1) 1, 145kDa [Source:HGNC Symbol;Acc:HGNC:9969]	protein_coding	-0.2482	0.2107	1072	0.1374	-1.806	0.07091
ENSG00000036054	ENST00000344949	TBC1 domain family, member 23 [Source:HGNC Symbol;Acc:HGNC:25622]	protein_coding	0.2734	0.1221	500.8	0.1265	2.161	0.0307
ENSG00000036257	ENST00000264414	cullin 3 [Source:HGNC Symbol;Acc:HGNC:2553]	protein_coding	-0.03736	0.8666	842.3	0.1194	-0.313	0.7543
ENSG00000036549	ENST00000370798	zinc finger, ZZ-type containing 3 [Source:HGNC Symbol;Acc:HGNC:24523]	protein_coding	0.1803	0.4589	488.4	0.1553	1.161	0.2457
ENSG00000036672	ENST00000260187	ubiquitin specific peptidase 2 [Source:HGNC Symbol;Acc:HGNC:12618]	protein_coding	-0.7555	0.2372	124.9	0.4392	-1.72	0.08543
ENSG00000037042	ENST00000251412	tubulin, gamma 2 [Source:HGNC Symbol;Acc:HGNC:12419]	protein_coding	-0.1619	0.6478	273.3	0.2107	-0.7682	0.4424
ENSG00000037241	ENST00000265100	ribosomal protein L26-like 1 [Source:HGNC Symbol;Acc:HGNC:17050]	protein_coding	0.02756	0.8991	337.2	0.1172	0.2352	0.8141
ENSG00000037280	ENST00000261937	fms-related tyrosine kinase 4 [Source:HGNC Symbol;Acc:HGNC:3767]	protein_coding	-0.1767	0.7602	30.77	0.3244	-0.5447	0.5859
ENSG00000037474	ENST00000264670	NOP2/Sun RNA methyltransferase family, member 2 [Source:HGNC Symbol;Acc:HGNC:25994]	protein_coding	-0.002606	0.9881	1454	0.08076	-0.03227	0.9743
ENSG00000037637	ENST00000375592	F-box protein 42 [Source:HGNC Symbol;Acc:HGNC:29249]	protein_coding	0.1748	0.2227	490.9	0.09894	1.767	0.07729
ENSG00000037749	ENST00000322602	microfibrillar-associated protein 3 [Source:HGNC Symbol;Acc:HGNC:7034]	protein_coding	0.2548	0.2653	374.6	0.1558	1.636	0.1019
ENSG00000037757	ENST00000040663	methylthioribose-1-phosphate isomerase 1 [Source:HGNC Symbol;Acc:HGNC:28469]	protein_coding	-0.2078	0.2036	292.7	0.1135	-1.831	0.06708
ENSG00000037897	ENST00000257848	methyltransferase like 1 [Source:HGNC Symbol;Acc:HGNC:7030]	protein_coding	0.2473	0.2236	503.8	0.1403	1.763	0.07791
ENSG00000171860	ENST00000307637	complement component 3a receptor 1 [Source:HGNC Symbol;Acc:HGNC:1319]	protein_coding	1.341	0.0001627	451.6	0.2776	4.831	1.356e-06
ENSG00000038210	ENST00000264864	phosphatidylinositol 4-kinase type 2 beta [Source:HGNC Symbol;Acc:HGNC:18215]	protein_coding	-0.04318	0.8471	743.7	0.1194	-0.3616	0.7177
ENSG00000038219	ENST00000040738	biorientation of chromosomes in cell division 1-like 1 [Source:HGNC Symbol;Acc:HGNC:31792]	protein_coding	-0.02703	0.8874	1702	0.1026	-0.2635	0.7922
ENSG00000038274	ENST00000280969	methionine adenosyltransferase II, beta [Source:HGNC Symbol;Acc:HGNC:6905]	protein_coding	-0.02666	0.8837	1527	0.09752	-0.2734	0.7845
ENSG00000038358	ENST00000358933	enhancer of mRNA decapping 4 [Source:HGNC Symbol;Acc:HGNC:17157]	protein_coding	-0.05728	0.6964	1880	0.08539	-0.6708	0.5023
ENSG00000008118	ENST00000009105	calcium/calmodulin-dependent protein kinase IG [Source:HGNC Symbol;Acc:HGNC:14585]	protein_coding	1.337	0.00113	48.67	0.3158	4.233	2.306e-05
ENSG00000038427	ENST00000265077	versican [Source:HGNC Symbol;Acc:HGNC:2464]	protein_coding	0.4087	0.4375	28.85	0.339	1.206	0.2279
ENSG00000038532	ENST00000261657	C-type lectin domain family 16, member A [Source:HGNC Symbol;Acc:HGNC:29013]	protein_coding	-0.07982	0.6284	699	0.09882	-0.8077	0.4193
ENSG00000038945	ENST00000262101	macrophage scavenger receptor 1 [Source:HGNC Symbol;Acc:HGNC:7376]	protein_coding	0.709	0.0789	4636	0.2943	2.409	0.01598
ENSG00000120457	ENST00000338350	potassium channel, inwardly rectifying subfamily J, member 5 [Source:HGNC Symbol;Acc:HGNC:6266]	protein_coding	1.335	0.01501	417.8	0.4119	3.241	0.00119
ENSG00000039123	ENST00000230640	superkiller viralicidic activity 2-like 2 (S. cerevisiae) [Source:HGNC Symbol;Acc:HGNC:18734]	protein_coding	0.05643	0.7481	735.2	0.09945	0.5674	0.5704
ENSG00000254704	ENST00000532980		processed_pseudogene	1.333	0.02405	65.1	0.441	3.023	0.002501
ENSG00000039523	ENST00000042381	family with sequence similarity 65, member A [Source:HGNC Symbol;Acc:HGNC:25836]	protein_coding	0.205	0.2675	1631	0.1259	1.628	0.1034
ENSG00000039560	ENST00000265109	retinoic acid induced 14 [Source:HGNC Symbol;Acc:HGNC:14873]	protein_coding	0.2973	0.5909	140.8	0.3373	0.8813	0.3782
ENSG00000039650	ENST00000322344	polynucleotide kinase 3'-phosphatase [Source:HGNC Symbol;Acc:HGNC:9154]	protein_coding	-0.1515	0.3859	391.8	0.1143	-1.325	0.1851
ENSG00000040199	ENST00000393524	PH domain and leucine rich repeat protein phosphatase 2 [Source:HGNC Symbol;Acc:HGNC:29149]	protein_coding	-0.2275	0.2208	367.8	0.1284	-1.772	0.07641
ENSG00000040275	ENST00000265295	spindle apparatus coiled-coil protein 1 [Source:HGNC Symbol;Acc:HGNC:26010]	protein_coding	-0.2829	0.1643	323.9	0.1431	-1.977	0.04799
ENSG00000040341	ENST00000355780	staufen double-stranded RNA binding protein 2 [Source:HGNC Symbol;Acc:HGNC:11371]	protein_coding	-0.06896	0.7578	244.7	0.1256	-0.549	0.583
ENSG00000040487	ENST00000375153	PQ loop repeat containing 2 [Source:HGNC Symbol;Acc:HGNC:26001]	protein_coding	0.1644	0.7104	785.5	0.2559	0.6426	0.5205
ENSG00000040531	ENST00000046640	cystinosin, lysosomal cystine transporter [Source:HGNC Symbol;Acc:HGNC:2518]	protein_coding	0.3297	0.1521	704	0.1625	2.029	0.04246
ENSG00000040608	ENST00000043402	reticulon 4 receptor [Source:HGNC Symbol;Acc:HGNC:18601]	protein_coding	0.5767	0.23	107.3	0.331	1.742	0.08149
ENSG00000040633	ENST00000320316	PHD finger protein 23 [Source:HGNC Symbol;Acc:HGNC:28428]	protein_coding	0.2296	0.1424	706.4	0.111	2.07	0.03849
ENSG00000040933	ENST00000074304	inositol polyphosphate-4-phosphatase type I A [Source:HGNC Symbol;Acc:HGNC:6074]	protein_coding	0.06228	0.7352	1054	0.1052	0.5922	0.5537
ENSG00000242048	ENST00000462083		processed_transcript	1.332	1.306e-05	196.2	0.2438	5.463	4.69e-08
ENSG00000041802	ENST00000265245	large 60S subunit nuclear export GTPase 1 [Source:HGNC Symbol;Acc:HGNC:25652]	protein_coding	-0.05005	0.6907	779.2	0.07326	-0.6832	0.4945
ENSG00000041880	ENST00000398755	poly (ADP-ribose) polymerase family, member 3 [Source:HGNC Symbol;Acc:HGNC:273]	protein_coding	-0.2299	0.3255	317.8	0.1557	-1.477	0.1397
ENSG00000041982	ENST00000341037	tenascin C [Source:HGNC Symbol;Acc:HGNC:5318]	protein_coding	-0.2121	0.8571	196.6	0.6328	-0.3352	0.7375
ENSG00000041988	ENST00000054650	THAP domain containing, apoptosis associated protein 3 [Source:HGNC Symbol;Acc:HGNC:20855]	protein_coding	0.1954	0.3183	245.3	0.1309	1.494	0.1353
ENSG00000042062	ENST00000045083	family with sequence similarity 65, member C [Source:HGNC Symbol;Acc:HGNC:16168]	protein_coding	0.3158	0.6679	107.3	0.4339	0.7278	0.4667
ENSG00000160233	ENST00000291592	leucine rich repeat containing 3 [Source:HGNC Symbol;Acc:HGNC:14965]	protein_coding	1.33	0.0002164	112.9	0.2808	4.735	2.189e-06
ENSG00000109099	ENST00000312280	peripheral myelin protein 22 [Source:HGNC Symbol;Acc:HGNC:9118]	protein_coding	1.329	4.138e-05	1346	0.257	5.17	2.341e-07
ENSG00000042317	ENST00000045347	spermatogenesis associated 7 [Source:HGNC Symbol;Acc:HGNC:20423]	protein_coding	0.2006	0.5871	37.05	0.2258	0.8883	0.3744
ENSG00000042429	ENST00000251871	mediator complex subunit 17 [Source:HGNC Symbol;Acc:HGNC:2375]	protein_coding	0.1169	0.3908	325.2	0.08904	1.313	0.1893
ENSG00000042445	ENST00000295802	retinol saturase (all-trans-retinol 13,14-reductase) [Source:HGNC Symbol;Acc:HGNC:25991]	protein_coding	0.1113	0.5736	642.6	0.1216	0.9152	0.3601
ENSG00000152284	ENST00000282111	transcription factor 7-like 1 (T-cell specific, HMG-box) [Source:HGNC Symbol;Acc:HGNC:11640]	protein_coding	1.329	5.841e-05	96.46	0.2617	5.08	3.767e-07
ENSG00000042753	ENST00000263270	adaptor-related protein complex 2, sigma 1 subunit [Source:HGNC Symbol;Acc:HGNC:565]	protein_coding	0.2824	0.2643	1778	0.1723	1.638	0.1013
ENSG00000042980	ENST00000265769	ADAM metallopeptidase domain 28 [Source:HGNC Symbol;Acc:HGNC:206]	protein_coding	0.01915	0.9485	474.3	0.1545	0.1239	0.9014
ENSG00000043093	ENST00000292782	DCN1, defective in cullin neddylation 1, domain containing 1 [Source:HGNC Symbol;Acc:HGNC:18184]	protein_coding	0.2178	0.1393	599.4	0.1046	2.083	0.03726
ENSG00000043143	ENST00000282605	jade family PHD finger 2 [Source:HGNC Symbol;Acc:HGNC:22984]	protein_coding	-0.1623	0.4627	1634	0.141	-1.151	0.2498
ENSG00000198223	ENST00000355432	colony stimulating factor 2 receptor, alpha, low-affinity (granulocyte-macrophage) [Source:HGNC Symbol;Acc:HGNC:2435]	protein_coding	1.325	0.0003697	1841	0.2897	4.576	4.748e-06
ENSG00000043514	ENST00000316891	tRNA isopentenyltransferase 1 [Source:HGNC Symbol;Acc:HGNC:20286]	protein_coding	-0.1586	0.4739	172.4	0.1409	-1.125	0.2605
ENSG00000044090	ENST00000265348	cullin 7 [Source:HGNC Symbol;Acc:HGNC:21024]	protein_coding	-0.1552	0.3227	659.9	0.1046	-1.483	0.138
ENSG00000135094	ENST00000257549	serine dehydratase [Source:HGNC Symbol;Acc:HGNC:10691]	protein_coding	1.311	0.003356	1965	0.3418	3.836	0.000125
ENSG00000044446	ENST00000379942	phosphorylase kinase, alpha 2 (liver) [Source:HGNC Symbol;Acc:HGNC:8926]	protein_coding	-0.126	0.4212	510.8	0.1014	-1.242	0.2142
ENSG00000186407	ENST00000392619	CD300e molecule [Source:HGNC Symbol;Acc:HGNC:28874]	protein_coding	1.309	0.00977	274	0.3828	3.42	0.0006273
ENSG00000044574	ENST00000324460	heat shock 70kDa protein 5 (glucose-regulated protein, 78kDa) [Source:HGNC Symbol;Acc:HGNC:5238]	protein_coding	0.2014	0.3831	6988	0.1513	1.331	0.1831
ENSG00000046647	ENST00000332885	gem (nuclear organelle) associated protein 8 [Source:HGNC Symbol;Acc:HGNC:26044]	protein_coding	0.04458	0.8753	144.4	0.1532	0.291	0.771
ENSG00000046651	ENST00000340096	oral-facial-digital syndrome 1 [Source:HGNC Symbol;Acc:HGNC:2567]	protein_coding	-0.1558	0.3305	379	0.1064	-1.464	0.1431
ENSG00000047056	ENST00000263150	WD repeat domain 37 [Source:HGNC Symbol;Acc:HGNC:31406]	protein_coding	0.1948	0.1661	962.7	0.0989	1.969	0.04891
ENSG00000047188	ENST00000161863	YTH domain containing 2 [Source:HGNC Symbol;Acc:HGNC:24721]	protein_coding	-0.02515	0.8983	624.4	0.1064	-0.2364	0.8131
ENSG00000047230	ENST00000359276	CTP synthase 2 [Source:HGNC Symbol;Acc:HGNC:2520]	protein_coding	-0.1743	0.3867	143.6	0.1318	-1.322	0.1861
ENSG00000204103	ENST00000373313	v-maf avian musculoaponeurotic fibrosarcoma oncogene homolog B [Source:HGNC Symbol;Acc:HGNC:6408]	protein_coding	1.309	0.0006881	1439	0.2987	4.382	1.174e-05
ENSG00000047315	ENST00000314595	polymerase (RNA) II (DNA directed) polypeptide B, 140kDa [Source:HGNC Symbol;Acc:HGNC:9188]	protein_coding	-0.1223	0.4186	1835	0.098	-1.248	0.2122
ENSG00000133216	ENST00000374627	EPH receptor B2 [Source:HGNC Symbol;Acc:HGNC:3393]	protein_coding	1.3	0.002417	519	0.3277	3.966	7.298e-05
ENSG00000047365	ENST00000303965	ArfGAP with RhoGAP domain, ankyrin repeat and PH domain 2 [Source:HGNC Symbol;Acc:HGNC:16924]	protein_coding	-0.07088	0.6928	908.1	0.1044	-0.6791	0.4971
ENSG00000047410	ENST00000367478	translocated promoter region, nuclear basket protein [Source:HGNC Symbol;Acc:HGNC:12017]	protein_coding	-0.244	0.2461	2441	0.1442	-1.692	0.09056
ENSG00000047578	ENST00000261588	KIAA0556 [Source:HGNC Symbol;Acc:HGNC:29068]	protein_coding	0.08953	0.5524	494.7	0.09319	0.9608	0.3367
ENSG00000047579	ENST00000338950	dystrobrevin binding protein 1 [Source:HGNC Symbol;Acc:HGNC:17328]	protein_coding	0.1473	0.5347	299.1	0.148	0.9953	0.3196
ENSG00000141574	ENST00000269389	secreted and transmembrane 1 [Source:HGNC Symbol;Acc:HGNC:10707]	protein_coding	1.299	0.001592	1824	0.3154	4.117	3.843e-05
ENSG00000049130	ENST00000228280	KIT ligand [Source:HGNC Symbol;Acc:HGNC:6343]	protein_coding	1.298	0.04952	37.98	0.489	2.654	0.007956
ENSG00000047644	ENST00000380861	WWC family member 3 [Source:HGNC Symbol;Acc:HGNC:29237]	protein_coding	-0.3316	0.1456	462.6	0.1613	-2.056	0.03975
ENSG00000047662	ENST00000265018	family with sequence similarity 184, member B [Source:HGNC Symbol;Acc:HGNC:29235]	protein_coding	-0.05163	0.8893	94.17	0.1996	-0.2586	0.7959
ENSG00000047849	ENST00000335271	microtubule-associated protein 4 [Source:HGNC Symbol;Acc:HGNC:6862]	protein_coding	0.04655	0.603	3618	0.05438	0.8561	0.392
ENSG00000047932	ENST00000052569	golgi-associated PDZ and coiled-coil motif containing [Source:HGNC Symbol;Acc:HGNC:17643]	protein_coding	0.0005297	0.9977	482.9	0.09191	0.005763	0.9954
ENSG00000048028	ENST00000003302	ubiquitin specific peptidase 28 [Source:HGNC Symbol;Acc:HGNC:12625]	protein_coding	-0.1609	0.3621	424.2	0.1162	-1.384	0.1663
ENSG00000048052	ENST00000401921	histone deacetylase 9 [Source:HGNC Symbol;Acc:HGNC:14065]	protein_coding	-0.3457	0.2282	123.8	0.1977	-1.748	0.08041
ENSG00000048140	ENST00000298564	tetraspanin 17 [Source:HGNC Symbol;Acc:HGNC:13594]	protein_coding	-0.2577	0.1826	989.7	0.1351	-1.908	0.05641
ENSG00000048162	ENST00000502577	NOP16 nucleolar protein [Source:HGNC Symbol;Acc:HGNC:26934]	protein_coding	-0.07239	0.7098	216	0.1124	-0.6441	0.5195
ENSG00000048392	ENST00000251810	ribonucleotide reductase M2 B (TP53 inducible) [Source:HGNC Symbol;Acc:HGNC:17296]	protein_coding	0.3269	0.1348	716.8	0.1554	2.103	0.03542
ENSG00000048405	ENST00000265827	zinc finger protein 800 [Source:HGNC Symbol;Acc:HGNC:27267]	protein_coding	0.168	0.2684	364.2	0.1033	1.626	0.104
ENSG00000048471	ENST00000562510	sorting nexin 29 [Source:HGNC Symbol;Acc:HGNC:30542]	protein_coding	0.3602	0.06484	579.9	0.1433	2.514	0.01192
ENSG00000048544	ENST00000053468	mitochondrial ribosomal protein S10 [Source:HGNC Symbol;Acc:HGNC:14502]	protein_coding	0.1526	0.2839	534	0.09651	1.581	0.1138
ENSG00000048649	ENST00000308488	remodeling and spacing factor 1 [Source:HGNC Symbol;Acc:HGNC:18118]	protein_coding	-0.01027	0.966	651.9	0.1207	-0.08512	0.9322
ENSG00000048707	ENST00000011700	vacuolar protein sorting 13 homolog D (S. cerevisiae) [Source:HGNC Symbol;Acc:HGNC:23595]	protein_coding	-0.02493	0.8965	1342	0.1038	-0.24	0.8103
ENSG00000048740	ENST00000354897	CUGBP, Elav-like family member 2 [Source:HGNC Symbol;Acc:HGNC:2550]	protein_coding	-0.08887	0.6468	2387	0.1154	-0.77	0.4413
ENSG00000048828	ENST00000277165	family with sequence similarity 120A [Source:HGNC Symbol;Acc:HGNC:13247]	protein_coding	-0.01242	0.9019	2564	0.05403	-0.2299	0.8182
ENSG00000048991	ENST00000264160	R3H domain containing 1 [Source:HGNC Symbol;Acc:HGNC:9757]	protein_coding	-0.1678	0.4059	563	0.1314	-1.277	0.2015
ENSG00000049089	ENST00000372736	collagen, type IX, alpha 2 [Source:HGNC Symbol;Acc:HGNC:2218]	protein_coding	-0.5023	0.1589	659.5	0.2513	-1.998	0.04568
ENSG00000130513	ENST00000252809	growth differentiation factor 15 [Source:HGNC Symbol;Acc:HGNC:30142]	protein_coding	1.294	0.03368	152.5	0.4531	2.855	0.0043
ENSG00000049167	ENST00000265038	excision repair cross-complementation group 8 [Source:HGNC Symbol;Acc:HGNC:3439]	protein_coding	0.05801	0.8591	74.71	0.1753	0.3309	0.7407
ENSG00000049192	ENST00000314351	ADAM metallopeptidase with thrombospondin type 1 motif, 6 [Source:HGNC Symbol;Acc:HGNC:222]	protein_coding	-0.2815	0.4406	37.15	0.2347	-1.199	0.2305
ENSG00000049239	ENST00000377403	hexose-6-phosphate dehydrogenase (glucose 1-dehydrogenase) [Source:HGNC Symbol;Acc:HGNC:4795]	protein_coding	-0.1022	0.4326	2312	0.08394	-1.217	0.2234
ENSG00000122254	ENST00000261374	heparan sulfate (glucosamine) 3-O-sulfotransferase 2 [Source:HGNC Symbol;Acc:HGNC:5195]	protein_coding	1.287	0.01838	407	0.4087	3.148	0.001645
ENSG00000119922	ENST00000371826	interferon-induced protein with tetratricopeptide repeats 2 [Source:HGNC Symbol;Acc:HGNC:5409]	protein_coding	1.283	3.691e-05	7538	0.2468	5.196	2.031e-07
ENSG00000049247	ENST00000054668	urotensin 2 [Source:HGNC Symbol;Acc:HGNC:12636]	protein_coding	-0.1154	0.7253	92.14	0.1889	-0.6108	0.5413
ENSG00000049249	ENST00000377507	tumor necrosis factor receptor superfamily, member 9 [Source:HGNC Symbol;Acc:HGNC:11924]	protein_coding	-0.1153	0.7986	729.8	0.2479	-0.4652	0.6418
ENSG00000215458	ENST00000400385	apoptosis associated transcript in bladder cancer [Source:HGNC Symbol;Acc:HGNC:51526]	antisense	1.279	0.0007267	71.03	0.2927	4.369	1.25e-05
ENSG00000049541	ENST00000055077	replication factor C (activator 1) 2, 40kDa [Source:HGNC Symbol;Acc:HGNC:9970]	protein_coding	-0.226	0.171	504.3	0.1158	-1.951	0.05105
ENSG00000049618	ENST00000319584	AT rich interactive domain 1B (SWI1-like) [Source:HGNC Symbol;Acc:HGNC:18040]	protein_coding	-0.03303	0.8666	1151	0.105	-0.3147	0.753
ENSG00000049656	ENST00000320895	CLPTM1-like [Source:HGNC Symbol;Acc:HGNC:24308]	protein_coding	0.06687	0.7441	1465	0.1164	0.5747	0.5655
ENSG00000049759	ENST00000256830	neural precursor cell expressed, developmentally down-regulated 4-like, E3 ubiquitin protein ligase [Source:HGNC Symbol;Acc:HGNC:7728]	protein_coding	0.03599	0.9598	120.3	0.3617	0.09949	0.9208
ENSG00000123342	ENST00000322569	matrix metallopeptidase 19 [Source:HGNC Symbol;Acc:HGNC:7165]	protein_coding	1.275	0.00221	2967	0.3194	3.993	6.52e-05
ENSG00000049769	ENST00000055335	protein phosphatase 1, regulatory subunit 3F [Source:HGNC Symbol;Acc:HGNC:14944]	protein_coding	-0.2895	0.3414	46.95	0.2015	-1.437	0.1508
ENSG00000049860	ENST00000261416	hexosaminidase B (beta polypeptide) [Source:HGNC Symbol;Acc:HGNC:4879]	protein_coding	0.5711	0.1034	3962	0.2527	2.26	0.02381
ENSG00000049883	ENST00000308077	pentatricopeptide repeat domain 2 [Source:HGNC Symbol;Acc:HGNC:25734]	protein_coding	-0.1637	0.5577	78.05	0.1723	-0.9502	0.342
ENSG00000050130	ENST00000261247	JNK1/MAPK8-associated membrane protein [Source:HGNC Symbol;Acc:HGNC:20184]	protein_coding	0.3761	0.06798	623.4	0.151	2.491	0.01274
ENSG00000050327	ENST00000056217	Rho guanine nucleotide exchange factor (GEF) 5 [Source:HGNC Symbol;Acc:HGNC:13209]	protein_coding	-0.03922	0.9006	224.8	0.169	-0.2322	0.8164
ENSG00000050344	ENST00000056233	nuclear factor, erythroid 2-like 3 [Source:HGNC Symbol;Acc:HGNC:7783]	protein_coding	0.1987	0.3367	673.2	0.1373	1.448	0.1477
ENSG00000050393	ENST00000379170	mitochondrial calcium uniporter regulator 1 [Source:HGNC Symbol;Acc:HGNC:21097]	protein_coding	0.008836	0.9749	197.9	0.1355	0.06521	0.948
ENSG00000137331	ENST00000259874	immediate early response 3 [Source:HGNC Symbol;Acc:HGNC:5392]	protein_coding	1.265	0.0003932	2388	0.2776	4.558	5.158e-06
ENSG00000050426	ENST00000262055	LETM1 domain containing 1 [Source:HGNC Symbol;Acc:HGNC:24241]	protein_coding	-0.14	0.327	519.4	0.09507	-1.473	0.1407
ENSG00000050438	ENST00000319957	solute carrier family 4, sodium bicarbonate cotransporter, member 8 [Source:HGNC Symbol;Acc:HGNC:11034]	protein_coding	0.01242	0.9788	142.3	0.2256	0.05503	0.9561
ENSG00000050730	ENST00000057513	TNFAIP3 interacting protein 3 [Source:HGNC Symbol;Acc:HGNC:19315]	protein_coding	-0.3784	0.3818	180.7	0.2834	-1.335	0.1819
ENSG00000050748	ENST00000343111	mitogen-activated protein kinase 9 [Source:HGNC Symbol;Acc:HGNC:6886]	protein_coding	0.02683	0.8684	541.3	0.08749	0.3066	0.7591
ENSG00000050767	ENST00000390654	collagen, type XXIII, alpha 1 [Source:HGNC Symbol;Acc:HGNC:22990]	protein_coding	0.6015	0.2197	98.39	0.3387	1.776	0.07576
ENSG00000050820	ENST00000162330	breast cancer anti-estrogen resistance 1 [Source:HGNC Symbol;Acc:HGNC:971]	protein_coding	0.0812	0.9492	210.9	0.6648	0.1221	0.9028
ENSG00000051009	ENST00000265978	family with sequence similarity 160, member A2 [Source:HGNC Symbol;Acc:HGNC:25378]	protein_coding	0.04961	0.7547	603.6	0.08946	0.5545	0.5792
ENSG00000051108	ENST00000300302	homocysteine-inducible, endoplasmic reticulum stress-inducible, ubiquitin-like domain member 1 [Source:HGNC Symbol;Acc:HGNC:13744]	protein_coding	0.135	0.6119	1570	0.1607	0.84	0.4009
ENSG00000186431	ENST00000345937	Fc fragment of IgA receptor [Source:HGNC Symbol;Acc:HGNC:3608]	protein_coding	1.26	0.01687	119	0.3955	3.185	0.001449
ENSG00000112096	ENST00000337404	superoxide dismutase 2, mitochondrial [Source:HGNC Symbol;Acc:HGNC:11180]	protein_coding	1.245	1.712e-05	59290	0.2308	5.396	6.804e-08
ENSG00000008516	ENST00000336577	matrix metallopeptidase 25 [Source:HGNC Symbol;Acc:HGNC:14246]	protein_coding	1.241	0.0006287	453.5	0.2812	4.414	1.014e-05
ENSG00000051382	ENST00000289153	phosphatidylinositol-4,5-bisphosphate 3-kinase, catalytic subunit beta [Source:HGNC Symbol;Acc:HGNC:8976]	protein_coding	0.21	0.1477	611.9	0.1025	2.048	0.04056
ENSG00000051523	ENST00000261623	cytochrome b-245, alpha polypeptide [Source:HGNC Symbol;Acc:HGNC:2577]	protein_coding	0.3603	0.3859	4900	0.272	1.325	0.1853
ENSG00000051596	ENST00000265097	THO complex 3 [Source:HGNC Symbol;Acc:HGNC:19072]	protein_coding	-0.2604	0.2352	221.8	0.1508	-1.727	0.08419
ENSG00000051620	ENST00000367697	heme binding protein 2 [Source:HGNC Symbol;Acc:HGNC:15716]	protein_coding	-0.05781	0.836	126.1	0.1511	-0.3827	0.7019
ENSG00000051825	ENST00000302373	M-phase phosphoprotein 9 [Source:HGNC Symbol;Acc:HGNC:7215]	protein_coding	-0.2521	0.3867	93.13	0.1907	-1.322	0.1861
ENSG00000134326	ENST00000256722	cytidine monophosphate (UMP-CMP) kinase 2, mitochondrial [Source:HGNC Symbol;Acc:HGNC:27015]	protein_coding	1.238	0.0005167	3224	0.2772	4.467	7.938e-06
ENSG00000052723	ENST00000060969	suppressor of IKBKE 1 [Source:HGNC Symbol;Acc:HGNC:26119]	protein_coding	-0.08402	0.5198	477.8	0.0817	-1.028	0.3038
ENSG00000052749	ENST00000315563	ribosomal RNA processing 12 homolog [Source:HGNC Symbol;Acc:HGNC:29100]	protein_coding	0.05501	0.8023	857.8	0.1205	0.4565	0.648
ENSG00000136634	ENST00000367099	interleukin 10 [Source:HGNC Symbol;Acc:HGNC:5962]	protein_coding	1.223	2.94e-05	118.6	0.2328	5.255	1.483e-07
ENSG00000052802	ENST00000261507	methylsterol monooxygenase 1 [Source:HGNC Symbol;Acc:HGNC:10545]	protein_coding	0.2367	0.4324	568.4	0.1943	1.219	0.223
ENSG00000052841	ENST00000039989	tetratricopeptide repeat domain 17 [Source:HGNC Symbol;Acc:HGNC:25596]	protein_coding	-0.1093	0.4775	846.4	0.09777	-1.118	0.2636
ENSG00000053254	ENST00000261302	forkhead box N3 [Source:HGNC Symbol;Acc:HGNC:1928]	protein_coding	0.01369	0.9356	1436	0.08884	0.1541	0.8775
ENSG00000053371	ENST00000235835	aldo-keto reductase family 7, member A2 [Source:HGNC Symbol;Acc:HGNC:389]	protein_coding	-0.08285	0.6762	377.5	0.1162	-0.713	0.4759
ENSG00000053372	ENST00000330263	MRT4 homolog, ribosome maturation factor [Source:HGNC Symbol;Acc:HGNC:18477]	protein_coding	-0.04199	0.8276	932.3	0.1047	-0.4011	0.6884
ENSG00000053501	ENST00000263897	unconventional SNARE in the ER 1 homolog (S. cerevisiae) [Source:HGNC Symbol;Acc:HGNC:30882]	protein_coding	0.07412	0.8424	191.1	0.1996	0.3713	0.7104
ENSG00000053524	ENST00000328913	MCF.2 cell line derived transforming sequence-like 2 [Source:HGNC Symbol;Acc:HGNC:30319]	protein_coding	-0.3971	0.2958	51.52	0.2559	-1.552	0.1207
ENSG00000053702	ENST00000337508	nuclear receptor interacting protein 2 [Source:HGNC Symbol;Acc:HGNC:23078]	protein_coding	-0.02011	0.9679	45.81	0.2467	-0.08151	0.935
ENSG00000053747	ENST00000269217	laminin, alpha 3 [Source:HGNC Symbol;Acc:HGNC:6483]	protein_coding	0.2279	0.649	70.5	0.2974	0.7665	0.4434
ENSG00000053770	ENST00000261558	adaptor-related protein complex 5, mu 1 subunit [Source:HGNC Symbol;Acc:HGNC:20192]	protein_coding	0.1357	0.4327	443.9	0.1115	1.217	0.2237
ENSG00000053900	ENST00000315368	anaphase promoting complex subunit 4 [Source:HGNC Symbol;Acc:HGNC:19990]	protein_coding	-0.04482	0.7938	629.4	0.09432	-0.4751	0.6347
ENSG00000246731	ENST00000499670	uncharacterized protein MGC16275 [Source:EntrezGene;Acc:85001]	antisense	1.217	0.002827	44.59	0.3119	3.903	9.486e-05
ENSG00000054116	ENST00000373159	trafficking protein particle complex 3 [Source:HGNC Symbol;Acc:HGNC:19942]	protein_coding	0.2016	0.201	818.3	0.1094	1.842	0.0655
ENSG00000054118	ENST00000354618	thyroid hormone receptor associated protein 3 [Source:HGNC Symbol;Acc:HGNC:22964]	protein_coding	-0.09669	0.3854	2947	0.0729	-1.326	0.1847
ENSG00000054148	ENST00000247665	phosphohistidine phosphatase 1 [Source:HGNC Symbol;Acc:HGNC:30033]	protein_coding	-0.02206	0.9391	633	0.1516	-0.1455	0.8843
ENSG00000054219	ENST00000263636	lymphocyte antigen 75 [Source:HGNC Symbol;Acc:HGNC:6729]	protein_coding	0.03916	0.8959	493.7	0.1614	0.2427	0.8082
ENSG00000054267	ENST00000264183	AT rich interactive domain 4B (RBP1-like) [Source:HGNC Symbol;Acc:HGNC:15550]	protein_coding	-0.02931	0.8901	822.8	0.1141	-0.2569	0.7973
ENSG00000054277	ENST00000366554	opsin 3 [Source:HGNC Symbol;Acc:HGNC:14007]	protein_coding	0.07209	0.8569	78.76	0.2147	0.3358	0.7371
ENSG00000054282	ENST00000366541	serologically defined colon cancer antigen 8 [Source:HGNC Symbol;Acc:HGNC:10671]	protein_coding	0.3714	0.06773	508.1	0.149	2.493	0.01267
ENSG00000054392	ENST00000261458	hedgehog acyltransferase [Source:HGNC Symbol;Acc:HGNC:18270]	protein_coding	-0.2354	0.4615	62.51	0.204	-1.154	0.2486
ENSG00000180616	ENST00000357585	somatostatin receptor 2 [Source:HGNC Symbol;Acc:HGNC:11331]	protein_coding	1.214	0.0002164	168.4	0.2561	4.739	2.146e-06
ENSG00000054611	ENST00000337137	TBC1 domain family, member 22A [Source:HGNC Symbol;Acc:HGNC:1309]	protein_coding	0.1974	0.2246	557.1	0.1123	1.758	0.07866
ENSG00000187116	ENST00000432233	leukocyte immunoglobulin-like receptor, subfamily A (with TM domain), member 5 [Source:HGNC Symbol;Acc:HGNC:16309]	protein_coding	1.211	0.002045	484.1	0.3011	4.024	5.723e-05
ENSG00000054690	ENST00000329153	pleckstrin homology domain containing, family H (with MyTH4 domain) member 1 [Source:HGNC Symbol;Acc:HGNC:17733]	protein_coding	-0.4109	0.338	44.15	0.2844	-1.445	0.1485
ENSG00000146592	ENST00000357727	cAMP responsive element binding protein 5 [Source:HGNC Symbol;Acc:HGNC:16844]	protein_coding	1.206	0.0004338	319.6	0.2664	4.526	6.001e-06
ENSG00000074416	ENST00000265052	monoglyceride lipase [Source:HGNC Symbol;Acc:HGNC:17038]	protein_coding	1.205	0.002104	3779	0.3005	4.009	6.095e-05
ENSG00000054967	ENST00000064780	RELT tumor necrosis factor receptor [Source:HGNC Symbol;Acc:HGNC:13764]	protein_coding	0.278	0.1534	770.6	0.1374	2.023	0.04305
ENSG00000054983	ENST00000261304	galactosylceramidase [Source:HGNC Symbol;Acc:HGNC:4115]	protein_coding	0.3031	0.2212	523.7	0.1712	1.771	0.07663
ENSG00000055044	ENST00000264279	NOP58 ribonucleoprotein [Source:HGNC Symbol;Acc:HGNC:29926]	protein_coding	-0.4201	0.09292	970.9	0.181	-2.321	0.02026
ENSG00000055070	ENST00000401088	SUZ RNA binding domain containing 1 [Source:HGNC Symbol;Acc:HGNC:30232]	protein_coding	0.1347	0.2454	1872	0.07952	1.694	0.09019
ENSG00000055130	ENST00000325222	cullin 1 [Source:HGNC Symbol;Acc:HGNC:2551]	protein_coding	0.07853	0.5148	2094	0.07553	1.04	0.2985
ENSG00000055147	ENST00000351797	family with sequence similarity 114, member A2 [Source:HGNC Symbol;Acc:HGNC:1333]	protein_coding	0.1023	0.5981	309	0.118	0.8665	0.3862
ENSG00000113494	ENST00000231423	prolactin receptor [Source:HGNC Symbol;Acc:HGNC:9446]	protein_coding	1.198	0.04988	32.52	0.4518	2.651	0.008028
ENSG00000055208	ENST00000367456	TGF-beta activated kinase 1/MAP3K7 binding protein 2 [Source:HGNC Symbol;Acc:HGNC:17075]	protein_coding	0.01966	0.9235	1533	0.1091	0.1802	0.857
ENSG00000055211	ENST00000367419	glycoprotein integral membrane 1 [Source:HGNC Symbol;Acc:HGNC:21074]	protein_coding	0.3184	0.1692	369.2	0.1627	1.957	0.05038
ENSG00000055332	ENST00000233057	eukaryotic translation initiation factor 2-alpha kinase 2 [Source:HGNC Symbol;Acc:HGNC:9437]	protein_coding	0.3572	0.1673	2549	0.1819	1.964	0.04954
ENSG00000055483	ENST00000312010	ubiquitin specific peptidase 36 [Source:HGNC Symbol;Acc:HGNC:20062]	protein_coding	-0.01688	0.8868	962.4	0.06358	-0.2655	0.7906
ENSG00000055609	ENST00000262189	lysine (K)-specific methyltransferase 2C [Source:HGNC Symbol;Acc:HGNC:13726]	protein_coding	0.03732	0.8596	1844	0.1132	0.3298	0.7416
ENSG00000055732	ENST00000341115	mucolipin 3 [Source:HGNC Symbol;Acc:HGNC:13358]	protein_coding	0.2421	0.6695	368.9	0.3342	0.7244	0.4688
ENSG00000055917	ENST00000319801	pumilio RNA-binding family member 2 [Source:HGNC Symbol;Acc:HGNC:14958]	protein_coding	-0.1802	0.4109	1490	0.1424	-1.265	0.2058
ENSG00000055950	ENST00000299179	mitochondrial ribosomal protein L43 [Source:HGNC Symbol;Acc:HGNC:14517]	protein_coding	0.1409	0.3213	367.5	0.09474	1.487	0.1369
ENSG00000055955	ENST00000266041	inter-alpha-trypsin inhibitor heavy chain family, member 4 [Source:HGNC Symbol;Acc:HGNC:6169]	protein_coding	-0.0006064	0.9992	34.16	0.3472	-0.001747	0.9986
ENSG00000055957	ENST00000273283	inter-alpha-trypsin inhibitor heavy chain 1 [Source:HGNC Symbol;Acc:HGNC:6166]	protein_coding	-0.3024	0.7098	18.91	0.4696	-0.644	0.5196
ENSG00000056050	ENST00000393381	chromosome 4 open reading frame 27 [Source:HGNC Symbol;Acc:HGNC:26051]	protein_coding	-0.09357	0.7806	125.7	0.1864	-0.502	0.6157
ENSG00000056097	ENST00000265069	zinc finger RNA binding protein [Source:HGNC Symbol;Acc:HGNC:17277]	protein_coding	0.003045	0.9909	1316	0.1191	0.02556	0.9796
ENSG00000056277	ENST00000370978	zinc finger protein 280C [Source:HGNC Symbol;Acc:HGNC:25955]	protein_coding	-0.3021	0.3043	97.84	0.1975	-1.53	0.1261
ENSG00000056558	ENST00000373887	TNF receptor-associated factor 1 [Source:HGNC Symbol;Acc:HGNC:12031]	protein_coding	-0.3879	0.08206	4865	0.1624	-2.389	0.01692
ENSG00000056586	ENST00000335387	ring finger and CCCH-type domains 2 [Source:HGNC Symbol;Acc:HGNC:21461]	protein_coding	0.07432	0.6806	900.4	0.1058	0.7024	0.4824
ENSG00000056661	undefined	undefined	undefined	-0.7435	0.3164	30.58	0.4963	-1.498	0.1341
ENSG00000056736	ENST00000288167	interleukin 17 receptor B [Source:HGNC Symbol;Acc:HGNC:18015]	protein_coding	-0.06047	0.8615	125	0.1857	-0.3256	0.7448
ENSG00000056972	ENST00000340026	TRAF3 interacting protein 2 [Source:HGNC Symbol;Acc:HGNC:1343]	protein_coding	-0.04662	0.8733	325.7	0.1577	-0.2956	0.7675
ENSG00000057019	ENST00000326840	discoidin, CUB and LCCL domain containing 2 [Source:HGNC Symbol;Acc:HGNC:24627]	protein_coding	0.3089	0.3519	81.59	0.2192	1.409	0.1587
ENSG00000172548	ENST00000311946	NIPA-like domain containing 4 [Source:HGNC Symbol;Acc:HGNC:28018]	protein_coding	1.196	0.01184	590.1	0.3579	3.343	0.0008292
ENSG00000057608	ENST00000380127	GDP dissociation inhibitor 2 [Source:HGNC Symbol;Acc:HGNC:4227]	protein_coding	0.008813	0.9448	4110	0.06706	0.1314	0.8954
ENSG00000057657	ENST00000369089	PR domain containing 1, with ZNF domain [Source:HGNC Symbol;Acc:HGNC:9346]	protein_coding	-0.05298	0.8504	807.4	0.1499	-0.3534	0.7238
ENSG00000057663	ENST00000343245	autophagy related 5 [Source:HGNC Symbol;Acc:HGNC:589]	protein_coding	0.1499	0.3998	422	0.1161	1.291	0.1967
ENSG00000057704	ENST00000261226	transmembrane and coiled-coil domain family 3 [Source:HGNC Symbol;Acc:HGNC:29199]	protein_coding	0.2382	0.2771	253.8	0.1487	1.601	0.1093
ENSG00000057757	ENST00000246151	PITH (C-terminal proteasome-interacting domain of thioredoxin-like) domain containing 1 [Source:HGNC Symbol;Acc:HGNC:25022]	protein_coding	0.2149	0.1938	565.5	0.1151	1.867	0.06188
ENSG00000057935	ENST00000405094	metastasis associated 1 family, member 3 [Source:HGNC Symbol;Acc:HGNC:23784]	protein_coding	-0.221	0.3289	204.9	0.1505	-1.468	0.1421
ENSG00000058056	ENST00000263966	ubiquitin specific peptidase 13 (isopeptidase T-3) [Source:HGNC Symbol;Acc:HGNC:12611]	protein_coding	-0.2091	0.3063	215.8	0.1372	-1.524	0.1276
ENSG00000058063	ENST00000323116	ATPase, class VI, type 11B [Source:HGNC Symbol;Acc:HGNC:13553]	protein_coding	0.08385	0.5466	1284	0.08624	0.9723	0.3309
ENSG00000058091	ENST00000265741	cyclin-dependent kinase 14 [Source:HGNC Symbol;Acc:HGNC:8883]	protein_coding	0.1593	0.5118	383.1	0.1524	1.045	0.2959
ENSG00000058262	ENST00000243253	Sec61 translocon alpha 1 subunit [Source:HGNC Symbol;Acc:HGNC:18276]	protein_coding	0.3398	0.1169	4921	0.1552	2.189	0.02858
ENSG00000058272	ENST00000261207	protein phosphatase 1, regulatory subunit 12A [Source:HGNC Symbol;Acc:HGNC:7618]	protein_coding	-0.007961	0.9687	1110	0.1001	-0.07955	0.9366
ENSG00000058335	ENST00000394745	Ras protein-specific guanine nucleotide-releasing factor 1 [Source:HGNC Symbol;Acc:HGNC:9875]	protein_coding	-0.01961	0.9662	79.13	0.2325	-0.08435	0.9328
ENSG00000162407	ENST00000371250	phospholipid phosphatase 3 [Source:HGNC Symbol;Acc:HGNC:9229]	protein_coding	1.192	0.003326	860.8	0.3103	3.841	0.0001225
ENSG00000058600	ENST00000299853	polymerase (RNA) III (DNA directed) polypeptide E (80kD) [Source:HGNC Symbol;Acc:HGNC:30347]	protein_coding	-0.1732	0.2021	435.4	0.09424	-1.838	0.06606
ENSG00000173369	ENST00000314933	complement component 1, q subcomponent, B chain [Source:HGNC Symbol;Acc:HGNC:1242]	protein_coding	1.191	0.0002855	8559	0.2556	4.66	3.164e-06
ENSG00000058673	ENST00000332127	zinc finger CCCH-type containing 11A [Source:HGNC Symbol;Acc:HGNC:29093]	protein_coding	-0.004954	0.982	2340	0.1047	-0.0473	0.9623
ENSG00000058729	ENST00000283109	RIO kinase 2 [Source:HGNC Symbol;Acc:HGNC:18999]	protein_coding	0.09657	0.6884	244.7	0.1405	0.6871	0.492
ENSG00000058799	ENST00000072644	Yip1 domain family, member 1 [Source:HGNC Symbol;Acc:HGNC:25231]	protein_coding	0.1437	0.4	499.5	0.1114	1.29	0.1969
ENSG00000058804	ENST00000371429	NDC1 transmembrane nucleoporin [Source:HGNC Symbol;Acc:HGNC:25525]	protein_coding	-0.34	0.1737	465.8	0.1752	-1.941	0.0523
ENSG00000146070	ENST00000274793	phospholipase A2, group VII (platelet-activating factor acetylhydrolase, plasma) [Source:HGNC Symbol;Acc:HGNC:9040]	protein_coding	1.19	0.000186	6537	0.2488	4.782	1.734e-06
ENSG00000059122	ENST00000253928	FLYWCH-type zinc finger 1 [Source:HGNC Symbol;Acc:HGNC:25404]	protein_coding	-0.1488	0.5699	1042	0.1611	-0.9234	0.3558
ENSG00000059145	ENST00000248104	unkempt family zinc finger-like [Source:HGNC Symbol;Acc:HGNC:14184]	protein_coding	0.03076	0.9111	373.5	0.1474	0.2087	0.8347
ENSG00000059377	ENST00000263552	thromboxane A synthase 1 (platelet) [Source:HGNC Symbol;Acc:HGNC:11609]	protein_coding	0.4341	0.375	566.1	0.3204	1.355	0.1755
ENSG00000187608	ENST00000379389	ISG15 ubiquitin-like modifier [Source:HGNC Symbol;Acc:HGNC:4053]	protein_coding	1.19	0.004072	12740	0.3165	3.761	0.0001693
ENSG00000197272	ENST00000356897	interleukin 27 [Source:HGNC Symbol;Acc:HGNC:19157]	protein_coding	1.185	1.153e-05	582.4	0.2156	5.496	3.879e-08
ENSG00000059588	ENST00000040877	TAR (HIV-1) RNA binding protein 1 [Source:HGNC Symbol;Acc:HGNC:11568]	protein_coding	-0.2095	0.1359	873.1	0.09987	-2.097	0.03595
ENSG00000059691	ENST00000263985	glutamyl-tRNA(Gln) amidotransferase, subunit B [Source:HGNC Symbol;Acc:HGNC:8849]	protein_coding	-0.009054	0.9598	353.1	0.09114	-0.09935	0.9209
ENSG00000253535	ENST00000518988		antisense	1.182	0.008822	34.8	0.3415	3.462	0.0005356
ENSG00000059758	ENST00000261211	cyclin-dependent kinase 17 [Source:HGNC Symbol;Acc:HGNC:8750]	protein_coding	0.06928	0.6304	587.4	0.08624	0.8034	0.4217
ENSG00000059769	ENST00000313525	DnaJ (Hsp40) homolog, subfamily C , member 25 [Source:HGNC Symbol;Acc:HGNC:34187]	protein_coding	0.2312	0.4929	167.5	0.2133	1.084	0.2785
ENSG00000123689	ENST00000367029	G0/G1 switch 2 [Source:HGNC Symbol;Acc:HGNC:30229]	protein_coding	1.181	0.007478	708.5	0.3352	3.522	0.0004287
ENSG00000059915	ENST00000020673	pleckstrin and Sec7 domain containing [Source:HGNC Symbol;Acc:HGNC:9507]	protein_coding	-0.4485	0.3801	39.62	0.3348	-1.34	0.1803
ENSG00000060069	ENST00000075430	CTD (carboxy-terminal domain, RNA polymerase II, polypeptide A) phosphatase, subunit 1 [Source:HGNC Symbol;Acc:HGNC:2498]	protein_coding	0.08807	0.6414	602.6	0.1127	0.7814	0.4346
ENSG00000060138	ENST00000228251	Y box binding protein 3 [Source:HGNC Symbol;Acc:HGNC:2428]	protein_coding	0.2194	0.2735	757.4	0.1361	1.612	0.107
ENSG00000060237	ENST00000315939	WNK lysine deficient protein kinase 1 [Source:HGNC Symbol;Acc:HGNC:14540]	protein_coding	-0.06925	0.6372	3528	0.08759	-0.7906	0.4292
ENSG00000060339	ENST00000265872	cell division cycle and apoptosis regulator 1 [Source:HGNC Symbol;Acc:HGNC:24236]	protein_coding	-0.1143	0.396	1765	0.08788	-1.3	0.1936
ENSG00000060491	ENST00000290291	opioid growth factor receptor [Source:HGNC Symbol;Acc:HGNC:15768]	protein_coding	0.2265	0.233	2992	0.1307	1.733	0.08304
ENSG00000006747	ENST00000297029	scinderin [Source:HGNC Symbol;Acc:HGNC:21695]	protein_coding	1.177	0.001221	114.9	0.2798	4.206	2.594e-05
ENSG00000060642	ENST00000078527	phosphatidylinositol glycan anchor biosynthesis, class V [Source:HGNC Symbol;Acc:HGNC:26031]	protein_coding	0.06513	0.7975	210.3	0.1392	0.468	0.6398
ENSG00000060656	ENST00000345512	protein tyrosine phosphatase, receptor type, U [Source:HGNC Symbol;Acc:HGNC:9683]	protein_coding	-0.2804	0.832	20.86	0.7179	-0.3906	0.6961
ENSG00000060688	ENST00000263694	small nuclear ribonucleoprotein 40kDa (U5) [Source:HGNC Symbol;Acc:HGNC:30857]	protein_coding	-0.1273	0.521	631.8	0.1241	-1.026	0.305
ENSG00000060749	ENST00000399302	glutamine and serine rich 1 [Source:HGNC Symbol;Acc:HGNC:26154]	protein_coding	0.1815	0.2781	395.4	0.1135	1.599	0.1099
ENSG00000060762	ENST00000341756	mitochondrial pyruvate carrier 1 [Source:HGNC Symbol;Acc:HGNC:21606]	protein_coding	0.08836	0.6586	460.9	0.1184	0.7463	0.4555
ENSG00000060971	ENST00000301810	acetyl-CoA acyltransferase 1 [Source:HGNC Symbol;Acc:HGNC:82]	protein_coding	0.111	0.6365	1015	0.1402	0.7919	0.4284
ENSG00000060982	ENST00000261192	branched chain amino-acid transaminase 1, cytosolic [Source:HGNC Symbol;Acc:HGNC:976]	protein_coding	0.2992	0.2396	1232	0.1748	1.712	0.08691
ENSG00000150938	ENST00000280527	cysteine rich transmembrane BMP regulator 1 (chordin-like) [Source:HGNC Symbol;Acc:HGNC:2359]	protein_coding	1.177	0.004643	804.3	0.317	3.712	0.0002055
ENSG00000061676	ENST00000360982	NCK-associated protein 1 [Source:HGNC Symbol;Acc:HGNC:7666]	protein_coding	-0.3055	0.2214	105.1	0.1726	-1.77	0.07673
ENSG00000061794	ENST00000081029	mitochondrial ribosomal protein S35 [Source:HGNC Symbol;Acc:HGNC:16635]	protein_coding	0.08166	0.6135	580.6	0.09756	0.837	0.4026
ENSG00000061918	ENST00000264424	guanylate cyclase 1, soluble, beta 3 [Source:HGNC Symbol;Acc:HGNC:4687]	protein_coding	-0.2282	0.6139	37.81	0.2733	-0.8349	0.4038
ENSG00000061936	ENST00000261674	splicing factor, suppressor of white-apricot family [Source:HGNC Symbol;Acc:HGNC:10790]	protein_coding	0.01825	0.937	1049	0.1209	0.1509	0.88
ENSG00000061938	ENST00000333602	tyrosine kinase, non-receptor, 2 [Source:HGNC Symbol;Acc:HGNC:19297]	protein_coding	-0.07335	0.6763	2388	0.1029	-0.7127	0.476
ENSG00000061987	ENST00000393629	MON2 homolog, regulator of endosome-to-Golgi trafficking [Source:HGNC Symbol;Acc:HGNC:29177]	protein_coding	-0.00747	0.9732	668.3	0.1072	-0.06967	0.9445
ENSG00000062194	ENST00000264779	GC-rich promoter binding protein 1 [Source:HGNC Symbol;Acc:HGNC:29520]	protein_coding	-0.01939	0.927	1061	0.1121	-0.173	0.8627
ENSG00000062282	ENST00000228027	diacylglycerol O-acyltransferase 2 [Source:HGNC Symbol;Acc:HGNC:16940]	protein_coding	-0.2134	0.619	40.02	0.2586	-0.8254	0.4091
ENSG00000062370	ENST00000337401	zinc finger protein 112 [Source:HGNC Symbol;Acc:HGNC:12892]	protein_coding	0.578	0.156	40.69	0.2874	2.011	0.04431
ENSG00000062485	ENST00000351328	citrate synthase [Source:HGNC Symbol;Acc:HGNC:2422]	protein_coding	0.04449	0.69	3426	0.06501	0.6843	0.4938
ENSG00000062582	ENST00000317534	mitochondrial ribosomal protein S24 [Source:HGNC Symbol;Acc:HGNC:14510]	protein_coding	-0.09758	0.6556	360.3	0.1297	-0.7523	0.4519
ENSG00000062598	ENST00000290246	engulfment and cell motility 2 [Source:HGNC Symbol;Acc:HGNC:17233]	protein_coding	-0.05465	0.7491	1499	0.09665	-0.5654	0.5718
ENSG00000062650	ENST00000263070	WAPL cohesin release factor [Source:HGNC Symbol;Acc:HGNC:23293]	protein_coding	0.1059	0.4791	1222	0.09499	1.115	0.265
ENSG00000062716	ENST00000262291	vacuole membrane protein 1 [Source:HGNC Symbol;Acc:HGNC:29559]	protein_coding	0.349	0.1573	1682	0.174	2.006	0.04485
ENSG00000062725	ENST00000083182	amyloid beta precursor protein (cytoplasmic tail) binding protein 2 [Source:HGNC Symbol;Acc:HGNC:622]	protein_coding	0.05502	0.7934	427.4	0.1156	0.4761	0.634
ENSG00000062822	ENST00000440232	polymerase (DNA directed), delta 1, catalytic subunit [Source:HGNC Symbol;Acc:HGNC:9175]	protein_coding	-0.3517	0.2158	1042	0.1966	-1.789	0.07368
ENSG00000063046	ENST00000262056	eukaryotic translation initiation factor 4B [Source:HGNC Symbol;Acc:HGNC:3285]	protein_coding	-0.2573	0.1898	3912	0.1367	-1.882	0.05983
ENSG00000063127	ENST00000335875	solute carrier family 6, member 16 [Source:HGNC Symbol;Acc:HGNC:13622]	protein_coding	-0.1081	0.7458	60.05	0.1891	-0.572	0.5674
ENSG00000063169	ENST00000396720	glioma tumor suppressor candidate region gene 1 [Source:HGNC Symbol;Acc:HGNC:4332]	protein_coding	0.06558	0.8285	224.1	0.1644	0.3988	0.69
ENSG00000063176	ENST00000245222	sphingosine kinase 2 [Source:HGNC Symbol;Acc:HGNC:18859]	protein_coding	0.1601	0.4759	366.1	0.1429	1.121	0.2624
ENSG00000063177	ENST00000084795	ribosomal protein L18 [Source:HGNC Symbol;Acc:HGNC:10310]	protein_coding	-0.1493	0.3305	4526	0.102	-1.464	0.1431
ENSG00000063180	ENST00000084798	carbonic anhydrase XI [Source:HGNC Symbol;Acc:HGNC:1370]	protein_coding	-0.4561	0.1255	162.5	0.2125	-2.146	0.03189
ENSG00000063241	ENST00000085068	isochorismatase domain containing 2 [Source:HGNC Symbol;Acc:HGNC:26278]	protein_coding	-0.04532	0.868	524	0.1466	-0.3091	0.7573
ENSG00000063244	ENST00000308924	U2 small nuclear RNA auxiliary factor 2 [Source:HGNC Symbol;Acc:HGNC:23156]	protein_coding	-0.04242	0.7165	2576	0.06719	-0.6313	0.5279
ENSG00000063245	ENST00000085079	epsin 1 [Source:HGNC Symbol;Acc:HGNC:21604]	protein_coding	0.28	0.114	775.7	0.1271	2.202	0.02764
ENSG00000063322	ENST00000315588	mediator complex subunit 29 [Source:HGNC Symbol;Acc:HGNC:23074]	protein_coding	0.1519	0.349	720.9	0.1073	1.416	0.1568
ENSG00000215861	ENST00000313342		unprocessed_pseudogene	1.177	1.515e-05	330.1	0.2168	5.429	5.671e-08
ENSG00000063587	ENST00000370249	zinc finger protein 275 [Source:HGNC Symbol;Acc:HGNC:13069]	protein_coding	-0.1768	0.2292	321.9	0.1013	-1.744	0.08109
ENSG00000063601	ENST00000370387	myotubularin related protein 1 [Source:HGNC Symbol;Acc:HGNC:7449]	protein_coding	-0.2048	0.2189	786.7	0.1152	-1.778	0.07542
ENSG00000063660	ENST00000264039	glypican 1 [Source:HGNC Symbol;Acc:HGNC:4449]	protein_coding	0.4318	0.2937	33.93	0.2774	1.557	0.1195
ENSG00000063761	ENST00000238561	aarF domain containing kinase 1 [Source:HGNC Symbol;Acc:HGNC:19038]	protein_coding	-0.05466	0.8542	213.2	0.1593	-0.3431	0.7316
ENSG00000063854	ENST00000397353	hydroxyacylglutathione hydrolase [Source:HGNC Symbol;Acc:HGNC:4805]	protein_coding	0.1576	0.1933	632.9	0.08429	1.869	0.06157
ENSG00000063978	ENST00000314289	ring finger protein 4 [Source:HGNC Symbol;Acc:HGNC:10067]	protein_coding	0.002829	0.9884	1586	0.09219	0.03068	0.9755
ENSG00000064012	ENST00000264274	caspase 8, apoptosis-related cysteine peptidase [Source:HGNC Symbol;Acc:HGNC:1509]	protein_coding	-0.06867	0.6716	1274	0.09527	-0.7208	0.471
ENSG00000064102	ENST00000261191	asunder spermatogenesis regulator [Source:HGNC Symbol;Acc:HGNC:20174]	protein_coding	0.06821	0.7189	410.6	0.1092	0.6246	0.5322
ENSG00000064115	ENST00000343028	transmembrane 7 superfamily member 3 [Source:HGNC Symbol;Acc:HGNC:23049]	protein_coding	0.09315	0.6657	779.3	0.1272	0.7323	0.464
ENSG00000064201	ENST00000182290	tetraspanin 32 [Source:HGNC Symbol;Acc:HGNC:13410]	protein_coding	-0.6848	0.1645	370.3	0.3466	-1.976	0.0482
ENSG00000064225	ENST00000265261	ST3 beta-galactoside alpha-2,3-sialyltransferase 6 [Source:HGNC Symbol;Acc:HGNC:18080]	protein_coding	0.1234	0.8093	624	0.2796	0.4412	0.6591
ENSG00000064313	ENST00000378164	TAF2 RNA polymerase II, TATA box binding protein (TBP)-associated factor, 150kDa [Source:HGNC Symbol;Acc:HGNC:11536]	protein_coding	-0.04369	0.83	579.5	0.1105	-0.3953	0.6926
ENSG00000064393	ENST00000342645	homeodomain interacting protein kinase 2 [Source:HGNC Symbol;Acc:HGNC:14402]	protein_coding	0.09147	0.6363	1784	0.1154	0.7924	0.4282
ENSG00000064419	ENST00000265388	transportin 3 [Source:HGNC Symbol;Acc:HGNC:17103]	protein_coding	0.08183	0.5921	1237	0.0931	0.879	0.3794
ENSG00000064490	ENST00000303088	regulatory factor X-associated ankyrin-containing protein [Source:HGNC Symbol;Acc:HGNC:9987]	protein_coding	-0.05857	0.7276	366.8	0.0966	-0.6063	0.5443
ENSG00000064545	ENST00000162044	transmembrane protein 161A [Source:HGNC Symbol;Acc:HGNC:26020]	protein_coding	0.1362	0.6536	218.7	0.1802	0.7557	0.4498
ENSG00000064547	ENST00000407877	lysophosphatidic acid receptor 2 [Source:HGNC Symbol;Acc:HGNC:3168]	protein_coding	-0.1793	0.7184	518.8	0.2865	-0.626	0.5313
ENSG00000118849	ENST00000237696	retinoic acid receptor responder (tazarotene induced) 1 [Source:HGNC Symbol;Acc:HGNC:9867]	protein_coding	1.172	0.006376	192.2	0.327	3.585	0.0003374
ENSG00000064607	ENST00000330854	SURP and G patch domain containing 2 [Source:HGNC Symbol;Acc:HGNC:18641]	protein_coding	-0.1246	0.4521	2401	0.106	-1.176	0.2395
ENSG00000064651	ENST00000262461	solute carrier family 12 (sodium/potassium/chloride transporter), member 2 [Source:HGNC Symbol;Acc:HGNC:10911]	protein_coding	-0.3008	0.1261	153.3	0.1404	-2.143	0.0321
ENSG00000064652	ENST00000261369	sorting nexin 24 [Source:HGNC Symbol;Acc:HGNC:21533]	protein_coding	0.4075	0.1119	201.9	0.184	2.214	0.02682
ENSG00000064666	ENST00000263097	calponin 2 [Source:HGNC Symbol;Acc:HGNC:2156]	protein_coding	-0.05951	0.7169	2017	0.09448	-0.6299	0.5288
ENSG00000139572	ENST00000267015	G protein-coupled receptor 84 [Source:HGNC Symbol;Acc:HGNC:4535]	protein_coding	1.166	0.0003615	737.2	0.2544	4.583	4.578e-06
ENSG00000064703	ENST00000369702	DEAD (Asp-Glu-Ala-Asp) box polypeptide 20 [Source:HGNC Symbol;Acc:HGNC:2743]	protein_coding	-0.0002151	0.9992	290.8	0.1262	-0.001704	0.9986
ENSG00000064726	ENST00000261721	BTB (POZ) domain containing 1 [Source:HGNC Symbol;Acc:HGNC:1120]	protein_coding	0.1502	0.144	1153	0.07279	2.063	0.03912
ENSG00000064763	ENST00000182377	fatty acyl CoA reductase 2 [Source:HGNC Symbol;Acc:HGNC:25531]	protein_coding	-0.04681	0.7993	254	0.1009	-0.4639	0.6427
ENSG00000064886	ENST00000369744	chitinase 3-like 2 [Source:HGNC Symbol;Acc:HGNC:1933]	protein_coding	-0.5432	0.06125	137.8	0.2134	-2.545	0.01091
ENSG00000064932	ENST00000361757	strawberry notch homolog 2 (Drosophila) [Source:HGNC Symbol;Acc:HGNC:29158]	protein_coding	0.2209	0.313	2687	0.1466	1.507	0.1318
ENSG00000064933	ENST00000342075	PMS1 homolog 1, mismatch repair system component [Source:HGNC Symbol;Acc:HGNC:9121]	protein_coding	-0.04855	0.8471	225.5	0.1343	-0.3616	0.7177
ENSG00000064961	ENST00000262949	high mobility group 20B [Source:HGNC Symbol;Acc:HGNC:5002]	protein_coding	0.05839	0.9111	4321	0.2798	0.2087	0.8347
ENSG00000064989	ENST00000392370	calcitonin receptor-like [Source:HGNC Symbol;Acc:HGNC:16709]	protein_coding	0.9439	0.1671	24.35	0.4803	1.965	0.0494
ENSG00000064995	ENST00000361288	TAF11 RNA polymerase II, TATA box binding protein (TBP)-associated factor, 28kDa [Source:HGNC Symbol;Acc:HGNC:11544]	protein_coding	0.017	0.9391	279.9	0.1164	0.146	0.8839
ENSG00000064999	ENST00000360359	ankyrin repeat and sterile alpha motif domain containing 1A [Source:HGNC Symbol;Acc:HGNC:20961]	protein_coding	0.165	0.2694	350.6	0.1016	1.623	0.1046
ENSG00000065000	ENST00000345016	adaptor-related protein complex 3, delta 1 subunit [Source:HGNC Symbol;Acc:HGNC:568]	protein_coding	0.1375	0.2093	3400	0.07591	1.811	0.07011
ENSG00000065029	ENST00000229405	zinc finger protein 76 [Source:HGNC Symbol;Acc:HGNC:13149]	protein_coding	-0.06728	0.6946	618.6	0.0999	-0.6734	0.5007
ENSG00000187474	ENST00000339223	formyl peptide receptor 3 [Source:HGNC Symbol;Acc:HGNC:3828]	protein_coding	1.164	0.000562	6791	0.2619	4.446	8.736e-06
ENSG00000161955	ENST00000338784	tumor necrosis factor (ligand) superfamily, member 13 [Source:HGNC Symbol;Acc:HGNC:11928]	protein_coding	1.159	0.000562	541.9	0.2609	4.445	8.798e-06
ENSG00000065135	ENST00000369851	guanine nucleotide binding protein (G protein), alpha inhibiting activity polypeptide 3 [Source:HGNC Symbol;Acc:HGNC:4387]	protein_coding	0.2216	0.07051	1462	0.08974	2.47	0.01352
ENSG00000065150	ENST00000261574	importin 5 [Source:HGNC Symbol;Acc:HGNC:6402]	protein_coding	-0.1783	0.3489	1801	0.1259	-1.416	0.1567
ENSG00000065154	ENST00000368845	ornithine aminotransferase [Source:HGNC Symbol;Acc:HGNC:8091]	protein_coding	0.3162	0.1455	619.3	0.1537	2.057	0.0397
ENSG00000065183	ENST00000349139	WD repeat domain 3 [Source:HGNC Symbol;Acc:HGNC:12755]	protein_coding	-0.1353	0.5327	433.9	0.1352	-1	0.3172
ENSG00000065243	ENST00000316005	protein kinase N2 [Source:HGNC Symbol;Acc:HGNC:9406]	protein_coding	0.07202	0.7156	432.9	0.1137	0.6335	0.5264
ENSG00000065268	ENST00000251289	WD repeat domain 18 [Source:HGNC Symbol;Acc:HGNC:17956]	protein_coding	-0.02624	0.9255	446.9	0.1491	-0.176	0.8603
ENSG00000065308	ENST00000182527	translocation associated membrane protein 2 [Source:HGNC Symbol;Acc:HGNC:16855]	protein_coding	0.008235	0.9772	292.3	0.1383	0.05954	0.9525
ENSG00000065320	ENST00000173229	netrin 1 [Source:HGNC Symbol;Acc:HGNC:8029]	protein_coding	0.2666	0.7351	49.27	0.4499	0.5925	0.5535
ENSG00000065328	ENST00000378694	minichromosome maintenance 10 replication initiation factor [Source:HGNC Symbol;Acc:HGNC:18043]	protein_coding	-0.5166	0.07518	328.4	0.212	-2.437	0.01482
ENSG00000131203	ENST00000253513	indoleamine 2,3-dioxygenase 1 [Source:HGNC Symbol;Acc:HGNC:6059]	protein_coding	1.158	0.001567	6594	0.2809	4.122	3.75e-05
ENSG00000065413	ENST00000282272	ankyrin repeat domain 44 [Source:HGNC Symbol;Acc:HGNC:25259]	protein_coding	-0.1542	0.409	1002	0.1214	-1.27	0.2039
ENSG00000164181	ENST00000425382	ELOVL fatty acid elongase 7 [Source:HGNC Symbol;Acc:HGNC:26292]	protein_coding	1.157	0.02	108.8	0.3721	3.11	0.001871
ENSG00000065457	ENST00000307921	adenosine deaminase, tRNA-specific 1 [Source:HGNC Symbol;Acc:HGNC:228]	protein_coding	-0.04394	0.8492	198.6	0.1233	-0.3563	0.7216
ENSG00000065485	ENST00000316218	protein disulfide isomerase family A, member 5 [Source:HGNC Symbol;Acc:HGNC:24811]	protein_coding	0.1079	0.7028	155.9	0.1639	0.6583	0.5103
ENSG00000065491	ENST00000373491	TBC1 domain family, member 22B [Source:HGNC Symbol;Acc:HGNC:21602]	protein_coding	0.117	0.474	508.5	0.1041	1.125	0.2607
ENSG00000065518	ENST00000184266	NADH dehydrogenase (ubiquinone) 1 beta subcomplex, 4, 15kDa [Source:HGNC Symbol;Acc:HGNC:7699]	protein_coding	0.1755	0.3081	972	0.1155	1.52	0.1285
ENSG00000065526	ENST00000375759	spen family transcriptional repressor [Source:HGNC Symbol;Acc:HGNC:17575]	protein_coding	0.1051	0.5541	2756	0.1099	0.9567	0.3387
ENSG00000065534	ENST00000346322	myosin light chain kinase [Source:HGNC Symbol;Acc:HGNC:7590]	protein_coding	-0.3789	0.2477	40.12	0.2246	-1.687	0.09159
ENSG00000065548	ENST00000337859	zinc finger CCCH-type containing 15 [Source:HGNC Symbol;Acc:HGNC:29528]	protein_coding	0.06039	0.6449	837.8	0.07801	0.7742	0.4388
ENSG00000065559	ENST00000353533	mitogen-activated protein kinase kinase 4 [Source:HGNC Symbol;Acc:HGNC:6844]	protein_coding	0.09165	0.5757	507.3	0.1005	0.9117	0.3619
ENSG00000114251	ENST00000264634	wingless-type MMTV integration site family, member 5A [Source:HGNC Symbol;Acc:HGNC:12784]	protein_coding	1.153	0.01467	51.35	0.3545	3.252	0.001145
ENSG00000065613	ENST00000335753	STE20-like kinase [Source:HGNC Symbol;Acc:HGNC:11088]	protein_coding	0.1528	0.3855	1049	0.1153	1.326	0.1848
ENSG00000180113	ENST00000316081	tudor domain containing 6 [Source:HGNC Symbol;Acc:HGNC:21339]	protein_coding	1.153	0.00531	909.9	0.3149	3.662	0.00025
ENSG00000065665	ENST00000298428	Sec61 translocon alpha 2 subunit [Source:HGNC Symbol;Acc:HGNC:17702]	protein_coding	-0.4421	0.06595	144.9	0.1764	-2.506	0.01222
ENSG00000151012	ENST00000280612	solute carrier family 7 (anionic amino acid transporter light chain, xc- system), member 11 [Source:HGNC Symbol;Acc:HGNC:11059]	protein_coding	1.151	0.0174	4193	0.3628	3.171	0.001518
ENSG00000065802	ENST00000264607	ankyrin repeat and SOCS box containing 1 [Source:HGNC Symbol;Acc:HGNC:16011]	protein_coding	-0.1522	0.199	584.9	0.08237	-1.848	0.06458
ENSG00000065809	ENST00000181796	family with sequence similarity 107, member B [Source:HGNC Symbol;Acc:HGNC:23726]	protein_coding	-0.2892	0.1463	3361	0.1408	-2.053	0.04002
ENSG00000168062	ENST00000301887	basic leucine zipper transcription factor, ATF-like 2 [Source:HGNC Symbol;Acc:HGNC:25163]	protein_coding	1.148	8.892e-09	798.4	0.1643	6.992	2.719e-12
ENSG00000065882	ENST00000261439	TBC1 (tre-2/USP6, BUB2, cdc16) domain family, member 1 [Source:HGNC Symbol;Acc:HGNC:11578]	protein_coding	0.152	0.1889	1384	0.08055	1.887	0.05912
ENSG00000065883	ENST00000181839	cyclin-dependent kinase 13 [Source:HGNC Symbol;Acc:HGNC:1733]	protein_coding	-0.03897	0.8317	758.7	0.09951	-0.3916	0.6954
ENSG00000178852	ENST00000331493	EF-hand calcium binding domain 13 [Source:HGNC Symbol;Acc:HGNC:26864]	protein_coding	1.138	0.01744	656.3	0.3591	3.17	0.001523
ENSG00000065923	ENST00000328306	solute carrier family 9, subfamily A (NHE7, cation proton antiporter 7), member 7 [Source:HGNC Symbol;Acc:HGNC:17123]	protein_coding	0.01271	0.9463	317.4	0.09911	0.1283	0.8979
ENSG00000065970	ENST00000162391	forkhead box J2 [Source:HGNC Symbol;Acc:HGNC:24818]	protein_coding	0.03054	0.8673	584.7	0.09841	0.3104	0.7563
ENSG00000160460	ENST00000338932	spectrin, beta, non-erythrocytic 4 [Source:HGNC Symbol;Acc:HGNC:14896]	protein_coding	1.134	0.008988	36.33	0.3283	3.454	0.0005517
ENSG00000065989	ENST00000293683	phosphodiesterase 4A, cAMP-specific [Source:HGNC Symbol;Acc:HGNC:8780]	protein_coding	0.09685	0.6929	1013	0.1427	0.6789	0.4972
ENSG00000066027	ENST00000261461	protein phosphatase 2, regulatory subunit B', alpha [Source:HGNC Symbol;Acc:HGNC:9309]	protein_coding	0.02177	0.9069	618.8	0.09928	0.2193	0.8265
ENSG00000066044	ENST00000351593	ELAV like RNA binding protein 1 [Source:HGNC Symbol;Acc:HGNC:3312]	protein_coding	-0.09934	0.5513	957.1	0.1032	-0.9628	0.3357
ENSG00000066056	ENST00000372476	tyrosine kinase with immunoglobulin-like and EGF-like domains 1 [Source:HGNC Symbol;Acc:HGNC:11809]	protein_coding	-1.008	0.2336	296.6	0.5821	-1.731	0.08345
ENSG00000254475	ENST00000525935	olfactory receptor, family 2, subfamily AT, member 1 pseudogene [Source:HGNC Symbol;Acc:HGNC:15145]	unprocessed_pseudogene	1.132	0.0346	28.76	0.3987	2.839	0.00453
ENSG00000066117	ENST00000381513	SWI/SNF related, matrix associated, actin dependent regulator of chromatin, subfamily d, member 1 [Source:HGNC Symbol;Acc:HGNC:11106]	protein_coding	-0.06733	0.6056	1080	0.07902	-0.852	0.3942
ENSG00000066135	ENST00000372396	lysine (K)-specific demethylase 4A [Source:HGNC Symbol;Acc:HGNC:22978]	protein_coding	0.093	0.5458	616.3	0.09551	0.9737	0.3302
ENSG00000066136	ENST00000308733	nuclear transcription factor Y, gamma [Source:HGNC Symbol;Acc:HGNC:7806]	protein_coding	-0.02747	0.8511	847.6	0.07825	-0.351	0.7256
ENSG00000107282	ENST00000265381	amyloid beta (A4) precursor protein-binding, family A, member 1 [Source:HGNC Symbol;Acc:HGNC:578]	protein_coding	1.131	0.003856	130.2	0.299	3.782	0.0001558
ENSG00000137496	ENST00000260049	interleukin 18 binding protein [Source:HGNC Symbol;Acc:HGNC:5987]	protein_coding	1.131	0.0001994	4603	0.2374	4.764	1.902e-06
ENSG00000066322	ENST00000372458	ELOVL fatty acid elongase 1 [Source:HGNC Symbol;Acc:HGNC:14418]	protein_coding	0.4384	0.06478	1939	0.1743	2.515	0.01189
ENSG00000066336	ENST00000227163	Spi-1 proto-oncogene [Source:HGNC Symbol;Acc:HGNC:11241]	protein_coding	0.5744	0.06814	5194	0.2307	2.49	0.01279
ENSG00000066379	ENST00000332435	zinc ribbon domain containing 1 [Source:HGNC Symbol;Acc:HGNC:13182]	protein_coding	-0.3005	0.1545	160.6	0.1489	-2.018	0.04356
ENSG00000066422	ENST00000312938	zinc finger and BTB domain containing 11 [Source:HGNC Symbol;Acc:HGNC:16740]	protein_coding	-0.08296	0.6975	410.6	0.1242	-0.668	0.5042
ENSG00000066427	ENST00000340660	ataxin 3 [Source:HGNC Symbol;Acc:HGNC:7106]	protein_coding	0.02913	0.8848	290.7	0.1076	0.2708	0.7866
ENSG00000066455	ENST00000163416	golgin A5 [Source:HGNC Symbol;Acc:HGNC:4428]	protein_coding	0.2649	0.115	606.9	0.1205	2.198	0.02795
ENSG00000066557	ENST00000370952	leucine rich repeat containing 40 [Source:HGNC Symbol;Acc:HGNC:26004]	protein_coding	0.02478	0.8955	266.1	0.1015	0.2442	0.8071
ENSG00000066583	ENST00000173527	isochorismatase domain containing 1 [Source:HGNC Symbol;Acc:HGNC:24254]	protein_coding	-0.09823	0.6612	230.3	0.1325	-0.7414	0.4585
ENSG00000066651	ENST00000334379	tRNA methyltransferase 11 homolog [Source:HGNC Symbol;Acc:HGNC:21080]	protein_coding	-0.0529	0.8414	220.3	0.1416	-0.3737	0.7086
ENSG00000066654	ENST00000381337	THUMP domain containing 1 [Source:HGNC Symbol;Acc:HGNC:23807]	protein_coding	0.08289	0.7035	667.6	0.1262	0.6568	0.5113
ENSG00000066697	ENST00000374885	Myb/SANT-like DNA-binding domain containing 3 [Source:HGNC Symbol;Acc:HGNC:23370]	protein_coding	0.4435	0.1386	575.7	0.2126	2.086	0.03695
ENSG00000066739	ENST00000261834	autophagy related 2B [Source:HGNC Symbol;Acc:HGNC:20187]	protein_coding	-0.1791	0.3354	667.1	0.1234	-1.452	0.1466
ENSG00000066777	ENST00000262215	ADP-ribosylation factor guanine nucleotide-exchange factor 1 (brefeldin A-inhibited) [Source:HGNC Symbol;Acc:HGNC:15772]	protein_coding	-0.006724	0.9718	1119	0.09218	-0.07295	0.9418
ENSG00000066827	ENST00000377838	zinc finger and AT hook domain containing [Source:HGNC Symbol;Acc:HGNC:19899]	protein_coding	0.005831	0.9883	101	0.187	0.03118	0.9751
ENSG00000066855	ENST00000262146	mitochondrial fission regulator 1 [Source:HGNC Symbol;Acc:HGNC:29510]	protein_coding	0.1936	0.2661	171.6	0.1185	1.634	0.1023
ENSG00000066923	ENST00000317296	stromal antigen 3 [Source:HGNC Symbol;Acc:HGNC:11356]	protein_coding	0.05014	0.836	175.4	0.131	0.3828	0.7019
ENSG00000066926	ENST00000262093	ferrochelatase [Source:HGNC Symbol;Acc:HGNC:3647]	protein_coding	0.3693	0.1284	696.2	0.1731	2.133	0.03294
ENSG00000066933	ENST00000356056	myosin IXA [Source:HGNC Symbol;Acc:HGNC:7608]	protein_coding	0.01261	0.9532	413.8	0.1117	0.1129	0.9101
ENSG00000067048	ENST00000336079	DEAD (Asp-Glu-Ala-Asp) box helicase 3, Y-linked [Source:HGNC Symbol;Acc:HGNC:2699]	protein_coding	-0.002143	0.9937	1266	0.1176	-0.01823	0.9855
ENSG00000067057	ENST00000381072	phosphofructokinase, platelet [Source:HGNC Symbol;Acc:HGNC:8878]	protein_coding	0.1726	0.3432	3042	0.1205	1.432	0.1522
ENSG00000067064	ENST00000381344	isopentenyl-diphosphate delta isomerase 1 [Source:HGNC Symbol;Acc:HGNC:5387]	protein_coding	0.03654	0.8666	1010	0.1173	0.3114	0.7555
ENSG00000067066	ENST00000264052	SP100 nuclear antigen [Source:HGNC Symbol;Acc:HGNC:11206]	protein_coding	0.1598	0.1291	2640	0.07501	2.13	0.03316
ENSG00000100311	ENST00000331163	platelet-derived growth factor beta polypeptide [Source:HGNC Symbol;Acc:HGNC:8800]	protein_coding	1.127	0.0001003	237.2	0.2276	4.95	7.436e-07
ENSG00000134871	ENST00000360467	collagen, type IV, alpha 2 [Source:HGNC Symbol;Acc:HGNC:2203]	protein_coding	1.126	0.01051	190.1	0.3319	3.392	0.0006942
ENSG00000135253	ENST00000460528	kielin/chordin-like protein [Source:HGNC Symbol;Acc:HGNC:17585]	protein_coding	1.126	0.004516	1479	0.3026	3.722	0.0001975
ENSG00000010327	ENST00000321725	stabilin 1 [Source:HGNC Symbol;Acc:HGNC:18628]	protein_coding	1.125	4.913e-05	1957	0.2194	5.128	2.929e-07
ENSG00000175591	ENST00000311131	purinergic receptor P2Y, G-protein coupled, 2 [Source:HGNC Symbol;Acc:HGNC:8541]	protein_coding	1.114	0.003856	38.48	0.2946	3.781	0.0001562
ENSG00000138433	ENST00000342016	corepressor interacting with RBPJ, 1 [Source:HGNC Symbol;Acc:HGNC:24217]	protein_coding	1.113	0.0002441	4115	0.2367	4.702	2.575e-06
ENSG00000255398	ENST00000528880	hydroxycarboxylic acid receptor 3 [Source:HGNC Symbol;Acc:HGNC:16824]	protein_coding	1.109	0.01876	128.3	0.3534	3.138	0.0017
ENSG00000244682	ENST00000465075	Fc fragment of IgG, low affinity IIc, receptor for (CD32) (gene/pseudogene) [Source:HGNC Symbol;Acc:HGNC:15626]	polymorphic_pseudogene	1.098	1.686e-05	597.5	0.2033	5.402	6.574e-08
ENSG00000067221	ENST00000316900	stomatin (EPB72)-like 1 [Source:HGNC Symbol;Acc:HGNC:14560]	protein_coding	0.1545	0.5337	216.4	0.1547	0.9985	0.318
ENSG00000067225	ENST00000319622	pyruvate kinase, muscle [Source:HGNC Symbol;Acc:HGNC:9021]	protein_coding	0.1718	0.3745	41720	0.1267	1.356	0.1751
ENSG00000067248	ENST00000251636	DEAH (Asp-Glu-Ala-His) box polypeptide 29 [Source:HGNC Symbol;Acc:HGNC:15815]	protein_coding	0.1478	0.3627	466.9	0.1069	1.383	0.1666
ENSG00000067334	ENST00000359208	deoxynucleotidyltransferase, terminal, interacting protein 2 [Source:HGNC Symbol;Acc:HGNC:24013]	protein_coding	0.1024	0.5851	936.8	0.1146	0.8935	0.3716
ENSG00000067365	ENST00000163678	methyltransferase like 22 [Source:HGNC Symbol;Acc:HGNC:28368]	protein_coding	-0.04076	0.8886	213.3	0.1566	-0.2603	0.7947
ENSG00000067369	ENST00000263801	tumor protein p53 binding protein 1 [Source:HGNC Symbol;Acc:HGNC:11999]	protein_coding	-0.2906	0.09937	674.7	0.1273	-2.283	0.02242
ENSG00000067533	ENST00000366932	ribosomal RNA processing 15 homolog [Source:HGNC Symbol;Acc:HGNC:24255]	protein_coding	-0.07394	0.7371	228.2	0.1257	-0.5882	0.5564
ENSG00000090013	ENST00000263368	biliverdin reductase B [Source:HGNC Symbol;Acc:HGNC:1063]	protein_coding	1.097	0.001663	1079	0.2675	4.101	4.113e-05
ENSG00000067596	ENST00000262415	DEAH (Asp-Glu-Ala-His) box polypeptide 8 [Source:HGNC Symbol;Acc:HGNC:2749]	protein_coding	0.06041	0.6412	1190	0.0772	0.7824	0.434
ENSG00000067606	ENST00000378567	protein kinase C, zeta [Source:HGNC Symbol;Acc:HGNC:9412]	protein_coding	-0.3787	0.4949	33.04	0.3512	-1.078	0.2809
ENSG00000067646	ENST00000155093	zinc finger protein, Y-linked [Source:HGNC Symbol;Acc:HGNC:12870]	protein_coding	0.0384	0.8857	197	0.1431	0.2683	0.7885
ENSG00000067704	ENST00000366922	isoleucyl-tRNA synthetase 2, mitochondrial [Source:HGNC Symbol;Acc:HGNC:29685]	protein_coding	-0.0483	0.7527	1673	0.08656	-0.5581	0.5768
ENSG00000067829	ENST00000217901	isocitrate dehydrogenase 3 (NAD+) gamma [Source:HGNC Symbol;Acc:HGNC:5386]	protein_coding	0.08489	0.6297	1018	0.1055	0.8049	0.4209
ENSG00000067836	ENST00000322048	rogdi homolog [Source:HGNC Symbol;Acc:HGNC:29478]	protein_coding	0.04681	0.9107	406.8	0.2232	0.2097	0.8339
ENSG00000067900	ENST00000399799	Rho-associated, coiled-coil containing protein kinase 1 [Source:HGNC Symbol;Acc:HGNC:10251]	protein_coding	0.03706	0.8245	1762	0.09082	0.4081	0.6832
ENSG00000067955	ENST00000290858	core-binding factor, beta subunit [Source:HGNC Symbol;Acc:HGNC:1539]	protein_coding	0.08301	0.6824	1097	0.1189	0.6983	0.485
ENSG00000067992	ENST00000379162	pyruvate dehydrogenase kinase, isozyme 3 [Source:HGNC Symbol;Acc:HGNC:8811]	protein_coding	-0.1209	0.6787	232.8	0.1709	-0.7075	0.4792
ENSG00000068001	ENST00000357750	hyaluronoglucosaminidase 2 [Source:HGNC Symbol;Acc:HGNC:5321]	protein_coding	0.1033	0.777	232.5	0.2027	0.5096	0.6103
ENSG00000068024	ENST00000345617	histone deacetylase 4 [Source:HGNC Symbol;Acc:HGNC:14063]	protein_coding	-0.07799	0.6221	382.6	0.09525	-0.8188	0.4129
ENSG00000068028	ENST00000327761	Ras association (RalGDS/AF-6) domain family member 1 [Source:HGNC Symbol;Acc:HGNC:9882]	protein_coding	-0.11	0.3476	753.5	0.07747	-1.42	0.1555
ENSG00000125355	ENST00000309720	transmembrane protein 255A [Source:HGNC Symbol;Acc:HGNC:26086]	protein_coding	1.097	0.0002468	438.3	0.2335	4.697	2.641e-06
ENSG00000068097	ENST00000184956	HEAT repeat containing 6 [Source:HGNC Symbol;Acc:HGNC:24076]	protein_coding	0.142	0.332	574.5	0.09717	1.461	0.144
ENSG00000068120	ENST00000393818	CoA synthase [Source:HGNC Symbol;Acc:HGNC:29932]	protein_coding	0.09102	0.6451	1237	0.1177	0.7735	0.4392
ENSG00000068137	ENST00000293349	pleckstrin homology domain containing, family H (with MyTH4 domain) member 3 [Source:HGNC Symbol;Acc:HGNC:26105]	protein_coding	0.3298	0.469	28.97	0.2902	1.137	0.2557
ENSG00000068305	ENST00000338042	myocyte enhancer factor 2A [Source:HGNC Symbol;Acc:HGNC:6993]	protein_coding	0.1695	0.4957	1466	0.1575	1.076	0.2817
ENSG00000068308	ENST00000156084	OTU deubiquitinase 5 [Source:HGNC Symbol;Acc:HGNC:25402]	protein_coding	0.01235	0.935	1271	0.07948	0.1553	0.8766
ENSG00000104951	ENST00000341114	interleukin 4 induced 1 [Source:HGNC Symbol;Acc:HGNC:19094]	protein_coding	1.096	0.001393	7456	0.2628	4.169	3.055e-05
ENSG00000068354	ENST00000376771	TBC1 domain family, member 25 [Source:HGNC Symbol;Acc:HGNC:8092]	protein_coding	-0.1494	0.2963	347.8	0.0964	-1.55	0.1211
ENSG00000068366	ENST00000340800	acyl-CoA synthetase long-chain family member 4 [Source:HGNC Symbol;Acc:HGNC:3571]	protein_coding	0.1842	0.1263	2681	0.08598	2.142	0.03217
ENSG00000068383	ENST00000342652	inositol polyphosphate-5-phosphatase A [Source:HGNC Symbol;Acc:HGNC:6076]	protein_coding	0.0356	0.9181	71.19	0.1845	0.1929	0.847
ENSG00000068394	ENST00000156109	G patch domain and KOW motifs [Source:HGNC Symbol;Acc:HGNC:30677]	protein_coding	0.07461	0.6929	373.5	0.11	0.6784	0.4975
ENSG00000068400	ENST00000376423	GRIP1 associated protein 1 [Source:HGNC Symbol;Acc:HGNC:18706]	protein_coding	0.0008171	0.9969	1985	0.09638	0.008478	0.9932
ENSG00000068438	ENST00000019019	FtsJ RNA methyltransferase homolog 1 (E. coli) [Source:HGNC Symbol;Acc:HGNC:13254]	protein_coding	-0.09751	0.4792	552.8	0.08755	-1.114	0.2654
ENSG00000068489	ENST00000262293	proline rich 11 [Source:HGNC Symbol;Acc:HGNC:25619]	protein_coding	-0.4613	0.05534	331.2	0.1777	-2.597	0.009411
ENSG00000125730	ENST00000245907	complement component 3 [Source:HGNC Symbol;Acc:HGNC:1318]	protein_coding	1.094	0.004067	792.6	0.2909	3.762	0.0001685
ENSG00000068654	ENST00000263857	polymerase (RNA) I polypeptide A, 194kDa [Source:HGNC Symbol;Acc:HGNC:17264]	protein_coding	-0.05086	0.7704	780.3	0.09687	-0.525	0.5996
ENSG00000063438	ENST00000316418	aryl-hydrocarbon receptor repressor [Source:HGNC Symbol;Acc:HGNC:346]	protein_coding	1.091	0.001678	706.3	0.2661	4.098	4.168e-05
ENSG00000068724	ENST00000319190	tetratricopeptide repeat domain 7A [Source:HGNC Symbol;Acc:HGNC:19750]	protein_coding	0.005983	0.9692	1996	0.07686	0.07785	0.9379
ENSG00000068745	ENST00000328631	inositol hexakisphosphate kinase 2 [Source:HGNC Symbol;Acc:HGNC:17313]	protein_coding	-0.1123	0.4053	591.8	0.08783	-1.279	0.201
ENSG00000068784	ENST00000263736	S1 RNA binding domain 1 [Source:HGNC Symbol;Acc:HGNC:25521]	protein_coding	0.03558	0.8824	227.3	0.1287	0.2765	0.7821
ENSG00000068793	undefined	undefined	undefined	0.3615	0.08591	2442	0.153	2.363	0.01814
ENSG00000068796	ENST00000381103	kinesin heavy chain member 2A [Source:HGNC Symbol;Acc:HGNC:6318]	protein_coding	-0.2575	0.2129	868.9	0.1432	-1.798	0.07213
ENSG00000068831	ENST00000354024	RAS guanyl releasing protein 2 (calcium and DAG-regulated) [Source:HGNC Symbol;Acc:HGNC:9879]	protein_coding	-0.6522	0.1735	109.2	0.336	-1.941	0.05222
ENSG00000068878	ENST00000389993	proteasome activator subunit 4 [Source:HGNC Symbol;Acc:HGNC:20635]	protein_coding	-0.06175	0.6913	1145	0.09051	-0.6823	0.4951
ENSG00000068885	ENST00000326448	intraflagellar transport 80 [Source:HGNC Symbol;Acc:HGNC:29262]	protein_coding	-0.2346	0.3866	80.16	0.1773	-1.323	0.1858
ENSG00000068903	ENST00000249396	sirtuin 2 [Source:HGNC Symbol;Acc:HGNC:10886]	protein_coding	0.2364	0.1122	751.7	0.1068	2.213	0.02689
ENSG00000068912	ENST00000185150	endoplasmic reticulum lectin 1 [Source:HGNC Symbol;Acc:HGNC:25222]	protein_coding	0.1293	0.3479	690	0.09115	1.419	0.1559
ENSG00000068971	ENST00000164133	protein phosphatase 2, regulatory subunit B', beta [Source:HGNC Symbol;Acc:HGNC:9310]	protein_coding	-0.01709	0.9452	161.1	0.1311	-0.1303	0.8963
ENSG00000111729	ENST00000229332	C-type lectin domain family 4, member A [Source:HGNC Symbol;Acc:HGNC:13257]	protein_coding	1.09	0.001063	339.7	0.2563	4.252	2.122e-05
ENSG00000069248	ENST00000261396	nucleoporin 133kDa [Source:HGNC Symbol;Acc:HGNC:18016]	protein_coding	-0.1184	0.4793	657.3	0.1064	-1.113	0.2657
ENSG00000069275	ENST00000367142	nuclear casein kinase and cyclin-dependent kinase substrate 1 [Source:HGNC Symbol;Acc:HGNC:29923]	protein_coding	-0.2816	0.2629	2015	0.1714	-1.643	0.1003
ENSG00000069329	ENST00000299138	VPS35 retromer complex component [Source:HGNC Symbol;Acc:HGNC:13487]	protein_coding	0.2799	0.06005	1333	0.1095	2.556	0.0106
ENSG00000069345	ENST00000317089	DnaJ (Hsp40) homolog, subfamily A, member 2 [Source:HGNC Symbol;Acc:HGNC:14884]	protein_coding	0.05129	0.6025	1005	0.05985	0.8569	0.3915
ENSG00000173372	ENST00000374642	complement component 1, q subcomponent, A chain [Source:HGNC Symbol;Acc:HGNC:1241]	protein_coding	1.09	3.339e-05	8596	0.2085	5.226	1.736e-07
ENSG00000069424	ENST00000164247	potassium channel, voltage gated subfamily A regulatory beta subunit 2 [Source:HGNC Symbol;Acc:HGNC:6229]	protein_coding	-0.02565	0.9037	4738	0.1135	-0.2259	0.8213
ENSG00000069431	ENST00000261200	ATP-binding cassette, sub-family C (CFTR/MRP), member 9 [Source:HGNC Symbol;Acc:HGNC:60]	protein_coding	-0.154	0.6041	144.5	0.1802	-0.8545	0.3928
ENSG00000069482	ENST00000265643	galanin/GMAP prepropeptide [Source:HGNC Symbol;Acc:HGNC:4114]	protein_coding	-0.02714	0.9822	579.3	0.5791	-0.04686	0.9626
ENSG00000159640	ENST00000290863	angiotensin I converting enzyme [Source:HGNC Symbol;Acc:HGNC:2707]	protein_coding	1.088	0.002045	2457	0.2705	4.024	5.712e-05
ENSG00000069509	ENST00000378045	FUN14 domain containing 1 [Source:HGNC Symbol;Acc:HGNC:28746]	protein_coding	0.07561	0.7756	113.4	0.1472	0.5136	0.6076
ENSG00000129226	ENST00000250092	CD68 molecule [Source:HGNC Symbol;Acc:HGNC:1693]	protein_coding	1.087	0.002045	37560	0.2702	4.024	5.724e-05
ENSG00000134531	ENST00000256951	epithelial membrane protein 1 [Source:HGNC Symbol;Acc:HGNC:3333]	protein_coding	1.086	0.00579	5113	0.2997	3.623	0.0002909
ENSG00000069712	ENST00000370378	KIAA1107 [Source:HGNC Symbol;Acc:HGNC:29192]	protein_coding	-0.06671	0.8892	47.46	0.2574	-0.2592	0.7955
ENSG00000069812	ENST00000377834	hes family bHLH transcription factor 2 [Source:HGNC Symbol;Acc:HGNC:16005]	protein_coding	-0.2769	0.5898	28.61	0.3133	-0.8838	0.3768
ENSG00000069849	ENST00000286371	ATPase, Na+/K+ transporting, beta 3 polypeptide [Source:HGNC Symbol;Acc:HGNC:806]	protein_coding	0.2185	0.2714	2225	0.1351	1.617	0.1059
ENSG00000069869	ENST00000338963	neural precursor cell expressed, developmentally down-regulated 4, E3 ubiquitin protein ligase [Source:HGNC Symbol;Acc:HGNC:7727]	protein_coding	-0.1668	0.4564	281.8	0.143	-1.166	0.2434
ENSG00000069943	ENST00000164305	phosphatidylinositol glycan anchor biosynthesis, class B [Source:HGNC Symbol;Acc:HGNC:8959]	protein_coding	-0.02831	0.905	189.6	0.1269	-0.223	0.8235
ENSG00000137198	ENST00000259727	guanosine monophosphate reductase [Source:HGNC Symbol;Acc:HGNC:4376]	protein_coding	1.081	0.006925	1117	0.3042	3.553	0.0003807
ENSG00000145335	ENST00000336904	synuclein, alpha (non A4 component of amyloid precursor) [Source:HGNC Symbol;Acc:HGNC:11138]	protein_coding	1.08	0.00726	169.6	0.3054	3.536	0.0004058
ENSG00000069974	ENST00000336787	RAB27A, member RAS oncogene family [Source:HGNC Symbol;Acc:HGNC:9766]	protein_coding	-0.3802	0.05816	887.7	0.1478	-2.572	0.01012
ENSG00000069998	ENST00000155674	cat eye syndrome chromosome region, candidate 5 [Source:HGNC Symbol;Acc:HGNC:1843]	protein_coding	0.1338	0.4361	583.5	0.1105	1.21	0.2262
ENSG00000070010	ENST00000263202	ubiquitin fusion degradation 1 like (yeast) [Source:HGNC Symbol;Acc:HGNC:12520]	protein_coding	0.07469	0.6139	1250	0.08945	0.835	0.4037
ENSG00000070047	ENST00000264555	PHD and ring finger domains 1 [Source:HGNC Symbol;Acc:HGNC:24351]	protein_coding	-0.07206	0.7032	1219	0.1096	-0.6575	0.5109
ENSG00000070061	ENST00000374647	inhibitor of kappa light polypeptide gene enhancer in B-cells, kinase complex-associated protein [Source:HGNC Symbol;Acc:HGNC:5959]	protein_coding	-0.2207	0.132	645.9	0.1043	-2.116	0.03434
ENSG00000070081	ENST00000323688	nucleobindin 2 [Source:HGNC Symbol;Acc:HGNC:8044]	protein_coding	-0.1306	0.553	284.2	0.1362	-0.9593	0.3374
ENSG00000163823	ENST00000296140	chemokine (C-C motif) receptor 1 [Source:HGNC Symbol;Acc:HGNC:1602]	protein_coding	1.08	0.0002174	4288	0.2283	4.73	2.244e-06
ENSG00000070190	ENST00000296414	dual adaptor of phosphotyrosine and 3-phosphoinositides [Source:HGNC Symbol;Acc:HGNC:16500]	protein_coding	0.00131	0.9941	1054	0.07748	0.0169	0.9865
ENSG00000070214	ENST00000374720	solute carrier family 44 (choline transporter), member 1 [Source:HGNC Symbol;Acc:HGNC:18798]	protein_coding	0.3489	0.1897	742.8	0.1853	1.883	0.05974
ENSG00000070269	ENST00000261556	transmembrane protein 260 [Source:HGNC Symbol;Acc:HGNC:20185]	protein_coding	0.0262	0.9297	176.9	0.1569	0.1669	0.8674
ENSG00000070366	ENST00000263073	SMG6 nonsense mediated mRNA decay factor [Source:HGNC Symbol;Acc:HGNC:17809]	protein_coding	0.06621	0.6151	758.5	0.07955	0.8323	0.4052
ENSG00000131669	ENST00000375446	ninjurin 1 [Source:HGNC Symbol;Acc:HGNC:7824]	protein_coding	1.078	2.819e-05	6455	0.2045	5.271	1.357e-07
ENSG00000070404	ENST00000166139	follistatin-like 3 (secreted glycoprotein) [Source:HGNC Symbol;Acc:HGNC:3973]	protein_coding	-0.02444	0.9493	61.84	0.2013	-0.1214	0.9034
ENSG00000070413	ENST00000263196	DiGeorge syndrome critical region gene 2 [Source:HGNC Symbol;Acc:HGNC:2845]	protein_coding	0.1036	0.6856	1182	0.1494	0.6933	0.4881
ENSG00000070423	ENST00000292363	ring finger protein 126 [Source:HGNC Symbol;Acc:HGNC:21151]	protein_coding	-0.1222	0.5153	454.2	0.1178	-1.038	0.2994
ENSG00000070444	ENST00000174618	MAX network transcriptional repressor [Source:HGNC Symbol;Acc:HGNC:7188]	protein_coding	0.2351	0.1807	443.9	0.1228	1.914	0.05561
ENSG00000070476	ENST00000336332	ZXD family zinc finger C [Source:HGNC Symbol;Acc:HGNC:28160]	protein_coding	0.08241	0.6451	676.1	0.1066	0.7732	0.4394
ENSG00000070495	ENST00000303996	jumonji domain containing 6 [Source:HGNC Symbol;Acc:HGNC:19355]	protein_coding	0.2402	0.1075	667.7	0.1073	2.239	0.02515
ENSG00000070501	ENST00000265421	polymerase (DNA directed), beta [Source:HGNC Symbol;Acc:HGNC:9174]	protein_coding	0.008388	0.9788	191.1	0.1526	0.05496	0.9562
ENSG00000252645	ENST00000516836	RNA, U7 small nuclear 111 pseudogene [Source:HGNC Symbol;Acc:HGNC:45645]	snRNA	1.078	0.0426	21.25	0.3944	2.732	0.006287
ENSG00000070610	ENST00000378088	glucosidase, beta (bile acid) 2 [Source:HGNC Symbol;Acc:HGNC:18986]	protein_coding	0.01954	0.9356	1022	0.1267	0.1542	0.8775
ENSG00000087086	ENST00000331825	ferritin, light polypeptide [Source:HGNC Symbol;Acc:HGNC:3999]	protein_coding	1.076	0.0002715	270100	0.2302	4.673	2.968e-06
ENSG00000103313	ENST00000219596	Mediterranean fever [Source:HGNC Symbol;Acc:HGNC:6998]	protein_coding	1.075	2.102e-06	468	0.1825	5.891	3.829e-09
ENSG00000070718	ENST00000174653	adaptor-related protein complex 3, mu 2 subunit [Source:HGNC Symbol;Acc:HGNC:570]	protein_coding	0.09153	0.602	371.6	0.1067	0.8578	0.391
ENSG00000070731	ENST00000225276	ST6 (alpha-N-acetyl-neuraminyl-2,3-beta-galactosyl-1,3)-N-acetylgalactosaminide alpha-2,6-sialyltransferase 2 [Source:HGNC Symbol;Acc:HGNC:10867]	protein_coding	0.4318	0.09696	141.3	0.1879	2.298	0.02156
ENSG00000070756	ENST00000318607	poly(A) binding protein, cytoplasmic 1 [Source:HGNC Symbol;Acc:HGNC:8554]	protein_coding	-0.09531	0.5406	10420	0.09678	-0.9848	0.3247
ENSG00000070759	ENST00000372084	testis-specific kinase 2 [Source:HGNC Symbol;Acc:HGNC:11732]	protein_coding	0.08428	0.7231	155.8	0.1369	0.6155	0.5382
ENSG00000070761	ENST00000262498	cilia and flagella associated protein 20 [Source:HGNC Symbol;Acc:HGNC:29523]	protein_coding	-0.07988	0.7467	283.6	0.1401	-0.5701	0.5686
ENSG00000070770	ENST00000262506	casein kinase 2, alpha prime polypeptide [Source:HGNC Symbol;Acc:HGNC:2459]	protein_coding	0.01687	0.9528	351.8	0.1484	0.1137	0.9095
ENSG00000070785	ENST00000360403	eukaryotic translation initiation factor 2B, subunit 3 gamma, 58kDa [Source:HGNC Symbol;Acc:HGNC:3259]	protein_coding	0.149	0.3713	287.8	0.1093	1.363	0.1729
ENSG00000070814	ENST00000323668	Treacher Collins-Franceschetti syndrome 1 [Source:HGNC Symbol;Acc:HGNC:11654]	protein_coding	-0.1136	0.5577	1196	0.1196	-0.9494	0.3424
ENSG00000070831	ENST00000315554	cell division cycle 42 [Source:HGNC Symbol;Acc:HGNC:1736]	protein_coding	0.2501	0.05273	4462	0.09531	2.624	0.008685
ENSG00000070882	ENST00000313367	oxysterol binding protein-like 3 [Source:HGNC Symbol;Acc:HGNC:16370]	protein_coding	-0.003283	0.9881	1078	0.1025	-0.03204	0.9744
ENSG00000070950	ENST00000264926	RAD18 E3 ubiquitin protein ligase [Source:HGNC Symbol;Acc:HGNC:18278]	protein_coding	-0.193	0.1995	307.8	0.1046	-1.846	0.06484
ENSG00000070961	ENST00000261173	ATPase, Ca++ transporting, plasma membrane 1 [Source:HGNC Symbol;Acc:HGNC:814]	protein_coding	0.1968	0.3162	573	0.1313	1.499	0.1339
ENSG00000071051	ENST00000233154	NCK adaptor protein 2 [Source:HGNC Symbol;Acc:HGNC:7665]	protein_coding	-0.1827	0.2962	390.8	0.1178	-1.551	0.121
ENSG00000071054	ENST00000302217	mitogen-activated protein kinase kinase kinase kinase 4 [Source:HGNC Symbol;Acc:HGNC:6866]	protein_coding	-0.07804	0.5768	1914	0.08583	-0.9092	0.3632
ENSG00000071073	ENST00000264968	mannosyl (alpha-1,3-)-glycoprotein beta-1,4-N-acetylglucosaminyltransferase, isozyme A [Source:HGNC Symbol;Acc:HGNC:7047]	protein_coding	0.5763	0.1102	898.6	0.2591	2.224	0.02612
ENSG00000071082	ENST00000264258	ribosomal protein L31 [Source:HGNC Symbol;Acc:HGNC:10334]	protein_coding	-0.1909	0.3343	4654	0.1312	-1.455	0.1456
ENSG00000071127	ENST00000264785	WD repeat domain 1 [Source:HGNC Symbol;Acc:HGNC:12754]	protein_coding	0.1678	0.3758	9191	0.1241	1.353	0.1762
ENSG00000071189	ENST00000409076	sorting nexin 13 [Source:HGNC Symbol;Acc:HGNC:21335]	protein_coding	0.2239	0.2332	392.9	0.1292	1.733	0.08314
ENSG00000198785	ENST00000361820	glutamate receptor, ionotropic, N-methyl-D-aspartate 3A [Source:HGNC Symbol;Acc:HGNC:16767]	protein_coding	1.075	0.006668	229	0.3012	3.57	0.0003568
ENSG00000120217	ENST00000381573	CD274 molecule [Source:HGNC Symbol;Acc:HGNC:17635]	protein_coding	1.074	2.048e-05	4541	0.2006	5.357	8.459e-08
ENSG00000071243	ENST00000315870	inhibitor of growth family, member 3 [Source:HGNC Symbol;Acc:HGNC:14587]	protein_coding	-0.05401	0.8265	258.7	0.1338	-0.4035	0.6866
ENSG00000071246	ENST00000167106	vasohibin 1 [Source:HGNC Symbol;Acc:HGNC:19964]	protein_coding	0.009361	0.9755	2164	0.1467	0.06379	0.9491
ENSG00000166523	ENST00000299663	C-type lectin domain family 4, member E [Source:HGNC Symbol;Acc:HGNC:14555]	protein_coding	1.069	0.0008021	760.8	0.2465	4.337	1.445e-05
ENSG00000071462	ENST00000265758	Williams Beuren syndrome chromosome region 22 [Source:HGNC Symbol;Acc:HGNC:16405]	protein_coding	0.05202	0.6867	846.2	0.07533	0.6906	0.4898
ENSG00000071537	ENST00000336735	sel-1 suppressor of lin-12-like (C. elegans) [Source:HGNC Symbol;Acc:HGNC:10717]	protein_coding	0.211	0.07981	2134	0.08777	2.404	0.01623
ENSG00000071539	ENST00000166345	thyroid hormone receptor interactor 13 [Source:HGNC Symbol;Acc:HGNC:12307]	protein_coding	-0.3665	0.09804	212.3	0.1599	-2.291	0.02194
ENSG00000071553	ENST00000369762	ATPase, H+ transporting, lysosomal accessory protein 1 [Source:HGNC Symbol;Acc:HGNC:868]	protein_coding	0.3756	0.2909	8266	0.2401	1.564	0.1178
ENSG00000071564	ENST00000262965	transcription factor 3 [Source:HGNC Symbol;Acc:HGNC:11633]	protein_coding	-0.321	0.0632	818.4	0.127	-2.528	0.01146
ENSG00000071575	ENST00000155926	tribbles pseudokinase 2 [Source:HGNC Symbol;Acc:HGNC:30809]	protein_coding	-0.04551	0.8682	185.3	0.1479	-0.3076	0.7584
ENSG00000071626	ENST00000233078	DAZ associated protein 1 [Source:HGNC Symbol;Acc:HGNC:2683]	protein_coding	-0.008342	0.9657	1429	0.09739	-0.08565	0.9317
ENSG00000071655	ENST00000156825	methyl-CpG binding domain protein 3 [Source:HGNC Symbol;Acc:HGNC:6918]	protein_coding	-0.03507	0.8906	964.5	0.137	-0.2559	0.798
ENSG00000071794	ENST00000310053	helicase-like transcription factor [Source:HGNC Symbol;Acc:HGNC:11099]	protein_coding	-0.1542	0.4398	247.8	0.1284	-1.201	0.2297
ENSG00000071859	ENST00000158526	family with sequence similarity 50, member A [Source:HGNC Symbol;Acc:HGNC:18786]	protein_coding	0.2504	0.2146	1389	0.1397	1.793	0.07304
ENSG00000071889	ENST00000322269	family with sequence similarity 3, member A [Source:HGNC Symbol;Acc:HGNC:13749]	protein_coding	-0.133	0.5786	365.3	0.1468	-0.9055	0.3652
ENSG00000071894	ENST00000526271	cleavage and polyadenylation specific factor 1, 160kDa [Source:HGNC Symbol;Acc:HGNC:2324]	protein_coding	-0.2241	0.2058	1183	0.1228	-1.824	0.06813
ENSG00000071967	ENST00000321348	cytochrome b reductase 1 [Source:HGNC Symbol;Acc:HGNC:20797]	protein_coding	0.2333	0.4637	226.9	0.2032	1.148	0.251
ENSG00000071994	ENST00000167218	programmed cell death 2 [Source:HGNC Symbol;Acc:HGNC:8762]	protein_coding	-0.08709	0.5488	561.4	0.09001	-0.9676	0.3333
ENSG00000072042	ENST00000381346	retinol dehydrogenase 11 (all-trans/9-cis/11-cis) [Source:HGNC Symbol;Acc:HGNC:17964]	protein_coding	0.1161	0.3899	1160	0.08823	1.316	0.1883
ENSG00000072062	ENST00000308677	protein kinase, cAMP-dependent, catalytic, alpha [Source:HGNC Symbol;Acc:HGNC:9380]	protein_coding	0.1997	0.1408	1121	0.09615	2.077	0.03784
ENSG00000072071	ENST00000340736	adhesion G protein-coupled receptor L1 [Source:HGNC Symbol;Acc:HGNC:20973]	protein_coding	-0.137	0.5036	247.3	0.1292	-1.06	0.2889
ENSG00000072110	ENST00000193403	actinin, alpha 1 [Source:HGNC Symbol;Acc:HGNC:163]	protein_coding	0.1192	0.6637	3411	0.1619	0.7362	0.4616
ENSG00000179331	ENST00000320578	RAB39A, member RAS oncogene family [Source:HGNC Symbol;Acc:HGNC:16521]	protein_coding	1.066	4.515e-05	142.2	0.2069	5.151	2.588e-07
ENSG00000136235	ENST00000258733	glycoprotein (transmembrane) nmb [Source:HGNC Symbol;Acc:HGNC:4462]	protein_coding	1.062	0.01189	23140	0.3179	3.342	0.0008331
ENSG00000072135	ENST00000175756	protein tyrosine phosphatase, non-receptor type 18 (brain-derived) [Source:HGNC Symbol;Acc:HGNC:9649]	protein_coding	0.1454	0.3289	1805	0.09904	1.468	0.1421
ENSG00000072163	ENST00000324938	LIM and senescent cell antigen-like domains 2 [Source:HGNC Symbol;Acc:HGNC:16084]	protein_coding	-0.5738	0.1656	60.28	0.2911	-1.971	0.04872
ENSG00000072210	ENST00000176643	aldehyde dehydrogenase 3 family, member A2 [Source:HGNC Symbol;Acc:HGNC:403]	protein_coding	0.1144	0.4739	983.5	0.1017	1.125	0.2605
ENSG00000197646	ENST00000397747	programmed cell death 1 ligand 2 [Source:HGNC Symbol;Acc:HGNC:18731]	protein_coding	1.06	6.732e-06	710.4	0.1876	5.651	1.595e-08
ENSG00000072310	ENST00000261646	sterol regulatory element binding transcription factor 1 [Source:HGNC Symbol;Acc:HGNC:11289]	protein_coding	-0.1147	0.5349	1597	0.1153	-0.9949	0.3198
ENSG00000225492	ENST00000394662	guanylate binding protein 1, interferon-inducible pseudogene 1 [Source:HGNC Symbol;Acc:HGNC:39561]	transcribed_unprocessed_pseudogene	1.06	1.565e-05	536.1	0.1957	5.419	5.983e-08
ENSG00000197405	ENST00000355085	complement component 5a receptor 1 [Source:HGNC Symbol;Acc:HGNC:1338]	protein_coding	1.056	0.01658	4806	0.3307	3.194	0.001402
ENSG00000136960	ENST00000075322	ectonucleotide pyrophosphatase/phosphodiesterase 2 [Source:HGNC Symbol;Acc:HGNC:3357]	protein_coding	1.054	0.006317	357.1	0.2935	3.59	0.0003303
ENSG00000072422	ENST00000337910	Rho-related BTB domain containing 1 [Source:HGNC Symbol;Acc:HGNC:18738]	protein_coding	0.3358	0.4637	62.31	0.2926	1.148	0.2511
ENSG00000072501	ENST00000322213	structural maintenance of chromosomes 1A [Source:HGNC Symbol;Acc:HGNC:11111]	protein_coding	-0.2424	0.1554	2375	0.1204	-2.014	0.04404
ENSG00000072506	ENST00000168216	hydroxysteroid (17-beta) dehydrogenase 10 [Source:HGNC Symbol;Acc:HGNC:4800]	protein_coding	-0.02116	0.9267	720.9	0.122	-0.1734	0.8623
ENSG00000072518	ENST00000350490	MAP/microtubule affinity-regulating kinase 2 [Source:HGNC Symbol;Acc:HGNC:3332]	protein_coding	0.1277	0.2828	867.4	0.08059	1.585	0.113
ENSG00000143226	ENST00000271450	Fc fragment of IgG, low affinity IIa, receptor (CD32) [Source:HGNC Symbol;Acc:HGNC:3616]	protein_coding	1.046	0.0006815	1900	0.2385	4.387	1.151e-05
ENSG00000072609	ENST00000266880	checkpoint with forkhead and ring finger domains, E3 ubiquitin protein ligase [Source:HGNC Symbol;Acc:HGNC:20455]	protein_coding	0.1814	0.3867	1084	0.1372	1.323	0.186
ENSG00000072682	ENST00000166534	prolyl 4-hydroxylase, alpha polypeptide II [Source:HGNC Symbol;Acc:HGNC:8547]	protein_coding	0.5033	0.2388	431.2	0.2934	1.715	0.08626
ENSG00000204472	ENST00000337917	allograft inflammatory factor 1 [Source:HGNC Symbol;Acc:HGNC:352]	protein_coding	1.044	0.001914	1055	0.2578	4.052	5.076e-05
ENSG00000072736	ENST00000329524	nuclear factor of activated T-cells, cytoplasmic, calcineurin-dependent 3 [Source:HGNC Symbol;Acc:HGNC:7777]	protein_coding	-0.3717	0.1385	635.1	0.1781	-2.087	0.03691
ENSG00000072756	ENST00000251607	tRNA nucleotidyl transferase, CCA-adding, 1 [Source:HGNC Symbol;Acc:HGNC:17341]	protein_coding	-0.2477	0.4148	183.4	0.1971	-1.257	0.2088
ENSG00000072778	ENST00000322910	acyl-CoA dehydrogenase, very long chain [Source:HGNC Symbol;Acc:HGNC:92]	protein_coding	0.1972	0.4463	3962	0.1661	1.188	0.2349
ENSG00000072786	ENST00000176763	serine/threonine kinase 10 [Source:HGNC Symbol;Acc:HGNC:11388]	protein_coding	0.1428	0.3745	3512	0.1053	1.356	0.1751
ENSG00000072803	ENST00000265094	F-box and WD repeat domain containing 11 [Source:HGNC Symbol;Acc:HGNC:13607]	protein_coding	0.07898	0.6626	838.1	0.1069	0.7386	0.4602
ENSG00000149131	ENST00000278407	serpin peptidase inhibitor, clade G (C1 inhibitor), member 1 [Source:HGNC Symbol;Acc:HGNC:1228]	protein_coding	1.042	0.001551	4112	0.2525	4.126	3.687e-05
ENSG00000224821	ENST00000458403	COL4A2 antisense RNA 2 [Source:HGNC Symbol;Acc:HGNC:39849]	antisense	1.041	0.0217	629.6	0.3389	3.071	0.00213
ENSG00000072840	ENST00000264956	Ellis van Creveld protein [Source:HGNC Symbol;Acc:HGNC:3497]	protein_coding	-0.1088	0.6339	232.9	0.1365	-0.7966	0.4257
ENSG00000072849	ENST00000158771	derlin 2 [Source:HGNC Symbol;Acc:HGNC:17943]	protein_coding	0.1647	0.403	549.1	0.1284	1.283	0.1995
ENSG00000072858	ENST00000264852	SID1 transmembrane family, member 1 [Source:HGNC Symbol;Acc:HGNC:25967]	protein_coding	-0.4685	0.08089	219.5	0.1955	-2.396	0.01657
ENSG00000072864	ENST00000342673	nudE neurodevelopment protein 1 [Source:HGNC Symbol;Acc:HGNC:17619]	protein_coding	-0.159	0.5237	407.6	0.1559	-1.019	0.308
ENSG00000072958	ENST00000291439	adaptor-related protein complex 1, mu 1 subunit [Source:HGNC Symbol;Acc:HGNC:13667]	protein_coding	0.1196	0.358	1274	0.08578	1.394	0.1633
ENSG00000010030	ENST00000339796	ets variant 7 [Source:HGNC Symbol;Acc:HGNC:18160]	protein_coding	1.04	2.388e-05	456.6	0.1957	5.313	1.077e-07
ENSG00000073009	undefined	undefined	undefined	0.04445	0.8702	1082	0.1467	0.3031	0.7618
ENSG00000073050	ENST00000262887	X-ray repair complementing defective repair in Chinese hamster cells 1 [Source:HGNC Symbol;Acc:HGNC:12828]	protein_coding	-0.09367	0.5966	632.9	0.1077	-0.8698	0.3844
ENSG00000073060	ENST00000261693	scavenger receptor class B, member 1 [Source:HGNC Symbol;Acc:HGNC:1664]	protein_coding	0.4982	0.13	1364	0.2343	2.126	0.03351
ENSG00000162747	ENST00000294800	Fc fragment of IgG, low affinity IIIb, receptor (CD16b) [Source:HGNC Symbol;Acc:HGNC:3620]	protein_coding	1.04	0.02381	49.14	0.3434	3.029	0.002451
ENSG00000073150	ENST00000159647	pannexin 2 [Source:HGNC Symbol;Acc:HGNC:8600]	protein_coding	0.4067	0.2449	94.89	0.2399	1.696	0.08997
ENSG00000073169	ENST00000380903	selenoprotein O [Source:EntrezGene;Acc:83642]	protein_coding	0.1367	0.6711	1055	0.1894	0.7217	0.4705
ENSG00000170425	ENST00000304222	adenosine A2b receptor [Source:HGNC Symbol;Acc:HGNC:264]	protein_coding	1.039	0.01657	49.25	0.3253	3.195	0.001399
ENSG00000073331	ENST00000177648	alpha-kinase 1 [Source:HGNC Symbol;Acc:HGNC:20917]	protein_coding	-0.06991	0.8215	1546	0.1686	-0.4147	0.6783
ENSG00000073350	ENST00000167462	lethal giant larvae homolog 2 (Drosophila) [Source:HGNC Symbol;Acc:HGNC:6629]	protein_coding	-0.2211	0.3623	178.3	0.1598	-1.384	0.1664
ENSG00000073417	ENST00000310298	phosphodiesterase 8A [Source:HGNC Symbol;Acc:HGNC:8793]	protein_coding	0.2502	0.2106	697	0.1385	1.806	0.07084
ENSG00000073464	ENST00000380829	chloride channel, voltage-sensitive 4 [Source:HGNC Symbol;Acc:HGNC:2022]	protein_coding	1.011	0.09291	118.8	0.4355	2.322	0.02025
ENSG00000073536	ENST00000360831	notchless homolog 1 (Drosophila) [Source:HGNC Symbol;Acc:HGNC:19889]	protein_coding	-0.3495	0.1646	205.7	0.177	-1.975	0.04826
ENSG00000073578	ENST00000264932	succinate dehydrogenase complex, subunit A, flavoprotein (Fp) [Source:HGNC Symbol;Acc:HGNC:10680]	protein_coding	-0.007855	0.961	2301	0.08166	-0.09619	0.9234
ENSG00000073584	ENST00000264640	SWI/SNF related, matrix associated, actin dependent regulator of chromatin, subfamily e, member 1 [Source:HGNC Symbol;Acc:HGNC:11109]	protein_coding	-0.1132	0.2513	1797	0.06761	-1.675	0.09395
ENSG00000073598	ENST00000158009	fibronectin type III domain containing 8 [Source:HGNC Symbol;Acc:HGNC:25286]	protein_coding	-0.8395	0.06701	21	0.336	-2.498	0.01249
ENSG00000161133	ENST00000292729	ubiquitin specific peptidase 41 [Source:HGNC Symbol;Acc:HGNC:20070]	protein_coding	1.032	0.003356	274.7	0.2689	3.836	0.0001252
ENSG00000073614	ENST00000382815	lysine (K)-specific demethylase 5A [Source:HGNC Symbol;Acc:HGNC:9886]	protein_coding	-0.08556	0.7095	1527	0.1327	-0.6445	0.5192
ENSG00000073670	ENST00000200557	ADAM metallopeptidase domain 11 [Source:HGNC Symbol;Acc:HGNC:189]	protein_coding	-0.825	0.3413	17.68	0.5741	-1.437	0.1507
ENSG00000073711	ENST00000264977	protein phosphatase 2, regulatory subunit B'', alpha [Source:HGNC Symbol;Acc:HGNC:9307]	protein_coding	0.1118	0.8079	198.4	0.2512	0.4449	0.6564
ENSG00000073737	ENST00000357546	dehydrogenase/reductase (SDR family) member 9 [Source:HGNC Symbol;Acc:HGNC:16888]	protein_coding	-0.0739	0.9449	321.9	0.5638	-0.1311	0.8957
ENSG00000073756	ENST00000367468	prostaglandin-endoperoxide synthase 2 (prostaglandin G/H synthase and cyclooxygenase) [Source:HGNC Symbol;Acc:HGNC:9605]	protein_coding	0.6977	0.3813	554.4	0.5221	1.336	0.1814
ENSG00000073792	ENST00000346192	insulin-like growth factor 2 mRNA binding protein 2 [Source:HGNC Symbol;Acc:HGNC:28867]	protein_coding	0.02473	0.9477	125.2	0.1975	0.1252	0.9003
ENSG00000121594	ENST00000264246	CD80 molecule [Source:HGNC Symbol;Acc:HGNC:1700]	protein_coding	1.029	7.214e-07	1067	0.1673	6.149	7.806e-10
ENSG00000073849	ENST00000169298	ST6 beta-galactosamide alpha-2,6-sialyltranferase 1 [Source:HGNC Symbol;Acc:HGNC:10860]	protein_coding	-0.3998	0.06522	1267	0.1592	-2.511	0.01202
ENSG00000073861	ENST00000177694	T-box 21 [Source:HGNC Symbol;Acc:HGNC:11599]	protein_coding	-0.4618	0.1171	496.5	0.211	-2.188	0.02867
ENSG00000197746	ENST00000394934	prosaposin [Source:HGNC Symbol;Acc:HGNC:9498]	protein_coding	1.029	0.003461	162800	0.2692	3.823	0.0001317
ENSG00000145555	ENST00000274203	myosin X [Source:HGNC Symbol;Acc:HGNC:7593]	protein_coding	1.027	0.009559	191.1	0.2995	3.429	0.000605
ENSG00000073969	ENST00000398238	N-ethylmaleimide-sensitive factor [Source:HGNC Symbol;Acc:HGNC:8016]	protein_coding	0.2904	0.05928	1330	0.1134	2.562	0.01042
ENSG00000074054	ENST00000263710	cytoplasmic linker associated protein 1 [Source:HGNC Symbol;Acc:HGNC:17088]	protein_coding	-0.1552	0.224	1213	0.08814	-1.76	0.07833
ENSG00000074071	ENST00000177742	mitochondrial ribosomal protein S34 [Source:HGNC Symbol;Acc:HGNC:16618]	protein_coding	-0.2306	0.1585	591.6	0.1153	-2	0.04546
ENSG00000074181	ENST00000263388	notch 3 [Source:HGNC Symbol;Acc:HGNC:7883]	protein_coding	0.4276	0.4532	116.9	0.3642	1.174	0.2403
ENSG00000074201	ENST00000263309	chloride channel, nucleotide-sensitive, 1A [Source:HGNC Symbol;Acc:HGNC:2080]	protein_coding	-0.1404	0.4561	786.8	0.1202	-1.168	0.2429
ENSG00000132386	ENST00000254722	serpin peptidase inhibitor, clade F (alpha-2 antiplasmin, pigment epithelium derived factor), member 1 [Source:HGNC Symbol;Acc:HGNC:8824]	protein_coding	1.023	0.02491	105.5	0.3405	3.005	0.002656
ENSG00000074319	ENST00000251968	tumor susceptibility 101 [Source:HGNC Symbol;Acc:HGNC:15971]	protein_coding	0.2143	0.1325	802.9	0.1014	2.113	0.0346
ENSG00000074356	ENST00000389005	nuclear cap binding subunit 3 [Source:HGNC Symbol;Acc:HGNC:24612]	protein_coding	-0.09162	0.573	801.6	0.09996	-0.9165	0.3594
ENSG00000185745	ENST00000371804	interferon-induced protein with tetratricopeptide repeats 1 [Source:HGNC Symbol;Acc:HGNC:5407]	protein_coding	1.023	0.005128	4858	0.2784	3.674	0.0002387
ENSG00000074410	ENST00000178638	carbonic anhydrase XII [Source:HGNC Symbol;Acc:HGNC:1371]	protein_coding	0.1292	0.8666	93.47	0.4153	0.3112	0.7556
ENSG00000180611	ENST00000392452	Mab-21 domain containing 2 [Source:HGNC Symbol;Acc:HGNC:30438]	protein_coding	1.018	0.0003043	224.4	0.2194	4.64	3.489e-06
ENSG00000074582	ENST00000359273	BC1 (ubiquinol-cytochrome c reductase) synthesis-like [Source:HGNC Symbol;Acc:HGNC:1020]	protein_coding	0.04689	0.8096	268.9	0.1065	0.4402	0.6598
ENSG00000074603	ENST00000300141	dipeptidyl-peptidase 8 [Source:HGNC Symbol;Acc:HGNC:16490]	protein_coding	0.05807	0.7169	785.4	0.09222	0.6296	0.5289
ENSG00000074621	ENST00000261892	solute carrier family 24 (sodium/potassium/calcium exchanger), member 1 [Source:HGNC Symbol;Acc:HGNC:10975]	protein_coding	0.1096	0.6186	225.3	0.1326	0.8264	0.4086
ENSG00000074657	ENST00000336078	zinc finger protein 532 [Source:HGNC Symbol;Acc:HGNC:30940]	protein_coding	-0.1001	0.5981	278.4	0.1155	-0.8668	0.3861
ENSG00000074660	ENST00000263071	scavenger receptor class F, member 1 [Source:HGNC Symbol;Acc:HGNC:16820]	protein_coding	0.2496	0.6717	1373	0.3464	0.7206	0.4712
ENSG00000074695	ENST00000251047	lectin, mannose-binding, 1 [Source:HGNC Symbol;Acc:HGNC:6631]	protein_coding	0.07248	0.6204	970.5	0.08808	0.8229	0.4105
ENSG00000074696	ENST00000261875	3-hydroxyacyl-CoA dehydratase 3 [Source:HGNC Symbol;Acc:HGNC:24175]	protein_coding	-0.04483	0.7767	793.7	0.08773	-0.511	0.6093
ENSG00000074706	ENST00000265198	interaction protein for cytohesin exchange factors 1 [Source:HGNC Symbol;Acc:HGNC:21204]	protein_coding	-0.4702	0.1582	221.3	0.2349	-2.002	0.04529
ENSG00000074755	ENST00000381638	zinc finger, ZZ-type with EF-hand domain 1 [Source:HGNC Symbol;Acc:HGNC:29027]	protein_coding	0.08969	0.4996	1599	0.08396	1.068	0.2854
ENSG00000131981	ENST00000254301	lectin, galactoside-binding, soluble, 3 [Source:HGNC Symbol;Acc:HGNC:6563]	protein_coding	1.017	0.001487	12580	0.2454	4.144	3.411e-05
ENSG00000074842	ENST00000262947	myeloid-derived growth factor [Source:HGNC Symbol;Acc:HGNC:16948]	protein_coding	0.3601	0.2385	1615	0.2098	1.717	0.08605
ENSG00000074855	ENST00000159087	anoctamin 8 [Source:HGNC Symbol;Acc:HGNC:29329]	protein_coding	-0.1518	0.7378	184.8	0.2587	-0.5867	0.5574
ENSG00000074935	ENST00000368657	tubulin, epsilon 1 [Source:HGNC Symbol;Acc:HGNC:20775]	protein_coding	0.1102	0.6938	135.5	0.1633	0.6749	0.4997
ENSG00000136231	ENST00000258729	insulin-like growth factor 2 mRNA binding protein 3 [Source:HGNC Symbol;Acc:HGNC:28868]	protein_coding	1.016	0.01114	159.1	0.3019	3.366	0.0007617
ENSG00000074966	ENST00000264316	TXK tyrosine kinase [Source:HGNC Symbol;Acc:HGNC:12434]	protein_coding	-0.1545	0.6787	82.64	0.2184	-0.7073	0.4794
ENSG00000075089	ENST00000188312	ARP6 actin-related protein 6 homolog (yeast) [Source:HGNC Symbol;Acc:HGNC:24025]	protein_coding	0.08393	0.6982	223.8	0.1259	0.6669	0.5049
ENSG00000075131	ENST00000261881	TIMELESS interacting protein [Source:HGNC Symbol;Acc:HGNC:30750]	protein_coding	-0.4299	0.06487	139.9	0.171	-2.514	0.01194
ENSG00000075142	ENST00000265729	sorcin [Source:HGNC Symbol;Acc:HGNC:11292]	protein_coding	0.09371	0.6373	957.4	0.1186	0.7899	0.4296
ENSG00000075151	ENST00000264211	eukaryotic translation initiation factor 4 gamma, 3 [Source:HGNC Symbol;Acc:HGNC:3298]	protein_coding	-0.2168	0.1804	1032	0.1132	-1.915	0.05547
ENSG00000075188	ENST00000251074	nucleoporin 37kDa [Source:HGNC Symbol;Acc:HGNC:29929]	protein_coding	-0.1483	0.4538	302.2	0.1264	-1.173	0.2408
ENSG00000186031	undefined	undefined	undefined	1.01	0.003358	92.9	0.2634	3.835	0.0001258
ENSG00000090339	ENST00000264832	intercellular adhesion molecule 1 [Source:HGNC Symbol;Acc:HGNC:5344]	protein_coding	1.009	0.001539	11990	0.2443	4.131	3.612e-05
ENSG00000136010	ENST00000258494	aldehyde dehydrogenase 1 family, member L2 [Source:HGNC Symbol;Acc:HGNC:26777]	protein_coding	1.008	0.007381	386.6	0.2856	3.528	0.000418
ENSG00000075234	ENST00000381031	tetratricopeptide repeat domain 38 [Source:HGNC Symbol;Acc:HGNC:26082]	protein_coding	0.08125	0.5993	455	0.09402	0.8641	0.3875
ENSG00000075239	ENST00000265838	acetyl-CoA acetyltransferase 1 [Source:HGNC Symbol;Acc:HGNC:93]	protein_coding	0.04301	0.8242	632.8	0.1053	0.4086	0.6828
ENSG00000075240	ENST00000361034	GRAM domain containing 4 [Source:HGNC Symbol;Acc:HGNC:29113]	protein_coding	0.2521	0.144	685.4	0.1222	2.063	0.03914
ENSG00000176046	ENST00000324873	nuclear protein, transcriptional regulator, 1 [Source:HGNC Symbol;Acc:HGNC:29990]	protein_coding	1.007	0.002896	4755	0.2585	3.895	9.829e-05
ENSG00000075292	ENST00000264447	zinc finger protein 638 [Source:HGNC Symbol;Acc:HGNC:17894]	protein_coding	0.01403	0.9528	1275	0.1233	0.1137	0.9094
ENSG00000075303	ENST00000341119	solute carrier family 25, member 40 [Source:HGNC Symbol;Acc:HGNC:29680]	protein_coding	0.1767	0.5422	596.1	0.18	0.9818	0.3262
ENSG00000075336	ENST00000169551	translocase of inner mitochondrial membrane 21 homolog (yeast) [Source:HGNC Symbol;Acc:HGNC:25010]	protein_coding	-0.01439	0.9437	262.2	0.107	-0.1344	0.893
ENSG00000075340	ENST00000264436	adducin 2 (beta) [Source:HGNC Symbol;Acc:HGNC:244]	protein_coding	-0.07628	0.8445	63.4	0.2077	-0.3673	0.7134
ENSG00000075391	ENST00000367649	RAS protein activator like 2 [Source:HGNC Symbol;Acc:HGNC:9874]	protein_coding	0.2042	0.603	1362	0.2386	0.8561	0.392
ENSG00000075399	ENST00000389386	VPS9 domain containing 1 [Source:HGNC Symbol;Acc:HGNC:13526]	protein_coding	-0.07223	0.8924	730	0.2877	-0.2511	0.8018
ENSG00000075407	ENST00000351773	zinc finger protein 37A [Source:HGNC Symbol;Acc:HGNC:13102]	protein_coding	-0.1744	0.197	395.6	0.09401	-1.855	0.06357
ENSG00000075413	ENST00000216288	MAP/microtubule affinity-regulating kinase 3 [Source:HGNC Symbol;Acc:HGNC:6897]	protein_coding	0.07545	0.643	1219	0.09691	0.7785	0.4363
ENSG00000075415	ENST00000188376	solute carrier family 25 (mitochondrial carrier; phosphate carrier), member 3 [Source:HGNC Symbol;Acc:HGNC:10989]	protein_coding	-0.07366	0.4671	4349	0.06463	-1.14	0.2544
ENSG00000248323	ENST00000511918	lung cancer associated transcript 1 (non-protein coding) [Source:HGNC Symbol;Acc:HGNC:48498]	lincRNA	1.006	0.004934	111.9	0.2726	3.689	0.0002251
ENSG00000075426	ENST00000264716	FOS-like antigen 2 [Source:HGNC Symbol;Acc:HGNC:3798]	protein_coding	0.3775	0.1538	2309	0.1867	2.021	0.04324
ENSG00000075539	ENST00000302806	FRY-like [Source:HGNC Symbol;Acc:HGNC:29127]	protein_coding	-0.06374	0.7928	1177	0.1334	-0.478	0.6327
ENSG00000075568	ENST00000186436	transmembrane protein 131 [Source:HGNC Symbol;Acc:HGNC:30366]	protein_coding	0.09241	0.5391	1295	0.09357	0.9876	0.3234
ENSG00000075618	ENST00000382361	fascin actin-bundling protein 1 [Source:HGNC Symbol;Acc:HGNC:11148]	protein_coding	-0.357	0.09623	1245	0.155	-2.303	0.0213
ENSG00000075624	ENST00000331789	actin, beta [Source:HGNC Symbol;Acc:HGNC:132]	protein_coding	0.01674	0.9222	115200	0.09199	0.1819	0.8556
ENSG00000136869	ENST00000355622	toll-like receptor 4 [Source:HGNC Symbol;Acc:HGNC:11850]	protein_coding	1.005	0.0002164	1026	0.2121	4.736	2.182e-06
ENSG00000086289	ENST00000199448	ependymin related 1 [Source:HGNC Symbol;Acc:HGNC:17572]	protein_coding	1.001	0.0009734	423.9	0.2341	4.278	1.884e-05
ENSG00000075711	ENST00000346964	discs, large homolog 1 (Drosophila) [Source:HGNC Symbol;Acc:HGNC:2900]	protein_coding	-0.1883	0.1359	487.4	0.08979	-2.097	0.03597
ENSG00000250274	ENST00000511921		lincRNA	1.001	0.03234	37.11	0.3476	2.88	0.003978
ENSG00000075790	ENST00000005259	B-cell receptor-associated protein 29 [Source:HGNC Symbol;Acc:HGNC:24131]	protein_coding	0.2377	0.2878	478.3	0.1512	1.572	0.116
ENSG00000075213	ENST00000265362	sema domain, immunoglobulin domain (Ig), short basic domain, secreted, (semaphorin) 3A [Source:HGNC Symbol;Acc:HGNC:10723]	protein_coding	1	0.006293	141.2	0.2784	3.592	0.0003276
ENSG00000075856	ENST00000228284	squamous cell carcinoma antigen recognized by T cells 3 [Source:HGNC Symbol;Acc:HGNC:16860]	protein_coding	-0.02647	0.8581	1239	0.07943	-0.3332	0.739
ENSG00000111961	ENST00000367467	SAM and SH3 domain containing 1 [Source:HGNC Symbol;Acc:HGNC:19182]	protein_coding	0.999	0.003743	451	0.2633	3.794	0.0001485
ENSG00000075914	ENST00000265564	exosome component 7 [Source:HGNC Symbol;Acc:HGNC:28112]	protein_coding	-0.02138	0.9017	358.7	0.09278	-0.2304	0.8178
ENSG00000075945	ENST00000361580	kinesin-associated protein 3 [Source:HGNC Symbol;Acc:HGNC:17060]	protein_coding	-0.007759	0.9737	216.5	0.1136	-0.06833	0.9455
ENSG00000075975	ENST00000170447	makorin ring finger protein 2 [Source:HGNC Symbol;Acc:HGNC:7113]	protein_coding	0.1922	0.2363	594.7	0.1115	1.723	0.08481
ENSG00000152767	ENST00000319562	FERM, RhoGEF (ARHGEF) and pleckstrin domain protein 1 (chondrocyte-derived) [Source:HGNC Symbol;Acc:HGNC:3591]	protein_coding	0.9971	0.0001994	355.1	0.2093	4.763	1.905e-06
ENSG00000076043	ENST00000265881	RNA exonuclease 2 [Source:HGNC Symbol;Acc:HGNC:17851]	protein_coding	-0.1862	0.4627	160.9	0.1617	-1.151	0.2495
ENSG00000076053	ENST00000375490	RNA binding motif protein 7 [Source:HGNC Symbol;Acc:HGNC:9904]	protein_coding	0.2243	0.2388	182.4	0.1308	1.716	0.08622
ENSG00000076067	ENST00000262031	RNA binding motif, single stranded interacting protein 2 [Source:HGNC Symbol;Acc:HGNC:9909]	protein_coding	0.414	0.1623	396.8	0.2085	1.985	0.04714
ENSG00000076108	ENST00000379441	bromodomain adjacent to zinc finger domain, 2A [Source:HGNC Symbol;Acc:HGNC:962]	protein_coding	-0.0481	0.6948	3576	0.07147	-0.673	0.5009
ENSG00000076201	ENST00000265562	protein tyrosine phosphatase, non-receptor type 23 [Source:HGNC Symbol;Acc:HGNC:14406]	protein_coding	0.1201	0.3948	1035	0.09215	1.303	0.1924
ENSG00000076242	ENST00000231790	mutL homolog 1 [Source:HGNC Symbol;Acc:HGNC:7127]	protein_coding	0.0587	0.6656	751.5	0.08013	0.7325	0.4639
ENSG00000052795	ENST00000264433	folliculin interacting protein 2 [Source:HGNC Symbol;Acc:HGNC:29280]	protein_coding	0.9967	5.191e-06	3626	0.1745	5.713	1.111e-08
ENSG00000076258	ENST00000367749	flavin containing monooxygenase 4 [Source:HGNC Symbol;Acc:HGNC:3772]	protein_coding	-0.1253	0.7723	47.07	0.2406	-0.5209	0.6025
ENSG00000076321	ENST00000209884	kelch-like family member 20 [Source:HGNC Symbol;Acc:HGNC:25056]	protein_coding	0.1873	0.2361	271.8	0.1086	1.724	0.08474
ENSG00000076344	ENST00000168869	regulator of G-protein signaling 11 [Source:HGNC Symbol;Acc:HGNC:9993]	protein_coding	-0.4066	0.7238	12.56	0.6625	-0.6138	0.5394
ENSG00000076351	ENST00000578217	solute carrier family 46 (folate transporter), member 1 [Source:HGNC Symbol;Acc:HGNC:30521]	protein_coding	0.3537	0.5625	38.02	0.3766	0.939	0.3477
ENSG00000076356	ENST00000367033	plexin A2 [Source:HGNC Symbol;Acc:HGNC:9100]	protein_coding	0.6877	0.2444	25.12	0.4052	1.697	0.0897
ENSG00000214063	ENST00000346501	tetraspanin 4 [Source:HGNC Symbol;Acc:HGNC:11859]	protein_coding	0.9961	0.001398	1108	0.2391	4.166	3.106e-05
ENSG00000076513	ENST00000261739	ankyrin repeat domain 13A [Source:HGNC Symbol;Acc:HGNC:21268]	protein_coding	0.02742	0.8515	1814	0.07843	0.3496	0.7266
ENSG00000076554	ENST00000379096	tumor protein D52 [Source:HGNC Symbol;Acc:HGNC:12005]	protein_coding	0.03547	0.8857	244.5	0.1321	0.2686	0.7883
ENSG00000216490	ENST00000407280	interferon, gamma-inducible protein 30 [Source:HGNC Symbol;Acc:HGNC:5398]	protein_coding	0.9925	0.00657	44900	0.2776	3.576	0.0003495
ENSG00000076604	ENST00000262395	TNF receptor-associated factor 4 [Source:HGNC Symbol;Acc:HGNC:12034]	protein_coding	-0.2072	0.4182	400.7	0.166	-1.248	0.2119
ENSG00000076641	ENST00000220597	phosphoprotein membrane anchor with glycosphingolipid microdomains 1 [Source:HGNC Symbol;Acc:HGNC:30043]	protein_coding	0.105	0.5462	879.2	0.108	0.9729	0.3306
ENSG00000076650	ENST00000170564	G patch domain containing 1 [Source:HGNC Symbol;Acc:HGNC:24658]	protein_coding	-0.02676	0.9049	207.3	0.1198	-0.2233	0.8233
ENSG00000139832	ENST00000267328	RAB20, member RAS oncogene family [Source:HGNC Symbol;Acc:HGNC:18260]	protein_coding	0.9924	0.001592	1267	0.2411	4.117	3.845e-05
ENSG00000130529	ENST00000252826	transient receptor potential cation channel, subfamily M, member 4 [Source:HGNC Symbol;Acc:HGNC:17993]	protein_coding	0.9918	0.0002164	628.4	0.2095	4.734	2.2e-06
ENSG00000155760	ENST00000286201	frizzled class receptor 7 [Source:HGNC Symbol;Acc:HGNC:4045]	protein_coding	0.9894	0.0214	58.87	0.3213	3.079	0.002078
ENSG00000076716	ENST00000370828	glypican 4 [Source:HGNC Symbol;Acc:HGNC:4452]	protein_coding	-0.2017	0.8434	1272	0.5466	-0.3691	0.7121
ENSG00000076770	ENST00000370839	muscleblind-like splicing regulator 3 [Source:HGNC Symbol;Acc:HGNC:20564]	protein_coding	-0.1854	0.5105	249.6	0.177	-1.048	0.2948
ENSG00000076864	ENST00000290101	RAP1 GTPase activating protein [Source:HGNC Symbol;Acc:HGNC:9858]	protein_coding	-1.025	0.1614	27.78	0.5154	-1.989	0.04666
ENSG00000076924	ENST00000358368	XPA binding protein 2 [Source:HGNC Symbol;Acc:HGNC:14089]	protein_coding	-0.0322	0.8737	963.5	0.1095	-0.294	0.7687
ENSG00000076928	ENST00000337665	Rho guanine nucleotide exchange factor (GEF) 1 [Source:HGNC Symbol;Acc:HGNC:681]	protein_coding	-0.3783	0.0891	4505	0.1615	-2.342	0.01916
ENSG00000076944	ENST00000221283	syntaxin binding protein 2 [Source:HGNC Symbol;Acc:HGNC:11445]	protein_coding	0.2533	0.1773	3052	0.1316	1.926	0.05414
ENSG00000076984	ENST00000397979	mitogen-activated protein kinase kinase 7 [Source:HGNC Symbol;Acc:HGNC:6847]	protein_coding	-0.0531	0.7864	582.3	0.1079	-0.4923	0.6225
ENSG00000082397	ENST00000341928	erythrocyte membrane protein band 4.1-like 3 [Source:HGNC Symbol;Acc:HGNC:3380]	protein_coding	0.9891	0.002976	1997	0.2545	3.887	0.0001016
ENSG00000152766	ENST00000371930	ankyrin repeat domain 22 [Source:HGNC Symbol;Acc:HGNC:28321]	protein_coding	0.9891	0.01448	229.7	0.3035	3.259	0.001117
ENSG00000077147	ENST00000371142	transmembrane 9 superfamily member 3 [Source:HGNC Symbol;Acc:HGNC:21529]	protein_coding	0.2412	0.08566	1819	0.102	2.364	0.01807
ENSG00000077150	ENST00000189444	nuclear factor of kappa light polypeptide gene enhancer in B-cells 2 (p49/p100) [Source:HGNC Symbol;Acc:HGNC:7795]	protein_coding	-0.01033	0.9679	5227	0.1266	-0.08159	0.935
ENSG00000077152	ENST00000367274	ubiquitin-conjugating enzyme E2T [Source:HGNC Symbol;Acc:HGNC:25009]	protein_coding	-0.456	0.1146	209.5	0.2073	-2.2	0.02783
ENSG00000077157	ENST00000290419	protein phosphatase 1, regulatory subunit 12B [Source:HGNC Symbol;Acc:HGNC:7619]	protein_coding	-0.07081	0.7767	273.6	0.1386	-0.5109	0.6094
ENSG00000077232	ENST00000264065	DnaJ (Hsp40) homolog, subfamily C, member 10 [Source:HGNC Symbol;Acc:HGNC:24637]	protein_coding	0.07022	0.6726	1147	0.09762	0.7193	0.472
ENSG00000077235	ENST00000356183	general transcription factor IIIC, polypeptide 1, alpha 220kDa [Source:HGNC Symbol;Acc:HGNC:4664]	protein_coding	-0.1218	0.3486	1377	0.08596	-1.417	0.1564
ENSG00000077238	ENST00000170630	interleukin 4 receptor [Source:HGNC Symbol;Acc:HGNC:6015]	protein_coding	0.1838	0.2399	3891	0.1074	1.711	0.08703
ENSG00000077254	ENST00000357428	ubiquitin specific peptidase 33 [Source:HGNC Symbol;Acc:HGNC:20059]	protein_coding	0.07901	0.5579	953	0.08328	0.9488	0.3427
ENSG00000077312	ENST00000243563	small nuclear ribonucleoprotein polypeptide A [Source:HGNC Symbol;Acc:HGNC:11151]	protein_coding	-0.1015	0.5204	1017	0.09875	-1.028	0.3042
ENSG00000077348	ENST00000221233	exosome component 5 [Source:HGNC Symbol;Acc:HGNC:24662]	protein_coding	-0.2781	0.2019	160.3	0.1512	-1.839	0.06589
ENSG00000077380	ENST00000340296	dynein, cytoplasmic 1, intermediate chain 2 [Source:HGNC Symbol;Acc:HGNC:2964]	protein_coding	0.223	0.1139	1339	0.1012	2.203	0.02757
ENSG00000077420	ENST00000356785	amyloid beta (A4) precursor protein-binding, family B, member 1 interacting protein [Source:HGNC Symbol;Acc:HGNC:17379]	protein_coding	-0.255	0.1843	742.4	0.134	-1.902	0.05714
ENSG00000077454	ENST00000310300	leucine-rich repeats and calponin homology (CH) domain containing 4 [Source:HGNC Symbol;Acc:HGNC:6691]	protein_coding	-0.2145	0.1922	398.4	0.1145	-1.874	0.06099
ENSG00000077458	ENST00000358780	family with sequence similarity 76, member B [Source:HGNC Symbol;Acc:HGNC:28492]	protein_coding	-0.1894	0.207	476.6	0.1041	-1.82	0.06882
ENSG00000077463	ENST00000305232	sirtuin 6 [Source:HGNC Symbol;Acc:HGNC:14934]	protein_coding	0.2353	0.3249	396.2	0.1591	1.478	0.1393
ENSG00000077514	ENST00000263681	polymerase (DNA-directed), delta 3, accessory subunit [Source:HGNC Symbol;Acc:HGNC:20932]	protein_coding	-0.2582	0.1641	560.2	0.1305	-1.978	0.0479
ENSG00000077522	ENST00000366578	actinin, alpha 2 [Source:HGNC Symbol;Acc:HGNC:164]	protein_coding	1.429	0.1572	40.58	0.7119	2.007	0.04475
ENSG00000077549	ENST00000264202	capping protein (actin filament) muscle Z-line, beta [Source:HGNC Symbol;Acc:HGNC:1491]	protein_coding	0.1654	0.2939	4275	0.1063	1.556	0.1196
ENSG00000122861	ENST00000372764	plasminogen activator, urokinase [Source:HGNC Symbol;Acc:HGNC:9052]	protein_coding	0.9887	0.007706	1763	0.2816	3.511	0.0004465
ENSG00000119917	ENST00000371811	interferon-induced protein with tetratricopeptide repeats 3 [Source:HGNC Symbol;Acc:HGNC:5411]	protein_coding	0.9879	0.0001838	12340	0.2063	4.788	1.683e-06
ENSG00000168528	ENST00000373709	serine incorporator 2 [Source:HGNC Symbol;Acc:HGNC:23231]	protein_coding	0.9879	0.004095	916.2	0.263	3.757	0.0001721
ENSG00000141540	ENST00000269346	tweety family member 2 [Source:HGNC Symbol;Acc:HGNC:13877]	protein_coding	0.987	0.0008189	739.6	0.2279	4.331	1.484e-05
ENSG00000077782	ENST00000326324	fibroblast growth factor receptor 1 [Source:HGNC Symbol;Acc:HGNC:3688]	protein_coding	-0.6952	0.0967	717.9	0.3022	-2.3	0.02143
ENSG00000077809	undefined	undefined	undefined	-0.1287	0.3502	2194	0.09103	-1.414	0.1574
ENSG00000077984	ENST00000480798	cystatin F (leukocystatin) [Source:HGNC Symbol;Acc:HGNC:2479]	protein_coding	-0.3622	0.05062	621	0.137	-2.644	0.008202
ENSG00000078043	ENST00000324794	protein inhibitor of activated STAT, 2 [Source:HGNC Symbol;Acc:HGNC:17311]	protein_coding	0.2124	0.3646	197	0.1541	1.379	0.168
ENSG00000078061	ENST00000290277	A-Raf proto-oncogene, serine/threonine kinase [Source:HGNC Symbol;Acc:HGNC:646]	protein_coding	0.09144	0.3801	1126	0.06825	1.34	0.1803
ENSG00000078070	ENST00000265594	methylcrotonoyl-CoA carboxylase 1 (alpha) [Source:HGNC Symbol;Acc:HGNC:6936]	protein_coding	-0.1469	0.3747	289.8	0.1083	-1.356	0.1752
ENSG00000106070	ENST00000335866	growth factor receptor-bound protein 10 [Source:HGNC Symbol;Acc:HGNC:4564]	protein_coding	0.9863	0.0003445	236.7	0.2143	4.602	4.186e-06
ENSG00000078114	ENST00000377119	nebulette [Source:HGNC Symbol;Acc:HGNC:16932]	protein_coding	-0.31	0.6368	19.28	0.3917	-0.7914	0.4287
ENSG00000078124	ENST00000278544	alkaline ceramidase 3 [Source:HGNC Symbol;Acc:HGNC:16066]	protein_coding	0.3329	0.1254	603.3	0.1551	2.146	0.03184
ENSG00000078140	ENST00000261427	ubiquitin-conjugating enzyme E2K [Source:HGNC Symbol;Acc:HGNC:4914]	protein_coding	0.1349	0.2003	915.7	0.07314	1.844	0.06523
ENSG00000078142	ENST00000262039	phosphatidylinositol 3-kinase, catalytic subunit type 3 [Source:HGNC Symbol;Acc:HGNC:8974]	protein_coding	0.04898	0.7912	551.7	0.1016	0.4819	0.6299
ENSG00000078177	ENST00000261435	NEDD4 binding protein 2 [Source:HGNC Symbol;Acc:HGNC:29851]	protein_coding	-0.1087	0.6137	347.3	0.13	-0.8359	0.4032
ENSG00000078237	ENST00000179259	TP53 induced glycolysis regulatory phosphatase [Source:HGNC Symbol;Acc:HGNC:1185]	protein_coding	0.1683	0.4077	352.1	0.1321	1.273	0.2029
ENSG00000078246	ENST00000397132	tubby like protein 3 [Source:HGNC Symbol;Acc:HGNC:12425]	protein_coding	0.07717	0.7769	134.8	0.1513	0.5101	0.61
ENSG00000078269	ENST00000355585	synaptojanin 2 [Source:HGNC Symbol;Acc:HGNC:11504]	protein_coding	-0.3916	0.07966	311.9	0.1629	-2.405	0.01619
ENSG00000078304	ENST00000328724	protein phosphatase 2, regulatory subunit B', gamma [Source:HGNC Symbol;Acc:HGNC:9311]	protein_coding	-0.1943	0.1227	1389	0.09005	-2.158	0.03092
ENSG00000184988	ENST00000536052	transmembrane protein 106A [Source:HGNC Symbol;Acc:HGNC:28288]	protein_coding	0.984	1.129e-05	895.5	0.1788	5.504	3.71e-08
ENSG00000078401	ENST00000379375	endothelin 1 [Source:HGNC Symbol;Acc:HGNC:3176]	protein_coding	0.03292	0.9757	72.25	0.5212	0.06317	0.9496
ENSG00000078403	ENST00000307729	myeloid/lymphoid or mixed-lineage leukemia; translocated to, 10 [Source:HGNC Symbol;Acc:HGNC:16063]	protein_coding	0.01843	0.937	602.1	0.1226	0.1504	0.8805
ENSG00000078487	ENST00000360951	zinc finger, CW type with PWWP domain 1 [Source:HGNC Symbol;Acc:HGNC:23486]	protein_coding	0.2108	0.5277	78.26	0.2085	1.011	0.3119
ENSG00000183549	ENST00000331849	acyl-CoA synthetase medium-chain family member 5 [Source:HGNC Symbol;Acc:HGNC:26060]	protein_coding	0.9821	0.01035	70.57	0.2891	3.398	0.0006796
ENSG00000205730	ENST00000381440	inositol 1,4,5-trisphosphate receptor interacting protein-like 2 [Source:HGNC Symbol;Acc:HGNC:27257]	protein_coding	0.5793	2.342e-05	1120	0.1089	5.32	1.038e-07
ENSG00000078618	ENST00000352171	nardilysin (N-arginine dibasic convertase) [Source:HGNC Symbol;Acc:HGNC:7995]	protein_coding	0.1017	0.2795	2423	0.06376	1.594	0.1109
ENSG00000078668	ENST00000022615	voltage-dependent anion channel 3 [Source:HGNC Symbol;Acc:HGNC:12674]	protein_coding	-0.02835	0.8886	1596	0.1089	-0.2603	0.7946
ENSG00000078674	ENST00000325083	pericentriolar material 1 [Source:HGNC Symbol;Acc:HGNC:8727]	protein_coding	-0.1628	0.376	1739	0.1205	-1.351	0.1766
ENSG00000117479	ENST00000236137	solute carrier family 19 (thiamine transporter), member 2 [Source:HGNC Symbol;Acc:HGNC:10938]	protein_coding	0.5773	0.0211	231.7	0.1871	3.085	0.002032
ENSG00000078699	ENST00000342704	core-binding factor, runt domain, alpha subunit 2; translocated to, 2 [Source:HGNC Symbol;Acc:HGNC:1536]	protein_coding	-0.101	0.4521	667.2	0.08588	-1.176	0.2395
ENSG00000078747	ENST00000262650	itchy E3 ubiquitin protein ligase [Source:HGNC Symbol;Acc:HGNC:13890]	protein_coding	0.1984	0.09876	1088	0.08676	2.287	0.02218
ENSG00000130775	ENST00000328928	thymocyte selection associated family member 2 [Source:HGNC Symbol;Acc:HGNC:16839]	protein_coding	0.5769	0.005018	3790	0.1566	3.683	0.0002305
ENSG00000078808	ENST00000263741	stromal cell derived factor 4 [Source:HGNC Symbol;Acc:HGNC:24188]	protein_coding	0.2437	0.3612	2283	0.1758	1.387	0.1655
ENSG00000078814	ENST00000262873	myosin, heavy chain 7B, cardiac muscle, beta [Source:HGNC Symbol;Acc:HGNC:15906]	protein_coding	-0.535	0.3942	28.49	0.4101	-1.305	0.192
ENSG00000078900	ENST00000346387	tumor protein p73 [Source:HGNC Symbol;Acc:HGNC:12003]	protein_coding	-0.5776	0.207	38.05	0.3174	-1.82	0.0688
ENSG00000078902	ENST00000263646	toll interacting protein [Source:HGNC Symbol;Acc:HGNC:16476]	protein_coding	0.2389	0.1946	1065	0.1281	1.865	0.06224
ENSG00000113273	ENST00000264914	arylsulfatase B [Source:HGNC Symbol;Acc:HGNC:714]	protein_coding	0.5766	0.01254	1782	0.1737	3.32	0.0009
ENSG00000079134	ENST00000261600	THO complex 1 [Source:HGNC Symbol;Acc:HGNC:19070]	protein_coding	-0.1198	0.5892	391.4	0.1354	-0.8846	0.3764
ENSG00000136888	ENST00000374050	ATPase, H+ transporting, lysosomal 13kDa, V1 subunit G1 [Source:HGNC Symbol;Acc:HGNC:864]	protein_coding	0.5765	0.0009734	1533	0.1348	4.278	1.89e-05
ENSG00000079246	ENST00000392132	X-ray repair complementing defective repair in Chinese hamster cells 5 (double-strand-break rejoining) [Source:HGNC Symbol;Acc:HGNC:12833]	protein_coding	-0.1367	0.3865	4467	0.1033	-1.323	0.1858
ENSG00000079257	ENST00000264265	latexin [Source:HGNC Symbol;Acc:HGNC:13347]	protein_coding	0.3673	0.1996	229.9	0.199	1.846	0.06495
ENSG00000100906	ENST00000216797	nuclear factor of kappa light polypeptide gene enhancer in B-cells inhibitor, alpha [Source:HGNC Symbol;Acc:HGNC:7797]	protein_coding	0.5764	0.005567	5623	0.1581	3.645	0.0002679
ENSG00000079277	ENST00000341183	MAP kinase interacting serine/threonine kinase 1 [Source:HGNC Symbol;Acc:HGNC:7110]	protein_coding	0.3642	0.1259	1812	0.1699	2.144	0.03205
ENSG00000079308	ENST00000171887	tensin 1 [Source:HGNC Symbol;Acc:HGNC:11973]	protein_coding	-0.06229	0.8028	1083	0.1368	-0.4553	0.6489
ENSG00000079313	ENST00000170168	REX1, RNA exonuclease 1 homolog [Source:HGNC Symbol;Acc:HGNC:24616]	protein_coding	-0.00785	0.9775	655.2	0.1343	-0.05844	0.9534
ENSG00000079332	ENST00000373236	secretion associated, Ras related GTPase 1A [Source:HGNC Symbol;Acc:HGNC:10534]	protein_coding	0.1055	0.3043	1218	0.06894	1.53	0.1261
ENSG00000144118	ENST00000272519	v-ral simian leukemia viral oncogene homolog B [Source:HGNC Symbol;Acc:HGNC:9840]	protein_coding	0.5764	0.0005574	1415	0.1296	4.45	8.606e-06
ENSG00000079337	ENST00000389212	Rap guanine nucleotide exchange factor (GEF) 3 [Source:HGNC Symbol;Acc:HGNC:16629]	protein_coding	-0.5284	0.1749	273.5	0.2729	-1.936	0.05283
ENSG00000079385	ENST00000161559	carcinoembryonic antigen-related cell adhesion molecule 1 (biliary glycoprotein) [Source:HGNC Symbol;Acc:HGNC:1814]	protein_coding	-0.6343	0.1803	36.32	0.3311	-1.916	0.05542
ENSG00000079387	ENST00000448372	SUMO1/sentrin specific peptidase 1 [Source:HGNC Symbol;Acc:HGNC:17927]	protein_coding	-0.2285	0.302	496	0.1487	-1.536	0.1245
ENSG00000079432	ENST00000160740	capicua transcriptional repressor [Source:HGNC Symbol;Acc:HGNC:14214]	protein_coding	0.006321	0.9749	1257	0.09663	0.06542	0.9478
ENSG00000079435	ENST00000244289	lipase, hormone-sensitive [Source:HGNC Symbol;Acc:HGNC:6621]	protein_coding	-0.5675	0.07407	77.22	0.2322	-2.444	0.01451
ENSG00000079459	ENST00000220584	farnesyl-diphosphate farnesyltransferase 1 [Source:HGNC Symbol;Acc:HGNC:3629]	protein_coding	-0.2785	0.1696	1460	0.1424	-1.955	0.05054
ENSG00000182782	ENST00000328880	hydroxycarboxylic acid receptor 2 [Source:HGNC Symbol;Acc:HGNC:24827]	protein_coding	0.9812	0.0446	312.1	0.3625	2.707	0.006786
ENSG00000079482	ENST00000355520	oligophrenin 1 [Source:HGNC Symbol;Acc:HGNC:8148]	protein_coding	0.1344	0.6795	77.39	0.1905	0.7059	0.4802
ENSG00000111252	ENST00000341259	SH2B adaptor protein 3 [Source:HGNC Symbol;Acc:HGNC:29605]	protein_coding	0.576	0.01619	2542	0.1797	3.205	0.001349
ENSG00000079691	ENST00000329474	leucine rich repeat containing 16A [Source:HGNC Symbol;Acc:HGNC:21581]	protein_coding	-0.2073	0.5289	98.91	0.2058	-1.007	0.3138
ENSG00000079739	ENST00000371083	phosphoglucomutase 1 [Source:HGNC Symbol;Acc:HGNC:8905]	protein_coding	-0.2635	0.1189	363.6	0.1209	-2.179	0.02935
ENSG00000079785	ENST00000233084	DEAD (Asp-Glu-Ala-Asp) box helicase 1 [Source:HGNC Symbol;Acc:HGNC:2734]	protein_coding	0.025	0.8999	977	0.107	0.2336	0.8153
ENSG00000079805	ENST00000355667	dynamin 2 [Source:HGNC Symbol;Acc:HGNC:2974]	protein_coding	0.06186	0.6101	4573	0.07331	0.8437	0.3988
ENSG00000079819	ENST00000337057	erythrocyte membrane protein band 4.1-like 2 [Source:HGNC Symbol;Acc:HGNC:3379]	protein_coding	0.007214	0.9732	1226	0.1035	0.06972	0.9444
ENSG00000155629	ENST00000339364	phosphoinositide-3-kinase adaptor protein 1 [Source:HGNC Symbol;Acc:HGNC:30034]	protein_coding	0.5759	0.005039	5063	0.1564	3.682	0.0002319
ENSG00000079974	ENST00000354869	RAB, member of RAS oncogene family-like 2B [Source:HGNC Symbol;Acc:HGNC:9800]	protein_coding	-0.05256	0.8039	347.3	0.1162	-0.4523	0.6511
ENSG00000079999	ENST00000171111	kelch-like ECH-associated protein 1 [Source:HGNC Symbol;Acc:HGNC:23177]	protein_coding	0.3117	0.06363	1350	0.1234	2.525	0.01158
ENSG00000080189	ENST00000243896	solute carrier family 35 (GDP-fucose transporter), member C2 [Source:HGNC Symbol;Acc:HGNC:17117]	protein_coding	0.03074	0.829	1097	0.07735	0.3975	0.691
ENSG00000087245	ENST00000219070	matrix metallopeptidase 2 [Source:HGNC Symbol;Acc:HGNC:7166]	protein_coding	0.5742	0.01304	359.9	0.1739	3.302	0.0009588
ENSG00000080298	ENST00000302303	regulatory factor X, 3 (influences HLA class II expression) [Source:HGNC Symbol;Acc:HGNC:9984]	protein_coding	-0.04692	0.9192	90.03	0.2474	-0.1896	0.8496
ENSG00000080345	ENST00000243326	replication timing regulatory factor 1 [Source:HGNC Symbol;Acc:HGNC:23207]	protein_coding	-0.007105	0.984	809.6	0.1676	-0.0424	0.9662
ENSG00000080371	ENST00000261263	RAB21, member RAS oncogene family [Source:HGNC Symbol;Acc:HGNC:18263]	protein_coding	0.2591	0.1172	582.5	0.1184	2.188	0.02868
ENSG00000185305	ENST00000502271	ADP-ribosylation factor-like 15 [Source:HGNC Symbol;Acc:HGNC:25945]	protein_coding	0.5741	0.01671	290.8	0.1799	3.19	0.001421
ENSG00000080546	ENST00000302071	sestrin 1 [Source:HGNC Symbol;Acc:HGNC:21595]	protein_coding	-0.2694	0.2573	236	0.1624	-1.659	0.09717
ENSG00000080561	ENST00000262843	midline 2 [Source:HGNC Symbol;Acc:HGNC:7096]	protein_coding	-0.4745	0.08056	49.49	0.1978	-2.399	0.01646
ENSG00000144597	ENST00000396842	ELL associated factor 1 [Source:HGNC Symbol;Acc:HGNC:20907]	protein_coding	0.5734	0.0004338	1070	0.1266	4.528	5.963e-06
ENSG00000080603	ENST00000262518	Snf2-related CREBBP activator protein [Source:HGNC Symbol;Acc:HGNC:16974]	protein_coding	-0.05803	0.664	3280	0.0789	-0.7355	0.462
ENSG00000080608	ENST00000382032	pumilio RNA-binding family member 3 [Source:HGNC Symbol;Acc:HGNC:29676]	protein_coding	-0.08205	0.7064	461.7	0.1261	-0.6507	0.5152
ENSG00000080802	ENST00000315544	CCR4-NOT transcription complex, subunit 4 [Source:HGNC Symbol;Acc:HGNC:7880]	protein_coding	0.203	0.1943	373.1	0.1088	1.866	0.06209
ENSG00000156587	ENST00000287156	ubiquitin-conjugating enzyme E2L 6 [Source:HGNC Symbol;Acc:HGNC:12490]	protein_coding	0.5726	0.01173	4321	0.1711	3.346	0.0008194
ENSG00000080819	ENST00000264193	coproporphyrinogen oxidase [Source:HGNC Symbol;Acc:HGNC:2321]	protein_coding	-0.123	0.4345	503.7	0.1014	-1.213	0.2252
ENSG00000080822	ENST00000341181	claudin domain containing 1 [Source:HGNC Symbol;Acc:HGNC:1322]	protein_coding	-0.07944	0.6786	665.7	0.1122	-0.708	0.479
ENSG00000080823	ENST00000193029	MOK protein kinase [Source:HGNC Symbol;Acc:HGNC:9833]	protein_coding	-0.1567	0.7193	34.64	0.2513	-0.6236	0.5329
ENSG00000080824	ENST00000216281	heat shock protein 90kDa alpha (cytosolic), class A member 1 [Source:HGNC Symbol;Acc:HGNC:5253]	protein_coding	0.1669	0.1317	15660	0.07884	2.117	0.03422
ENSG00000080839	ENST00000344359	retinoblastoma-like 1 [Source:HGNC Symbol;Acc:HGNC:9893]	protein_coding	-0.2719	0.2498	390.2	0.1619	-1.68	0.09305
ENSG00000080845	ENST00000339266	discs, large (Drosophila) homolog-associated protein 4 [Source:HGNC Symbol;Acc:HGNC:24476]	protein_coding	-0.06993	0.8281	1111	0.1748	-0.4001	0.6891
ENSG00000080947	ENST00000263511	ciliary rootlet coiled-coil, rootletin pseudogene 3 [Source:HGNC Symbol;Acc:HGNC:29405]	transcribed_unprocessed_pseudogene	-0.1243	0.7768	45.97	0.2437	-0.5102	0.6099
ENSG00000004468	ENST00000226279	CD38 molecule [Source:HGNC Symbol;Acc:HGNC:1667]	protein_coding	0.9803	0.002035	2185	0.2434	4.028	5.631e-05
ENSG00000081014	ENST00000261842	adaptor-related protein complex 4, epsilon 1 subunit [Source:HGNC Symbol;Acc:HGNC:573]	protein_coding	0.04642	0.8502	493.6	0.1312	0.3539	0.7234
ENSG00000081019	ENST00000261441	round spermatid basic protein 1 [Source:HGNC Symbol;Acc:HGNC:25642]	protein_coding	-0.1053	0.7257	262.2	0.1727	-0.6099	0.542
ENSG00000081026	ENST00000307546	membrane associated guanylate kinase, WW and PDZ domain containing 3 [Source:HGNC Symbol;Acc:HGNC:29647]	protein_coding	-0.427	0.1899	53.35	0.2269	-1.881	0.05991
ENSG00000169826	ENST00000374466	chondroitin sulfate N-acetylgalactosaminyltransferase 2 [Source:HGNC Symbol;Acc:HGNC:24292]	protein_coding	0.5725	0.0069	1614	0.161	3.555	0.0003775
ENSG00000124299	ENST00000244137	peptidase D [Source:HGNC Symbol;Acc:HGNC:8840]	protein_coding	0.5716	0.02674	1287	0.1923	2.973	0.002948
ENSG00000081087	ENST00000193322	osteopetrosis associated transmembrane protein 1 [Source:HGNC Symbol;Acc:HGNC:21652]	protein_coding	0.4579	0.05801	847.8	0.1779	2.573	0.01007
ENSG00000081154	ENST00000265260	PEST proteolytic signal containing nuclear protein [Source:HGNC Symbol;Acc:HGNC:30023]	protein_coding	0.007189	0.972	1077	0.09948	0.07227	0.9424
ENSG00000081177	ENST00000312994	exonuclease 3'-5' domain containing 2 [Source:HGNC Symbol;Acc:HGNC:20217]	protein_coding	0.1212	0.5275	280	0.1198	1.012	0.3116
ENSG00000081181	ENST00000261783	arginase 2 [Source:HGNC Symbol;Acc:HGNC:664]	protein_coding	-0.1344	0.676	59.97	0.1884	-0.7134	0.4756
ENSG00000081189	ENST00000340208	myocyte enhancer factor 2C [Source:HGNC Symbol;Acc:HGNC:6996]	protein_coding	-0.3346	0.2769	261.1	0.2088	-1.602	0.1091
ENSG00000081237	ENST00000348564	protein tyrosine phosphatase, receptor type, C [Source:HGNC Symbol;Acc:HGNC:9666]	protein_coding	0.0704	0.6757	10350	0.0986	0.714	0.4752
ENSG00000081307	ENST00000264991	ubiquitin-like modifier activating enzyme 5 [Source:HGNC Symbol;Acc:HGNC:23230]	protein_coding	-0.1136	0.4789	443.5	0.1019	-1.115	0.2647
ENSG00000081320	ENST00000263955	serine/threonine kinase 17b [Source:HGNC Symbol;Acc:HGNC:11396]	protein_coding	-0.3687	0.08156	1419	0.1541	-2.392	0.01677
ENSG00000081377	ENST00000375240	cell division cycle 14B [Source:HGNC Symbol;Acc:HGNC:1719]	protein_coding	-0.4247	0.1915	58.3	0.2263	-1.877	0.06058
ENSG00000081386	ENST00000223428	zinc finger protein 510 [Source:HGNC Symbol;Acc:HGNC:29161]	protein_coding	-0.08496	0.7516	164.1	0.1518	-0.5598	0.5756
ENSG00000081665	ENST00000443905	zinc finger protein 506 [Source:HGNC Symbol;Acc:HGNC:23780]	protein_coding	-0.05421	0.8208	146.2	0.1302	-0.4163	0.6772
ENSG00000081692	ENST00000366758	jumonji domain containing 4 [Source:HGNC Symbol;Acc:HGNC:25724]	protein_coding	0.1971	0.5687	45.29	0.2129	0.9259	0.3545
ENSG00000081721	ENST00000367943	dual specificity phosphatase 12 [Source:HGNC Symbol;Acc:HGNC:3067]	protein_coding	0.02598	0.9038	247.1	0.1152	0.2256	0.8215
ENSG00000103966	ENST00000220325	EH-domain containing 4 [Source:HGNC Symbol;Acc:HGNC:3245]	protein_coding	0.5715	0.004562	2769	0.1537	3.718	0.0002008
ENSG00000081791	ENST00000194118	KIAA0141 [Source:HGNC Symbol;Acc:HGNC:28969]	protein_coding	-0.03458	0.7791	1061	0.06844	-0.5053	0.6133
ENSG00000081870	ENST00000194214	heat shock protein family B (small), member 11 [Source:HGNC Symbol;Acc:HGNC:25019]	protein_coding	-0.1504	0.418	267.7	0.1204	-1.249	0.2117
ENSG00000081913	ENST00000262719	PH domain and leucine rich repeat protein phosphatase 1 [Source:HGNC Symbol;Acc:HGNC:20610]	protein_coding	-0.3006	0.1756	307.7	0.1555	-1.933	0.05326
ENSG00000081923	ENST00000283684	ATPase, aminophospholipid transporter, class I, type 8B, member 1 [Source:HGNC Symbol;Acc:HGNC:3706]	protein_coding	-0.4981	0.105	39.22	0.2212	-2.252	0.02434
ENSG00000081985	ENST00000262345	interleukin 12 receptor, beta 2 [Source:HGNC Symbol;Acc:HGNC:5972]	protein_coding	-0.4689	0.1424	624.7	0.2266	-2.07	0.03847
ENSG00000082014	ENST00000262188	SWI/SNF related, matrix associated, actin dependent regulator of chromatin, subfamily d, member 3 [Source:HGNC Symbol;Acc:HGNC:11108]	protein_coding	-0.1434	0.525	120.2	0.141	-1.017	0.3093
ENSG00000082068	ENST00000265107	WD repeat domain 70 [Source:HGNC Symbol;Acc:HGNC:25495]	protein_coding	-0.04456	0.8453	331	0.1219	-0.3654	0.7148
ENSG00000082074	ENST00000351578	FYN binding protein [Source:HGNC Symbol;Acc:HGNC:4036]	protein_coding	0.08629	0.7038	1873	0.1316	0.6556	0.5121
ENSG00000082146	ENST00000194530	STE20-related kinase adaptor beta [Source:HGNC Symbol;Acc:HGNC:13205]	protein_coding	0.2253	0.2167	260.7	0.1262	1.785	0.07422
ENSG00000082153	ENST00000359893	basic leucine zipper and W2 domains 1 [Source:HGNC Symbol;Acc:HGNC:18380]	protein_coding	0.004392	0.9828	4197	0.09598	0.04575	0.9635
ENSG00000082196	ENST00000231338	C1q and tumor necrosis factor related protein 3 [Source:HGNC Symbol;Acc:HGNC:14326]	protein_coding	-0.4883	0.1926	31.71	0.2609	-1.872	0.06123
ENSG00000100889	ENST00000216780	phosphoenolpyruvate carboxykinase 2 (mitochondrial) [Source:HGNC Symbol;Acc:HGNC:8725]	protein_coding	0.5712	0.02608	3534	0.1914	2.984	0.002842
ENSG00000082213	ENST00000325366	chromosome 5 open reading frame 22 [Source:HGNC Symbol;Acc:HGNC:25639]	protein_coding	0.1267	0.3971	424.8	0.09768	1.297	0.1946
ENSG00000082258	ENST00000264157	cyclin T2 [Source:HGNC Symbol;Acc:HGNC:1600]	protein_coding	0.1584	0.2399	923.6	0.09258	1.711	0.08701
ENSG00000082269	ENST00000194672	family with sequence similarity 135, member A [Source:HGNC Symbol;Acc:HGNC:21084]	protein_coding	0.2852	0.1938	204.8	0.1527	1.867	0.06185
ENSG00000082293	ENST00000455415	collagen, type XIX, alpha 1 [Source:HGNC Symbol;Acc:HGNC:2196]	protein_coding	-0.6859	0.314	16.61	0.4557	-1.505	0.1323
ENSG00000167703	ENST00000301335	solute carrier family 43 (amino acid system L transporter), member 2 [Source:HGNC Symbol;Acc:HGNC:23087]	protein_coding	0.9714	0.0002174	3521	0.2053	4.731	2.237e-06
ENSG00000082438	ENST00000342193	cordon-bleu WH2 repeat protein-like 1 [Source:HGNC Symbol;Acc:HGNC:23571]	protein_coding	-0.3956	0.3219	37.37	0.2663	-1.486	0.1374
ENSG00000198814	ENST00000378938	glycerol kinase [Source:HGNC Symbol;Acc:HGNC:4289]	protein_coding	0.569	0.0002909	2077	0.1223	4.652	3.29e-06
ENSG00000082512	ENST00000261464	TNF receptor-associated factor 5 [Source:HGNC Symbol;Acc:HGNC:12035]	protein_coding	-0.195	0.1873	1111	0.103	-1.893	0.05841
ENSG00000082515	ENST00000265229	mitochondrial ribosomal protein L22 [Source:HGNC Symbol;Acc:HGNC:14480]	protein_coding	0.01877	0.9339	259.3	0.1183	0.1587	0.8739
ENSG00000082516	ENST00000285873	gem (nuclear organelle) associated protein 5 [Source:HGNC Symbol;Acc:HGNC:20043]	protein_coding	-0.1491	0.5097	410.1	0.1421	-1.049	0.2941
ENSG00000132669	ENST00000255006	Ras and Rab interactor 2 [Source:HGNC Symbol;Acc:HGNC:18750]	protein_coding	0.5676	0.02953	886.2	0.194	2.925	0.003442
ENSG00000082701	ENST00000264235	glycogen synthase kinase 3 beta [Source:HGNC Symbol;Acc:HGNC:4617]	protein_coding	0.2322	0.1189	1010	0.1066	2.179	0.02935
ENSG00000082781	ENST00000296181	integrin, beta 5 [Source:HGNC Symbol;Acc:HGNC:6160]	protein_coding	0.2091	0.6925	1569	0.3076	0.68	0.4965
ENSG00000082805	ENST00000347735	ELKS/RAB6-interacting/CAST family member 1 [Source:HGNC Symbol;Acc:HGNC:17072]	protein_coding	0.242	0.1165	701.6	0.1104	2.191	0.02843
ENSG00000082898	ENST00000401558	exportin 1 [Source:HGNC Symbol;Acc:HGNC:12825]	protein_coding	0.08869	0.5968	2792	0.102	0.8692	0.3847
ENSG00000165410	ENST00000298159	cofilin 2 (muscle) [Source:HGNC Symbol;Acc:HGNC:1875]	protein_coding	0.5659	0.04057	114.7	0.2053	2.757	0.005839
ENSG00000083093	ENST00000261584	partner and localizer of BRCA2 [Source:HGNC Symbol;Acc:HGNC:26144]	protein_coding	0.08345	0.6923	272.2	0.1227	0.6804	0.4963
ENSG00000083097	ENST00000237163	dopey family member 1 [Source:HGNC Symbol;Acc:HGNC:21194]	protein_coding	0.351	0.1749	636	0.1813	1.936	0.05291
ENSG00000083099	ENST00000412237	LYR motif containing 2 [Source:HGNC Symbol;Acc:HGNC:25229]	protein_coding	0.2985	0.1181	511.1	0.1367	2.183	0.029
ENSG00000083123	ENST00000320393	branched chain keto acid dehydrogenase E1, beta polypeptide [Source:HGNC Symbol;Acc:HGNC:987]	protein_coding	-0.1817	0.4166	115.1	0.1451	-1.252	0.2105
ENSG00000083168	ENST00000265713	K(lysine) acetyltransferase 6A [Source:HGNC Symbol;Acc:HGNC:13013]	protein_coding	-0.1177	0.6	1314	0.1366	-0.8619	0.3887
ENSG00000083223	ENST00000277141	zinc finger, CCHC domain containing 6 [Source:HGNC Symbol;Acc:HGNC:25817]	protein_coding	-0.02137	0.9235	815.8	0.1189	-0.1798	0.8573
ENSG00000083290	ENST00000361658	unc-51 like autophagy activating kinase 2 [Source:HGNC Symbol;Acc:HGNC:13480]	protein_coding	0.3747	0.09676	579.4	0.1629	2.3	0.02145
ENSG00000130766	ENST00000253063	sestrin 2 [Source:HGNC Symbol;Acc:HGNC:20746]	protein_coding	0.5655	0.01296	757	0.171	3.306	0.0009463
ENSG00000083444	ENST00000196061	procollagen-lysine, 2-oxoglutarate 5-dioxygenase 1 [Source:HGNC Symbol;Acc:HGNC:9081]	protein_coding	0.3595	0.3225	1074	0.2422	1.484	0.1377
ENSG00000083454	ENST00000225328	purinergic receptor P2X, ligand gated ion channel, 5 [Source:HGNC Symbol;Acc:HGNC:8536]	protein_coding	-0.2888	0.3984	366.5	0.2232	-1.294	0.1957
ENSG00000083457	ENST00000263087	integrin, alpha E (antigen CD103, human mucosal lymphocyte antigen 1; alpha polypeptide) [Source:HGNC Symbol;Acc:HGNC:6147]	protein_coding	-0.151	0.4478	369.5	0.1275	-1.184	0.2363
ENSG00000083520	ENST00000377767	DIS3 homolog, exosome endoribonuclease and 3'-5' exoribonuclease [Source:HGNC Symbol;Acc:HGNC:20604]	protein_coding	-0.02026	0.9143	670.6	0.1004	-0.2018	0.84
ENSG00000083535	ENST00000326291	progesterone immunomodulatory binding factor 1 [Source:HGNC Symbol;Acc:HGNC:23352]	protein_coding	-0.0874	0.7696	106	0.166	-0.5266	0.5985
ENSG00000099246	ENST00000356940	RAB18, member RAS oncogene family [Source:HGNC Symbol;Acc:HGNC:14244]	protein_coding	0.5653	0.0006728	1137	0.1286	4.394	1.111e-05
ENSG00000083635	ENST00000379161	nuclear fragile X mental retardation protein interacting protein 1 [Source:HGNC Symbol;Acc:HGNC:8057]	protein_coding	-0.02725	0.9335	107.8	0.1703	-0.16	0.8729
ENSG00000083642	ENST00000315596	PDS5 cohesin associated factor B [Source:HGNC Symbol;Acc:HGNC:20418]	protein_coding	-0.1954	0.3917	595.4	0.1491	-1.311	0.19
ENSG00000083720	ENST00000196371	3-oxoacid CoA transferase 1 [Source:HGNC Symbol;Acc:HGNC:8527]	protein_coding	-0.3673	0.1403	616.1	0.1766	-2.079	0.03761
ENSG00000083750	ENST00000262850	Ras-related GTP binding B [Source:HGNC Symbol;Acc:HGNC:19901]	protein_coding	0.09598	0.7029	150.3	0.1459	0.658	0.5106
ENSG00000083799	ENST00000311559	cylindromatosis (turban tumor syndrome) [Source:HGNC Symbol;Acc:HGNC:2584]	protein_coding	-0.1847	0.2372	2469	0.1074	-1.72	0.0854
ENSG00000083807	ENST00000263093	solute carrier family 27 (fatty acid transporter), member 5 [Source:HGNC Symbol;Acc:HGNC:10999]	protein_coding	-0.3222	0.4638	26.94	0.2808	-1.147	0.2512
ENSG00000083812	ENST00000196482	zinc finger protein 324 [Source:HGNC Symbol;Acc:HGNC:14096]	protein_coding	-0.2441	0.1995	143	0.1322	-1.846	0.06484
ENSG00000083814	ENST00000317398	zinc finger protein 671 [Source:HGNC Symbol;Acc:HGNC:26279]	protein_coding	-0.08348	0.7334	159	0.1402	-0.5954	0.5515
ENSG00000083817	ENST00000196489	zinc finger protein 416 [Source:HGNC Symbol;Acc:HGNC:20645]	protein_coding	-0.1183	0.7235	55.1	0.1925	-0.6147	0.5388
ENSG00000083828	ENST00000391702	zinc finger protein 586 [Source:HGNC Symbol;Acc:HGNC:25949]	protein_coding	-0.01318	0.975	118.2	0.2032	-0.06485	0.9483
ENSG00000083838	ENST00000335841	zinc finger protein 446 [Source:HGNC Symbol;Acc:HGNC:21036]	protein_coding	-0.1518	0.5906	120.4	0.1721	-0.8821	0.3777
ENSG00000083842	undefined	undefined	undefined	0.09906	0.7773	87.58	0.1949	0.5082	0.6113
ENSG00000083844	ENST00000263095	zinc finger protein 264 [Source:HGNC Symbol;Acc:HGNC:13057]	protein_coding	-0.1379	0.3722	330.1	0.1013	-1.361	0.1735
ENSG00000083845	ENST00000196551	ribosomal protein S5 [Source:HGNC Symbol;Acc:HGNC:10426]	protein_coding	-0.163	0.4174	4264	0.1303	-1.25	0.2111
ENSG00000083896	ENST00000344157	YTH domain containing 1 [Source:HGNC Symbol;Acc:HGNC:30626]	protein_coding	-0.05815	0.7238	1167	0.09473	-0.6139	0.5393
ENSG00000066294	ENST00000311224	CD84 molecule [Source:HGNC Symbol;Acc:HGNC:1704]	protein_coding	0.5651	0.009177	6534	0.164	3.446	0.0005683
ENSG00000084070	ENST00000372708	small ArfGAP2 [Source:HGNC Symbol;Acc:HGNC:25082]	protein_coding	-0.1104	0.3942	3189	0.08461	-1.305	0.192
ENSG00000084072	ENST00000324379	peptidylprolyl isomerase E (cyclophilin E) [Source:HGNC Symbol;Acc:HGNC:9258]	protein_coding	-0.03125	0.8568	500.1	0.09286	-0.3365	0.7365
ENSG00000084073	ENST00000372759	zinc metallopeptidase STE24 [Source:HGNC Symbol;Acc:HGNC:12877]	protein_coding	0.2897	0.1717	1016	0.1487	1.949	0.05135
ENSG00000084090	ENST00000337288	StAR-related lipid transfer (START) domain containing 7 [Source:HGNC Symbol;Acc:HGNC:18063]	protein_coding	0.03618	0.8215	2669	0.08719	0.4149	0.6782
ENSG00000084092	ENST00000264230	nitric oxide associated 1 [Source:HGNC Symbol;Acc:HGNC:28473]	protein_coding	-0.1754	0.353	258.7	0.1247	-1.407	0.1595
ENSG00000084093	ENST00000309042	RE1-silencing transcription factor [Source:HGNC Symbol;Acc:HGNC:9966]	protein_coding	0.0138	0.9412	735.4	0.0982	0.1406	0.8882
ENSG00000084110	ENST00000261208	histidine ammonia-lyase [Source:HGNC Symbol;Acc:HGNC:4806]	protein_coding	-0.1418	0.7912	36.69	0.2943	-0.4816	0.6301
ENSG00000084112	ENST00000326470	slingshot protein phosphatase 1 [Source:HGNC Symbol;Acc:HGNC:30579]	protein_coding	0.1936	0.1953	1715	0.104	1.862	0.06267
ENSG00000084207	ENST00000398603	glutathione S-transferase pi 1 [Source:HGNC Symbol;Acc:HGNC:4638]	protein_coding	0.3093	0.1575	1473	0.1543	2.005	0.04497
ENSG00000084234	ENST00000263574	amyloid beta (A4) precursor-like protein 2 [Source:HGNC Symbol;Acc:HGNC:598]	protein_coding	0.4988	0.1336	14020	0.2366	2.108	0.03499
ENSG00000084444	ENST00000197268	family with sequence similarity 234, member B [Source:HGNC Symbol;Acc:HGNC:29288]	protein_coding	0.4844	0.08237	120.6	0.2029	2.387	0.01699
ENSG00000084463	ENST00000261167	WW domain binding protein 11 [Source:HGNC Symbol;Acc:HGNC:16461]	protein_coding	0.01423	0.9349	1765	0.09105	0.1563	0.8758
ENSG00000084623	ENST00000355082	eukaryotic translation initiation factor 3, subunit I [Source:HGNC Symbol;Acc:HGNC:3272]	protein_coding	0.03166	0.788	2140	0.06471	0.4893	0.6246
ENSG00000084652	ENST00000373609	taxilin alpha [Source:HGNC Symbol;Acc:HGNC:30685]	protein_coding	0.1009	0.376	2060	0.07467	1.351	0.1766
ENSG00000084676	ENST00000288599	nuclear receptor coactivator 1 [Source:HGNC Symbol;Acc:HGNC:7668]	protein_coding	-0.1046	0.6121	1411	0.1246	-0.8395	0.4012
ENSG00000084693	ENST00000323064	ATP/GTP binding protein-like 5 [Source:HGNC Symbol;Acc:HGNC:26147]	protein_coding	-0.2824	0.2084	170.6	0.1556	-1.815	0.06951
ENSG00000114554	ENST00000393409	plexin A1 [Source:HGNC Symbol;Acc:HGNC:9099]	protein_coding	0.5651	0.02452	2262	0.1876	3.013	0.002588
ENSG00000151474	ENST00000264546	FERM domain containing 4A [Source:HGNC Symbol;Acc:HGNC:25491]	protein_coding	0.5646	0.04185	529.9	0.2059	2.742	0.006104
ENSG00000084734	ENST00000264717	glucokinase (hexokinase 4) regulator [Source:HGNC Symbol;Acc:HGNC:4196]	protein_coding	1.141	0.4657	15.12	0.9979	1.143	0.253
ENSG00000084754	ENST00000380649	hydroxyacyl-CoA dehydrogenase/3-ketoacyl-CoA thiolase/enoyl-CoA hydratase (trifunctional protein), alpha subunit [Source:HGNC Symbol;Acc:HGNC:4801]	protein_coding	0.1069	0.3665	3502	0.07778	1.374	0.1693
ENSG00000084764	ENST00000233121	microtubule-associated protein, RP/EB family, member 3 [Source:HGNC Symbol;Acc:HGNC:6892]	protein_coding	0.1925	0.5685	198.6	0.2078	0.9263	0.3543
ENSG00000084774	ENST00000264705	carbamoyl-phosphate synthetase 2, aspartate transcarbamylase, and dihydroorotase [Source:HGNC Symbol;Acc:HGNC:1424]	protein_coding	-0.3131	0.08783	1385	0.1332	-2.35	0.01878
ENSG00000105402	ENST00000263354	N-ethylmaleimide-sensitive factor attachment protein, alpha [Source:HGNC Symbol;Acc:HGNC:7641]	protein_coding	0.5642	0.00491	3891	0.1528	3.692	0.0002222
ENSG00000085117	ENST00000227155	CD82 molecule [Source:HGNC Symbol;Acc:HGNC:6210]	protein_coding	-0.01582	0.9652	3663	0.1822	-0.08687	0.9308
ENSG00000085185	ENST00000218147	BCL6 corepressor-like 1 [Source:HGNC Symbol;Acc:HGNC:25657]	protein_coding	0.09935	0.6413	223.5	0.1271	0.7816	0.4344
ENSG00000085224	ENST00000373344	alpha thalassemia/mental retardation syndrome X-linked [Source:HGNC Symbol;Acc:HGNC:886]	protein_coding	-0.1221	0.5795	790.9	0.1351	-0.9034	0.3663
ENSG00000085231	ENST00000380818	adenylate kinase 6 [Source:HGNC Symbol;Acc:HGNC:49151]	protein_coding	0.1473	0.3415	695.4	0.1026	1.436	0.1509
ENSG00000111269	ENST00000228865	cAMP responsive element binding protein-like 2 [Source:HGNC Symbol;Acc:HGNC:2350]	protein_coding	0.5632	0.02993	1027	0.1929	2.919	0.003509
ENSG00000085274	ENST00000349841	myoneurin [Source:HGNC Symbol;Acc:HGNC:14955]	protein_coding	-0.08916	0.7175	233.1	0.1419	-0.6285	0.5297
ENSG00000085365	ENST00000320280	secretory carrier membrane protein 1 [Source:HGNC Symbol;Acc:HGNC:10563]	protein_coding	0.2372	0.2271	284	0.1354	1.752	0.07986
ENSG00000085377	ENST00000369110	prolyl endopeptidase [Source:HGNC Symbol;Acc:HGNC:9358]	protein_coding	-0.00147	0.9937	658.7	0.08009	-0.01836	0.9854
ENSG00000085382	ENST00000262903	HECT domain and ankyrin repeat containing E3 ubiquitin protein ligase 1 [Source:HGNC Symbol;Acc:HGNC:21033]	protein_coding	-0.09016	0.7059	144	0.1384	-0.6515	0.5147
ENSG00000085415	ENST00000262124	SEH1-like nucleoporin [Source:HGNC Symbol;Acc:HGNC:30379]	protein_coding	-0.02219	0.9101	539.2	0.1047	-0.2119	0.8322
ENSG00000085433	ENST00000357672	WD repeat domain 47 [Source:HGNC Symbol;Acc:HGNC:29141]	protein_coding	0.3352	0.08013	298.3	0.1395	2.402	0.01632
ENSG00000173511	ENST00000309422	vascular endothelial growth factor B [Source:HGNC Symbol;Acc:HGNC:12681]	protein_coding	0.563	0.01322	663.3	0.1708	3.297	0.0009783
ENSG00000085465	ENST00000369732	oviductal glycoprotein 1, 120kDa [Source:HGNC Symbol;Acc:HGNC:8524]	protein_coding	-0.2769	0.4398	50.19	0.2305	-1.201	0.2297
ENSG00000196975	ENST00000394295	annexin A4 [Source:HGNC Symbol;Acc:HGNC:542]	protein_coding	0.5629	0.002481	1323	0.1422	3.958	7.551e-05
ENSG00000085511	ENST00000348824	mitogen-activated protein kinase kinase kinase 4 [Source:HGNC Symbol;Acc:HGNC:6856]	protein_coding	-0.1793	0.1241	517	0.08335	-2.152	0.03141
ENSG00000140105	ENST00000344102	tryptophanyl-tRNA synthetase [Source:HGNC Symbol;Acc:HGNC:12729]	protein_coding	0.5628	0.01132	46550	0.1675	3.36	0.0007799
ENSG00000085563	ENST00000265724	ATP-binding cassette, sub-family B (MDR/TAP), member 1 [Source:HGNC Symbol;Acc:HGNC:40]	protein_coding	-0.4075	0.1385	134.7	0.1953	-2.087	0.03692
ENSG00000085644	ENST00000396878	zinc finger protein 213 [Source:HGNC Symbol;Acc:HGNC:13005]	protein_coding	0.1175	0.6313	233.4	0.1466	0.8016	0.4228
ENSG00000085662	ENST00000285930	aldo-keto reductase family 1, member B1 (aldose reductase) [Source:HGNC Symbol;Acc:HGNC:381]	protein_coding	0.3569	0.1426	2100	0.1725	2.069	0.03859
ENSG00000085719	ENST00000198765	copine III [Source:HGNC Symbol;Acc:HGNC:2316]	protein_coding	0.03435	0.829	840	0.08644	0.3974	0.6911
ENSG00000085721	ENST00000198767	RRN3 homolog, RNA polymerase I transcription factor [Source:HGNC Symbol;Acc:HGNC:30346]	protein_coding	0.005115	0.9823	693.8	0.1097	0.04663	0.9628
ENSG00000085733	ENST00000301843	cortactin [Source:HGNC Symbol;Acc:HGNC:3338]	protein_coding	0.08697	0.7979	1680	0.1864	0.4667	0.6407
ENSG00000085760	ENST00000263629	mitochondrial translational initiation factor 2 [Source:HGNC Symbol;Acc:HGNC:7441]	protein_coding	-0.06796	0.7773	863.2	0.1337	-0.5082	0.6113
ENSG00000085788	ENST00000397166	DDHD domain containing 2 [Source:HGNC Symbol;Acc:HGNC:29106]	protein_coding	-0.05864	0.736	629.3	0.09933	-0.5904	0.5549
ENSG00000085831	ENST00000262675	tetratricopeptide repeat domain 39A [Source:HGNC Symbol;Acc:HGNC:18657]	protein_coding	1.194	0.1132	16.59	0.5409	2.207	0.02731
ENSG00000085832	ENST00000371727	epidermal growth factor receptor pathway substrate 15 [Source:HGNC Symbol;Acc:HGNC:3419]	protein_coding	-0.09707	0.6931	1304	0.1434	-0.6768	0.4986
ENSG00000085840	ENST00000371566	origin recognition complex, subunit 1 [Source:HGNC Symbol;Acc:HGNC:8487]	protein_coding	-0.4851	0.06875	460.3	0.1953	-2.484	0.013
ENSG00000085871	ENST00000265498	microsomal glutathione S-transferase 2 [Source:HGNC Symbol;Acc:HGNC:7063]	protein_coding	-0.1601	0.7255	311.3	0.2623	-0.6103	0.5417
ENSG00000085872	ENST00000198939	calcium homeostasis endoplasmic reticulum protein [Source:HGNC Symbol;Acc:HGNC:16930]	protein_coding	-0.04957	0.7768	593	0.09707	-0.5107	0.6096
ENSG00000085978	ENST00000347464	autophagy related 16-like 1 [Source:HGNC Symbol;Acc:HGNC:21498]	protein_coding	-0.001997	0.9913	587.2	0.08164	-0.02446	0.9805
ENSG00000085982	ENST00000251722	ubiquitin specific peptidase 40 [Source:HGNC Symbol;Acc:HGNC:20069]	protein_coding	0.04413	0.8638	570.4	0.1371	0.3218	0.7476
ENSG00000085998	ENST00000371984	protein O-linked mannose N-acetylglucosaminyltransferase 1 (beta 1,2-) [Source:HGNC Symbol;Acc:HGNC:19139]	protein_coding	0.01638	0.9419	745	0.1177	0.1391	0.8893
ENSG00000156869	ENST00000287474	ferric-chelate reductase 1 [Source:HGNC Symbol;Acc:HGNC:27622]	protein_coding	0.5624	0.01678	102.8	0.1765	3.187	0.001436
ENSG00000086015	ENST00000361297	microtubule associated serine/threonine kinase 2 [Source:HGNC Symbol;Acc:HGNC:19035]	protein_coding	0.196	0.3164	916.9	0.1308	1.498	0.134
ENSG00000169554	ENST00000303660	zinc finger E-box binding homeobox 2 [Source:HGNC Symbol;Acc:HGNC:14881]	protein_coding	0.5623	0.003121	3185	0.1456	3.862	0.0001126
ENSG00000185947	ENST00000300870	zinc finger protein 267 [Source:HGNC Symbol;Acc:HGNC:13060]	protein_coding	0.56	0.0008923	974.5	0.1302	4.303	1.686e-05
ENSG00000080815	ENST00000324501	presenilin 1 [Source:HGNC Symbol;Acc:HGNC:9508]	protein_coding	0.5596	0.01234	1986	0.1682	3.327	0.0008788
ENSG00000086102	ENST00000318524	nuclear transcription factor, X-box binding 1 [Source:HGNC Symbol;Acc:HGNC:7803]	protein_coding	0.1095	0.3489	1092	0.0773	1.416	0.1568
ENSG00000086189	ENST00000199320	DIM1 dimethyladenosine transferase 1 homolog [Source:HGNC Symbol;Acc:HGNC:30217]	protein_coding	-0.2639	0.08006	365.5	0.1099	-2.402	0.0163
ENSG00000086200	ENST00000325324	importin 11 [Source:HGNC Symbol;Acc:HGNC:20628]	protein_coding	-0.1172	0.5846	207.1	0.131	-0.8943	0.3712
ENSG00000086232	ENST00000199389	eukaryotic translation initiation factor 2-alpha kinase 1 [Source:HGNC Symbol;Acc:HGNC:24921]	protein_coding	-0.07195	0.5338	1511	0.07208	-0.9982	0.3182
ENSG00000086288	ENST00000199447	NME/NM23 family member 8 [Source:HGNC Symbol;Acc:HGNC:16473]	protein_coding	-0.536	0.2811	39.15	0.3375	-1.588	0.1122
ENSG00000183117	ENST00000335551	CUB and Sushi multiple domains 1 [Source:HGNC Symbol;Acc:HGNC:14026]	protein_coding	0.9707	0.0004556	56.17	0.2151	4.512	6.408e-06
ENSG00000244482	ENST00000245621	leukocyte immunoglobulin-like receptor, subfamily A (with TM domain), member 6 [Source:HGNC Symbol;Acc:HGNC:15495]	protein_coding	0.9684	0.0004741	1117	0.2151	4.503	6.704e-06
ENSG00000086475	ENST00000327347	selenophosphate synthetase 1 [Source:HGNC Symbol;Acc:HGNC:19685]	protein_coding	-0.01403	0.9294	628.5	0.08382	-0.1674	0.8671
ENSG00000086504	ENST00000199706	mitochondrial ribosomal protein L28 [Source:HGNC Symbol;Acc:HGNC:14484]	protein_coding	0.02657	0.9128	843.9	0.1295	0.2052	0.8374
ENSG00000086544	ENST00000263370	inositol-trisphosphate 3-kinase C [Source:HGNC Symbol;Acc:HGNC:14897]	protein_coding	0.09871	0.6411	254.4	0.1261	0.7829	0.4337
ENSG00000086570	ENST00000261800	FAT atypical cadherin 2 [Source:HGNC Symbol;Acc:HGNC:3596]	protein_coding	0.5126	0.0901	59.64	0.2194	2.336	0.01948
ENSG00000086589	ENST00000199814	RNA binding motif protein 22 [Source:HGNC Symbol;Acc:HGNC:25503]	protein_coding	0.06132	0.5583	920.2	0.06469	0.9479	0.3432
ENSG00000132792	ENST00000361383	catenin, beta like 1 [Source:HGNC Symbol;Acc:HGNC:15879]	protein_coding	0.5582	0.000678	1930	0.1272	4.389	1.14e-05
ENSG00000086619	ENST00000264181	endoplasmic reticulum oxidoreductase beta [Source:HGNC Symbol;Acc:HGNC:14355]	protein_coding	-0.05166	0.8581	102.9	0.1552	-0.333	0.7392
ENSG00000086666	ENST00000261749	zinc finger, AN1-type domain 6 [Source:HGNC Symbol;Acc:HGNC:30164]	protein_coding	0.1975	0.105	818.3	0.0877	2.252	0.02432
ENSG00000086712	ENST00000380122	taxilin gamma [Source:HGNC Symbol;Acc:HGNC:18578]	protein_coding	-0.1003	0.6883	217.6	0.1459	-0.6874	0.4918
ENSG00000086730	ENST00000275635	linker for activation of T cells family, member 2 [Source:HGNC Symbol;Acc:HGNC:12749]	protein_coding	-0.1128	0.5751	607.7	0.1236	-0.9127	0.3614
ENSG00000086758	ENST00000218328	HECT, UBA and WWE domain containing 1, E3 ubiquitin protein ligase [Source:HGNC Symbol;Acc:HGNC:30892]	protein_coding	-0.1125	0.5014	5860	0.1058	-1.064	0.2874
ENSG00000086827	ENST00000200135	zw10 kinetochore protein [Source:HGNC Symbol;Acc:HGNC:13194]	protein_coding	0.02958	0.8857	308.4	0.1102	0.2683	0.7885
ENSG00000086848	ENST00000398006	ALG9, alpha-1,2-mannosyltransferase [Source:HGNC Symbol;Acc:HGNC:15672]	protein_coding	-0.05339	0.7621	276.9	0.09895	-0.5396	0.5895
ENSG00000087008	ENST00000356406	acyl-CoA oxidase 3, pristanoyl [Source:HGNC Symbol;Acc:HGNC:121]	protein_coding	0.08661	0.565	416.7	0.09282	0.9332	0.3507
ENSG00000087053	ENST00000346299	myotubularin related protein 2 [Source:HGNC Symbol;Acc:HGNC:7450]	protein_coding	0.138	0.3586	515.4	0.09912	1.392	0.1638
ENSG00000187605	ENST00000305799	tet methylcytosine dioxygenase 3 [Source:HGNC Symbol;Acc:HGNC:28313]	protein_coding	0.5581	0.009583	449.8	0.1628	3.428	0.0006083
ENSG00000135709	ENST00000258180	KIAA0513 [Source:HGNC Symbol;Acc:HGNC:29058]	protein_coding	0.5567	0.01164	1057	0.1662	3.349	0.0008113
ENSG00000087077	ENST00000200457	thyroid hormone receptor interactor 6 [Source:HGNC Symbol;Acc:HGNC:12311]	protein_coding	0.05817	0.8378	623.1	0.1532	0.3796	0.7042
ENSG00000232810	ENST00000449264	tumor necrosis factor [Source:HGNC Symbol;Acc:HGNC:11892]	protein_coding	0.5565	0.0001789	1636	0.1159	4.8	1.59e-06
ENSG00000087087	ENST00000423692	serrate, RNA effector molecule [Source:HGNC Symbol;Acc:HGNC:24101]	protein_coding	-0.08944	0.5626	2304	0.09527	-0.9388	0.3478
ENSG00000087088	ENST00000293288	BCL2-associated X protein [Source:HGNC Symbol;Acc:HGNC:959]	protein_coding	0.09998	0.3359	1590	0.06895	1.45	0.147
ENSG00000087095	ENST00000407008	nemo-like kinase [Source:HGNC Symbol;Acc:HGNC:29858]	protein_coding	0.01293	0.9464	296.5	0.1012	0.1278	0.8983
ENSG00000087111	ENST00000268758	phosphatidylinositol glycan anchor biosynthesis, class S [Source:HGNC Symbol;Acc:HGNC:14937]	protein_coding	0.1916	0.2837	1018	0.1211	1.582	0.1136
ENSG00000087152	ENST00000389384	ataxin 7-like 3 [Source:HGNC Symbol;Acc:HGNC:25416]	protein_coding	-0.001166	0.9937	1506	0.06448	-0.01808	0.9856
ENSG00000087157	ENST00000262764	phosphatidylglycerophosphate synthase 1 [Source:HGNC Symbol;Acc:HGNC:30029]	protein_coding	-0.04652	0.7778	494.4	0.09173	-0.5071	0.6121
ENSG00000087191	ENST00000310144	proteasome 26S subunit, ATPase 5 [Source:HGNC Symbol;Acc:HGNC:9552]	protein_coding	0.08165	0.4119	1790	0.06464	1.263	0.2065
ENSG00000087206	ENST00000377227	ubiquitin interaction motif containing 1 [Source:HGNC Symbol;Acc:HGNC:30298]	protein_coding	-0.1825	0.2578	396	0.1101	-1.658	0.0974
ENSG00000087237	ENST00000200676	cholesteryl ester transfer protein, plasma [Source:HGNC Symbol;Acc:HGNC:1869]	protein_coding	-0.2394	0.522	40.34	0.2339	-1.024	0.306
ENSG00000123130	ENST00000336430	acyl-CoA thioesterase 9 [Source:HGNC Symbol;Acc:HGNC:17152]	protein_coding	0.5561	0.0004776	2548	0.1238	4.492	7.046e-06
ENSG00000087253	ENST00000262134	lysophosphatidylcholine acyltransferase 2 [Source:HGNC Symbol;Acc:HGNC:26032]	protein_coding	0.2366	0.4618	813.2	0.2052	1.153	0.2488
ENSG00000087258	ENST00000262493	guanine nucleotide binding protein (G protein), alpha activating activity polypeptide O [Source:HGNC Symbol;Acc:HGNC:4389]	protein_coding	-0.2918	0.6251	23.91	0.3588	-0.8133	0.4161
ENSG00000087263	ENST00000336111	2-oxoglutarate and iron-dependent oxygenase domain containing 1 [Source:HGNC Symbol;Acc:HGNC:25585]	protein_coding	0.04755	0.7714	637.4	0.09091	0.523	0.601
ENSG00000087266	ENST00000356331	SH3-domain binding protein 2 [Source:HGNC Symbol;Acc:HGNC:10825]	protein_coding	0.2001	0.4164	4413	0.1596	1.253	0.2101
ENSG00000087269	ENST00000314262	NOP14 nucleolar protein [Source:HGNC Symbol;Acc:HGNC:16821]	protein_coding	-0.1587	0.3278	726.1	0.1079	-1.471	0.1413
ENSG00000087274	ENST00000264758	adducin 1 (alpha) [Source:HGNC Symbol;Acc:HGNC:243]	protein_coding	-0.07358	0.3608	2988	0.05302	-1.388	0.1652
ENSG00000087299	ENST00000261699	L-2-hydroxyglutarate dehydrogenase [Source:HGNC Symbol;Acc:HGNC:20499]	protein_coding	0.01401	0.9566	215.2	0.1316	0.1065	0.9152
ENSG00000087301	ENST00000281741	thioredoxin domain containing 16 [Source:HGNC Symbol;Acc:HGNC:19965]	protein_coding	0.134	0.6352	87.22	0.1687	0.7945	0.4269
ENSG00000087302	ENST00000261700	chromosome 14 open reading frame 166 [Source:HGNC Symbol;Acc:HGNC:23169]	protein_coding	-0.1167	0.5349	1011	0.1173	-0.9949	0.3198
ENSG00000087338	ENST00000282570	germ cell-less, spermatogenesis associated 1 [Source:HGNC Symbol;Acc:HGNC:23843]	protein_coding	-0.2474	0.1441	265.6	0.12	-2.062	0.0392
ENSG00000087365	ENST00000322535	splicing factor 3b, subunit 2, 145kDa [Source:HGNC Symbol;Acc:HGNC:10769]	protein_coding	0.03541	0.7901	3873	0.07297	0.4852	0.6275
ENSG00000087448	ENST00000381271	kelch-like family member 42 [Source:HGNC Symbol;Acc:HGNC:29252]	protein_coding	-0.06415	0.7372	292.1	0.1091	-0.5879	0.5566
ENSG00000087460	ENST00000265620	GNAS complex locus [Source:HGNC Symbol;Acc:HGNC:4392]	protein_coding	0.158	0.2641	8076	0.0964	1.639	0.1012
ENSG00000087470	ENST00000266481	dynamin 1-like [Source:HGNC Symbol;Acc:HGNC:2973]	protein_coding	0.09795	0.4219	1072	0.07897	1.24	0.2149
ENSG00000087502	ENST00000360150	ERGIC and golgi 2 [Source:HGNC Symbol;Acc:HGNC:30208]	protein_coding	0.03306	0.8838	304.6	0.1213	0.2725	0.7852
ENSG00000087586	ENST00000312783	aurora kinase A [Source:HGNC Symbol;Acc:HGNC:11393]	protein_coding	-0.2543	0.1398	627	0.1222	-2.081	0.03745
ENSG00000087589	ENST00000360314	Cas scaffolding protein family member 4 [Source:HGNC Symbol;Acc:HGNC:15878]	protein_coding	-0.02509	0.9417	151.9	0.1795	-0.1397	0.8889
ENSG00000087842	ENST00000380420	pirin (iron-binding nuclear protein) [Source:HGNC Symbol;Acc:HGNC:30048]	protein_coding	0.4033	0.07086	212.5	0.1635	2.467	0.01364
ENSG00000087884	ENST00000304716	adipogenesis associated, Mth938 domain containing [Source:HGNC Symbol;Acc:HGNC:30205]	protein_coding	0.3326	0.4456	33.3	0.2798	1.189	0.2344
ENSG00000087903	ENST00000303657	regulatory factor X, 2 (influences HLA class II expression) [Source:HGNC Symbol;Acc:HGNC:9983]	protein_coding	-0.03601	0.9074	172.4	0.1652	-0.218	0.8274
ENSG00000087995	ENST00000311506	methyltransferase like 2A [Source:HGNC Symbol;Acc:HGNC:25755]	protein_coding	0.148	0.4759	200.1	0.1321	1.121	0.2624
ENSG00000088035	ENST00000263440	ALG6, alpha-1,3-glucosyltransferase [Source:HGNC Symbol;Acc:HGNC:23157]	protein_coding	-0.05919	0.8453	161.3	0.1619	-0.3656	0.7146
ENSG00000088038	ENST00000221232	CCR4-NOT transcription complex, subunit 3 [Source:HGNC Symbol;Acc:HGNC:7879]	protein_coding	-0.1361	0.2834	582.8	0.08599	-1.583	0.1134
ENSG00000080200	ENST00000389622	beta-gamma crystallin domain containing 3 [Source:HGNC Symbol;Acc:HGNC:34427]	protein_coding	0.556	0.04504	157.9	0.2057	2.703	0.006882
ENSG00000088205	ENST00000263239	DEAD (Asp-Glu-Ala-Asp) box polypeptide 18 [Source:HGNC Symbol;Acc:HGNC:2741]	protein_coding	-0.01469	0.9391	1220	0.1008	-0.1458	0.8841
ENSG00000088247	ENST00000398148	KH-type splicing regulatory protein [Source:HGNC Symbol;Acc:HGNC:6316]	protein_coding	0.02813	0.8074	2422	0.06299	0.4465	0.6552
ENSG00000088256	ENST00000078429	guanine nucleotide binding protein (G protein), alpha 11 (Gq class) [Source:HGNC Symbol;Acc:HGNC:4379]	protein_coding	0.2846	0.4299	47.84	0.2326	1.224	0.2211
ENSG00000103042	ENST00000219320	solute carrier family 38, member 7 [Source:HGNC Symbol;Acc:HGNC:25582]	protein_coding	0.5556	0.0223	971.6	0.1816	3.06	0.002214
ENSG00000088305	ENST00000201963	DNA (cytosine-5-)-methyltransferase 3 beta [Source:HGNC Symbol;Acc:HGNC:2979]	protein_coding	-0.1863	0.565	71.59	0.1997	-0.9327	0.351
ENSG00000075275	ENST00000262738	cadherin, EGF LAG seven-pass G-type receptor 1 [Source:HGNC Symbol;Acc:HGNC:1850]	protein_coding	0.5548	0.02085	525	0.1794	3.093	0.001982
ENSG00000088356	ENST00000202017	p53 and DNA-damage regulated 1 [Source:HGNC Symbol;Acc:HGNC:16119]	protein_coding	0.2809	0.0541	345.2	0.1077	2.609	0.009093
ENSG00000088367	ENST00000202028	erythrocyte membrane protein band 4.1-like 1 [Source:HGNC Symbol;Acc:HGNC:3378]	protein_coding	0.4278	0.4941	406.4	0.396	1.08	0.28
ENSG00000112531	ENST00000275262	QKI, KH domain containing, RNA binding [Source:HGNC Symbol;Acc:HGNC:21100]	protein_coding	0.5534	0.01076	2194	0.1636	3.382	0.0007188
ENSG00000088448	ENST00000267339	ankyrin repeat domain 10 [Source:HGNC Symbol;Acc:HGNC:20265]	protein_coding	-0.08531	0.5665	1577	0.09177	-0.9296	0.3526
ENSG00000088451	ENST00000261296	TDP-glucose 4,6-dehydratase [Source:HGNC Symbol;Acc:HGNC:20324]	protein_coding	0.1338	0.4735	182	0.1188	1.127	0.2599
ENSG00000088538	ENST00000266037	dedicator of cytokinesis 3 [Source:HGNC Symbol;Acc:HGNC:2989]	protein_coding	-0.3439	0.565	992.4	0.3686	-0.9329	0.3509
ENSG00000088543	ENST00000357203	chromosome 3 open reading frame 18 [Source:HGNC Symbol;Acc:HGNC:24837]	protein_coding	0.144	0.7081	39.73	0.2222	0.648	0.517
ENSG00000088682	ENST00000262507	coenzyme Q9 [Source:HGNC Symbol;Acc:HGNC:25302]	protein_coding	-0.005357	0.9747	574.1	0.08081	-0.06629	0.9471
ENSG00000088727	ENST00000265529	kinesin family member 9 [Source:HGNC Symbol;Acc:HGNC:16666]	protein_coding	-0.3646	0.4594	24.15	0.3145	-1.159	0.2463
ENSG00000088766	ENST00000378863	cardiolipin synthase 1 [Source:HGNC Symbol;Acc:HGNC:16148]	protein_coding	0.005701	0.9809	264.7	0.1129	0.0505	0.9597
ENSG00000135604	ENST00000367568	syntaxin 11 [Source:HGNC Symbol;Acc:HGNC:11429]	protein_coding	0.5529	0.0004511	1355	0.1224	4.517	6.275e-06
ENSG00000088812	ENST00000262919	attractin [Source:HGNC Symbol;Acc:HGNC:885]	protein_coding	0.3765	0.1358	935.3	0.1794	2.098	0.03587
ENSG00000196072	ENST00000361832	biogenesis of lysosomal organelles complex-1, subunit 2 [Source:HGNC Symbol;Acc:HGNC:20984]	protein_coding	0.5528	0.0008923	1363	0.1284	4.306	1.666e-05
ENSG00000164300	ENST00000502747	serine incorporator 5 [Source:HGNC Symbol;Acc:HGNC:18825]	protein_coding	0.5519	0.01081	267.9	0.1633	3.38	0.0007245
ENSG00000088832	ENST00000381715	FK506 binding protein 1A, 12kDa [Source:HGNC Symbol;Acc:HGNC:3711]	protein_coding	0.03144	0.759	3154	0.05748	0.547	0.5844
ENSG00000213625	ENST00000371065	leptin receptor overlapping transcript [Source:HGNC Symbol;Acc:HGNC:29477]	protein_coding	0.5513	0.01908	1688	0.1761	3.13	0.001747
ENSG00000088836	ENST00000380056	solute carrier family 4, sodium borate transporter, member 11 [Source:HGNC Symbol;Acc:HGNC:16438]	protein_coding	-0.2594	0.6584	139.9	0.3472	-0.747	0.4551
ENSG00000168890	ENST00000306353	transmembrane protein 150A [Source:HGNC Symbol;Acc:HGNC:24677]	protein_coding	0.5512	0.01465	300.3	0.1694	3.253	0.00114
ENSG00000088876	ENST00000278772	zinc finger protein 343 [Source:HGNC Symbol;Acc:HGNC:16017]	protein_coding	0.05335	0.848	122.3	0.1486	0.3591	0.7195
ENSG00000088888	ENST00000416600	mitochondrial antiviral signaling protein [Source:HGNC Symbol;Acc:HGNC:29233]	protein_coding	-0.07621	0.65	831.4	0.09992	-0.7627	0.4456
ENSG00000088899	ENST00000329152	Leucine zipper putative tumor suppressor 3 [Source:UniProtKB/Swiss-Prot;Acc:O60299]	protein_coding	-0.4988	0.354	38.07	0.3554	-1.404	0.1604
ENSG00000088930	ENST00000377191	5'-3' exoribonuclease 2 [Source:HGNC Symbol;Acc:HGNC:12836]	protein_coding	0.01984	0.8965	1735	0.0826	0.2401	0.8102
ENSG00000088970	ENST00000419359	kizuna centrosomal protein [Source:HGNC Symbol;Acc:HGNC:15865]	protein_coding	-0.3108	0.3093	133.2	0.2048	-1.517	0.1292
ENSG00000088986	ENST00000242577	dynein, light chain, LC8-type 1 [Source:HGNC Symbol;Acc:HGNC:15476]	protein_coding	0.1696	0.177	1710	0.08801	1.927	0.05395
ENSG00000213722	ENST00000375787	dimethylarginine dimethylaminohydrolase 2 [Source:HGNC Symbol;Acc:HGNC:2716]	protein_coding	0.5509	0.009583	352.9	0.1608	3.427	0.0006102
ENSG00000089006	ENST00000377759	sorting nexin 5 [Source:HGNC Symbol;Acc:HGNC:14969]	protein_coding	-0.1116	0.4195	1180	0.08961	-1.245	0.213
ENSG00000089009	ENST00000202773	ribosomal protein L6 [Source:HGNC Symbol;Acc:HGNC:10362]	protein_coding	-0.2048	0.2149	6823	0.1143	-1.791	0.07323
ENSG00000187097	ENST00000334696	ectonucleoside triphosphate diphosphohydrolase 5 [Source:HGNC Symbol;Acc:HGNC:3367]	protein_coding	0.5508	0.01619	233.6	0.1718	3.205	0.00135
ENSG00000089022	ENST00000546394	mitogen-activated protein kinase-activated protein kinase 5 [Source:HGNC Symbol;Acc:HGNC:6889]	protein_coding	0.1383	0.3741	518.6	0.1019	1.357	0.1747
ENSG00000178385	ENST00000427836	pleckstrin homology domain containing, family M, member 3 [Source:HGNC Symbol;Acc:HGNC:34006]	protein_coding	0.5507	0.004197	175.4	0.1469	3.748	0.0001784
ENSG00000089048	ENST00000202816	ESF1 nucleolar pre-rRNA processing protein homolog [Source:HGNC Symbol;Acc:HGNC:15898]	protein_coding	0.1824	0.3687	291.2	0.1332	1.37	0.1707
ENSG00000089050	ENST00000337227	retinoblastoma binding protein 9 [Source:HGNC Symbol;Acc:HGNC:9892]	protein_coding	-0.152	0.4166	280.5	0.1214	-1.252	0.2105
ENSG00000089053	ENST00000261819	anaphase promoting complex subunit 5 [Source:HGNC Symbol;Acc:HGNC:15713]	protein_coding	-0.1264	0.1918	1808	0.06742	-1.875	0.06073
ENSG00000089057	ENST00000338244	solute carrier family 23 (ascorbic acid transporter), member 2 [Source:HGNC Symbol;Acc:HGNC:10973]	protein_coding	0.348	0.1634	3233	0.1757	1.981	0.04759
ENSG00000089060	ENST00000202831	solute carrier family 8 (sodium/lithium/calcium exchanger), member B1 [Source:HGNC Symbol;Acc:HGNC:26175]	protein_coding	0.3362	0.2771	1818	0.21	1.601	0.1093
ENSG00000089063	ENST00000202834	transmembrane protein 230 [Source:HGNC Symbol;Acc:HGNC:15876]	protein_coding	0.2136	0.1322	800.3	0.101	2.114	0.03448
ENSG00000089091	ENST00000262547	double zinc ribbon and ankyrin repeat domains 1 [Source:HGNC Symbol;Acc:HGNC:15858]	protein_coding	-0.09544	0.8079	76.54	0.2144	-0.4451	0.6563
ENSG00000089094	ENST00000377069	lysine (K)-specific demethylase 2B [Source:HGNC Symbol;Acc:HGNC:13610]	protein_coding	-0.02868	0.8659	1253	0.09036	-0.3175	0.7509
ENSG00000089123	ENST00000337743	taspase, threonine aspartase, 1 [Source:HGNC Symbol;Acc:HGNC:15859]	protein_coding	0.04637	0.8666	111.4	0.1488	0.3116	0.7553
ENSG00000185567	ENST00000333244	AHNAK nucleoprotein 2 [Source:HGNC Symbol;Acc:HGNC:20125]	protein_coding	0.5502	0.00746	180.2	0.1562	3.523	0.0004265
ENSG00000089154	ENST00000300648	GCN1 eIF2 alpha kinase activator homolog [Source:HGNC Symbol;Acc:HGNC:4199]	protein_coding	-0.1378	0.2064	3026	0.07566	-1.822	0.06846
ENSG00000089157	ENST00000228306	ribosomal protein, large, P0 [Source:HGNC Symbol;Acc:HGNC:10371]	protein_coding	-0.1905	0.237	17180	0.1107	-1.721	0.08532
ENSG00000089159	ENST00000228307	paxillin [Source:HGNC Symbol;Acc:HGNC:9718]	protein_coding	0.09156	0.7279	1720	0.1512	0.6055	0.5448
ENSG00000089177	ENST00000354981	kinesin family member 16B [Source:HGNC Symbol;Acc:HGNC:15869]	protein_coding	0.2899	0.1996	252.4	0.1571	1.845	0.06498
ENSG00000089195	ENST00000203001	tRNA methyltransferase 6 [Source:HGNC Symbol;Acc:HGNC:20900]	protein_coding	-0.06607	0.7596	312.6	0.1211	-0.5455	0.5854
ENSG00000089220	ENST00000261313	phosphatidylethanolamine binding protein 1 [Source:HGNC Symbol;Acc:HGNC:8630]	protein_coding	0.2682	0.1323	2676	0.1269	2.114	0.03452
ENSG00000089234	ENST00000327551	BRCA1 associated protein [Source:HGNC Symbol;Acc:HGNC:1099]	protein_coding	0.02893	0.8651	436.6	0.09052	0.3196	0.7493
ENSG00000089248	ENST00000261735	endoplasmic reticulum protein 29 [Source:HGNC Symbol;Acc:HGNC:13799]	protein_coding	0.3149	0.2217	2317	0.178	1.769	0.07688
ENSG00000089280	ENST00000254108	FUS RNA binding protein [Source:HGNC Symbol;Acc:HGNC:4010]	protein_coding	0.08952	0.3609	5815	0.06452	1.388	0.1653
ENSG00000089289	ENST00000342206	immunoglobulin (CD79A) binding protein 1 [Source:HGNC Symbol;Acc:HGNC:5461]	protein_coding	-0.1428	0.3529	442.5	0.1015	-1.407	0.1594
ENSG00000089327	ENST00000342879	FXYD domain containing ion transport regulator 5 [Source:HGNC Symbol;Acc:HGNC:4029]	protein_coding	0.02254	0.9448	3127	0.1714	0.1316	0.8953
ENSG00000089335	ENST00000423823	zinc finger protein 302 [Source:HGNC Symbol;Acc:HGNC:13848]	protein_coding	0.005241	0.9853	327.7	0.1355	0.03868	0.9691
ENSG00000089351	ENST00000317991	GRAM domain containing 1A [Source:HGNC Symbol;Acc:HGNC:29305]	protein_coding	0.09413	0.7673	3949	0.1773	0.5308	0.5956
ENSG00000089486	ENST00000399599	cell death-inducing p53 target 1 [Source:HGNC Symbol;Acc:HGNC:13234]	protein_coding	0.1389	0.5281	536.7	0.1375	1.01	0.3126
ENSG00000089558	ENST00000264661	potassium channel, voltage gated eag related subfamily H, member 4 [Source:HGNC Symbol;Acc:HGNC:6253]	protein_coding	-0.1816	0.7234	29.13	0.2953	-0.6149	0.5386
ENSG00000089597	ENST00000346178	glucosidase, alpha; neutral AB [Source:HGNC Symbol;Acc:HGNC:4138]	protein_coding	0.1373	0.361	4959	0.09901	1.387	0.1654
ENSG00000089639	ENST00000203556	GEM interacting protein [Source:HGNC Symbol;Acc:HGNC:24852]	protein_coding	0.167	0.2969	2386	0.1078	1.548	0.1215
ENSG00000089682	ENST00000372479	RNA binding motif protein 41 [Source:HGNC Symbol;Acc:HGNC:25617]	protein_coding	0.09321	0.6687	147	0.1285	0.7256	0.4681
ENSG00000249992	ENST00000503771	transmembrane protein 158 (gene/pseudogene) [Source:HGNC Symbol;Acc:HGNC:30293]	protein_coding	0.9673	0.03594	48.33	0.3434	2.817	0.004852
ENSG00000089692	ENST00000203629	lymphocyte-activation gene 3 [Source:HGNC Symbol;Acc:HGNC:6476]	protein_coding	-0.2216	0.4929	1368	0.2043	-1.085	0.2781
ENSG00000089693	ENST00000203630	myeloid leukemia factor 2 [Source:HGNC Symbol;Acc:HGNC:7126]	protein_coding	0.04445	0.8625	1661	0.1372	0.3239	0.746
ENSG00000089723	ENST00000203664	OTU deubiquitinase, ubiquitin aldehyde binding 2 [Source:HGNC Symbol;Acc:HGNC:20351]	protein_coding	-0.1574	0.7166	54.02	0.2496	-0.6307	0.5282
ENSG00000089737	ENST00000330836	DEAD (Asp-Glu-Ala-Asp) box helicase 24 [Source:HGNC Symbol;Acc:HGNC:13266]	protein_coding	0.07085	0.683	2500	0.1016	0.6975	0.4855
ENSG00000089775	ENST00000394715	zinc finger and BTB domain containing 25 [Source:HGNC Symbol;Acc:HGNC:13112]	protein_coding	-0.2379	0.2513	140.7	0.142	-1.675	0.09395
ENSG00000089818	ENST00000339754	NECAP endocytosis associated 1 [Source:HGNC Symbol;Acc:HGNC:24539]	protein_coding	0.1321	0.3509	499.6	0.09363	1.411	0.1582
ENSG00000089820	ENST00000350060	Rho GTPase activating protein 4 [Source:HGNC Symbol;Acc:HGNC:674]	protein_coding	-0.1941	0.5037	1741	0.1831	-1.06	0.2891
ENSG00000089876	ENST00000284690	DEAH (Asp-Glu-Ala-His) box polypeptide 32 [Source:HGNC Symbol;Acc:HGNC:16717]	protein_coding	0.1948	0.1895	284.6	0.1034	1.884	0.05954
ENSG00000089902	ENST00000262241	REST corepressor 1 [Source:HGNC Symbol;Acc:HGNC:17441]	protein_coding	0.1865	0.2375	538.3	0.1085	1.719	0.08556
ENSG00000089916	ENST00000261530	G patch domain containing 2-like [Source:HGNC Symbol;Acc:HGNC:20210]	protein_coding	0.1137	0.5815	391.3	0.1264	0.8998	0.3682
ENSG00000090006	ENST00000204005	latent transforming growth factor beta binding protein 4 [Source:HGNC Symbol;Acc:HGNC:6717]	protein_coding	-0.3787	0.07019	434.7	0.1531	-2.472	0.01342
ENSG00000171310	ENST00000303694	carbohydrate (chondroitin 4) sulfotransferase 11 [Source:HGNC Symbol;Acc:HGNC:17422]	protein_coding	0.5488	0.03234	3495	0.1906	2.88	0.003979
ENSG00000090020	ENST00000263980	solute carrier family 9, subfamily A (NHE1, cation proton antiporter 1), member 1 [Source:HGNC Symbol;Acc:HGNC:11071]	protein_coding	0.1246	0.4982	907.5	0.1164	1.071	0.2842
ENSG00000090054	ENST00000262554	serine palmitoyltransferase, long chain base subunit 1 [Source:HGNC Symbol;Acc:HGNC:11277]	protein_coding	0.1771	0.1994	836.3	0.09591	1.847	0.06479
ENSG00000090060	ENST00000216277	poly(A) polymerase alpha [Source:HGNC Symbol;Acc:HGNC:14981]	protein_coding	0.09901	0.5946	1703	0.1133	0.8742	0.382
ENSG00000090061	ENST00000389879	cyclin K [Source:HGNC Symbol;Acc:HGNC:1596]	protein_coding	0.1989	0.1829	1016	0.1043	1.906	0.05659
ENSG00000068697	ENST00000175091	lysosomal protein transmembrane 4 alpha [Source:HGNC Symbol;Acc:HGNC:6924]	protein_coding	0.5485	0.04376	2267	0.2019	2.717	0.006579
ENSG00000090104	ENST00000367459	regulator of G-protein signaling 1 [Source:HGNC Symbol;Acc:HGNC:9991]	protein_coding	0.1291	0.6521	970.7	0.1701	0.7589	0.4479
ENSG00000107201	ENST00000379868	DEAD (Asp-Glu-Ala-Asp) box polypeptide 58 [Source:HGNC Symbol;Acc:HGNC:19102]	protein_coding	0.5475	0.006376	1689	0.1527	3.585	0.0003371
ENSG00000090263	ENST00000324787	mitochondrial ribosomal protein S33 [Source:HGNC Symbol;Acc:HGNC:16634]	protein_coding	-0.1073	0.5325	260.4	0.1072	-1.001	0.3169
ENSG00000090266	ENST00000247866	NADH dehydrogenase (ubiquinone) 1 beta subcomplex, 2, 8kDa [Source:HGNC Symbol;Acc:HGNC:7697]	protein_coding	0.2557	0.102	552.4	0.1128	2.267	0.02337
ENSG00000090269	undefined	undefined	undefined	0.381	0.5005	1054	0.3574	1.066	0.2864
ENSG00000090273	ENST00000321265	nudC nuclear distribution protein [Source:HGNC Symbol;Acc:HGNC:8045]	protein_coding	-0.001997	0.9915	1251	0.08393	-0.0238	0.981
ENSG00000090316	ENST00000264750	macrophage erythroblast attacher [Source:HGNC Symbol;Acc:HGNC:13731]	protein_coding	-0.01363	0.9322	927	0.08358	-0.1631	0.8705
ENSG00000128595	ENST00000249364	calumenin [Source:HGNC Symbol;Acc:HGNC:1458]	protein_coding	0.5462	0.01424	1859	0.1673	3.265	0.001094
ENSG00000106615	ENST00000262187	Ras homolog enriched in brain [Source:HGNC Symbol;Acc:HGNC:10011]	protein_coding	0.546	0.001521	992.2	0.132	4.136	3.532e-05
ENSG00000174125	ENST00000308979	toll-like receptor 1 [Source:HGNC Symbol;Acc:HGNC:11847]	protein_coding	0.546	0.04006	571.3	0.1975	2.765	0.005692
ENSG00000090382	ENST00000261267	lysozyme [Source:HGNC Symbol;Acc:HGNC:6740]	protein_coding	0.4197	0.1961	58570	0.2258	1.859	0.06303
ENSG00000090432	ENST00000264198	mitochondrial E3 ubiquitin protein ligase 1 [Source:HGNC Symbol;Acc:HGNC:25762]	protein_coding	0.1723	0.4627	617.9	0.1497	1.151	0.2499
ENSG00000118985	ENST00000237853	elongation factor, RNA polymerase II, 2 [Source:HGNC Symbol;Acc:HGNC:17064]	protein_coding	0.5452	0.004007	1346	0.1447	3.766	0.0001656
ENSG00000090470	ENST00000204549	programmed cell death 7 [Source:HGNC Symbol;Acc:HGNC:8767]	protein_coding	-0.05849	0.7773	299.6	0.1151	-0.5083	0.6113
ENSG00000175197	ENST00000346473	DNA-damage-inducible transcript 3 [Source:HGNC Symbol;Acc:HGNC:2726]	protein_coding	0.545	0.04787	490.7	0.204	2.671	0.007552
ENSG00000090520	ENST00000265028	DnaJ (Hsp40) homolog, subfamily B, member 11 [Source:HGNC Symbol;Acc:HGNC:14889]	protein_coding	0.2348	0.2141	1209	0.1309	1.794	0.07275
ENSG00000090554	ENST00000204637	fms-related tyrosine kinase 3 ligand [Source:HGNC Symbol;Acc:HGNC:3766]	protein_coding	-0.09397	0.7214	246.3	0.1518	-0.6191	0.5358
ENSG00000090565	ENST00000262305	RAB11 family interacting protein 3 (class II) [Source:HGNC Symbol;Acc:HGNC:17224]	protein_coding	-0.2179	0.2608	403.1	0.1321	-1.65	0.09892
ENSG00000090581	ENST00000204679	N-acetylglucosamine-1-phosphate transferase, gamma subunit [Source:HGNC Symbol;Acc:HGNC:23026]	protein_coding	0.3435	0.2064	1161	0.1885	1.822	0.06849
ENSG00000090612	ENST00000228289	zinc finger protein 268 [Source:HGNC Symbol;Acc:HGNC:13061]	protein_coding	-0.02884	0.9097	166.3	0.1353	-0.2132	0.8312
ENSG00000090615	ENST00000204726	golgin A3 [Source:HGNC Symbol;Acc:HGNC:4426]	protein_coding	0.07457	0.5833	1721	0.08316	0.8968	0.3698
ENSG00000090621	ENST00000372856	poly(A) binding protein, cytoplasmic 4 (inducible form) [Source:HGNC Symbol;Acc:HGNC:8557]	protein_coding	0.06596	0.5443	1789	0.06747	0.9777	0.3282
ENSG00000101336	ENST00000262651	HCK proto-oncogene, Src family tyrosine kinase [Source:HGNC Symbol;Acc:HGNC:4840]	protein_coding	0.5444	0.009387	4131	0.1583	3.438	0.0005855
ENSG00000090661	ENST00000251363	ceramide synthase 4 [Source:HGNC Symbol;Acc:HGNC:23747]	protein_coding	-0.2803	0.371	115.4	0.2055	-1.364	0.1726
ENSG00000188211	ENST00000338965	natural killer cell cytotoxicity receptor 3 ligand 1 [Source:HGNC Symbol;Acc:HGNC:42400]	protein_coding	0.544	0.03212	197.2	0.1886	2.885	0.003914
ENSG00000090686	ENST00000308271	ubiquitin specific peptidase 48 [Source:HGNC Symbol;Acc:HGNC:18533]	protein_coding	-0.1572	0.4187	875.7	0.126	-1.247	0.2123
ENSG00000090776	ENST00000204961	ephrin-B1 [Source:HGNC Symbol;Acc:HGNC:3226]	protein_coding	-0.2028	0.3441	120.4	0.1419	-1.43	0.1528
ENSG00000090857	ENST00000288050	pyruvate dehydrogenase phosphatase regulatory subunit [Source:HGNC Symbol;Acc:HGNC:30264]	protein_coding	-0.05275	0.8075	543	0.1183	-0.446	0.6556
ENSG00000129473	ENST00000250405	BCL2-like 2 [Source:HGNC Symbol;Acc:HGNC:995]	protein_coding	0.5438	0.001471	634.4	0.1311	4.148	3.361e-05
ENSG00000090863	ENST00000205061	golgi glycoprotein 1 [Source:HGNC Symbol;Acc:HGNC:4316]	protein_coding	0.2382	0.157	2818	0.1187	2.008	0.04467
ENSG00000109861	ENST00000227266	cathepsin C [Source:HGNC Symbol;Acc:HGNC:2528]	protein_coding	0.9668	0.002976	10230	0.2489	3.884	0.0001029
ENSG00000090905	ENST00000315183	trinucleotide repeat containing 6A [Source:HGNC Symbol;Acc:HGNC:11969]	protein_coding	-0.007766	0.9532	1244	0.06885	-0.1128	0.9102
ENSG00000072274	ENST00000360110	transferrin receptor [Source:HGNC Symbol;Acc:HGNC:11763]	protein_coding	0.5428	0.01599	20570	0.169	3.212	0.001318
ENSG00000090924	ENST00000205135	pleckstrin homology domain containing, family G (with RhoGef domain) member 2 [Source:HGNC Symbol;Acc:HGNC:29515]	protein_coding	-0.08471	0.6215	1184	0.1032	-0.8207	0.4118
ENSG00000090971	ENST00000205194	N-acetyltransferase 14 (GCN5-related, putative) [Source:HGNC Symbol;Acc:HGNC:28918]	protein_coding	-0.4328	0.2036	52.53	0.2363	-1.831	0.06705
ENSG00000177156	ENST00000319006	transaldolase 1 [Source:HGNC Symbol;Acc:HGNC:11559]	protein_coding	0.5425	0.02068	5584	0.1752	3.097	0.001956
ENSG00000090989	ENST00000346134	exocyst complex component 1 [Source:HGNC Symbol;Acc:HGNC:30380]	protein_coding	0.1203	0.3757	859.2	0.08893	1.353	0.1761
ENSG00000091009	ENST00000265271	RNA binding motif protein 27 [Source:HGNC Symbol;Acc:HGNC:29243]	protein_coding	-0.1541	0.3353	661.9	0.1061	-1.452	0.1465
ENSG00000091039	ENST00000261183	oxysterol binding protein-like 8 [Source:HGNC Symbol;Acc:HGNC:16396]	protein_coding	0.07828	0.6341	1520	0.09831	0.7962	0.4259
ENSG00000137449	ENST00000259997	cytoplasmic polyadenylation element binding protein 2 [Source:HGNC Symbol;Acc:HGNC:21745]	protein_coding	0.542	0.0214	524.5	0.176	3.079	0.002077
ENSG00000091106	ENST00000342905	NLR family, CARD domain containing 4 [Source:HGNC Symbol;Acc:HGNC:16412]	protein_coding	0.2545	0.4478	298.4	0.2148	1.185	0.2362
ENSG00000091127	ENST00000356362	pseudouridylate synthase 7 (putative) [Source:HGNC Symbol;Acc:HGNC:26033]	protein_coding	-0.2234	0.404	198.1	0.1744	-1.281	0.2001
ENSG00000091136	ENST00000222399	laminin, beta 1 [Source:HGNC Symbol;Acc:HGNC:6486]	protein_coding	-0.07501	0.9047	69.37	0.335	-0.2239	0.8228
ENSG00000091140	ENST00000205402	dihydrolipoamide dehydrogenase [Source:HGNC Symbol;Acc:HGNC:2898]	protein_coding	0.0476	0.6744	1516	0.06641	0.7166	0.4736
ENSG00000091157	ENST00000254442	WD repeat domain 7 [Source:HGNC Symbol;Acc:HGNC:13490]	protein_coding	0.2843	0.0862	688.7	0.1204	2.361	0.01822
ENSG00000138600	ENST00000261854	signal peptide peptidase like 2A [Source:HGNC Symbol;Acc:HGNC:30227]	protein_coding	0.5419	0.01678	2304	0.1701	3.187	0.001439
ENSG00000091262	ENST00000205557	ATP-binding cassette, sub-family C (CFTR/MRP), member 6 [Source:HGNC Symbol;Acc:HGNC:57]	protein_coding	-0.7604	0.3173	25.56	0.5083	-1.496	0.1346
ENSG00000091317	ENST00000205636	CKLF-like MARVEL transmembrane domain containing 6 [Source:HGNC Symbol;Acc:HGNC:19177]	protein_coding	0.2626	0.1543	3755	0.1301	2.019	0.04347
ENSG00000091409	ENST00000264107	integrin, alpha 6 [Source:HGNC Symbol;Acc:HGNC:6142]	protein_coding	-0.1978	0.6777	210.2	0.2787	-0.7095	0.478
ENSG00000091436	ENST00000338983	Mitogen-activated protein kinase kinase kinase MLT [Source:UniProtKB/Swiss-Prot;Acc:Q9NYL2]	protein_coding	0.2063	0.2093	483.9	0.1139	1.811	0.07006
ENSG00000091483	ENST00000366560	fumarate hydratase [Source:HGNC Symbol;Acc:HGNC:3700]	protein_coding	-0.2205	0.2118	1036	0.1224	-1.802	0.07158
ENSG00000091490	ENST00000264868	sel-1 suppressor of lin-12-like 3 (C. elegans) [Source:HGNC Symbol;Acc:HGNC:29108]	protein_coding	-0.06023	0.6687	1285	0.083	-0.7257	0.468
ENSG00000091527	ENST00000264993	CDV3 homolog (mouse) [Source:HGNC Symbol;Acc:HGNC:26928]	protein_coding	0.1765	0.1221	3455	0.08165	2.161	0.03067
ENSG00000091542	ENST00000399138	alkB homolog 5, RNA demethylase [Source:HGNC Symbol;Acc:HGNC:25996]	protein_coding	0.09008	0.396	1002	0.06928	1.3	0.1936
ENSG00000182326	ENST00000328916	complement component 1, s subcomponent [Source:HGNC Symbol;Acc:HGNC:1247]	protein_coding	0.5416	0.0336	1006	0.1895	2.857	0.004272
ENSG00000091640	ENST00000206020	sperm associated antigen 7 [Source:HGNC Symbol;Acc:HGNC:11216]	protein_coding	0.2561	0.0896	902.1	0.1095	2.339	0.01933
ENSG00000091651	ENST00000219097	origin recognition complex, subunit 6 [Source:HGNC Symbol;Acc:HGNC:17151]	protein_coding	-0.3111	0.168	182.3	0.1587	-1.961	0.04992
ENSG00000091732	ENST00000311873	zinc finger, C3HC-type containing 1 [Source:HGNC Symbol;Acc:HGNC:29913]	protein_coding	0.1231	0.4735	286.3	0.1093	1.127	0.2598
ENSG00000091831	ENST00000206249	estrogen receptor 1 [Source:HGNC Symbol;Acc:HGNC:3467]	protein_coding	0.3054	0.2636	82.88	0.1861	1.641	0.1008
ENSG00000091947	ENST00000206380	transmembrane protein 101 [Source:HGNC Symbol;Acc:HGNC:28653]	protein_coding	0.0167	0.9395	398.5	0.1154	0.1447	0.8849
ENSG00000091972	ENST00000315711	CD200 molecule [Source:HGNC Symbol;Acc:HGNC:7203]	protein_coding	-0.3338	0.3983	164.7	0.2579	-1.294	0.1956
ENSG00000091986	ENST00000206423	coiled-coil domain containing 80 [Source:HGNC Symbol;Acc:HGNC:30649]	protein_coding	0.1961	0.8303	19.85	0.4976	0.3941	0.6935
ENSG00000151239	ENST00000395510	twinfilin actin binding protein 1 [Source:HGNC Symbol;Acc:HGNC:9620]	protein_coding	0.5404	0.005567	699.1	0.1484	3.642	0.0002707
ENSG00000092020	ENST00000261475	protein phosphatase 2, regulatory subunit B'', gamma [Source:HGNC Symbol;Acc:HGNC:17485]	protein_coding	0.268	0.1355	448.9	0.1276	2.1	0.03576
ENSG00000092036	ENST00000206474	HAUS augmin-like complex, subunit 4 [Source:HGNC Symbol;Acc:HGNC:20163]	protein_coding	0.03005	0.8561	812.8	0.08884	0.3383	0.7352
ENSG00000092068	ENST00000316902	solute carrier family 7 (amino acid transporter light chain, L system), member 8 [Source:HGNC Symbol;Acc:HGNC:11066]	protein_coding	0.4365	0.3854	824.6	0.3291	1.326	0.1848
ENSG00000092094	ENST00000206542	O-sialoglycoprotein endopeptidase [Source:HGNC Symbol;Acc:HGNC:18028]	protein_coding	-0.05428	0.7914	482.5	0.1128	-0.4812	0.6304
ENSG00000092098	ENST00000324103	ring finger protein 31 [Source:HGNC Symbol;Acc:HGNC:16031]	protein_coding	0.05067	0.7284	1785	0.08381	0.6045	0.5455
ENSG00000092108	ENST00000311943	sec1 family domain containing 1 [Source:HGNC Symbol;Acc:HGNC:20726]	protein_coding	0.2282	0.1265	667.5	0.1066	2.141	0.03227
ENSG00000092140	ENST00000206595	G2/M-phase specific E3 ubiquitin protein ligase [Source:HGNC Symbol;Acc:HGNC:20338]	protein_coding	0.03689	0.8478	265.2	0.1025	0.3597	0.7191
ENSG00000092148	ENST00000399332	HECT domain containing E3 ubiquitin protein ligase 1 [Source:HGNC Symbol;Acc:HGNC:20157]	protein_coding	0.07159	0.7372	1851	0.1218	0.5878	0.5567
ENSG00000092199	ENST00000336053	heterogeneous nuclear ribonucleoprotein C (C1/C2) [Source:HGNC Symbol;Acc:HGNC:5035]	protein_coding	-0.09391	0.5422	6435	0.09565	-0.9818	0.3262
ENSG00000092200	ENST00000382933	retinitis pigmentosa GTPase regulator interacting protein 1 [Source:HGNC Symbol;Acc:HGNC:13436]	protein_coding	-0.001671	0.998	33.5	0.3913	-0.004269	0.9966
ENSG00000092201	ENST00000216297	SPT16 homolog, facilitates chromatin remodeling subunit [Source:HGNC Symbol;Acc:HGNC:11465]	protein_coding	-0.2597	0.2372	2724	0.151	-1.72	0.08539
ENSG00000092203	ENST00000416256	TOX high mobility group box family member 4 [Source:HGNC Symbol;Acc:HGNC:20161]	protein_coding	0.1605	0.2636	1209	0.09781	1.641	0.1008
ENSG00000092208	ENST00000250379	gem (nuclear organelle) associated protein 2 [Source:HGNC Symbol;Acc:HGNC:10884]	protein_coding	-0.1462	0.6341	99.6	0.1837	-0.796	0.4261
ENSG00000092295	ENST00000206765	transglutaminase 1 [Source:HGNC Symbol;Acc:HGNC:11777]	protein_coding	5.88e-05	0.9999	110.8	0.2411	0.0002439	0.9998
ENSG00000092330	ENST00000267415	TERF1 (TRF1)-interacting nuclear factor 2 [Source:HGNC Symbol;Acc:HGNC:11824]	protein_coding	0.2041	0.08432	1348	0.08595	2.375	0.01756
ENSG00000092439	ENST00000313478	transient receptor potential cation channel, subfamily M, member 7 [Source:HGNC Symbol;Acc:HGNC:17994]	protein_coding	0.16	0.2671	1306	0.09814	1.63	0.103
ENSG00000165025	ENST00000375746	spleen tyrosine kinase [Source:HGNC Symbol;Acc:HGNC:11491]	protein_coding	0.5396	0.04203	2384	0.197	2.74	0.006149
ENSG00000092529	ENST00000318023	calpain 3 [Source:HGNC Symbol;Acc:HGNC:1480]	protein_coding	-0.01066	0.9793	429.6	0.1999	-0.05334	0.9575
ENSG00000092531	ENST00000249647	synaptosomal-associated protein, 23kDa [Source:HGNC Symbol;Acc:HGNC:11131]	protein_coding	0.2041	0.1805	1523	0.1066	1.915	0.05552
ENSG00000204389	ENST00000375651	heat shock 70kDa protein 1A [Source:HGNC Symbol;Acc:HGNC:5232]	protein_coding	0.5395	0.03253	3076	0.1876	2.875	0.004037
ENSG00000092820	ENST00000337147	ezrin [Source:HGNC Symbol;Acc:HGNC:12691]	protein_coding	-0.1623	0.09288	3747	0.06991	-2.322	0.02024
ENSG00000092841	ENST00000293422	myosin, light chain 6, alkali, smooth muscle and non-muscle [Source:HGNC Symbol;Acc:HGNC:7587]	protein_coding	0.1955	0.3788	13170	0.1455	1.343	0.1792
ENSG00000092847	ENST00000373204	argonaute RISC catalytic component 1 [Source:HGNC Symbol;Acc:HGNC:3262]	protein_coding	-0.007829	0.9598	945	0.07872	-0.09946	0.9208
ENSG00000092853	ENST00000251195	claspin [Source:HGNC Symbol;Acc:HGNC:19715]	protein_coding	-0.5776	0.06224	320.6	0.2277	-2.537	0.01119
ENSG00000092871	ENST00000315249	ring finger and FYVE-like domain containing E3 ubiquitin protein ligase [Source:HGNC Symbol;Acc:HGNC:24821]	protein_coding	0.101	0.4792	830.7	0.09069	1.114	0.2652
ENSG00000092929	ENST00000207549	unc-13 homolog D (C. elegans) [Source:HGNC Symbol;Acc:HGNC:23147]	protein_coding	0.04514	0.8472	3113	0.1252	0.3605	0.7185
ENSG00000092931	ENST00000336509	major facilitator superfamily domain containing 11 [Source:HGNC Symbol;Acc:HGNC:25458]	protein_coding	0.3194	0.1019	455.7	0.1408	2.268	0.02333
ENSG00000111911	ENST00000229633	histidine triad nucleotide binding protein 3 [Source:HGNC Symbol;Acc:HGNC:18468]	protein_coding	0.5388	0.009133	406.1	0.1563	3.448	0.0005642
ENSG00000092978	ENST00000366934	G patch domain containing 2 [Source:HGNC Symbol;Acc:HGNC:25499]	protein_coding	0.1192	0.5926	192.5	0.1358	0.8781	0.3799
ENSG00000093000	ENST00000347635	nucleoporin 50kDa [Source:HGNC Symbol;Acc:HGNC:8065]	protein_coding	-0.09063	0.5775	1649	0.09991	-0.9071	0.3643
ENSG00000103642	ENST00000261893	lactamase, beta [Source:HGNC Symbol;Acc:HGNC:16468]	protein_coding	0.5384	0.001221	1281	0.128	4.208	2.579e-05
ENSG00000093010	ENST00000207636	catechol-O-methyltransferase [Source:HGNC Symbol;Acc:HGNC:2228]	protein_coding	0.4491	0.08042	1724	0.1871	2.4	0.0164
ENSG00000163220	ENST00000368738	S100 calcium binding protein A9 [Source:HGNC Symbol;Acc:HGNC:10499]	protein_coding	0.5383	0.01972	2131	0.1727	3.117	0.00183
ENSG00000093100	ENST00000476405		processed_transcript	-0.273	0.105	441.7	0.1212	-2.252	0.02435
ENSG00000093144	ENST00000368287	ethylmalonyl-CoA decarboxylase 1 [Source:HGNC Symbol;Acc:HGNC:21489]	protein_coding	0.00283	0.9884	601.6	0.09275	0.03051	0.9757
ENSG00000110880	ENST00000261401	coronin, actin binding protein, 1C [Source:HGNC Symbol;Acc:HGNC:2254]	protein_coding	0.5379	0.01343	5766	0.1635	3.29	0.001002
ENSG00000093183	ENST00000264454	SEC22 homolog C, vesicle trafficking protein [Source:HGNC Symbol;Acc:HGNC:16828]	protein_coding	0.09568	0.5884	860.2	0.108	0.8859	0.3757
ENSG00000093217	ENST00000207870	xylulokinase homolog (H. influenzae) [Source:HGNC Symbol;Acc:HGNC:12839]	protein_coding	0.107	0.8298	41.9	0.2701	0.396	0.6921
ENSG00000094631	ENST00000334136	histone deacetylase 6 [Source:HGNC Symbol;Acc:HGNC:14064]	protein_coding	0.08899	0.5157	1297	0.08586	1.036	0.3
ENSG00000094804	ENST00000209728	cell division cycle 6 [Source:HGNC Symbol;Acc:HGNC:1744]	protein_coding	-0.5115	0.07835	374.5	0.2119	-2.413	0.01581
ENSG00000094841	ENST00000373373	uracil phosphoribosyltransferase (FUR1) homolog (S. cerevisiae) [Source:HGNC Symbol;Acc:HGNC:28334]	protein_coding	0.2014	0.276	198.5	0.1254	1.606	0.1083
ENSG00000094880	ENST00000394884	cell division cycle 23 [Source:HGNC Symbol;Acc:HGNC:1724]	protein_coding	0.1086	0.4163	548.9	0.08662	1.253	0.2101
ENSG00000094914	ENST00000209873	achalasia, adrenocortical insufficiency, alacrimia [Source:HGNC Symbol;Acc:HGNC:13666]	protein_coding	-0.1531	0.1838	629.6	0.08039	-1.904	0.05691
ENSG00000204388	ENST00000375650	heat shock 70kDa protein 1B [Source:HGNC Symbol;Acc:HGNC:5233]	protein_coding	0.5377	0.04057	2101	0.1951	2.757	0.005838
ENSG00000094975	ENST00000263688	SUN domain containing ossification factor [Source:HGNC Symbol;Acc:HGNC:1240]	protein_coding	0.02722	0.882	387.3	0.09804	0.2777	0.7813
ENSG00000095002	ENST00000233146	mutS homolog 2 [Source:HGNC Symbol;Acc:HGNC:7325]	protein_coding	-0.3979	0.09088	547.1	0.1706	-2.332	0.01969
ENSG00000095015	ENST00000399503	mitogen-activated protein kinase kinase kinase 1, E3 ubiquitin protein ligase [Source:HGNC Symbol;Acc:HGNC:6848]	protein_coding	0.1182	0.6316	562.1	0.1475	0.8013	0.423
ENSG00000095059	ENST00000210060	deoxyhypusine synthase [Source:HGNC Symbol;Acc:HGNC:2869]	protein_coding	-0.03112	0.8586	482.6	0.09376	-0.3319	0.7399
ENSG00000095066	ENST00000264827	hook microtubule-tethering protein 2 [Source:HGNC Symbol;Acc:HGNC:19885]	protein_coding	0.02793	0.9477	156	0.2231	0.1252	0.9004
ENSG00000095139	ENST00000264028	archain 1 [Source:HGNC Symbol;Acc:HGNC:649]	protein_coding	0.1657	0.1067	2393	0.07388	2.243	0.02489
ENSG00000095209	ENST00000374688	transmembrane protein 38B [Source:HGNC Symbol;Acc:HGNC:25535]	protein_coding	0.4597	0.07575	613.5	0.189	2.433	0.01499
ENSG00000095261	ENST00000210313	proteasome 26S subunit, non-ATPase 5 [Source:HGNC Symbol;Acc:HGNC:9563]	protein_coding	0.001566	0.9937	489.4	0.08646	0.01811	0.9856
ENSG00000095303	ENST00000223423	prostaglandin-endoperoxide synthase 1 (prostaglandin G/H synthase and cyclooxygenase) [Source:HGNC Symbol;Acc:HGNC:9604]	protein_coding	0.02519	0.953	316.4	0.2225	0.1132	0.9099
ENSG00000095319	ENST00000372577	nucleoporin 188kDa [Source:HGNC Symbol;Acc:HGNC:17859]	protein_coding	-0.05962	0.7035	2008	0.09079	-0.6567	0.5114
ENSG00000095321	ENST00000318080	carnitine O-acetyltransferase [Source:HGNC Symbol;Acc:HGNC:2342]	protein_coding	0.2864	0.1341	511.8	0.136	2.106	0.03521
ENSG00000095370	ENST00000314830	SH2 domain containing 3C [Source:HGNC Symbol;Acc:HGNC:16884]	protein_coding	-0.3877	0.05018	523.6	0.1464	-2.648	0.008104
ENSG00000136754	ENST00000346832	abl-interactor 1 [Source:HGNC Symbol;Acc:HGNC:11320]	protein_coding	0.5366	0.002976	2490	0.1382	3.882	0.0001037
ENSG00000139178	ENST00000266542	complement component 1, r subcomponent-like [Source:HGNC Symbol;Acc:HGNC:21265]	protein_coding	0.5361	0.005517	727.7	0.1469	3.651	0.0002616
ENSG00000223865	ENST00000416804	major histocompatibility complex, class II, DP beta 1 [Source:HGNC Symbol;Acc:HGNC:4940]	protein_coding	0.5361	0.02441	6315	0.1779	3.014	0.002574
ENSG00000095485	ENST00000354105	CWF19-like 1, cell cycle control (S. pombe) [Source:HGNC Symbol;Acc:HGNC:25613]	protein_coding	0.1506	0.3457	655	0.1056	1.426	0.1539
ENSG00000095539	ENST00000210633	sema domain, immunoglobulin domain (Ig), transmembrane domain (TM) and short cytoplasmic domain, (semaphorin) 4G [Source:HGNC Symbol;Acc:HGNC:10735]	protein_coding	-0.22	0.7023	24.02	0.3338	-0.659	0.5099
ENSG00000095564	ENST00000265990	BTAF1 RNA polymerase II, B-TFIID transcription factor-associated, 170kDa [Source:HGNC Symbol;Acc:HGNC:17307]	protein_coding	0.01871	0.9126	1766	0.09092	0.2057	0.837
ENSG00000095574	ENST00000368886	IKAROS family zinc finger 5 (Pegasus) [Source:HGNC Symbol;Acc:HGNC:14283]	protein_coding	0.05033	0.8762	251.6	0.1741	0.289	0.7726
ENSG00000102870	ENST00000262525	zinc finger protein 629 [Source:HGNC Symbol;Acc:HGNC:29008]	protein_coding	0.5356	0.01381	398.1	0.1634	3.279	0.001042
ENSG00000254470	ENST00000532090	adaptor-related protein complex 5, beta 1 subunit [Source:HGNC Symbol;Acc:HGNC:25104]	protein_coding	0.5356	0.01232	509.6	0.161	3.328	0.0008756
ENSG00000095739	ENST00000375533	BMP and activin membrane-bound inhibitor [Source:HGNC Symbol;Acc:HGNC:30251]	protein_coding	0.7204	0.05801	47.97	0.28	2.573	0.01008
ENSG00000095787	ENST00000345541	WW domain containing adaptor with coiled-coil [Source:HGNC Symbol;Acc:HGNC:17327]	protein_coding	0.03667	0.8327	2027	0.09429	0.3889	0.6973
ENSG00000095794	ENST00000337656	cAMP responsive element modulator [Source:HGNC Symbol;Acc:HGNC:2352]	protein_coding	-0.1454	0.432	627.1	0.1192	-1.22	0.2226
ENSG00000095906	ENST00000262302	nucleotide binding protein 2 [Source:HGNC Symbol;Acc:HGNC:8042]	protein_coding	-0.09286	0.739	380.1	0.1588	-0.5846	0.5588
ENSG00000095951	ENST00000379388	human immunodeficiency virus type I enhancer binding protein 1 [Source:HGNC Symbol;Acc:HGNC:4920]	protein_coding	0.1169	0.709	997.7	0.1812	0.6453	0.5187
ENSG00000095970	ENST00000338469	triggering receptor expressed on myeloid cells 2 [Source:HGNC Symbol;Acc:HGNC:17761]	protein_coding	0.2401	0.6815	1527	0.3427	0.7006	0.4835
ENSG00000096060	ENST00000357266	FK506 binding protein 5 [Source:HGNC Symbol;Acc:HGNC:3721]	protein_coding	-0.04264	0.8018	2204	0.09314	-0.4578	0.6471
ENSG00000049449	ENST00000054950	reticulocalbin 1, EF-hand calcium binding domain [Source:HGNC Symbol;Acc:HGNC:9934]	protein_coding	0.5353	0.003255	944.4	0.1391	3.848	0.0001189
ENSG00000096070	ENST00000339717	bromodomain and PHD finger containing, 3 [Source:HGNC Symbol;Acc:HGNC:14256]	protein_coding	-0.01665	0.9314	535.3	0.1012	-0.1645	0.8694
ENSG00000096080	ENST00000372116	mitochondrial ribosomal protein S18A [Source:HGNC Symbol;Acc:HGNC:14515]	protein_coding	0.2437	0.3158	136.3	0.1625	1.5	0.1336
ENSG00000096092	ENST00000211314	transmembrane protein 14A [Source:HGNC Symbol;Acc:HGNC:21076]	protein_coding	-0.5407	0.05311	105.5	0.2064	-2.62	0.008798
ENSG00000096093	ENST00000371068	EF-hand domain (C-terminal) containing 1 [Source:HGNC Symbol;Acc:HGNC:16406]	protein_coding	-0.1199	0.7169	64.72	0.1903	-0.6299	0.5288
ENSG00000096384	ENST00000353801	heat shock protein 90kDa alpha (cytosolic), class B member 1 [Source:HGNC Symbol;Acc:HGNC:5258]	protein_coding	-0.04632	0.7864	18060	0.09408	-0.4923	0.6225
ENSG00000096401	ENST00000371477	cell division cycle 5-like [Source:HGNC Symbol;Acc:HGNC:1743]	protein_coding	0.04515	0.7899	869.4	0.09289	0.4861	0.6269
ENSG00000102921	ENST00000262384	NEDD4 binding protein 1 [Source:HGNC Symbol;Acc:HGNC:29850]	protein_coding	0.5345	0.001593	2171	0.1299	4.116	3.86e-05
ENSG00000096654	ENST00000211936	zinc finger protein 184 [Source:HGNC Symbol;Acc:HGNC:12975]	protein_coding	-0.2123	0.4095	105.9	0.1673	-1.269	0.2045
ENSG00000096696	ENST00000379802	desmoplakin [Source:HGNC Symbol;Acc:HGNC:3052]	protein_coding	-0.4357	0.1989	81.13	0.2357	-1.849	0.06452
ENSG00000096717	ENST00000212015	sirtuin 1 [Source:HGNC Symbol;Acc:HGNC:14929]	protein_coding	0.1789	0.595	259.4	0.205	0.8728	0.3828
ENSG00000096746	ENST00000265866	heterogeneous nuclear ribonucleoprotein H3 (2H9) [Source:HGNC Symbol;Acc:HGNC:5043]	protein_coding	-0.02143	0.8837	1418	0.07846	-0.2732	0.7847
ENSG00000096872	ENST00000380062	intraflagellar transport 74 [Source:HGNC Symbol;Acc:HGNC:21424]	protein_coding	-0.0663	0.8236	149.4	0.1617	-0.41	0.6818
ENSG00000169403	ENST00000305392	platelet-activating factor receptor [Source:HGNC Symbol;Acc:HGNC:9582]	protein_coding	0.9646	0.002595	6106	0.2447	3.942	8.074e-05
ENSG00000096996	ENST00000322153	interleukin 12 receptor, beta 1 [Source:HGNC Symbol;Acc:HGNC:5971]	protein_coding	0.01656	0.9492	748.5	0.1355	0.1222	0.9027
ENSG00000097007	ENST00000318560	ABL proto-oncogene 1, non-receptor tyrosine kinase [Source:HGNC Symbol;Acc:HGNC:76]	protein_coding	0.1045	0.4225	1149	0.08435	1.239	0.2154
ENSG00000132471	ENST00000254806	WW domain binding protein 2 [Source:HGNC Symbol;Acc:HGNC:12738]	protein_coding	0.5318	0.0044	3422	0.1425	3.732	0.00019
ENSG00000097033	ENST00000370558	SH3-domain GRB2-like endophilin B1 [Source:HGNC Symbol;Acc:HGNC:10833]	protein_coding	0.1279	0.323	1501	0.08627	1.482	0.1382
ENSG00000143079	ENST00000271277	CTTNBP2 N-terminal like [Source:HGNC Symbol;Acc:HGNC:25330]	protein_coding	0.5307	0.01798	287.8	0.1681	3.158	0.00159
ENSG00000099139	ENST00000376752	proprotein convertase subtilisin/kexin type 5 [Source:HGNC Symbol;Acc:HGNC:8747]	protein_coding	0.135	0.6506	132.2	0.1773	0.7616	0.4463
ENSG00000099194	ENST00000370355	stearoyl-CoA desaturase (delta-9-desaturase) [Source:HGNC Symbol;Acc:HGNC:10571]	protein_coding	0.3046	0.1656	2588	0.1546	1.971	0.04872
ENSG00000099203	ENST00000214869	transmembrane p24 trafficking protein 1 [Source:HGNC Symbol;Acc:HGNC:17291]	protein_coding	0.2935	0.1277	452.2	0.1374	2.137	0.03264
ENSG00000102580	ENST00000376795	DnaJ (Hsp40) homolog, subfamily C, member 3 [Source:HGNC Symbol;Acc:HGNC:9439]	protein_coding	0.5304	0.01405	389.3	0.1622	3.27	0.001074
ENSG00000099219	ENST00000214893	endoplasmic reticulum metallopeptidase 1 [Source:HGNC Symbol;Acc:HGNC:23703]	protein_coding	-0.2272	0.3158	334.2	0.1515	-1.5	0.1336
ENSG00000126947	ENST00000372829	armadillo repeat containing, X-linked 1 [Source:HGNC Symbol;Acc:HGNC:18073]	protein_coding	0.9624	0.007975	232.6	0.275	3.5	0.0004651
ENSG00000099250	ENST00000265371	neuropilin 1 [Source:HGNC Symbol;Acc:HGNC:8004]	protein_coding	0.428	0.3459	3241	0.3003	1.425	0.1541
ENSG00000099251	ENST00000471365	hydroxysteroid (17-beta) dehydrogenase 7 pseudogene 2 [Source:HGNC Symbol;Acc:HGNC:28120]	transcribed_unprocessed_pseudogene	-0.08397	0.8093	89.8	0.1902	-0.4415	0.6589
ENSG00000099282	ENST00000373290	tetraspanin 15 [Source:HGNC Symbol;Acc:HGNC:23298]	protein_coding	0.05819	0.9111	147.4	0.2792	0.2084	0.8349
ENSG00000099284	ENST00000373255	H2A histone family, member Y2 [Source:HGNC Symbol;Acc:HGNC:14453]	protein_coding	0.4548	0.07087	466.1	0.1844	2.466	0.01365
ENSG00000099290	ENST00000282633	family with sequence similarity 21, member A [Source:HGNC Symbol;Acc:HGNC:23416]	protein_coding	0.2743	0.2586	563.4	0.1657	1.656	0.0978
ENSG00000099308	ENST00000262811	microtubule associated serine/threonine kinase 3 [Source:HGNC Symbol;Acc:HGNC:19036]	protein_coding	-0.1642	0.2024	616	0.0894	-1.837	0.06624
ENSG00000099326	ENST00000215057	myeloid zinc finger 1 [Source:HGNC Symbol;Acc:HGNC:13108]	protein_coding	-0.09436	0.8129	153.5	0.2178	-0.4333	0.6648
ENSG00000099330	ENST00000215061	occludin/ELL domain containing 1 [Source:HGNC Symbol;Acc:HGNC:26221]	protein_coding	0.2423	0.4155	75.96	0.193	1.255	0.2094
ENSG00000135124	ENST00000314442	purinergic receptor P2X, ligand gated ion channel, 4 [Source:HGNC Symbol;Acc:HGNC:8535]	protein_coding	0.9607	0.0002488	2236	0.2047	4.694	2.682e-06
ENSG00000099337	ENST00000263372	potassium channel, two pore domain subfamily K, member 6 [Source:HGNC Symbol;Acc:HGNC:6281]	protein_coding	-0.01251	0.9655	380.7	0.1452	-0.08615	0.9314
ENSG00000099338	ENST00000312265	catsper channel auxiliary subunit gamma [Source:HGNC Symbol;Acc:HGNC:25243]	protein_coding	-0.1252	0.7757	40.76	0.2439	-0.5134	0.6077
ENSG00000113552	ENST00000311337	glucosamine-6-phosphate deaminase 1 [Source:HGNC Symbol;Acc:HGNC:4417]	protein_coding	0.5301	0.0312	998.6	0.1829	2.898	0.003758
ENSG00000099364	ENST00000338343	F-box and leucine-rich repeat protein 19 [Source:HGNC Symbol;Acc:HGNC:25300]	protein_coding	-0.1796	0.396	430.4	0.1382	-1.3	0.1937
ENSG00000099365	ENST00000215095	syntaxin 1B [Source:HGNC Symbol;Acc:HGNC:18539]	protein_coding	-0.1228	0.7934	73.3	0.258	-0.4762	0.6339
ENSG00000099377	ENST00000262520	hydroxy-delta-5-steroid dehydrogenase, 3 beta- and steroid delta-isomerase 7 [Source:HGNC Symbol;Acc:HGNC:18324]	protein_coding	0.4218	0.1967	1743	0.2272	1.856	0.0634
ENSG00000099381	ENST00000262519	SET domain containing 1A [Source:HGNC Symbol;Acc:HGNC:29010]	protein_coding	-0.05877	0.7715	811.4	0.1125	-0.5225	0.6014
ENSG00000099385	ENST00000215115	B-cell CLL/lymphoma 7C [Source:HGNC Symbol;Acc:HGNC:1006]	protein_coding	-0.04743	0.8327	337.6	0.1219	-0.3892	0.6971
ENSG00000099622	ENST00000320936	cold inducible RNA binding protein [Source:HGNC Symbol;Acc:HGNC:1982]	protein_coding	0.05351	0.5818	3555	0.05952	0.899	0.3686
ENSG00000099624	ENST00000215375	ATP synthase, H+ transporting, mitochondrial F1 complex, delta subunit [Source:HGNC Symbol;Acc:HGNC:837]	protein_coding	-0.1627	0.5527	439	0.1695	-0.9598	0.3371
ENSG00000143776	ENST00000334218	CDC42 binding protein kinase alpha (DMPK-like) [Source:HGNC Symbol;Acc:HGNC:1737]	protein_coding	0.5297	0.03253	156.1	0.1843	2.875	0.004045
ENSG00000099749	undefined	undefined	undefined	-0.208	0.4011	83.51	0.1615	-1.288	0.1978
ENSG00000099783	ENST00000325495	heterogeneous nuclear ribonucleoprotein M [Source:HGNC Symbol;Acc:HGNC:5046]	protein_coding	-0.1159	0.392	4440	0.08854	-1.309	0.1904
ENSG00000116641	ENST00000251157	dedicator of cytokinesis 7 [Source:HGNC Symbol;Acc:HGNC:19190]	protein_coding	0.5287	0.006813	434.3	0.1485	3.561	0.0003696
ENSG00000099795	ENST00000215565	NADH dehydrogenase (ubiquinone) 1 beta subcomplex, 7, 18kDa [Source:HGNC Symbol;Acc:HGNC:7702]	protein_coding	0.09146	0.7715	579.9	0.175	0.5228	0.6011
ENSG00000099797	ENST00000215567	trans-2,3-enoyl-CoA reductase [Source:HGNC Symbol;Acc:HGNC:4551]	protein_coding	-0.3069	0.2935	925	0.197	-1.558	0.1193
ENSG00000099800	ENST00000215570	translocase of inner mitochondrial membrane 13 homolog (yeast) [Source:HGNC Symbol;Acc:HGNC:11816]	protein_coding	0.05095	0.8149	452.7	0.119	0.4282	0.6685
ENSG00000099804	ENST00000215574	cell division cycle 34 [Source:HGNC Symbol;Acc:HGNC:1734]	protein_coding	-0.07057	0.7462	415.2	0.1236	-0.5709	0.568
ENSG00000099810	ENST00000380172	methylthioadenosine phosphorylase [Source:HGNC Symbol;Acc:HGNC:7413]	protein_coding	-0.03512	0.8542	388.7	0.1023	-0.3433	0.7314
ENSG00000099814	ENST00000251181	centrosomal protein 170B [Source:HGNC Symbol;Acc:HGNC:20362]	protein_coding	0.0007088	0.9977	360.1	0.1343	0.005279	0.9958
ENSG00000099817	ENST00000215587	polymerase (RNA) II (DNA directed) polypeptide E, 25kDa [Source:HGNC Symbol;Acc:HGNC:9192]	protein_coding	0.1393	0.4533	1924	0.1187	1.174	0.2405
ENSG00000099821	ENST00000587057	polymerase (RNA) mitochondrial (DNA directed) [Source:HGNC Symbol;Acc:HGNC:9200]	protein_coding	-0.1176	0.6404	740	0.1499	-0.7844	0.4328
ENSG00000123983	ENST00000357430	acyl-CoA synthetase long-chain family member 3 [Source:HGNC Symbol;Acc:HGNC:3570]	protein_coding	0.5278	0.009546	1568	0.1539	3.43	0.0006027
ENSG00000099849	ENST00000397582	Ras association (RalGDS/AF-6) domain family (N-terminal) member 7 [Source:HGNC Symbol;Acc:HGNC:1166]	protein_coding	-0.1982	0.4374	204.1	0.1643	-1.207	0.2276
ENSG00000108771	ENST00000251642	DEXH (Asp-Glu-X-His) box polypeptide 58 [Source:HGNC Symbol;Acc:HGNC:29517]	protein_coding	0.5276	0.0287	3017	0.1795	2.939	0.00329
ENSG00000099875	ENST00000250896	MAP kinase interacting serine/threonine kinase 2 [Source:HGNC Symbol;Acc:HGNC:7111]	protein_coding	-0.1407	0.3021	1563	0.09163	-1.536	0.1245
ENSG00000099889	ENST00000263207	armadillo repeat gene deleted in velocardiofacial syndrome [Source:HGNC Symbol;Acc:HGNC:728]	protein_coding	0.07921	0.8833	120.2	0.2887	0.2744	0.7838
ENSG00000099899	ENST00000252136	tRNA methyltransferase 2 homolog A [Source:HGNC Symbol;Acc:HGNC:24974]	protein_coding	0.0648	0.8003	715.2	0.1405	0.4613	0.6446
ENSG00000099901	ENST00000331821	RAN binding protein 1 [Source:HGNC Symbol;Acc:HGNC:9847]	protein_coding	-0.2758	0.1961	1119	0.1484	-1.859	0.06306
ENSG00000099904	ENST00000320602	zinc finger, DHHC-type containing 8 [Source:HGNC Symbol;Acc:HGNC:18474]	protein_coding	-0.1315	0.6455	473.8	0.1703	-0.7721	0.4401
ENSG00000099910	ENST00000328879	kelch-like family member 22 [Source:HGNC Symbol;Acc:HGNC:25888]	protein_coding	-0.188	0.4163	440.8	0.1499	-1.254	0.2099
ENSG00000099917	ENST00000263205	mediator complex subunit 15 [Source:HGNC Symbol;Acc:HGNC:14248]	protein_coding	0.05753	0.8707	3463	0.191	0.3011	0.7633
ENSG00000099940	ENST00000215730	synaptosomal-associated protein, 29kDa [Source:HGNC Symbol;Acc:HGNC:11133]	protein_coding	0.2276	0.1383	673.9	0.109	2.088	0.03684
ENSG00000099942	ENST00000354336	v-crk avian sarcoma virus CT10 oncogene homolog-like [Source:HGNC Symbol;Acc:HGNC:2363]	protein_coding	-0.02069	0.9204	1225	0.1115	-0.1856	0.8528
ENSG00000099949	ENST00000215739	leucine-zipper-like transcription regulator 1 [Source:HGNC Symbol;Acc:HGNC:6742]	protein_coding	0.009384	0.9753	1055	0.1457	0.06439	0.9487
ENSG00000099956	ENST00000263121	SWI/SNF related, matrix associated, actin dependent regulator of chromatin, subfamily b, member 1 [Source:HGNC Symbol;Acc:HGNC:11103]	protein_coding	0.03734	0.8021	971.9	0.08176	0.4568	0.6478
ENSG00000099958	ENST00000290730	derlin 3 [Source:HGNC Symbol;Acc:HGNC:14236]	protein_coding	-0.5469	0.1322	46.57	0.2587	-2.114	0.03449
ENSG00000162654	ENST00000355754	guanylate binding protein 4 [Source:HGNC Symbol;Acc:HGNC:20480]	protein_coding	0.5269	0.01643	7063	0.1647	3.199	0.001379
ENSG00000099974	ENST00000215770	D-dopachrome tautomerase-like [Source:HGNC Symbol;Acc:HGNC:33446]	protein_coding	0.02694	0.9676	82.27	0.3278	0.08219	0.9345
ENSG00000099977	ENST00000350608	D-dopachrome tautomerase [Source:HGNC Symbol;Acc:HGNC:2732]	protein_coding	0.1252	0.8288	106.5	0.3145	0.3979	0.6907
ENSG00000099984	ENST00000402588	glutathione S-transferase theta 2 (gene/pseudogene) [Source:HGNC Symbol;Acc:HGNC:4642]	polymorphic_pseudogene	-0.3636	0.6401	24.14	0.463	-0.7852	0.4323
ENSG00000099985	ENST00000215781	oncostatin M [Source:HGNC Symbol;Acc:HGNC:8506]	protein_coding	0.1148	0.6807	512.2	0.1635	0.7019	0.4827
ENSG00000099991	ENST00000263119	calcineurin binding protein 1 [Source:HGNC Symbol;Acc:HGNC:24187]	protein_coding	-0.2002	0.24	1452	0.117	-1.711	0.08713
ENSG00000099992	ENST00000215790	TBC1 domain family, member 10A [Source:HGNC Symbol;Acc:HGNC:23609]	protein_coding	-0.03681	0.8866	237.7	0.1384	-0.266	0.7902
ENSG00000099995	ENST00000215793	splicing factor 3a, subunit 1, 120kDa [Source:HGNC Symbol;Acc:HGNC:10765]	protein_coding	0.0298	0.8666	2132	0.09556	0.3118	0.7552
ENSG00000133789	ENST00000318950	SWAP switching B-cell complex 70kDa subunit [Source:HGNC Symbol;Acc:HGNC:17070]	protein_coding	0.5268	0.01987	1762	0.1692	3.114	0.001848
ENSG00000099999	ENST00000215798	ring finger protein 215 [Source:HGNC Symbol;Acc:HGNC:33434]	protein_coding	-0.1266	0.7183	141.4	0.2021	-0.6262	0.5312
ENSG00000100003	ENST00000402592	SEC14-like lipid binding 2 [Source:HGNC Symbol;Acc:HGNC:10699]	protein_coding	-0.4529	0.1358	88.3	0.2158	-2.098	0.03587
ENSG00000100014	ENST00000314328	sperm antigen with calponin homology and coiled-coil domains 1-like [Source:HGNC Symbol;Acc:HGNC:29022]	protein_coding	0.1262	0.3565	706.9	0.09031	1.398	0.1623
ENSG00000100023	ENST00000335025	peptidylprolyl isomerase (cyclophilin)-like 2 [Source:HGNC Symbol;Acc:HGNC:9261]	protein_coding	-0.1217	0.3425	1130	0.08491	-1.434	0.1516
ENSG00000100024	ENST00000326010	ureidopropionase, beta [Source:HGNC Symbol;Acc:HGNC:16297]	protein_coding	-0.09009	0.8901	71.91	0.3507	-0.2569	0.7973
ENSG00000177885	ENST00000316615	growth factor receptor-bound protein 2 [Source:HGNC Symbol;Acc:HGNC:4566]	protein_coding	0.5263	0.01056	4211	0.1553	3.389	0.0007006
ENSG00000100028	ENST00000215829	small nuclear ribonucleoprotein D3 polypeptide 18kDa [Source:HGNC Symbol;Acc:HGNC:11160]	protein_coding	-0.1093	0.7365	75.65	0.1855	-0.5894	0.5556
ENSG00000100029	ENST00000335214	pescadillo ribosomal biogenesis factor 1 [Source:HGNC Symbol;Acc:HGNC:8848]	protein_coding	0.07818	0.5748	1201	0.0856	0.9133	0.3611
ENSG00000100030	ENST00000215832	mitogen-activated protein kinase 1 [Source:HGNC Symbol;Acc:HGNC:6871]	protein_coding	0.1855	0.1234	2315	0.08608	2.155	0.03119
ENSG00000100031	ENST00000248923	gamma-glutamyltransferase 1 [Source:HGNC Symbol;Acc:HGNC:4250]	protein_coding	0.4367	0.1036	257.1	0.1933	2.259	0.02387
ENSG00000008130	ENST00000341426	NAD kinase [Source:HGNC Symbol;Acc:HGNC:29831]	protein_coding	0.5256	0.003388	5469	0.1372	3.83	0.0001279
ENSG00000100034	ENST00000263212	protein phosphatase, Mg2+/Mn2+ dependent, 1F [Source:HGNC Symbol;Acc:HGNC:19388]	protein_coding	-0.03888	0.7932	619.7	0.08153	-0.4769	0.6334
ENSG00000100036	ENST00000343605	solute carrier family 35, member E4 [Source:HGNC Symbol;Acc:HGNC:17058]	protein_coding	0.1094	0.7375	93.08	0.1864	0.5872	0.5571
ENSG00000100038	ENST00000357179	topoisomerase (DNA) III beta [Source:HGNC Symbol;Acc:HGNC:11993]	protein_coding	0.04094	0.881	459.4	0.1463	0.2797	0.7797
ENSG00000100055	ENST00000248901	cytohesin 4 [Source:HGNC Symbol;Acc:HGNC:9505]	protein_coding	0.02226	0.9523	2908	0.1938	0.1149	0.9085
ENSG00000100056	ENST00000252137	DiGeorge syndrome critical region gene 14 [Source:HGNC Symbol;Acc:HGNC:16817]	protein_coding	0.1336	0.4325	387.9	0.1097	1.218	0.2233
ENSG00000100058	ENST00000354451	crystallin, beta B2 pseudogene 1 [Source:HGNC Symbol;Acc:HGNC:2399]	transcribed_unprocessed_pseudogene	0.1603	0.4812	161.3	0.1447	1.108	0.268
ENSG00000100060	ENST00000356998	MFNG O-fucosylpeptide 3-beta-N-acetylglucosaminyltransferase [Source:HGNC Symbol;Acc:HGNC:7038]	protein_coding	-0.1294	0.5285	793.4	0.1283	-1.009	0.3131
ENSG00000100068	ENST00000402785	low density lipoprotein receptor-related protein 5-like [Source:HGNC Symbol;Acc:HGNC:25323]	protein_coding	-0.07257	0.8319	130.6	0.1855	-0.3911	0.6957
ENSG00000100075	ENST00000215882	solute carrier family 25 (mitochondrial carrier; citrate transporter), member 1 [Source:HGNC Symbol;Acc:HGNC:10979]	protein_coding	0.02548	0.9184	449.8	0.1327	0.192	0.8477
ENSG00000100077	ENST00000324198	adrenergic, beta, receptor kinase 2 [Source:HGNC Symbol;Acc:HGNC:290]	protein_coding	0.2583	0.1132	1130	0.117	2.207	0.0273
ENSG00000100083	ENST00000325180	golgi-associated, gamma adaptin ear containing, ARF binding protein 1 [Source:HGNC Symbol;Acc:HGNC:17842]	protein_coding	0.2363	0.3177	2872	0.158	1.495	0.1349
ENSG00000160209	ENST00000291565	pyridoxal (pyridoxine, vitamin B6) kinase [Source:HGNC Symbol;Acc:HGNC:8819]	protein_coding	0.5255	0.02577	3540	0.1758	2.989	0.002797
ENSG00000100092	ENST00000357436	SH3-domain binding protein 1 [Source:HGNC Symbol;Acc:HGNC:10824]	protein_coding	-0.02888	0.9119	1256	0.1398	-0.2066	0.8363
ENSG00000100097	ENST00000215909	lectin, galactoside-binding, soluble, 1 [Source:HGNC Symbol;Acc:HGNC:6561]	protein_coding	0.213	0.3158	5870	0.1419	1.5	0.1335
ENSG00000100099	ENST00000336873	Hermansky-Pudlak syndrome 4 [Source:HGNC Symbol;Acc:HGNC:15844]	protein_coding	0.0542	0.7415	952.3	0.09354	0.5795	0.5622
ENSG00000065615	ENST00000369679	cytochrome b5 reductase 4 [Source:HGNC Symbol;Acc:HGNC:20147]	protein_coding	0.5254	0.0003065	660.5	0.1133	4.636	3.561e-06
ENSG00000100104	ENST00000215917	SRR1 domain containing [Source:HGNC Symbol;Acc:HGNC:33910]	protein_coding	-0.004995	0.9909	89.01	0.1953	-0.02558	0.9796
ENSG00000100105	ENST00000215919	POZ (BTB) and AT hook containing zinc finger 1 [Source:HGNC Symbol;Acc:HGNC:13071]	protein_coding	0.01347	0.9448	345.4	0.1025	0.1313	0.8955
ENSG00000100106	ENST00000331103	TRIO and F-actin binding protein [Source:HGNC Symbol;Acc:HGNC:17009]	protein_coding	-0.2489	0.256	195.6	0.1497	-1.662	0.09644
ENSG00000100109	ENST00000405938	tuftelin interacting protein 11 [Source:HGNC Symbol;Acc:HGNC:17165]	protein_coding	-0.0136	0.938	927.2	0.09152	-0.1486	0.8819
ENSG00000100116	ENST00000248924	glycine C-acetyltransferase [Source:HGNC Symbol;Acc:HGNC:4188]	protein_coding	-0.5533	0.1083	70.53	0.2476	-2.235	0.02543
ENSG00000100124	ENST00000215941	ankyrin repeat domain 54 [Source:HGNC Symbol;Acc:HGNC:25185]	protein_coding	-0.05747	0.7527	368.7	0.103	-0.558	0.5769
ENSG00000100129	ENST00000381683	eukaryotic translation initiation factor 3, subunit L [Source:HGNC Symbol;Acc:HGNC:18138]	protein_coding	-0.226	0.1589	3126	0.1131	-1.998	0.04568
ENSG00000100138	ENST00000215956	SNU13 homolog, small nuclear ribonucleoprotein (U4/U6.U5) [Source:HGNC Symbol;Acc:HGNC:7819]	protein_coding	-0.07073	0.7238	1036	0.1152	-0.6138	0.5394
ENSG00000100139	ENST00000215957	MICAL-like 1 [Source:HGNC Symbol;Acc:HGNC:29804]	protein_coding	0.2219	0.315	1176	0.1477	1.502	0.133
ENSG00000100142	ENST00000333418	polymerase (RNA) II (DNA directed) polypeptide F [Source:HGNC Symbol;Acc:HGNC:9193]	protein_coding	0.05009	0.8628	323.6	0.1549	0.3234	0.7464
ENSG00000100147	ENST00000255784	coiled-coil domain containing 134 [Source:HGNC Symbol;Acc:HGNC:26185]	protein_coding	-0.09193	0.7714	93.92	0.1758	-0.523	0.601
ENSG00000100150	ENST00000382111	DEP domain containing 5 [Source:HGNC Symbol;Acc:HGNC:18423]	protein_coding	0.1297	0.432	462.6	0.1063	1.22	0.2226
ENSG00000100151	ENST00000356976	protein interacting with PRKCA 1 [Source:HGNC Symbol;Acc:HGNC:9394]	protein_coding	-0.05946	0.8684	315.8	0.1937	-0.3069	0.7589
ENSG00000100154	ENST00000397906	tetratricopeptide repeat domain 28 [Source:HGNC Symbol;Acc:HGNC:29179]	protein_coding	0.4161	0.07586	194.7	0.1711	2.431	0.01504
ENSG00000101150	ENST00000217121	tumor protein D52-like 2 [Source:HGNC Symbol;Acc:HGNC:12007]	protein_coding	0.5254	0.004095	2050	0.1398	3.758	0.000171
ENSG00000100167	ENST00000396417	septin 3 [Source:HGNC Symbol;Acc:HGNC:10750]	protein_coding	-0.6401	0.05609	32.97	0.2471	-2.59	0.009598
ENSG00000236120	ENST00000422914		lincRNA	1.214	0.06224	30.24	0.4788	2.537	0.01119
ENSG00000100197	ENST00000359033	cytochrome P450, family 2, subfamily D, polypeptide 6 [Source:HGNC Symbol;Acc:HGNC:2625]	protein_coding	0.1206	0.8146	31.5	0.2813	0.4286	0.6682
ENSG00000100201	ENST00000216019	DEAD (Asp-Glu-Ala-Asp) box helicase 17 [Source:HGNC Symbol;Acc:HGNC:2740]	protein_coding	-0.2293	0.1455	6710	0.1115	-2.057	0.03966
ENSG00000100206	ENST00000216024	DNA meiotic recombinase 1 [Source:HGNC Symbol;Acc:HGNC:2927]	protein_coding	-0.583	0.1582	55.44	0.2911	-2.002	0.04525
ENSG00000100207	ENST00000335626	transcription factor 20 (AR1) [Source:HGNC Symbol;Acc:HGNC:11631]	protein_coding	-0.1298	0.3141	1032	0.08626	-1.504	0.1325
ENSG00000100209	ENST00000216027	HscB mitochondrial iron-sulfur cluster co-chaperone [Source:HGNC Symbol;Acc:HGNC:28913]	protein_coding	-0.07997	0.7912	92.79	0.166	-0.4819	0.6299
ENSG00000100211	ENST00000216029	chibby homolog 1 (Drosophila) [Source:HGNC Symbol;Acc:HGNC:1307]	protein_coding	-0.237	0.4219	56.46	0.1911	-1.24	0.2149
ENSG00000100216	ENST00000216034	translocase of outer mitochondrial membrane 22 homolog (yeast) [Source:HGNC Symbol;Acc:HGNC:18002]	protein_coding	-0.03493	0.799	705.4	0.0752	-0.4645	0.6423
ENSG00000139318	ENST00000279488	dual specificity phosphatase 6 [Source:HGNC Symbol;Acc:HGNC:3072]	protein_coding	0.9571	0.005742	642.2	0.2638	3.629	0.0002848
ENSG00000115415	ENST00000361099	signal transducer and activator of transcription 1, 91kDa [Source:HGNC Symbol;Acc:HGNC:11362]	protein_coding	0.5251	0.0159	27850	0.1632	3.218	0.001291
ENSG00000100221	ENST00000216039	Josephin domain containing 1 [Source:HGNC Symbol;Acc:HGNC:28953]	protein_coding	-0.1413	0.3178	1627	0.09455	-1.495	0.135
ENSG00000010270	ENST00000009041	STARD3 N-terminal like [Source:HGNC Symbol;Acc:HGNC:19169]	protein_coding	0.5245	0.007357	674.7	0.1485	3.531	0.0004133
ENSG00000100226	ENST00000216044	GTP binding protein 1 [Source:HGNC Symbol;Acc:HGNC:4669]	protein_coding	0.1758	0.2388	1838	0.1025	1.716	0.08625
ENSG00000100227	ENST00000252115	polymerase (DNA-directed), delta interacting protein 3 [Source:HGNC Symbol;Acc:HGNC:23782]	protein_coding	0.1182	0.2764	1742	0.07365	1.605	0.1086
ENSG00000100234	ENST00000266085	TIMP metallopeptidase inhibitor 3 [Source:HGNC Symbol;Acc:HGNC:11822]	protein_coding	0.4679	0.5548	2379	0.4897	0.9555	0.3393
ENSG00000100239	ENST00000216061	protein phosphatase 6, regulatory subunit 2 [Source:HGNC Symbol;Acc:HGNC:19253]	protein_coding	0.04917	0.7984	1475	0.1056	0.4658	0.6414
ENSG00000100241	ENST00000348911	SET binding factor 1 [Source:HGNC Symbol;Acc:HGNC:10542]	protein_coding	-0.1396	0.4121	3098	0.1106	-1.262	0.2068
ENSG00000100242	ENST00000405018	Sad1 and UNC84 domain containing 2 [Source:HGNC Symbol;Acc:HGNC:14210]	protein_coding	-0.1746	0.1431	2811	0.0845	-2.066	0.03879
ENSG00000100243	ENST00000352397	cytochrome b5 reductase 3 [Source:HGNC Symbol;Acc:HGNC:2873]	protein_coding	0.239	0.1391	2394	0.1147	2.084	0.03718
ENSG00000100246	ENST00000216068	dynein, axonemal, light chain 4 [Source:HGNC Symbol;Acc:HGNC:2955]	protein_coding	-0.1703	0.4919	115.3	0.1567	-1.087	0.2772
ENSG00000100258	ENST00000216080	lipase maturation factor 2 [Source:HGNC Symbol;Acc:HGNC:25096]	protein_coding	0.09721	0.7368	1822	0.1651	0.5889	0.5559
ENSG00000100263	ENST00000216085	rhomboid domain containing 3 [Source:HGNC Symbol;Acc:HGNC:1308]	protein_coding	0.304	0.05102	651	0.1152	2.64	0.008302
ENSG00000100266	ENST00000263246	protein kinase C and casein kinase substrate in neurons 2 [Source:HGNC Symbol;Acc:HGNC:8571]	protein_coding	0.3054	0.07211	1635	0.1243	2.458	0.01398
ENSG00000100271	ENST00000266254	tubulin tyrosine ligase-like family member 1 [Source:HGNC Symbol;Acc:HGNC:1312]	protein_coding	-0.03437	0.9455	44.52	0.2645	-0.13	0.8966
ENSG00000100276	ENST00000216101	RAS-like, family 10, member A [Source:HGNC Symbol;Acc:HGNC:16954]	protein_coding	-1.085	0.2414	18.82	0.6363	-1.705	0.08821
ENSG00000100280	ENST00000317368	adaptor-related protein complex 1, beta 1 subunit [Source:HGNC Symbol;Acc:HGNC:554]	protein_coding	0.1615	0.3208	3003	0.1085	1.489	0.1366
ENSG00000100281	ENST00000216106	HMG box domain containing 4 [Source:HGNC Symbol;Acc:HGNC:5003]	protein_coding	0.04298	0.8119	526.1	0.09879	0.435	0.6635
ENSG00000116044	ENST00000397062	nuclear factor, erythroid 2-like 2 [Source:HGNC Symbol;Acc:HGNC:7782]	protein_coding	0.5244	0.0009418	2502	0.1223	4.288	1.805e-05
ENSG00000100285	ENST00000310624	neurofilament, heavy polypeptide [Source:HGNC Symbol;Acc:HGNC:7737]	protein_coding	-0.2092	0.2518	174.7	0.1251	-1.673	0.09432
ENSG00000100288	ENST00000406938	choline kinase beta [Source:HGNC Symbol;Acc:HGNC:1938]	protein_coding	0.0926	0.8816	33.07	0.3326	0.2784	0.7807
ENSG00000100292	ENST00000216117	heme oxygenase 1 [Source:HGNC Symbol;Acc:HGNC:5013]	protein_coding	0.5657	0.07459	3881	0.2317	2.441	0.01465
ENSG00000100294	ENST00000290429	malonyl CoA:ACP acyltransferase (mitochondrial) [Source:HGNC Symbol;Acc:HGNC:29622]	protein_coding	-0.08169	0.777	92.69	0.1603	-0.5096	0.6103
ENSG00000100296	ENST00000358079	THO complex 5 [Source:HGNC Symbol;Acc:HGNC:19074]	protein_coding	-0.06336	0.6937	463.4	0.09381	-0.6754	0.4994
ENSG00000151748	ENST00000324679	salvador family WW domain containing protein 1 [Source:HGNC Symbol;Acc:HGNC:17795]	protein_coding	0.5243	0.006376	420.9	0.1463	3.585	0.0003377
ENSG00000100298	ENST00000348946	apolipoprotein B mRNA editing enzyme, catalytic polypeptide-like 3H [Source:HGNC Symbol;Acc:HGNC:24100]	protein_coding	-0.3927	0.09571	137.1	0.1703	-2.306	0.02111
ENSG00000100299	ENST00000216124	arylsulfatase A [Source:HGNC Symbol;Acc:HGNC:713]	protein_coding	0.2709	0.3158	819.8	0.1806	1.5	0.1337
ENSG00000100300	ENST00000329563	translocator protein (18kDa) [Source:HGNC Symbol;Acc:HGNC:1158]	protein_coding	-0.04903	0.8986	1833	0.2078	-0.236	0.8135
ENSG00000100304	ENST00000216129	tubulin tyrosine ligase-like family member 12 [Source:HGNC Symbol;Acc:HGNC:28974]	protein_coding	-0.1599	0.4854	245.7	0.1454	-1.1	0.2714
ENSG00000109756	ENST00000264431	Rap guanine nucleotide exchange factor (GEF) 2 [Source:HGNC Symbol;Acc:HGNC:16854]	protein_coding	0.5237	6.616e-05	1407	0.1038	5.046	4.501e-07
ENSG00000115956	ENST00000234313	pleckstrin [Source:HGNC Symbol;Acc:HGNC:9070]	protein_coding	0.5237	0.03649	8028	0.1865	2.809	0.004972
ENSG00000100316	ENST00000216146	ribosomal protein L3 [Source:HGNC Symbol;Acc:HGNC:10332]	protein_coding	-0.2667	0.1128	15890	0.1207	-2.209	0.02715
ENSG00000100319	ENST00000344318	zinc finger, matrin-type 5 [Source:HGNC Symbol;Acc:HGNC:28046]	protein_coding	0.07685	0.7228	154.3	0.1245	0.6171	0.5372
ENSG00000100320	ENST00000262829	RNA binding protein, fox-1 homolog (C. elegans) 2 [Source:HGNC Symbol;Acc:HGNC:9906]	protein_coding	-0.7311	0.08743	32.67	0.3107	-2.353	0.01861
ENSG00000100321	ENST00000216155	synaptogyrin 1 [Source:HGNC Symbol;Acc:HGNC:11498]	protein_coding	-0.6756	0.1218	191.9	0.3122	-2.164	0.03047
ENSG00000100324	ENST00000216160	TGF-beta activated kinase 1/MAP3K7 binding protein 1 [Source:HGNC Symbol;Acc:HGNC:18157]	protein_coding	0.08152	0.5808	471.6	0.09049	0.9009	0.3676
ENSG00000100325	ENST00000307790	activating signal cointegrator 1 complex subunit 2 [Source:HGNC Symbol;Acc:HGNC:24103]	protein_coding	0.1266	0.3531	1356	0.09002	1.406	0.1596
ENSG00000100330	ENST00000323630	myotubularin related protein 3 [Source:HGNC Symbol;Acc:HGNC:7451]	protein_coding	0.1716	0.2139	1322	0.09554	1.796	0.07254
ENSG00000100335	ENST00000325301	mitochondrial elongation factor 1 [Source:HGNC Symbol;Acc:HGNC:25979]	protein_coding	0.08536	0.3699	1278	0.06243	1.367	0.1715
ENSG00000142657	ENST00000270776	phosphogluconate dehydrogenase [Source:HGNC Symbol;Acc:HGNC:8891]	protein_coding	0.5226	0.03052	12380	0.1797	2.908	0.003636
ENSG00000025708	ENST00000252029	thymidine phosphorylase [Source:HGNC Symbol;Acc:HGNC:3148]	protein_coding	0.5206	0.01656	18600	0.1629	3.196	0.001393
ENSG00000100345	ENST00000216181	myosin, heavy chain 9, non-muscle [Source:HGNC Symbol;Acc:HGNC:7579]	protein_coding	-0.07767	0.5512	22320	0.08066	-0.963	0.3356
ENSG00000100347	ENST00000350028	SAMM50 sorting and assembly machinery component [Source:HGNC Symbol;Acc:HGNC:24276]	protein_coding	-0.1839	0.2048	515.1	0.1006	-1.827	0.06766
ENSG00000100348	ENST00000216185	thioredoxin 2 [Source:HGNC Symbol;Acc:HGNC:17772]	protein_coding	0.03407	0.7928	1012	0.0713	0.4779	0.6327
ENSG00000100350	ENST00000216187	FAD-dependent oxidoreductase domain containing 2 [Source:HGNC Symbol;Acc:HGNC:26264]	protein_coding	-0.1035	0.838	123.9	0.273	-0.3792	0.7045
ENSG00000100351	ENST00000344138	GRB2-related adaptor protein 2 [Source:HGNC Symbol;Acc:HGNC:4563]	protein_coding	-0.3897	0.3493	384.7	0.2753	-1.415	0.157
ENSG00000100353	ENST00000216190	eukaryotic translation initiation factor 3, subunit D [Source:HGNC Symbol;Acc:HGNC:3278]	protein_coding	0.0586	0.6512	3208	0.07708	0.7603	0.4471
ENSG00000100354	ENST00000301923	trinucleotide repeat containing 6B [Source:HGNC Symbol;Acc:HGNC:29190]	protein_coding	-0.2104	0.2228	884.6	0.1191	-1.766	0.07738
ENSG00000100359	ENST00000248929	small G protein signaling modulator 3 [Source:HGNC Symbol;Acc:HGNC:25228]	protein_coding	-0.03034	0.9143	951.2	0.1506	-0.2015	0.8403
ENSG00000084733	ENST00000264710	RAB10, member RAS oncogene family [Source:HGNC Symbol;Acc:HGNC:9759]	protein_coding	0.5202	0.005018	2558	0.1412	3.683	0.0002303
ENSG00000100364	ENST00000251993	KIAA0930 [Source:HGNC Symbol;Acc:HGNC:1314]	protein_coding	0.5115	0.1093	6736	0.2294	2.229	0.02579
ENSG00000100365	ENST00000248899	neutrophil cytosolic factor 4, 40kDa [Source:HGNC Symbol;Acc:HGNC:7662]	protein_coding	0.1822	0.3795	989.5	0.1358	1.342	0.1797
ENSG00000155097	ENST00000395862	ATPase, H+ transporting, lysosomal 42kDa, V1 subunit C1 [Source:HGNC Symbol;Acc:HGNC:856]	protein_coding	0.5197	0.00726	1431	0.147	3.536	0.0004062
ENSG00000100372	ENST00000263255	solute carrier family 25 (mitochondrial carrier; peroxisomal membrane protein, 34kDa), member 17 [Source:HGNC Symbol;Acc:HGNC:10987]	protein_coding	-0.008981	0.9633	295	0.09866	-0.09103	0.9275
ENSG00000143545	ENST00000368575	RAB13, member RAS oncogene family [Source:HGNC Symbol;Acc:HGNC:9762]	protein_coding	0.5193	0.02717	1851	0.1751	2.965	0.003028
ENSG00000100379	ENST00000402077	potassium channel tetramerization domain containing 17 [Source:HGNC Symbol;Acc:HGNC:25705]	protein_coding	0.07895	0.6791	459	0.1117	0.7068	0.4797
ENSG00000127947	ENST00000248594	protein tyrosine phosphatase, non-receptor type 12 [Source:HGNC Symbol;Acc:HGNC:9645]	protein_coding	0.519	0.009908	1854	0.152	3.414	0.0006399
ENSG00000100385	ENST00000216223	interleukin 2 receptor, beta [Source:HGNC Symbol;Acc:HGNC:6009]	protein_coding	-0.332	0.2093	5106	0.1833	-1.812	0.07002
ENSG00000100387	ENST00000216225	ring-box 1, E3 ubiquitin protein ligase [Source:HGNC Symbol;Acc:HGNC:9928]	protein_coding	0.01821	0.9735	45.44	0.2631	0.06921	0.9448
ENSG00000100393	ENST00000263253	E1A binding protein p300 [Source:HGNC Symbol;Acc:HGNC:3373]	protein_coding	0.1053	0.471	2630	0.09292	1.133	0.2572
ENSG00000100395	ENST00000216237	l(3)mbt-like 2 (Drosophila) [Source:HGNC Symbol;Acc:HGNC:18594]	protein_coding	-0.03922	0.832	475	0.1004	-0.3908	0.6959
ENSG00000100401	ENST00000356244	Ran GTPase activating protein 1 [Source:HGNC Symbol;Acc:HGNC:9854]	protein_coding	-0.1911	0.1496	2318	0.09369	-2.04	0.04134
ENSG00000100403	ENST00000352645	zinc finger CCCH-type containing 7B [Source:HGNC Symbol;Acc:HGNC:30869]	protein_coding	-0.006077	0.9631	1950	0.06635	-0.09159	0.927
ENSG00000100410	ENST00000216252	PHD finger protein 5A [Source:HGNC Symbol;Acc:HGNC:18000]	protein_coding	-0.012	0.9591	366.3	0.1186	-0.1012	0.9194
ENSG00000100412	ENST00000216254	aconitase 2, mitochondrial [Source:HGNC Symbol;Acc:HGNC:118]	protein_coding	0.2054	0.132	1540	0.09711	2.116	0.03438
ENSG00000100413	ENST00000337566	polymerase (RNA) III (DNA directed) polypeptide H (22.9kD) [Source:HGNC Symbol;Acc:HGNC:30349]	protein_coding	-0.02577	0.8947	313.1	0.1047	-0.246	0.8057
ENSG00000100416	ENST00000290846	tRNA 5-methylaminomethyl-2-thiouridylate methyltransferase [Source:HGNC Symbol;Acc:HGNC:25481]	protein_coding	-0.1736	0.4319	672.6	0.1423	-1.22	0.2225
ENSG00000100417	ENST00000216259	phosphomannomutase 1 [Source:HGNC Symbol;Acc:HGNC:9114]	protein_coding	-0.163	0.4408	250.2	0.1361	-1.198	0.2308
ENSG00000166068	ENST00000299084	sprouty-related, EVH1 domain containing 1 [Source:HGNC Symbol;Acc:HGNC:20249]	protein_coding	0.519	0.01091	694.1	0.1537	3.377	0.0007332
ENSG00000197063	ENST00000357736	v-maf avian musculoaponeurotic fibrosarcoma oncogene homolog G [Source:HGNC Symbol;Acc:HGNC:6781]	protein_coding	0.519	0.0008923	1675	0.1206	4.305	1.671e-05
ENSG00000100425	ENST00000216267	bromodomain containing 1 [Source:HGNC Symbol;Acc:HGNC:1102]	protein_coding	-0.08103	0.594	785.4	0.09259	-0.8751	0.3815
ENSG00000100426	ENST00000216268	zinc finger, BED-type containing 4 [Source:HGNC Symbol;Acc:HGNC:20721]	protein_coding	0.01174	0.9581	564.7	0.1139	0.1031	0.9179
ENSG00000100429	ENST00000216271	histone deacetylase 10 [Source:HGNC Symbol;Acc:HGNC:18128]	protein_coding	-0.4955	0.3551	27.49	0.3536	-1.401	0.1612
ENSG00000054523	ENST00000263934	kinesin family member 1B [Source:HGNC Symbol;Acc:HGNC:16636]	protein_coding	0.5186	0.00042	2073	0.1142	4.54	5.625e-06
ENSG00000100441	ENST00000251343	KH and NYN domain containing [Source:HGNC Symbol;Acc:HGNC:20166]	protein_coding	0.04009	0.7836	1922	0.0807	0.4968	0.6193
ENSG00000100442	ENST00000216330	FK506 binding protein 3, 25kDa [Source:HGNC Symbol;Acc:HGNC:3719]	protein_coding	-0.05654	0.697	530.8	0.08442	-0.6697	0.5031
ENSG00000100445	ENST00000399390	short chain dehydrogenase/reductase family 39U, member 1 [Source:HGNC Symbol;Acc:HGNC:20275]	protein_coding	-0.01654	0.9579	105.6	0.1597	-0.1035	0.9175
ENSG00000100450	ENST00000216338	granzyme H (cathepsin G-like 2, protein h-CCPX) [Source:HGNC Symbol;Acc:HGNC:4710]	protein_coding	-0.6593	0.1281	167.2	0.309	-2.134	0.03285
ENSG00000100453	ENST00000216341	granzyme B (granzyme 2, cytotoxic T-lymphocyte-associated serine esterase 1) [Source:HGNC Symbol;Acc:HGNC:4709]	protein_coding	-0.6375	0.1017	1684	0.2809	-2.27	0.02323
ENSG00000100461	ENST00000307814	RNA binding motif protein 23 [Source:HGNC Symbol;Acc:HGNC:20155]	protein_coding	0.1211	0.392	1238	0.0925	1.309	0.1905
ENSG00000100462	ENST00000216350	protein arginine methyltransferase 5 [Source:HGNC Symbol;Acc:HGNC:10894]	protein_coding	-0.08362	0.643	478.9	0.1075	-0.7781	0.4365
ENSG00000102218	ENST00000218340	retinitis pigmentosa 2 (X-linked recessive) [Source:HGNC Symbol;Acc:HGNC:10274]	protein_coding	0.5181	0.02794	613.3	0.1756	2.95	0.003181
ENSG00000100478	ENST00000216366	adaptor-related protein complex 4, sigma 1 subunit [Source:HGNC Symbol;Acc:HGNC:575]	protein_coding	0.01654	0.9692	54.11	0.2115	0.07822	0.9377
ENSG00000247627	ENST00000498999	MT-ND4 pseudogene 12 [Source:HGNC Symbol;Acc:HGNC:42199]	processed_pseudogene	-0.5799	0.005488	84.48	0.1588	-3.653	0.0002596
ENSG00000100483	ENST00000395859	valosin containing protein lysine (K) methyltransferase [Source:HGNC Symbol;Acc:HGNC:20352]	protein_coding	-0.1355	0.6146	122.7	0.1626	-0.8336	0.4045
ENSG00000100485	ENST00000216373	son of sevenless homolog 2 (Drosophila) [Source:HGNC Symbol;Acc:HGNC:11188]	protein_coding	0.07074	0.7472	576.1	0.1243	0.5692	0.5692
ENSG00000100490	ENST00000216378	cyclin-dependent kinase-like 1 (CDC2-related kinase) [Source:HGNC Symbol;Acc:HGNC:1781]	protein_coding	-0.1792	0.4789	97.43	0.1607	-1.115	0.2648
ENSG00000100503	ENST00000245441	ninein (GSK3B interacting protein) [Source:HGNC Symbol;Acc:HGNC:14906]	protein_coding	0.105	0.5699	2012	0.1136	0.9237	0.3556
ENSG00000100504	ENST00000216392	phosphorylase, glycogen, liver [Source:HGNC Symbol;Acc:HGNC:9725]	protein_coding	0.1273	0.6578	524.6	0.1703	0.7478	0.4546
ENSG00000100519	ENST00000445930	proteasome 26S subunit, ATPase 6 [Source:HGNC Symbol;Acc:HGNC:9553]	protein_coding	0.1855	0.05278	903.1	0.0707	2.623	0.008706
ENSG00000100522	ENST00000216410	glucosamine-phosphate N-acetyltransferase 1 [Source:HGNC Symbol;Acc:HGNC:19980]	protein_coding	0.03645	0.8595	236.2	0.1104	0.33	0.7414
ENSG00000078081	ENST00000265598	lysosomal-associated membrane protein 3 [Source:HGNC Symbol;Acc:HGNC:14582]	protein_coding	0.5176	0.00989	1874	0.1516	3.415	0.0006373
ENSG00000142197	ENST00000270190	dopey family member 2 [Source:HGNC Symbol;Acc:HGNC:1291]	protein_coding	0.5174	0.02752	1342	0.1749	2.959	0.003091
ENSG00000100528	ENST00000216416	cornichon family AMPA receptor auxiliary protein 1 [Source:HGNC Symbol;Acc:HGNC:19431]	protein_coding	0.1748	0.2674	635.3	0.1073	1.629	0.1032
ENSG00000100532	ENST00000216420	cell growth regulator with ring finger domain 1 [Source:HGNC Symbol;Acc:HGNC:15528]	protein_coding	0.2133	0.4319	132.9	0.1749	1.22	0.2224
ENSG00000138821	ENST00000356736	solute carrier family 39 (zinc transporter), member 8 [Source:HGNC Symbol;Acc:HGNC:20862]	protein_coding	0.5172	0.03581	3557	0.1835	2.819	0.004814
ENSG00000100558	ENST00000216446	pleckstrin 2 [Source:HGNC Symbol;Acc:HGNC:19238]	protein_coding	0.3029	0.5724	62.43	0.33	0.9179	0.3587
ENSG00000100564	ENST00000216452	phosphatidylinositol glycan anchor biosynthesis, class H [Source:HGNC Symbol;Acc:HGNC:8964]	protein_coding	0.2466	0.2037	184.8	0.1347	1.831	0.06712
ENSG00000148158	ENST00000374232	sorting nexin family member 30 [Source:HGNC Symbol;Acc:HGNC:23685]	protein_coding	0.5169	0.02995	847.5	0.1772	2.918	0.003528
ENSG00000100568	ENST00000216456	vesicle transport through interaction with t-SNAREs 1B [Source:HGNC Symbol;Acc:HGNC:17793]	protein_coding	0.3033	0.1521	544.5	0.1494	2.029	0.04243
ENSG00000100575	ENST00000216463	translocase of inner mitochondrial membrane 9 homolog (yeast) [Source:HGNC Symbol;Acc:HGNC:11819]	protein_coding	-0.1682	0.4757	144.8	0.15	-1.121	0.2622
ENSG00000100577	ENST00000216465	glutathione S-transferase zeta 1 [Source:HGNC Symbol;Acc:HGNC:4643]	protein_coding	0.213	0.3068	414.6	0.1399	1.523	0.1278
ENSG00000100578	ENST00000261244	KIAA0586 [Source:HGNC Symbol;Acc:HGNC:19960]	protein_coding	-0.2512	0.2176	262.8	0.1409	-1.782	0.07468
ENSG00000100580	ENST00000216468	transmembrane p24 trafficking protein family member 8 [Source:HGNC Symbol;Acc:HGNC:18633]	protein_coding	-0.2585	0.1904	130.6	0.1375	-1.88	0.06016
ENSG00000100591	ENST00000216479	AHA1, activator of heat shock 90kDa protein ATPase homolog 1 (yeast) [Source:HGNC Symbol;Acc:HGNC:1189]	protein_coding	0.1601	0.1579	1276	0.07989	2.003	0.04513
ENSG00000100592	ENST00000360909	dishevelled associated activator of morphogenesis 1 [Source:HGNC Symbol;Acc:HGNC:18142]	protein_coding	-0.1493	0.4849	158	0.1356	-1.101	0.2709
ENSG00000100596	ENST00000216484	serine palmitoyltransferase, long chain base subunit 2 [Source:HGNC Symbol;Acc:HGNC:11278]	protein_coding	0.2146	0.2769	1311	0.134	1.602	0.1091
ENSG00000100599	ENST00000216487	Ras and Rab interactor 3 [Source:HGNC Symbol;Acc:HGNC:18751]	protein_coding	0.1727	0.2983	1125	0.1117	1.545	0.1222
ENSG00000137752	ENST00000353247	caspase 1, apoptosis-related cysteine peptidase [Source:HGNC Symbol;Acc:HGNC:1499]	protein_coding	0.5168	0.0022	1989	0.1294	3.995	6.475e-05
ENSG00000100601	ENST00000216489	alkB homolog 1, histone H2A dioxygenase [Source:HGNC Symbol;Acc:HGNC:17911]	protein_coding	0.1029	0.6214	201.5	0.1254	0.8209	0.4117
ENSG00000100603	ENST00000261531	SNW domain containing 1 [Source:HGNC Symbol;Acc:HGNC:16696]	protein_coding	0.02656	0.8813	1053	0.09513	0.2792	0.7801
ENSG00000100605	ENST00000267615	inositol-tetrakisphosphate 1-kinase [Source:HGNC Symbol;Acc:HGNC:6177]	protein_coding	0.2373	0.1516	1428	0.1168	2.032	0.0422
ENSG00000100612	ENST00000216500	dehydrogenase/reductase (SDR family) member 7 [Source:HGNC Symbol;Acc:HGNC:21524]	protein_coding	0.1189	0.6854	902.9	0.1714	0.694	0.4877
ENSG00000100614	ENST00000325642	protein phosphatase, Mg2+/Mn2+ dependent, 1A [Source:HGNC Symbol;Acc:HGNC:9275]	protein_coding	0.09521	0.5559	653.3	0.09987	0.9534	0.3404
ENSG00000100628	ENST00000315988	ankyrin repeat and SOCS box containing 2 [Source:HGNC Symbol;Acc:HGNC:16012]	protein_coding	-0.4124	0.2202	158.5	0.2325	-1.774	0.0761
ENSG00000100629	ENST00000216517	centrosomal protein 128kDa [Source:HGNC Symbol;Acc:HGNC:20359]	protein_coding	-0.3095	0.2862	90.52	0.1964	-1.576	0.115
ENSG00000100632	ENST00000216520	enhancer of rudimentary homolog (Drosophila) [Source:HGNC Symbol;Acc:HGNC:3447]	protein_coding	-0.04242	0.8212	1153	0.1021	-0.4156	0.6777
ENSG00000100644	ENST00000323441	hypoxia inducible factor 1, alpha subunit (basic helix-loop-helix transcription factor) [Source:HGNC Symbol;Acc:HGNC:4910]	protein_coding	0.078	0.7165	2850	0.1236	0.6313	0.5278
ENSG00000142961	ENST00000271139	MOB kinase activator 3C [Source:HGNC Symbol;Acc:HGNC:29800]	protein_coding	0.5168	0.0004776	914.5	0.1149	4.498	6.867e-06
ENSG00000100650	ENST00000394366	serine/arginine-rich splicing factor 5 [Source:HGNC Symbol;Acc:HGNC:10787]	protein_coding	-0.02278	0.8607	3183	0.06967	-0.3269	0.7437
ENSG00000075785	ENST00000265062	RAB7A, member RAS oncogene family [Source:HGNC Symbol;Acc:HGNC:9788]	protein_coding	0.5167	0.008649	5071	0.1489	3.471	0.000519
ENSG00000100678	ENST00000216568	solute carrier family 8 (sodium/calcium exchanger), member 3 [Source:HGNC Symbol;Acc:HGNC:11070]	protein_coding	-0.8002	0.09571	19.91	0.347	-2.306	0.02111
ENSG00000100697	ENST00000343455	dicer 1, ribonuclease type III [Source:HGNC Symbol;Acc:HGNC:17098]	protein_coding	0.2551	0.1127	1892	0.1155	2.21	0.02712
ENSG00000100711	ENST00000216602	zinc finger, FYVE domain containing 21 [Source:HGNC Symbol;Acc:HGNC:20760]	protein_coding	0.2529	0.1829	271.6	0.1327	1.907	0.05658
ENSG00000172936	ENST00000396334	myeloid differentiation primary response 88 [Source:HGNC Symbol;Acc:HGNC:7562]	protein_coding	0.5167	0.01448	6103	0.1585	3.259	0.001118
ENSG00000100721	ENST00000402399	T-cell leukemia/lymphoma 1A [Source:HGNC Symbol;Acc:HGNC:11648]	protein_coding	-0.5301	0.3651	105.3	0.3848	-1.378	0.1683
ENSG00000100722	ENST00000251038	zinc finger CCCH-type containing 14 [Source:HGNC Symbol;Acc:HGNC:20509]	protein_coding	0.02697	0.8714	589.2	0.09005	0.2995	0.7646
ENSG00000100726	ENST00000262319	telomere maintenance 2 [Source:HGNC Symbol;Acc:HGNC:29099]	protein_coding	-0.115	0.7059	862.5	0.1765	-0.6514	0.5148
ENSG00000100731	ENST00000304743	pecanex homolog (Drosophila) [Source:HGNC Symbol;Acc:HGNC:19740]	protein_coding	0.2271	0.1953	1702	0.122	1.862	0.06264
ENSG00000100744	ENST00000438650	GSK3B interacting protein [Source:HGNC Symbol;Acc:HGNC:20343]	protein_coding	0.0006216	0.9977	281.7	0.1211	0.005132	0.9959
ENSG00000100749	ENST00000216639	vaccinia related kinase 1 [Source:HGNC Symbol;Acc:HGNC:12718]	protein_coding	-0.3441	0.1749	398.4	0.1778	-1.936	0.05293
ENSG00000158186	ENST00000289104	muscle RAS oncogene homolog [Source:HGNC Symbol;Acc:HGNC:7227]	protein_coding	0.5166	0.01155	1572	0.1541	3.352	0.0008019
ENSG00000100767	ENST00000216658	papilin, proteoglycan-like sulfated glycoprotein [Source:HGNC Symbol;Acc:HGNC:19262]	protein_coding	-0.0387	0.9522	933	0.3365	-0.115	0.9084
ENSG00000100784	ENST00000261991	ribosomal protein S6 kinase, 90kDa, polypeptide 5 [Source:HGNC Symbol;Acc:HGNC:10434]	protein_coding	0.02172	0.9687	104.3	0.273	0.07959	0.9366
ENSG00000100796	ENST00000554308	protein phosphatase 4, regulatory subunit 3A [Source:HGNC Symbol;Acc:HGNC:20219]	protein_coding	-0.07531	0.6835	1160	0.1081	-0.6966	0.486
ENSG00000100802	ENST00000299088	chromosome 14 open reading frame 93 [Source:HGNC Symbol;Acc:HGNC:20162]	protein_coding	-0.1787	0.4445	118.3	0.1501	-1.191	0.2336
ENSG00000100804	ENST00000334454	proteasome subunit beta 5 [Source:HGNC Symbol;Acc:HGNC:9542]	protein_coding	0.2172	0.1437	699	0.1052	2.064	0.03902
ENSG00000100811	ENST00000262238	YY1 transcription factor [Source:HGNC Symbol;Acc:HGNC:12856]	protein_coding	-0.06928	0.7093	1209	0.1074	-0.6449	0.519
ENSG00000100813	ENST00000262710	apoptotic chromatin condensation inducer 1 [Source:HGNC Symbol;Acc:HGNC:17066]	protein_coding	0.07384	0.6182	3899	0.08923	0.8275	0.4079
ENSG00000100814	ENST00000353689	cyclin B1 interacting protein 1, E3 ubiquitin protein ligase [Source:HGNC Symbol;Acc:HGNC:19437]	protein_coding	-0.4477	0.05586	227.4	0.1727	-2.592	0.009542
ENSG00000100815	ENST00000267622	thyroid hormone receptor interactor 11 [Source:HGNC Symbol;Acc:HGNC:12305]	protein_coding	0.08272	0.6806	494.5	0.1178	0.7022	0.4826
ENSG00000100823	ENST00000216714	APEX nuclease (multifunctional DNA repair enzyme) 1 [Source:HGNC Symbol;Acc:HGNC:587]	protein_coding	-0.1095	0.4538	1789	0.09337	-1.173	0.2409
ENSG00000100836	ENST00000216727	poly(A) binding protein, nuclear 1 [Source:HGNC Symbol;Acc:HGNC:8565]	protein_coding	-0.05481	0.7804	2202	0.1091	-0.5024	0.6154
ENSG00000100852	ENST00000216743	Rho GTPase activating protein 5 [Source:HGNC Symbol;Acc:HGNC:675]	protein_coding	0.2961	0.1264	490.6	0.1383	2.142	0.03223
ENSG00000100865	ENST00000216756	cyclin-dependent kinase 2 interacting protein [Source:HGNC Symbol;Acc:HGNC:23789]	protein_coding	0.1182	0.6492	292.9	0.1543	0.7655	0.4439
ENSG00000100883	ENST00000216774	signal recognition particle 54kDa [Source:HGNC Symbol;Acc:HGNC:11301]	protein_coding	0.2178	0.05863	1116	0.08482	2.567	0.01024
ENSG00000100884	ENST00000397016	copine VI (neuronal) [Source:HGNC Symbol;Acc:HGNC:2319]	protein_coding	-1.063	0.1717	67.78	0.5453	-1.949	0.05134
ENSG00000100888	ENST00000399982	chromodomain helicase DNA binding protein 8 [Source:HGNC Symbol;Acc:HGNC:20153]	protein_coding	-0.01208	0.9202	2326	0.06484	-0.1863	0.8522
ENSG00000090920	undefined	undefined	undefined	-0.5715	0.04767	106.9	0.2138	-2.674	0.007505
ENSG00000100890	ENST00000250377	KIAA0391 [Source:HGNC Symbol;Acc:HGNC:19958]	protein_coding	-0.07874	0.6184	378.7	0.09522	-0.8269	0.4083
ENSG00000100897	ENST00000326009	DDB1 and CUL4 associated factor 11 [Source:HGNC Symbol;Acc:HGNC:20258]	protein_coding	0.08388	0.5095	1499	0.07991	1.05	0.2939
ENSG00000206418	ENST00000329286	RAB12, member RAS oncogene family [Source:HGNC Symbol;Acc:HGNC:31332]	protein_coding	0.5162	0.003753	525	0.1361	3.792	0.0001492
ENSG00000120896	ENST00000240123	sorbin and SH3 domain containing 3 [Source:HGNC Symbol;Acc:HGNC:30907]	protein_coding	0.5161	0.01068	1450	0.1525	3.385	0.0007118
ENSG00000100908	ENST00000216799	ER membrane protein complex subunit 9 [Source:HGNC Symbol;Acc:HGNC:20273]	protein_coding	-0.1382	0.5939	152	0.1578	-0.8754	0.3814
ENSG00000153786	ENST00000313732	zinc finger, DHHC-type containing 7 [Source:HGNC Symbol;Acc:HGNC:18459]	protein_coding	0.516	0.002645	1755	0.1312	3.934	8.34e-05
ENSG00000100916	ENST00000216807	breast cancer metastasis-suppressor 1-like [Source:HGNC Symbol;Acc:HGNC:20512]	protein_coding	0.1152	0.7211	71.93	0.1857	0.6206	0.5349
ENSG00000100918	ENST00000557806	REC8 meiotic recombination protein [Source:HGNC Symbol;Acc:HGNC:16879]	protein_coding	0.001961	0.9969	481.2	0.2395	0.008188	0.9935
ENSG00000100934	ENST00000307712	Sec23 homolog A, COPII coat complex component [Source:HGNC Symbol;Acc:HGNC:10701]	protein_coding	0.2157	0.1377	706.2	0.1032	2.09	0.03661
ENSG00000100938	ENST00000348719	guanosine monophosphate reductase 2 [Source:HGNC Symbol;Acc:HGNC:4377]	protein_coding	0.07433	0.6139	727.5	0.089	0.8351	0.4037
ENSG00000100941	ENST00000216832	pinin, desmosome associated protein [Source:HGNC Symbol;Acc:HGNC:9162]	protein_coding	-0.11	0.5096	2262	0.1048	-1.05	0.2939
ENSG00000100949	ENST00000216840	Rab geranylgeranyltransferase, alpha subunit [Source:HGNC Symbol;Acc:HGNC:9795]	protein_coding	0.1941	0.3049	1058	0.1271	1.528	0.1266
ENSG00000100979	ENST00000354050	phospholipid transfer protein [Source:HGNC Symbol;Acc:HGNC:9093]	protein_coding	-0.4357	0.4671	452.1	0.3821	-1.14	0.2542
ENSG00000100982	ENST00000372409	PDX1 C-terminal inhibiting factor 1 [Source:HGNC Symbol;Acc:HGNC:16200]	protein_coding	0.03422	0.8217	713.7	0.08265	0.4141	0.6788
ENSG00000100983	ENST00000216951	glutathione synthetase [Source:HGNC Symbol;Acc:HGNC:4624]	protein_coding	0.1519	0.2767	1109	0.09476	1.603	0.1089
ENSG00000100985	ENST00000372330	matrix metallopeptidase 9 [Source:HGNC Symbol;Acc:HGNC:7176]	protein_coding	0.798	0.06094	92070	0.3132	2.548	0.01083
ENSG00000100554	ENST00000216442	ATPase, H+ transporting, lysosomal 34kDa, V1 subunit D [Source:HGNC Symbol;Acc:HGNC:13527]	protein_coding	0.5151	0.04089	752	0.1871	2.753	0.005907
ENSG00000100994	ENST00000216962	phosphorylase, glycogen; brain [Source:HGNC Symbol;Acc:HGNC:9723]	protein_coding	0.1788	0.3833	1398	0.1343	1.331	0.1833
ENSG00000006459	ENST00000397560	lysine (K)-specific demethylase 7A [Source:HGNC Symbol;Acc:HGNC:22224]	protein_coding	0.515	0.01465	1004	0.1583	3.253	0.001141
ENSG00000101000	ENST00000216968	protein C receptor, endothelial [Source:HGNC Symbol;Acc:HGNC:9452]	protein_coding	0.6129	0.2364	234.1	0.3558	1.723	0.08492
ENSG00000196141	ENST00000358677	spermatogenesis associated, serine-rich 2-like [Source:HGNC Symbol;Acc:HGNC:24574]	protein_coding	0.5144	0.02383	998.9	0.1698	3.029	0.002455
ENSG00000101004	ENST00000278886	ninein-like [Source:HGNC Symbol;Acc:HGNC:29163]	protein_coding	-0.2262	0.5374	56.61	0.2284	-0.99	0.3222
ENSG00000083544	ENST00000196169	tudor domain containing 3 [Source:HGNC Symbol;Acc:HGNC:20612]	protein_coding	0.5133	0.02169	1320	0.1671	3.072	0.002126
ENSG00000101019	ENST00000349714	ubiquinol-cytochrome c reductase complex assembly factor 1 [Source:HGNC Symbol;Acc:HGNC:15891]	protein_coding	-0.1535	0.3551	508.2	0.1096	-1.401	0.1613
ENSG00000101040	ENST00000262975	zinc finger, MYND-type containing 8 [Source:HGNC Symbol;Acc:HGNC:9397]	protein_coding	0.007644	0.9732	949.1	0.1092	0.06999	0.9442
ENSG00000101052	ENST00000373030	intraflagellar transport 52 [Source:HGNC Symbol;Acc:HGNC:15901]	protein_coding	0.1089	0.5713	280.6	0.1183	0.9204	0.3573
ENSG00000101057	ENST00000217026	v-myb avian myeloblastosis viral oncogene homolog-like 2 [Source:HGNC Symbol;Acc:HGNC:7548]	protein_coding	-0.521	0.05382	1031	0.1995	-2.611	0.009023
ENSG00000101079	ENST00000349004	NDRG family member 3 [Source:HGNC Symbol;Acc:HGNC:14462]	protein_coding	0.008421	0.9602	411	0.0862	0.0977	0.9222
ENSG00000101082	ENST00000262866	Src-like-adaptor 2 [Source:HGNC Symbol;Acc:HGNC:17329]	protein_coding	-0.3448	0.2448	564.7	0.2033	-1.696	0.08986
ENSG00000136051	ENST00000311317	KIAA1033 [Source:HGNC Symbol;Acc:HGNC:29174]	protein_coding	0.5127	0.008119	1578	0.1468	3.493	0.0004774
ENSG00000101096	ENST00000371564	nuclear factor of activated T-cells, cytoplasmic, calcineurin-dependent 2 [Source:HGNC Symbol;Acc:HGNC:7776]	protein_coding	-0.5235	0.07622	962.9	0.2155	-2.429	0.01514
ENSG00000196182	ENST00000359297	serine/threonine kinase 40 [Source:HGNC Symbol;Acc:HGNC:21373]	protein_coding	0.5123	0.0002034	2097	0.1077	4.758	1.959e-06
ENSG00000101109	ENST00000372801	serine/threonine kinase 4 [Source:HGNC Symbol;Acc:HGNC:11408]	protein_coding	-0.1031	0.5566	2312	0.1082	-0.9522	0.341
ENSG00000101126	ENST00000349014	activity-dependent neuroprotector homeobox [Source:HGNC Symbol;Acc:HGNC:15766]	protein_coding	-0.1643	0.3445	1012	0.115	-1.429	0.153
ENSG00000101132	ENST00000371419	prefoldin subunit 4 [Source:HGNC Symbol;Acc:HGNC:8868]	protein_coding	-0.07577	0.7566	165	0.1376	-0.5506	0.5819
ENSG00000101134	ENST00000262593	docking protein 5 [Source:HGNC Symbol;Acc:HGNC:16173]	protein_coding	0.7474	0.08084	51.91	0.3118	2.397	0.01654
ENSG00000101138	ENST00000217109	cleavage stimulation factor, 3' pre-RNA, subunit 1, 50kDa [Source:HGNC Symbol;Acc:HGNC:2483]	protein_coding	-0.04118	0.8129	426.6	0.09509	-0.4331	0.665
ENSG00000101146	ENST00000371242	ribonucleic acid export 1 [Source:HGNC Symbol;Acc:HGNC:9828]	protein_coding	-0.01572	0.9202	564.8	0.08438	-0.1863	0.8522
ENSG00000033327	ENST00000340149	GRB2-associated binding protein 2 [Source:HGNC Symbol;Acc:HGNC:14458]	protein_coding	0.5121	0.002179	1336	0.1281	3.998	6.394e-05
ENSG00000197321	ENST00000355867	supervillin [Source:HGNC Symbol;Acc:HGNC:11480]	protein_coding	0.5118	0.02542	229.2	0.1708	2.996	0.002739
ENSG00000101158	ENST00000344018	negative elongation factor complex member C/D [Source:HGNC Symbol;Acc:HGNC:15934]	protein_coding	-0.06424	0.6663	1278	0.08783	-0.7314	0.4645
ENSG00000111802	ENST00000341060	tyrosyl-DNA phosphodiesterase 2 [Source:HGNC Symbol;Acc:HGNC:17768]	protein_coding	0.5113	0.02108	1475	0.1656	3.087	0.002023
ENSG00000101161	ENST00000266079	pre-mRNA processing factor 6 [Source:HGNC Symbol;Acc:HGNC:15860]	protein_coding	0.01654	0.9157	1779	0.08355	0.198	0.843
ENSG00000101166	ENST00000355937	PRELI domain containing 3B [Source:HGNC Symbol;Acc:HGNC:15892]	protein_coding	0.0695	0.6775	850.4	0.09785	0.7103	0.4775
ENSG00000101181	ENST00000370823	mitochondrial ribosome-associated GTPase 2 [Source:HGNC Symbol;Acc:HGNC:16239]	protein_coding	0.03343	0.8176	554.8	0.07927	0.4217	0.6733
ENSG00000044115	ENST00000302763	catenin (cadherin-associated protein), alpha 1, 102kDa [Source:HGNC Symbol;Acc:HGNC:2509]	protein_coding	0.5109	0.02291	5023	0.1676	3.047	0.002309
ENSG00000101187	ENST00000217159	solute carrier organic anion transporter family, member 4A1 [Source:HGNC Symbol;Acc:HGNC:10953]	protein_coding	-0.05291	0.9135	227.5	0.2594	-0.204	0.8384
ENSG00000101189	ENST00000370487	MRG/MORF4L binding protein [Source:HGNC Symbol;Acc:HGNC:15866]	protein_coding	0.03165	0.8837	319.8	0.116	0.2729	0.7849
ENSG00000101190	ENST00000217162	transcription factor-like 5 (basic helix-loop-helix) [Source:HGNC Symbol;Acc:HGNC:11646]	protein_coding	-0.186	0.5668	53.29	0.2002	-0.9292	0.3528
ENSG00000101191	ENST00000266070	death inducer-obliterator 1 [Source:HGNC Symbol;Acc:HGNC:2680]	protein_coding	-0.07945	0.5277	1265	0.07859	-1.011	0.3121
ENSG00000101193	ENST00000266069	GID complex subunit 8 [Source:HGNC Symbol;Acc:HGNC:15857]	protein_coding	-0.01487	0.9291	769.5	0.08807	-0.1689	0.8659
ENSG00000101194	ENST00000370349	solute carrier family 17 (vesicular nucleotide transporter), member 9 [Source:HGNC Symbol;Acc:HGNC:16192]	protein_coding	0.001502	0.9977	1167	0.2868	0.005238	0.9958
ENSG00000101197	ENST00000217169	baculoviral IAP repeat containing 7 [Source:HGNC Symbol;Acc:HGNC:13702]	protein_coding	0.5911	0.4166	19.65	0.4721	1.252	0.2105
ENSG00000101199	ENST00000353546	ADP-ribosylation factor GTPase activating protein 1 [Source:HGNC Symbol;Acc:HGNC:15852]	protein_coding	-0.04436	0.8769	2208	0.1545	-0.2871	0.774
ENSG00000101213	ENST00000217185	protein tyrosine kinase 6 [Source:HGNC Symbol;Acc:HGNC:9617]	protein_coding	0.3309	0.5842	39.46	0.3695	0.8955	0.3705
ENSG00000101216	ENST00000266068	glucocorticoid modulatory element binding protein 2 [Source:HGNC Symbol;Acc:HGNC:4371]	protein_coding	-0.04877	0.8001	333.7	0.1055	-0.4621	0.644
ENSG00000101220	ENST00000217195	chromosome 20 open reading frame 27 [Source:HGNC Symbol;Acc:HGNC:15873]	protein_coding	-0.2656	0.2368	351	0.1543	-1.721	0.08519
ENSG00000171365	ENST00000307367	chloride channel, voltage-sensitive 5 [Source:HGNC Symbol;Acc:HGNC:2023]	protein_coding	0.5108	0.04718	269.7	0.1907	2.679	0.007383
ENSG00000101236	ENST00000336095	ring finger protein 24 [Source:HGNC Symbol;Acc:HGNC:13779]	protein_coding	0.1968	0.249	392.9	0.117	1.682	0.09251
ENSG00000101246	ENST00000424545	ADP-ribosylation factor related protein 1 [Source:HGNC Symbol;Acc:HGNC:662]	protein_coding	0.1104	0.5577	538.2	0.1163	0.9495	0.3423
ENSG00000101247	ENST00000378081	NADH dehydrogenase (ubiquinone) complex I, assembly factor 5 [Source:HGNC Symbol;Acc:HGNC:15899]	protein_coding	0.004025	0.9899	184.9	0.145	0.02776	0.9779
ENSG00000101255	ENST00000217233	tribbles pseudokinase 3 [Source:HGNC Symbol;Acc:HGNC:16228]	protein_coding	0.396	0.06548	290.7	0.1578	2.51	0.01208
ENSG00000101265	ENST00000379376	Ras association (RalGDS/AF-6) domain family member 2 [Source:HGNC Symbol;Acc:HGNC:9883]	protein_coding	-0.1664	0.4804	1688	0.1499	-1.11	0.2669
ENSG00000101266	ENST00000217244	casein kinase 2, alpha 1 polypeptide [Source:HGNC Symbol;Acc:HGNC:2457]	protein_coding	0.04848	0.7352	1643	0.08187	0.5922	0.5537
ENSG00000122359	ENST00000265447	annexin A11 [Source:HGNC Symbol;Acc:HGNC:535]	protein_coding	0.5104	0.03918	7134	0.1839	2.775	0.005522
ENSG00000101294	ENST00000335574	histocompatibility (minor) 13 [Source:HGNC Symbol;Acc:HGNC:16435]	protein_coding	0.2719	0.4095	4879	0.2143	1.269	0.2044
ENSG00000101298	ENST00000381867	syntaphilin [Source:HGNC Symbol;Acc:HGNC:15931]	protein_coding	-0.4044	0.337	48.67	0.2795	-1.447	0.1479
ENSG00000101307	ENST00000262929	signal-regulatory protein beta 1 [Source:HGNC Symbol;Acc:HGNC:15928]	protein_coding	0.4959	0.1701	1178	0.2538	1.954	0.05072
ENSG00000101310	ENST00000262544	Sec23 homolog B, COPII coat complex component [Source:HGNC Symbol;Acc:HGNC:10702]	protein_coding	0.3071	0.08998	1448	0.1314	2.337	0.01944
ENSG00000101335	ENST00000279022	myosin, light chain 9, regulatory [Source:HGNC Symbol;Acc:HGNC:15754]	protein_coding	-0.1411	0.8003	434	0.3058	-0.4615	0.6444
ENSG00000142227	ENST00000270221	epithelial membrane protein 3 [Source:HGNC Symbol;Acc:HGNC:3335]	protein_coding	0.51	0.01657	2913	0.1596	3.195	0.0014
ENSG00000101337	ENST00000217315	transmembrane 9 superfamily protein member 4 [Source:HGNC Symbol;Acc:HGNC:30797]	protein_coding	0.1101	0.4765	1365	0.09832	1.12	0.2629
ENSG00000101342	ENST00000217320	TBC/LysM-associated domain containing 2 [Source:HGNC Symbol;Acc:HGNC:16112]	protein_coding	0.3813	0.1554	122.7	0.1893	2.015	0.04395
ENSG00000101343	ENST00000377327	crooked neck pre-mRNA splicing factor 1 [Source:HGNC Symbol;Acc:HGNC:15762]	protein_coding	0.03345	0.8445	469.7	0.09103	0.3674	0.7133
ENSG00000101346	ENST00000375730	protein O-fucosyltransferase 1 [Source:HGNC Symbol;Acc:HGNC:14988]	protein_coding	-0.01339	0.935	624.1	0.08607	-0.1556	0.8764
ENSG00000100647	ENST00000342745	sushi domain containing 6 [Source:HGNC Symbol;Acc:HGNC:19956]	protein_coding	0.5099	0.007094	4847	0.1439	3.544	0.0003947
ENSG00000101350	ENST00000375712	kinesin family member 3B [Source:HGNC Symbol;Acc:HGNC:6320]	protein_coding	-0.2374	0.09892	862.1	0.1038	-2.286	0.02224
ENSG00000101361	ENST00000329276	NOP56 ribonucleoprotein [Source:HGNC Symbol;Acc:HGNC:15911]	protein_coding	-0.1575	0.3041	1989	0.1029	-1.53	0.126
ENSG00000101363	ENST00000373605	mannosidase, beta A, lysosomal-like [Source:HGNC Symbol;Acc:HGNC:15799]	protein_coding	0.2168	0.1109	482.2	0.09769	2.219	0.02646
ENSG00000101365	ENST00000380843	isocitrate dehydrogenase 3 (NAD+) beta [Source:HGNC Symbol;Acc:HGNC:5385]	protein_coding	0.02014	0.9014	1319	0.08723	0.2309	0.8174
ENSG00000070614	ENST00000261797	N-deacetylase/N-sulfotransferase (heparan glucosaminyl) 1 [Source:HGNC Symbol;Acc:HGNC:7680]	protein_coding	0.5087	0.03433	2214	0.179	2.843	0.004473
ENSG00000101384	ENST00000254958	jagged 1 [Source:HGNC Symbol;Acc:HGNC:6188]	protein_coding	0.2958	0.4792	323.9	0.2657	1.114	0.2655
ENSG00000101391	ENST00000339269	CDK5 regulatory subunit associated protein 1 [Source:HGNC Symbol;Acc:HGNC:15880]	protein_coding	-0.0503	0.7217	603.4	0.08129	-0.6188	0.5361
ENSG00000101400	ENST00000217381	syntrophin, alpha 1 [Source:HGNC Symbol;Acc:HGNC:11167]	protein_coding	0.144	0.58	95.9	0.1595	0.9025	0.3668
ENSG00000101407	ENST00000373447	TELO2 interacting protein 1 [Source:HGNC Symbol;Acc:HGNC:29029]	protein_coding	-0.1565	0.2957	419.2	0.1008	-1.552	0.1206
ENSG00000162433	ENST00000327299	adenylate kinase 4 [Source:HGNC Symbol;Acc:HGNC:363]	protein_coding	0.5084	0.01285	770.7	0.1536	3.309	0.0009351
ENSG00000101413	ENST00000373433	regulation of nuclear pre-mRNA domain containing 1B [Source:HGNC Symbol;Acc:HGNC:16209]	protein_coding	0.03824	0.7881	546.2	0.07817	0.4892	0.6247
ENSG00000101417	ENST00000217398	peroxisomal membrane protein 4, 24kDa [Source:HGNC Symbol;Acc:HGNC:15920]	protein_coding	-0.009359	0.9812	76.14	0.1891	-0.0495	0.9605
ENSG00000204386	ENST00000375631	sialidase 1 (lysosomal sialidase) [Source:HGNC Symbol;Acc:HGNC:7758]	protein_coding	0.5084	0.04914	1859	0.1912	2.659	0.007846
ENSG00000101425	ENST00000262865	bactericidal/permeability-increasing protein [Source:HGNC Symbol;Acc:HGNC:1095]	protein_coding	-0.7665	0.2567	25.75	0.4616	-1.66	0.09684
ENSG00000135677	ENST00000258145	glucosamine (N-acetyl)-6-sulfatase [Source:HGNC Symbol;Acc:HGNC:4422]	protein_coding	0.5082	0.02994	11280	0.1741	2.919	0.003516
ENSG00000101442	ENST00000243903	ARP5 actin-related protein 5 homolog (yeast) [Source:HGNC Symbol;Acc:HGNC:14671]	protein_coding	-0.05523	0.848	169.9	0.1539	-0.3589	0.7197
ENSG00000101444	ENST00000217426	adenosylhomocysteinase [Source:HGNC Symbol;Acc:HGNC:343]	protein_coding	0.1439	0.3822	1192	0.1079	1.333	0.1825
ENSG00000229164	undefined	undefined	undefined	-0.561	0.0234	861.1	0.1847	-3.037	0.002388
ENSG00000114573	ENST00000273398	ATPase, H+ transporting, lysosomal 70kDa, V1 subunit A [Source:HGNC Symbol;Acc:HGNC:851]	protein_coding	0.5067	0.007434	4710	0.1438	3.525	0.0004243
ENSG00000101452	ENST00000252011	DEAH (Asp-Glu-Ala-His) box polypeptide 35 [Source:HGNC Symbol;Acc:HGNC:15861]	protein_coding	-0.04642	0.8085	356.6	0.1047	-0.4433	0.6575
ENSG00000101457	ENST00000372622	deoxynucleotidyltransferase, terminal, interacting protein 1 [Source:HGNC Symbol;Acc:HGNC:16160]	protein_coding	0.238	0.1597	544.5	0.1193	1.995	0.04603
ENSG00000101460	ENST00000360668	microtubule-associated protein 1 light chain 3 alpha [Source:HGNC Symbol;Acc:HGNC:6838]	protein_coding	-0.007081	0.9846	150.4	0.1733	-0.04087	0.9674
ENSG00000101464	ENST00000217446	phosphatidylinositol glycan anchor biosynthesis, class U [Source:HGNC Symbol;Acc:HGNC:15791]	protein_coding	-0.01818	0.9448	269.9	0.1382	-0.1316	0.8953
ENSG00000101473	ENST00000217455	acyl-CoA thioesterase 8 [Source:HGNC Symbol;Acc:HGNC:15919]	protein_coding	-0.1512	0.5347	196.3	0.1518	-0.9962	0.3192
ENSG00000101474	ENST00000217456	adipocyte plasma membrane associated protein [Source:HGNC Symbol;Acc:HGNC:13238]	protein_coding	0.2932	0.176	1887	0.1519	1.931	0.05354
ENSG00000103381	ENST00000261660	calcineurin-like phosphoesterase domain containing 1 [Source:HGNC Symbol;Acc:HGNC:25632]	protein_coding	0.5066	0.01475	941.5	0.1559	3.249	0.001159
ENSG00000101544	ENST00000262198	ADNP homeobox 2 [Source:HGNC Symbol;Acc:HGNC:23803]	protein_coding	0.04658	0.7971	510.4	0.09937	0.4687	0.6393
ENSG00000101546	ENST00000262197	ribosome binding factor A (putative) [Source:HGNC Symbol;Acc:HGNC:26120]	protein_coding	-0.2948	0.101	243.3	0.1297	-2.273	0.02302
ENSG00000101557	ENST00000261601	ubiquitin specific peptidase 14 (tRNA-guanine transglycosylase) [Source:HGNC Symbol;Acc:HGNC:12612]	protein_coding	0.1069	0.4539	960.2	0.09114	1.173	0.241
ENSG00000101558	ENST00000340541	VAMP (vesicle-associated membrane protein)-associated protein A, 33kDa [Source:HGNC Symbol;Acc:HGNC:12648]	protein_coding	0.1334	0.2988	1365	0.08641	1.544	0.1226
ENSG00000101574	ENST00000319888	methyltransferase like 4 [Source:HGNC Symbol;Acc:HGNC:24726]	protein_coding	0.01316	0.9622	162.9	0.1413	0.09318	0.9258
ENSG00000101577	ENST00000261596	lipin 2 [Source:HGNC Symbol;Acc:HGNC:14450]	protein_coding	-0.09551	0.6787	1458	0.135	-0.7076	0.4792
ENSG00000101596	ENST00000320876	structural maintenance of chromosomes flexible hinge domain containing 1 [Source:HGNC Symbol;Acc:HGNC:29090]	protein_coding	-0.04932	0.8442	1745	0.1341	-0.3678	0.713
ENSG00000101608	ENST00000217652	myosin, light chain 12A, regulatory, non-sarcomeric [Source:HGNC Symbol;Acc:HGNC:16701]	protein_coding	0.2128	0.07143	6152	0.0864	2.463	0.01379
ENSG00000101624	ENST00000262127	centrosomal protein 76kDa [Source:HGNC Symbol;Acc:HGNC:25727]	protein_coding	-0.2408	0.3117	101.1	0.1594	-1.511	0.1308
ENSG00000101639	ENST00000325971	centrosomal protein 192kDa [Source:HGNC Symbol;Acc:HGNC:25515]	protein_coding	-0.1302	0.4933	614.6	0.1203	-1.082	0.2791
ENSG00000101654	ENST00000262173	RNA (guanine-7-) methyltransferase [Source:HGNC Symbol;Acc:HGNC:10075]	protein_coding	0.1468	0.3785	711	0.1092	1.344	0.1789
ENSG00000101665	ENST00000262158	SMAD family member 7 [Source:HGNC Symbol;Acc:HGNC:6773]	protein_coding	0.2273	0.3961	822	0.1749	1.3	0.1937
ENSG00000023318	ENST00000262455	endoplasmic reticulum protein 44 [Source:HGNC Symbol;Acc:HGNC:18311]	protein_coding	0.5055	0.04021	1654	0.183	2.763	0.005729
ENSG00000101745	ENST00000262126	ankyrin repeat domain 12 [Source:HGNC Symbol;Acc:HGNC:29135]	protein_coding	0.1046	0.6362	1120	0.132	0.7926	0.428
ENSG00000101751	ENST00000217800	polymerase (DNA directed) iota [Source:HGNC Symbol;Acc:HGNC:9182]	protein_coding	0.1327	0.6618	146.5	0.1793	0.74	0.4593
ENSG00000101752	ENST00000261537	mindbomb E3 ubiquitin protein ligase 1 [Source:HGNC Symbol;Acc:HGNC:21086]	protein_coding	-0.1006	0.5295	653.9	0.09999	-1.006	0.3144
ENSG00000101773	ENST00000327155	retinoblastoma binding protein 8 [Source:HGNC Symbol;Acc:HGNC:9891]	protein_coding	-0.1597	0.5012	347.7	0.1501	-1.064	0.2872
ENSG00000167460	ENST00000300933	tropomyosin 4 [Source:HGNC Symbol;Acc:HGNC:12013]	protein_coding	0.505	0.006573	9983	0.1412	3.575	0.0003502
ENSG00000101811	ENST00000372972	cleavage stimulation factor, 3' pre-RNA, subunit 2, 64kDa [Source:HGNC Symbol;Acc:HGNC:2484]	protein_coding	-0.1396	0.3926	468.2	0.1067	-1.308	0.1908
ENSG00000101843	ENST00000217958	proteasome 26S subunit, non-ATPase 10 [Source:HGNC Symbol;Acc:HGNC:9555]	protein_coding	0.1486	0.4174	539.9	0.1188	1.25	0.2111
ENSG00000101844	ENST00000343524	autophagy related 4A, cysteine peptidase [Source:HGNC Symbol;Acc:HGNC:16489]	protein_coding	0.053	0.8245	222.1	0.1302	0.4072	0.6839
ENSG00000101846	ENST00000217961	steroid sulfatase (microsomal), isozyme S [Source:HGNC Symbol;Acc:HGNC:11425]	protein_coding	0.5864	0.05002	245.2	0.2213	2.649	0.008063
ENSG00000101849	ENST00000217964	transducin (beta)-like 1X-linked [Source:HGNC Symbol;Acc:HGNC:11585]	protein_coding	0.03662	0.8713	612.7	0.122	0.3	0.7642
ENSG00000101856	ENST00000217971	progesterone receptor membrane component 1 [Source:HGNC Symbol;Acc:HGNC:16090]	protein_coding	0.2073	0.2899	547.4	0.1324	1.566	0.1173
ENSG00000101868	ENST00000379059	polymerase (DNA directed), alpha 1, catalytic subunit [Source:HGNC Symbol;Acc:HGNC:9173]	protein_coding	-0.445	0.07642	310.7	0.1833	-2.427	0.01523
ENSG00000101882	ENST00000371410	NFKB activating protein [Source:HGNC Symbol;Acc:HGNC:29873]	protein_coding	0.06802	0.7515	234.4	0.1214	0.5603	0.5753
ENSG00000101888	ENST00000218004	nuclear transport factor 2-like export factor 2 [Source:HGNC Symbol;Acc:HGNC:18151]	protein_coding	0.2806	0.3762	262.9	0.2078	1.35	0.1769
ENSG00000101901	ENST00000251943	ALG13, UDP-N-acetylglucosaminyltransferase subunit [Source:HGNC Symbol;Acc:HGNC:30881]	protein_coding	0.1135	0.4983	429	0.106	1.071	0.2844
ENSG00000101911	ENST00000380663	phosphoribosyl pyrophosphate synthetase 2 [Source:HGNC Symbol;Acc:HGNC:9465]	protein_coding	-0.08174	0.6782	634.4	0.1153	-0.7088	0.4785
ENSG00000176871	ENST00000315436	WD repeat and SOCS box containing 2 [Source:HGNC Symbol;Acc:HGNC:19222]	protein_coding	0.5049	0.00989	1633	0.1478	3.416	0.0006365
ENSG00000101928	ENST00000370777	motile sperm domain containing 1 [Source:HGNC Symbol;Acc:HGNC:25235]	protein_coding	0.2317	0.3013	212.7	0.1507	1.538	0.1241
ENSG00000101935	ENST00000262844	Alport syndrome, mental retardation, midface hypoplasia and elliptocytosis chromosomal region gene 1 [Source:HGNC Symbol;Acc:HGNC:467]	protein_coding	-0.1674	0.5231	186.6	0.164	-1.02	0.3076
[truncated: 11,085 more rows]
